# Supplementary material for: Evaluation of the lncRNA-miRNA-mRNA ceRNA network in lungs of miR-147 −/− mice
Source: Front Pharmacol. 2024 Mar 6;15:1335374. doi: 10.3389/fphar.2024.1335374 (PMC10953689; doi:10.3389/fphar.2024.1335374)
Supplement: Supplementary file 2 [file DataSheet1.zip]

Archive with 27 entries (26 files):
- Original Data/
- Original Data/FIGURE 1A (lncRNA+mRNA).xls
- Original Data/FIGURE 1B (miRNA).xls
- Original Data/FIGURE 2A (1278 genes).xls
- Original Data/FIGURE 2A (46 genes).xls
- Original Data/FIGURE 2A (74 genes).xls
- Original Data/FIGURE 2B (12 genes).xls
- Original Data/FIGURE 2B (227 genes).xls
- Original Data/FIGURE 2B (986 genes).xls
- Original Data/FIGURE 3A (GO-F).xls
- Original Data/FIGURE 3B (KEGG).xls
- Original Data/FIGURE 3C (KEGG).xls
- Original Data/FIGURE 4 (Kcnh6).xls
- Original Data/FIGURE 5C.xlsx
- Original Data/FIGURE 5D.xlsx
- Original Data/FIGURE 6B.xls
- Original Data/Original Data.docx
- Original Data/S-Fig. 1 (128 genes).xls
- Original Data/S-Fig. 1 (1629 genes).xls
- Original Data/S-Fig. 1 (1734 genes).xls
- Original Data/S-Fig. 2A (GO-C).xls
- Original Data/S-Fig. 2B (GO-P).xls
- Original Data/S-Fig. 3 (Bcl11b).xls
- Original Data/S-Fig. 4.xls
- Original Data/TABLE 1 (lncRNA).xls
- Original Data/TABLE 2 (miRNA).xls
- Original Data/TABLE 3 (mRNA).xls
