# Supplementary material for: Evaluation of the lncRNA-miRNA-mRNA ceRNA network in lungs of miR-147 −/− mice
Source: Front Pharmacol. 2024 Mar 6;15:1335374. doi: 10.3389/fphar.2024.1335374 (PMC10953689; doi:10.3389/fphar.2024.1335374)
Supplement: Supplementary file 2 [file DataSheet1.zip › Original Data/FIGURE 1A (lncRNA+mRNA).xls]

Gene ID	Gene Symbol	Type
100009600	'Zglp1'	mRNA
100009664	'F630206G17Rik'	lncRNA
100017	'Ldlrap1'	mRNA
100019	'Mdn1'	mRNA
100033459	'Ifi208'	mRNA
100034251	'Wfdc17'	mRNA
100034361	'Mfap1b'	mRNA
100034363	'Tmsb15b2'	mRNA
100034675	'Gm11335'	lncRNA
100034739	'Gm17762'	lncRNA
100034748	'A930017K11Rik'	mRNA
100036520	'Gata5os'	lncRNA
100036521	'Umad1'	mRNA
100036568	'Gm3373'	mRNA
100036768	'Gm11696'	lncRNA
100037258	'Dnajc3'	mRNA
100037260	'9430060I03Rik'	lncRNA
100037262	'Gm12359'	lncRNA
100037278	'Niban3'	mRNA
100037282	'Rsph3b'	mRNA
100037283	'Rnaset2a'	mRNA
100037396	'D030047H15Rik'	lncRNA
100037413	'Gm13274'	lncRNA
100038347	'Fam174b'	mRNA
100038353	'Gm10532'	lncRNA
100038356	'Gm15612'	lncRNA
100038363	'F630028O10Rik'	lncRNA
100038371	'Zfp389'	lncRNA
100038378	'Gm10433'	lncRNA
100038388	'Gm10614'	lncRNA
100038392	'Gm10785'	lncRNA
100038410	'Gm10536'	lncRNA
100038411	'Gm15998'	lncRNA
100038417	'Spink13'	mRNA
100038429	'Gm10505'	lncRNA
100038437	'Gm10706'	lncRNA
100038453	'Gm12522'	lncRNA
100038454	'Platr8'	lncRNA
100038464	'Gm15441'	lncRNA
100038467	'A630072L19Rik'	lncRNA
100038493	'Gm13582'	lncRNA
100038497	'Gm10603'	lncRNA
100038504	'Gm10369'	lncRNA
100038513	'Gm14149'	lncRNA
100038514	'Gm11837'	mRNA
100038516	'Gm10640'	lncRNA
100038522	'Dnmt3aos'	lncRNA
100038525	'Gm10804'	lncRNA
100038526	'Gm10560'	lncRNA
100038528	'Gm10851'	lncRNA
100038532	'Gm10822'	lncRNA
100038538	'Gm10767'	mRNA
100038554	'Gm15348'	lncRNA
100038560	'Gm10687'	lncRNA
100038570	'Prcd'	mRNA
100038574	'Gm10415'	lncRNA
100038575	'Gm10635'	lncRNA
100038577	'Gm10790'	lncRNA
100038582	'Gm10824'	lncRNA
100038584	'Gm14812'	lncRNA
100038591	'F420014N23Rik'	lncRNA
100038595	'Gm16287'	lncRNA
100038599	'Gm10710'	mRNA
100038600	'Gm11529'	lncRNA
100038607	'Gm10636'	lncRNA
100038608	'Gm10389'	lncRNA
100038614	'Gm10791'	lncRNA
100038627	'F630042J09Rik'	lncRNA
100038631	'Gm9888'	lncRNA
100038638	'Fmr1os'	lncRNA
100038654	'Gm10371'	lncRNA
100038689	'Gm10421'	lncRNA
100038693	'Tmem51os1'	lncRNA
100038700	'Gm14488'	lncRNA
100038709	'Gm10789'	lncRNA
100038712	'Gm10516'	lncRNA
100038713	'Gm10432'	lncRNA
100038714	'Gm15401'	lncRNA
100038718	'Gm10494'	lncRNA
100038725	'Cep85l'	mRNA
100038726	'G930009F23Rik'	lncRNA
100038734	'Gm10845'	lncRNA
100038735	'Gm10384'	lncRNA
100038746	'Gm1976'	lncRNA
100038752	'Gm10825'	lncRNA
100038755	'Gm9917'	lncRNA
100038761	'Unc45bos'	lncRNA
100038847	'Gm10406'	mRNA
100038862	'Btnl1'	mRNA
100038882	'Isg15'	mRNA
100038909	'Gm14548'	mRNA
100038947	'Sirpb1c'	mRNA
100038987	'LOC100038987'	lncRNA
100038993	'Gm2002'	mRNA
100039027	'Gm2011'	lncRNA
100039042	'Gm2016'	mRNA
100039045	'Gm10471'	mRNA
100039053	'Gm2023'	mRNA
100039060	'Gm2026'	mRNA
100039062	'Gm2027'	lncRNA
100039123	'Gm14295'	mRNA
100039139	'Ccdc152'	mRNA
100039175	'Gm9780'	mRNA
100039176	'Gm13580'	lncRNA
100039184	'Gm13861'	lncRNA
100039186	'Gm2087'	lncRNA
100039192	'Tmem254c'	mRNA
100039210	'Gm2102'	mRNA
100039227	'Duxbl2'	mRNA
100039239	'Gm2115'	lncRNA
100039246	'Plac9b'	mRNA
100039257	'Tmem254b'	mRNA
100039284	'Gm2137'	mRNA
100039293	'Duxbl3'	mRNA
100039332	'Gm2164'	lncRNA
100039348	'Gm2176'	lncRNA
100039374	'Gm2192'	lncRNA
100039436	'Mageb16-ps1'	lncRNA
100039440	'B230206L02Rik'	lncRNA
100039441	'Gm2237'	mRNA
100039446	'Gm2240'	mRNA
100039484	'Gm2260'	mRNA
100039495	'Gm15706'	lncRNA
100039503	'Gm2274'	mRNA
100039542	'Tbx3os1'	lncRNA
100039596	'Tcf24'	mRNA
100039636	'Atp6v0c-ps2'	lncRNA
100039674	'Gm10634'	lncRNA
100039684	'5031434O11Rik'	lncRNA
100039691	'Lncenc1'	lncRNA
100039706	'Gm2381'	lncRNA
100039707	'Mthfsl'	mRNA
100039753	'Gm20815'	mRNA
100039781	'Hrct1'	mRNA
100039789	'Gm12407'	mRNA
100039794	'Gm2427'	mRNA
100039795	'Ildr2'	mRNA
100039796	'Tgtp2'	mRNA
100039805	'D5Ertd605e'	lncRNA
100039815	'Gm2436'	mRNA
100039830	'Gm2446'	mRNA
100039837	'Gm2449'	lncRNA
100039848	'Gm2457'	mRNA
100039864	'Snhg12'	lncRNA
100039899	'Tex13d'	mRNA
100039901	'2810407A14Rik'	lncRNA
100039953	'Gfy'	mRNA
100039957	'Gm2518'	lncRNA
100039964	'Gm15411'	lncRNA
100039968	'Tmem35b'	mRNA
100040018	'Gmfg-ps'	mRNA
100040035	'Gm2564'	mRNA
100040048	'Ccl27b'	mRNA
100040049	'Smim38'	mRNA
100040271	'Gm15482'	lncRNA
100040294	'Gm2694'	lncRNA
100040322	'3830408C21Rik'	lncRNA
100040421	'Gm2762'	lncRNA
100040429	'Gm20842'	mRNA
100040462	'Mndal'	mRNA
100040500	'Gm2808'	mRNA
100040507	'Gm2814'	lncRNA
100040525	'Tmem181c-ps'	lncRNA
100040529	'Gm2824'	lncRNA
100040531	'Dynlt1f'	mRNA
100040563	'Dynlt1c'	mRNA
100040567	'Gm12409'	lncRNA
100040572	'Gm2848'	lncRNA
100040591	'Kcnj13'	mRNA
100040599	'Gm15319'	mRNA
100040608	'Fancf'	mRNA
100040635	'Gm15023'	mRNA
100040671	'Gm2897'	mRNA
100040697	'Gm10340'	mRNA
100040724	'Mirg'	lncRNA
100040736	'Foxd2os'	lncRNA
100040766	'Mroh2a'	mRNA
100040769	'Gm15506'	lncRNA
100040792	'Gm11627'	lncRNA
100040846	'5930403N24Rik'	lncRNA
100040851	'Gm9767'	lncRNA
100040852	'Gm3002'	lncRNA
100040870	'Gm3005'	mRNA
100040880	'Gm3020'	lncRNA
100040882	'1700017G19Rik'	lncRNA
100040926	'Gm3045'	mRNA
100040944	'Gm3055'	mRNA
100040970	'Rpl14-ps1'	lncRNA
100041012	'Gm3095'	mRNA
100041034	'LOC100041034'	lncRNA
100041057	'LOC100041057'	mRNA
100041062	'Gm13286'	mRNA
100041085	'Mfsd4b3-ps'	lncRNA
100041089	'Gm3134'	lncRNA
100041106	'Gm3141'	lncRNA
100041146	'Gm15448'	mRNA
100041151	'Gm3636'	mRNA
100041194	'Ahnak2'	mRNA
100041231	'Gm3219'	lncRNA
100041241	'Gm3227'	lncRNA
100041244	'Gm3230'	lncRNA
100041273	'Ndufb4c'	mRNA
100041279	'Gm3248'	mRNA
100041286	'Snhg15'	lncRNA
100041290	'D4Ertd617e'	lncRNA
100041294	'Supt4b'	mRNA
100041306	'Gm3264'	mRNA
100041347	'Ccdc201'	lncRNA
100041352	'Tcp10c'	mRNA
100041356	'Gm3287'	lncRNA
100041420	'Gm3325'	mRNA
100041426	'Gm3331'	lncRNA
100041433	'Zfp981'	mRNA
100041449	'Cyp3a59'	mRNA
100041479	'Gm3363'	lncRNA
100041480	'Gm9833'	lncRNA
100041504	'LOC100041504'	mRNA
100041505	'Gm3376'	mRNA
100041515	'Gm3383'	mRNA
100041530	'Gm10409'	lncRNA
100041546	'Ly6c2'	mRNA
100041550	'Gm20877'	mRNA
100041562	'Gm14762'	lncRNA
100041574	'9030025P20Rik'	mRNA
100041576	'Gm3414'	lncRNA
100041581	'Zkscan16'	mRNA
100041585	'Amd2'	mRNA
100041586	'Gm3417'	mRNA
100041593	'LOC100041593'	mRNA
100041596	'Gal3st2b'	mRNA
100041621	'Gm3435'	mRNA
100041639	'Gm3448'	mRNA
100041655	'Gm10863'	lncRNA
100041660	'Gm3458'	lncRNA
100041677	'Zfp984'	mRNA
100041678	'Gm3500'	mRNA
100041694	'Gm10451'	lncRNA
100041708	'LOC100041708'	mRNA
100041724	'Gm15217'	lncRNA
100041734	'4930522L14Rik'	mRNA
100041735	'Gm3488'	mRNA
100041749	'Speer4f2'	mRNA
100041781	'Gm3510'	lncRNA
100041805	'Gm3519'	lncRNA
100041874	'Gm3558'	mRNA
100041903	'LOC100041903'	mRNA
100041953	'Sap18b'	mRNA
100041958	'Lamtor3-ps'	mRNA
100041965	'Oaz1-ps'	lncRNA
100041979	'Gm3604'	mRNA
100042024	'Gm3629'	mRNA
100042049	'Gm15421'	lncRNA
100042054	'Gm3194'	mRNA
100042056	'9130019P16Rik'	lncRNA
100042074	'Gm3650'	mRNA
100042100	'Gm3667'	mRNA
100042149	'Gm3696'	mRNA
100042150	'Nrg2'	mRNA
100042165	'Thoc2l'	mRNA
100042173	'Rps15a-ps6'	lncRNA
100042178	'Prdm16os'	lncRNA
100042194	'Gm13446'	lncRNA
100042198	'Gm3716'	lncRNA
100042218	'Gm3728'	lncRNA
100042226	'Gm3734'	lncRNA
100042235	'Gm3739'	mRNA
100042277	'Gm3764'	lncRNA
100042291	'Gm3772'	lncRNA
100042294	'Gm3775'	lncRNA
100042304	'Gm38418'	mRNA
100042332	'2810410L24Rik'	lncRNA
100042416	'D830025C05Rik'	lncRNA
100042437	'Vmn1r79'	mRNA
100042480	'Nhsl2'	mRNA
100042484	'4732419C18Rik'	lncRNA
100042498	'Mir22hg'	lncRNA
100042499	'Vmn2r55'	mRNA
100042503	'Ndufb4b'	mRNA
100042555	'Gm13305'	mRNA
100042584	'Gm16523'	lncRNA
100042603	'Gm3924'	lncRNA
100042605	'Rbakdn'	lncRNA
100042648	'Gm3948'	lncRNA
100042679	'Gm16386'	lncRNA
100042698	'Gm3973'	mRNA
100042757	'Gm4013'	lncRNA
100042784	'Prdm11'	mRNA
100042786	'Gm16381'	mRNA
100042794	'Gm4035'	lncRNA
100042802	'AI463229'	lncRNA
100042807	'Eif3j2'	mRNA
100042814	'Apol7d'	lncRNA
100042819	'Gm4047'	lncRNA
100042827	'Gm12052'	lncRNA
100042849	'Gm4064'	mRNA
100042856	'Gm4070'	mRNA
100042874	'Gm10256'	mRNA
100042875	'Gm12059'	lncRNA
100042881	'Gm10352'	mRNA
100042889	'C920021L13Rik'	lncRNA
100042894	'Vmn2r46'	mRNA
100042926	'Gm13546'	lncRNA
100042929	'H2al1c'	mRNA
100042931	'H2al1d'	mRNA
100042939	'H2al1f'	mRNA
100042940	'Gm4117'	lncRNA
100042943	'H2al1g'	mRNA
100042945	'Gm4120'	mRNA
100042946	'H2al1i'	mRNA
100042948	'Gm15760'	lncRNA
100042958	'Gm4129'	lncRNA
100043034	'Rex2'	mRNA
100043040	'1110002L01Rik'	lncRNA
100043065	'6030469F06Rik'	lncRNA
100043070	'Gm4208'	lncRNA
100043074	'Gm4211'	lncRNA
100043089	'Gm4221'	lncRNA
100043102	'4632428C04Rik'	lncRNA
100043123	'Cd300ld4'	mRNA
100043125	'Cd300ld5'	mRNA
100043133	'9130023H24Rik'	mRNA
100043143	'Gm4258'	lncRNA
100043147	'Gm4262'	lncRNA
100043150	'Gm4265'	lncRNA
100043160	'Cox7c-ps1'	lncRNA
100043176	'Gm15628'	lncRNA
100043189	'Gm4285'	lncRNA
100043229	'Gm10046'	lncRNA
100043232	'3110099E03Rik'	lncRNA
100043245	'Gm4311'	lncRNA
100043251	'Gm4316'	lncRNA
100043255	'Gm4319'	lncRNA
100043272	'Inafm2'	mRNA
100043277	'6430590A10Rik'	lncRNA
100043305	'Gm4349'	lncRNA
100043309	'4732414G09Rik'	lncRNA
100043314	'Tigit'	mRNA
100043332	'Ankrd66'	mRNA
100043335	'Gm4371'	lncRNA
100043381	'Gm14308'	mRNA
100043387	'Gm14305'	mRNA
100043403	'Gm14410'	mRNA
100043407	'Gm4419'	lncRNA
100043416	'Gm4425'	lncRNA
100043424	'Morrbid'	lncRNA
100043461	'Gm4450'	mRNA
100043468	'Zfp955b'	mRNA
100043474	'Olfr1564'	mRNA
100043488	'Gm4473'	lncRNA
100043489	'1300002E11Rik'	lncRNA
100043497	'Nat8f7'	mRNA
100043507	'Gng5-ps'	lncRNA
100043513	'Gm4489'	lncRNA
100043580	'Gm4532'	lncRNA
100043597	'Srcap'	mRNA
100043600	'Gm4544'	lncRNA
100043606	'Arl4aos'	lncRNA
100043609	'Gm14207'	lncRNA
100043636	'AI662270'	lncRNA
100043644	'Gm4566'	lncRNA
100043682	'Gm10584'	lncRNA
100043684	'Amy2a4'	mRNA
100043686	'Amy2a3'	mRNA
100043688	'Amy2a2'	mRNA
100043726	'Gm4610'	lncRNA
100043729	'Gm14010'	lncRNA
100043757	'Zfp831'	mRNA
100043765	'Gm4632'	lncRNA
100043766	'Gm14057'	lncRNA
100043772	'Zfp850'	mRNA
100043817	'Gm4668'	lncRNA
100043820	'9030622O22Rik'	lncRNA
100043831	'Gm4681'	lncRNA
100043861	'Klrb1'	mRNA
100043911	'Ppp4r1l-ps'	lncRNA
100043914	'Zfp968'	mRNA
100043915	'Gm4724'	mRNA
100043920	'Fam205a4'	mRNA
100043921	'LOC100043921'	mRNA
100044193	'Gm20939'	mRNA
100044509	'Tgfbr3l'	mRNA
100044627	'LOC100044627'	mRNA
100045066	'Gm17767'	lncRNA
100045469	'Gm14204'	lncRNA
100045653	'Gm17769'	lncRNA
100045778	'Rnf223'	mRNA
100045792	'Ect2l'	mRNA
100047123	'Gm15743'	lncRNA
100047133	'Gm16894'	lncRNA
100048534	'Cfap43'	mRNA
100048644	'Pet117'	mRNA
100048658	'Ddx43'	mRNA
100048701	'AI847159'	lncRNA
100048895	'9330020H09Rik'	lncRNA
100048985	'Gm14321'	lncRNA
100049077	'Gm45914'	lncRNA
100049161	'Gm13032'	lncRNA
100049166	'Gm16499'	lncRNA
100072	'Camta1'	mRNA
100073351	'Yy2'	mRNA
100087	'Kti12'	mRNA
100088	'Rcc1'	mRNA
100090	'Zbtb48'	mRNA
100093700	'Gm10400'	lncRNA
100093714	'Gm12296'	lncRNA
100101457	'A830035O19Rik'	lncRNA
100101806	'Srp54c'	mRNA
100101807	'Fam177a2'	mRNA
100101919	'Dnah7c'	mRNA
100102	'Pcsk9'	mRNA
100113398	'Adat3'	mRNA
100121	'Tdrd7'	mRNA
100124623	'Gm13179'	lncRNA
100125339	'A230020J21Rik'	lncRNA
100125929	'0610009E02Rik'	lncRNA
100125931	'Phtf1os'	lncRNA
100126224	'Gm11747'	lncRNA
100126226	'Krt83'	mRNA
100126227	'Gm13031'	lncRNA
100126229	'Gm12758'	lncRNA
100126243	'A030001D20Rik'	lncRNA
100126778	'Esp8'	mRNA
100126795	'Gm10575'	lncRNA
100126824	'Sco2'	mRNA
100127433	'Gm11532'	lncRNA
100129	'Gpr153'	mRNA
100134861	'Gm44502'	lncRNA
100134990	'Selenok-ps1'	lncRNA
100141474	'4933428G20Rik'	mRNA
100151693	'Gm10364'	lncRNA
100163	'Pafah2'	mRNA
100169	'Phactr4'	mRNA
100169864	'Gm44504'	mRNA
100169868	'Gm3173'	mRNA
100169871	'Gm10910'	mRNA
100169874	'Gm11110'	lncRNA
100169878	'Gm10941'	lncRNA
100170401	'EU599041'	mRNA
100177	'Zmym6'	mRNA
100182	'Akna'	mRNA
100188919	'Gm45915'	mRNA
100189605	'Mup19'	mRNA
100198	'H6pd'	mRNA
100201	'Tmem64'	mRNA
100206	'Adprhl2'	mRNA
100210	'Gpn2'	mRNA
100213	'Rusc2'	mRNA
100216343	'Gm17501'	lncRNA
100216455	'Gm14124'	mRNA
100216474	'Ttll2'	mRNA
100226	'Stx12'	mRNA
100233175	'Gon7'	mRNA
100233207	'Gm17359'	mRNA
100233208	'Gm10778'	mRNA
100270707	'Gm14379'	lncRNA
100270744	'Btbd18'	mRNA
100271704	'Gm17660'	mRNA
100271841	'Uckl1os'	lncRNA
100271882	'Gm14139'	mRNA
100271928	'Gm15881'	mRNA
100272219	'AA543186'	lncRNA
100272221	'Gm17801'	lncRNA
100273	'Osbpl9'	mRNA
100294583	'Alkal2'	mRNA
100302648	'Gm11944'	lncRNA
100302688	'Gm17455'	mRNA
100302730	'5830417I10Rik'	lncRNA
100303644	'C130080G10Rik'	lncRNA
100303645	'D7Ertd143e'	lncRNA
100303731	'Gm10874'	lncRNA
100303732	'Zfp967'	mRNA
100303738	'D030025P21Rik'	lncRNA
100310809	'Gm10509'	mRNA
100310872	'Dynlt1a'	mRNA
100312471	'Vmn1r3'	mRNA
100316903	'Gm20605'	lncRNA
100317	'AU040320'	mRNA
100322896	'Dthd1'	mRNA
100328588	'Il4i1b'	mRNA
100336	'Ppp1r8'	mRNA
100340	'Smpdl3b'	mRNA
100342	'Tent5b'	mRNA
100359413	'AA413626'	lncRNA
100380944	'Ino80dos'	lncRNA
100382	'AW011738'	lncRNA
100383	'Bsdc1'	mRNA
100415787	'Tomm6os'	lncRNA
100415901	'Gm13648'	lncRNA
100415914	'Gm12505'	lncRNA
100415915	'A530072M11Rik'	lncRNA
100416706	'Zfp729b'	mRNA
100416830	'Zfp572'	lncRNA
100417125	'Gm18409'	lncRNA
100417514	'Adh6b'	mRNA
100417675	'Nlrp5-ps'	lncRNA
100417829	'Gm18852'	lncRNA
100417831	'Gm18853'	lncRNA
100434	'Slc44a1'	mRNA
100465	'Mob3c'	mRNA
100470	'Lao1'	mRNA
100473	'BB031773'	lncRNA
100494	'Zfand2a'	mRNA
100500713	'9530027J09Rik'	lncRNA
100502597	'Gm19272'	lncRNA
100502601	'Gm19276'	lncRNA
100502602	'Gm19277'	lncRNA
100502619	'AW046200'	lncRNA
100502624	'Gm13483'	lncRNA
100502630	'Gm15545'	lncRNA
100502635	'Gm11525'	lncRNA
100502653	'C130060C02Rik'	lncRNA
100502694	'Gm19325'	lncRNA
100502695	'Gm17399'	lncRNA
100502698	'Rubcn'	mRNA
100502700	'AV039307'	lncRNA
100502734	'Gm16023'	lncRNA
100502736	'Gm19345'	mRNA
100502742	'1700007L15Rik'	lncRNA
100502745	'2900009J06Rik'	lncRNA
100502764	'Gm16617'	lncRNA
100502766	'Kifc1'	mRNA
100502825	'Rpl37rt'	mRNA
100502829	'Gm9899'	lncRNA
100502834	'Gm15972'	lncRNA
100502841	'Epg5'	mRNA
100502846	'Gm19410'	mRNA
100502849	'Gm19412'	lncRNA
100502861	'Ccdc13'	mRNA
100502868	'Gm20597'	lncRNA
100502874	'Gm19426'	lncRNA
100502876	'Kcnmb3'	mRNA
100502888	'Gm19434'	lncRNA
100502920	'Gm16998'	lncRNA
100502923	'Gm17619'	lncRNA
100502933	'Gm19461'	lncRNA
100502936	'E330021D16Rik'	mRNA
100502940	'Colca2'	mRNA
100502941	'Gm17353'	mRNA
100502942	'Gm4814'	lncRNA
100502945	'Gm19466'	lncRNA
100502946	'Gm16796'	lncRNA
100502950	'Gm3336'	mRNA
100502955	'Gm19470'	mRNA
100502959	'AV051173'	lncRNA
100502967	'Speer4c'	mRNA
100502973	'Gm12996'	lncRNA
100502982	'BC037704'	lncRNA
100502985	'Gm10814'	lncRNA
100503000	'Zfp993'	mRNA
100503002	'Gm38424'	lncRNA
100503003	'Gm17484'	lncRNA
100503007	'Gm19500'	lncRNA
100503021	'Gm19510'	lncRNA
100503033	'Gm19519'	lncRNA
100503040	'Gm19522'	lncRNA
100503041	'Pdzd7'	mRNA
100503043	'Armcx4'	mRNA
100503044	'A730020M07Rik'	lncRNA
100503068	'Gm11549'	lncRNA
100503074	'2610016A17Rik'	lncRNA
100503082	'2010110K18Rik'	lncRNA
100503085	'Klhl3'	mRNA
100503104	'Gm19557'	lncRNA
100503120	'A930006K02Rik'	lncRNA
100503142	'B230303A05Rik'	lncRNA
100503147	'Gm13293'	lncRNA
100503157	'Gm15471'	lncRNA
100503175	'Gm19582'	lncRNA
100503178	'2810013P06Rik'	lncRNA
100503185	'Btbd8'	mRNA
100503190	'Gm19585'	lncRNA
100503197	'Gm19589'	lncRNA
100503199	'5430416N02Rik'	lncRNA
100503265	'Gm19619'	lncRNA
100503272	'Gm11423'	lncRNA
100503280	'Gm38425'	mRNA
100503307	'Gm15408'	lncRNA
100503311	'Pifo'	mRNA
100503323	'A230087F16Rik'	lncRNA
100503337	'Gm9895'	lncRNA
100503338	'Gm14636'	lncRNA
100503353	'Gm14440'	mRNA
100503361	'Tmem95'	mRNA
100503368	'Gm20599'	mRNA
100503378	'Gm15638'	lncRNA
100503380	'Snhg4'	lncRNA
100503386	'Tpbgl'	mRNA
100503390	'Gm17518'	lncRNA
100503392	'4833438C02Rik'	lncRNA
100503393	'Gm14827'	lncRNA
100503427	'Gm10390'	lncRNA
100503434	'Gm19689'	lncRNA
100503447	'Gm19696'	lncRNA
100503460	'Gm19705'	lncRNA
100503468	'Gm14023'	lncRNA
100503469	'Gm19710'	lncRNA
100503471	'Gm15867'	lncRNA
100503474	'Platr22'	lncRNA
100503490	'Gm19723'	lncRNA
100503495	'A930016O22Rik'	lncRNA
100503496	'Gm45916'	lncRNA
100503498	'Gm16675'	lncRNA
100503518	'Gm11827'	lncRNA
100503536	'Gm19757'	lncRNA
100503538	'Gm15941'	lncRNA
100503545	'Nuggc'	mRNA
100503572	'Bbip1'	mRNA
100503580	'Gm19782'	lncRNA
100503583	'Fsbp'	mRNA
100503584	'Zfp534'	mRNA
100503592	'A330076C08Rik'	lncRNA
100503594	'4930534D22Rik'	lncRNA
100503595	'Gm13003'	lncRNA
100503600	'Gm19792'	lncRNA
100503605	'Hbb-bs'	mRNA
100503613	'5031434C07Rik'	lncRNA
100503619	'E330011O21Rik'	lncRNA
100503620	'Gm15337'	lncRNA
100503622	'Gm16630'	lncRNA
100503630	'Gm12002'	lncRNA
100503632	'Gm16892'	lncRNA
100503636	'1700123M08Rik'	lncRNA
100503652	'Gm16845'	lncRNA
100503659	'Cbarp'	mRNA
100503670	'Rpl5'	mRNA
100503676	'Gm38426'	lncRNA
100503704	'Gm16861'	lncRNA
100503710	'Gm5741'	mRNA
100503754	'Gm11725'	lncRNA
100503759	'Gm5084'	lncRNA
100503790	'Gm19897'	lncRNA
100503794	'Gm9920'	lncRNA
100503802	'Gm10419'	lncRNA
100503810	'Gm13056'	lncRNA
100503812	'3300002A11Rik'	lncRNA
100503823	'Gm16973'	lncRNA
100503827	'Tnfsf13os'	lncRNA
100503842	'2410022M11Rik'	lncRNA
100503849	'Sp3os'	lncRNA
100503868	'Gm19935'	lncRNA
100503869	'Mkln1os'	lncRNA
100503884	'Ccdc149'	mRNA
100503890	'Pet100'	mRNA
100503901	'Gm19950'	lncRNA
100503915	'Smpd5'	mRNA
100503923	'LOC100503923'	mRNA
100503924	'Fcor'	mRNA
100503949	'Zfp965'	mRNA
100503961	'Gm19990'	lncRNA
100503962	'Gm16701'	lncRNA
100503964	'Gm17266'	mRNA
100503965	'Gm12167'	lncRNA
100503969	'1810008I18Rik'	lncRNA
100503991	'Acp4'	mRNA
100503999	'Gm20005'	lncRNA
100504007	'Gm15787'	lncRNA
100504018	'Gm20016'	lncRNA
100504026	'Gm16157'	lncRNA
100504029	'Gm16740'	lncRNA
100504049	'Gm15559'	lncRNA
100504056	'Gm20036'	lncRNA
100504061	'8030451A03Rik'	lncRNA
100504069	'Gm15915'	lncRNA
100504104	'Gm16062'	lncRNA
100504112	'Ccer2'	mRNA
100504114	'Gm16907'	lncRNA
100504116	'Brd3os'	mRNA
100504121	'Med9os'	lncRNA
100504154	'Gm15050'	lncRNA
100504156	'Fam181a'	mRNA
100504164	'Cmtm1'	mRNA
100504166	'4933421O10Rik'	lncRNA
100504169	'Gm20098'	lncRNA
100504177	'F730016J06Rik'	lncRNA
100504178	'Dhrs13os'	lncRNA
100504180	'LOC100504180'	mRNA
100504191	'Gm16576'	lncRNA
100504195	'Micalcl'	mRNA
100504202	'Gm20110'	lncRNA
100504207	'Arhgap33os'	lncRNA
100504221	'Efcab8'	mRNA
100504231	'Gm15708'	lncRNA
100504234	'Ccdc170'	mRNA
100504235	'Gm20125'	lncRNA
100504239	'Gm10591'	mRNA
100504255	'Gm12159'	lncRNA
100504262	'A730020E08Rik'	lncRNA
100504263	'2210418O10Rik'	mRNA
100504265	'Gm20139'	lncRNA
100504267	'Trp53cor1'	lncRNA
100504285	'Abhd12b'	mRNA
100504291	'Gm16618'	lncRNA
100504304	'Gm20161'	lncRNA
100504308	'Gm15473'	lncRNA
100504309	'Smim27'	mRNA
100504312	'Gm17597'	lncRNA
100504346	'Gm13304'	mRNA
100504347	'Gm20187'	lncRNA
100504360	'D730003I15Rik'	lncRNA
100504361	'Gm14230'	lncRNA
100504399	'C130021I20Rik'	lncRNA
100504412	'Kcnmb4os2'	lncRNA
100504421	'2900076A07Rik'	lncRNA
100504425	'Gm20219'	lncRNA
100504446	'Prr22'	mRNA
100504455	'Gm15834'	lncRNA
100504457	'4921513H07Rik'	lncRNA
100504461	'5430401H09Rik'	lncRNA
100504464	'E230016K23Rik'	lncRNA
100504467	'Gm16596'	lncRNA
100504477	'Gm16677'	lncRNA
100504486	'Gdap10'	lncRNA
100504491	'Dcdc2b'	mRNA
100504493	'Gm13605'	lncRNA
100504501	'Gm20257'	lncRNA
100504518	'3425401B19Rik'	mRNA
100504539	'Gm20275'	lncRNA
100504549	'AI463170'	lncRNA
100504561	'9230112J17Rik'	lncRNA
100504586	'Gm20300'	lncRNA
100504589	'Gm11454'	lncRNA
100504601	'Gm16702'	lncRNA
100504608	'Eef1akmt3'	mRNA
100504616	'Gm15910'	lncRNA
100504626	'Gm16364'	lncRNA
100504637	'Gm20324'	lncRNA
100504641	'1700101I11Rik'	lncRNA
100504653	'4930555A03Rik'	lncRNA
100504661	'Gm20337'	lncRNA
100504663	'Atg14'	mRNA
100504675	'Gm15327'	lncRNA
100504687	'2810029C07Rik'	lncRNA
100504689	'Plscr5'	mRNA
100504701	'Gm20362'	lncRNA
100504703	'A730063M14Rik'	lncRNA
100504710	'Nat8f6'	mRNA
100504714	'Gm16793'	lncRNA
100504715	'Tmppe'	mRNA
100504720	'2310002F09Rik'	lncRNA
100504727	'BE692007'	lncRNA
100504728	'Gm13985'	lncRNA
100504734	'Gm16794'	lncRNA
100504740	'Gm20383'	lncRNA
100505034	'Gm29695'	lncRNA
100505397	'Gm20385'	mRNA
100515	'Zfp518b'	mRNA
100526796	'Cahm'	lncRNA
100529079	'5830418P13Rik'	lncRNA
100529082	'Gm11127'	mRNA
100532	'Rell1'	mRNA
100532730	'C230037L18Rik'	lncRNA
100534273	'Fer1l5'	mRNA
100534287	'Dchs2'	mRNA
100534296	'Gm9805'	mRNA
100561	'Slc15a4'	mRNA
100568459	'Bc1'	lncRNA
100604	'Lrrc8c'	mRNA
100608	'Noc4l'	mRNA
100609	'Nsun5'	mRNA
100616095	'Snhg18'	lncRNA
100637	'N4bp2l1'	mRNA
100642166	'Gm15446'	lncRNA
100647	'Upk3b'	mRNA
100653389	'Mir155hg'	lncRNA
100662	'D930016D06Rik'	lncRNA
100678	'Psph'	mRNA
100683	'Trrap'	mRNA
100689	'Spon2'	mRNA
100689703	'9330133O14Rik'	lncRNA
100702	'Gbp6'	mRNA
100705	'Acacb'	mRNA
100710	'Pds5b'	mRNA
100715	'Tent2'	mRNA
100727	'Ugt2b34'	mRNA
100732	'Mapre3'	mRNA
100736249	'Mira'	lncRNA
100737	'Dcun1d4'	mRNA
100740	'AI839979'	lncRNA
100756	'Usp30'	mRNA
100763	'Ube3c'	mRNA
100764	'Rita1'	mRNA
100846986	'Pou5f1-rs1'	lncRNA
100855	'Tbc1d14'	mRNA
100859931	'Gm20604'	mRNA
100859962	'Gm21057'	lncRNA
100861598	'Gm21064'	mRNA
100861615	'Gm3411'	mRNA
100861647	'Gm21104'	mRNA
100861668	'Gm21119'	mRNA
100861698	'Gm21145'	lncRNA
100861702	'Gm21149'	mRNA
100861719	'Gm21162'	mRNA
100861727	'Gm12394'	mRNA
100861753	'Gm21188'	mRNA
100861814	'Gm3371'	mRNA
100861851	'Gm21269'	lncRNA
100861870	'Gm21284'	lncRNA
100861908	'Gm21319'	mRNA
100861909	'Mup22'	mRNA
100861913	'C330026H20Rik'	lncRNA
100861969	'LOC100861969'	mRNA
100861987	'Gm21379'	mRNA
100861998	'Gm21388'	lncRNA
100862043	'LOC100862043'	mRNA
100862066	'Cfap99'	mRNA
100862085	'Gm16867'	mRNA
100862177	'Ccl21d'	mRNA
100862203	'Gm6712'	mRNA
100862247	'Gm21586'	mRNA
100862261	'Fam205a3'	mRNA
100862274	'Btbd35f25'	mRNA
100862324	'LOC100862324'	mRNA
100862348	'Gm9295'	mRNA
100862365	'Gm21677'	mRNA
100862371	'Gm21683'	mRNA
100862375	'Entpd4b'	mRNA
100862394	'Gm21704'	mRNA
100862398	'Gm21708'	mRNA
100862446	'LOC100862446'	mRNA
100862455	'LOC100862455'	mRNA
100862468	'LOC100862468'	mRNA
100862470	'LOC100862470'	mRNA
100862473	'LOC100862473'	mRNA
100873094	'Rubie'	lncRNA
100900	'Hscb'	mRNA
100910	'Chpf2'	mRNA
100929	'Tyw1'	mRNA
100952	'Emilin1'	mRNA
100972	'Rab28'	mRNA
100978	'Nfxl1'	mRNA
100986	'Akap9'	mRNA
100993	'AW549542'	lncRNA
100996933	'Lincred1'	lncRNA
101023	'Zfp513'	mRNA
101055656	'Gm16141'	lncRNA
101055663	'LOC101055663'	mRNA
101055670	'Heatr4'	mRNA
101055671	'Lipo2'	mRNA
101055693	'Gm29711'	lncRNA
101055731	'Gm29719'	lncRNA
101055745	'Gm29721'	mRNA
101055758	'Gm7592'	mRNA
101055769	'Gm12596'	lncRNA
101055798	'Gm29724'	lncRNA
101055806	'Gm10378'	mRNA
101055840	'Gm29729'	lncRNA
101055843	'Gm12551'	lncRNA
101055854	'Gm29733'	mRNA
101055874	'Gm29737'	mRNA
101055907	'Gm15246'	mRNA
101055939	'Gm4869'	mRNA
101055983	'Gm14569'	mRNA
101055987	'Gm29758'	mRNA
101056014	'AY036118'	lncRNA
101056017	'Gm28802'	mRNA
101056032	'Gm9831'	mRNA
101056047	'Gm28455'	mRNA
101056073	'Zfp990'	mRNA
101056084	'Gm29776'	mRNA
101056138	'Gm20619'	lncRNA
101056149	'Gm15908'	lncRNA
101056159	'Gm8104'	mRNA
101056178	'Gm29791'	lncRNA
101056204	'Gm29796'	lncRNA
101056205	'Gm29797'	mRNA
101056232	'Gm29804'	mRNA
101056308	'LOC101056308'	mRNA
101095	'Zfp282'	mRNA
101100	'Ttll3'	mRNA
101113	'Snx21'	mRNA
101118	'Tmem168'	mRNA
101122	'Rpusd3'	mRNA
101142	'Itfg2'	mRNA
101148	'Bmt2'	mRNA
101185	'Pot1a'	mRNA
101187	'Parp11'	mRNA
101197	'Zfp956'	mRNA
101202	'Hepacam2'	mRNA
101206	'Tada3'	mRNA
101214	'Tra2a'	mRNA
101240	'Wdr91'	mRNA
101243624	'Gm29811'	lncRNA
101314	'Brk1'	mRNA
101320	'Dyrk4'	mRNA
101351	'Eogt'	mRNA
101358	'Fbxl14'	mRNA
101359	'Prrt4'	mRNA
101401	'Adamts9'	mRNA
101434	'Ceacam15'	mRNA
101437	'Dhx32'	mRNA
101447999	'Mirc35hg'	lncRNA
101471	'Phrf1'	mRNA
101476	'Plekha1'	mRNA
101488	'Slco2b1'	mRNA
101488143	'Hbb-bt'	mRNA
101488212	'Evi2'	mRNA
101489	'Ric8a'	mRNA
101490	'Inpp5f'	mRNA
101497	'Plekhg2'	mRNA
101502	'Hsd3b7'	mRNA
101513	'Mob2'	mRNA
101521	'AI314278'	lncRNA
101533	'Klk9'	mRNA
101540	'Prkd2'	mRNA
101543	'Wtip'	mRNA
101544	'Zfp575'	mRNA
101565	'Ccp110'	mRNA
101568	'Vrk3'	mRNA
101592	'Efl1'	mRNA
101602	'AI467606'	mRNA
101604	'E430018J23Rik'	mRNA
101612	'Grwd1'	mRNA
101613	'Nlrp6'	mRNA
101631	'Pwwp2b'	mRNA
101669761	'Gm15694'	lncRNA
101685	'Spty2d1'	mRNA
101694	'Mir9-3hg'	lncRNA
101700	'Trim68'	mRNA
101706	'Numa1'	mRNA
101739	'Psip1'	mRNA
101744	'Acp7'	mRNA
101772	'Ano1'	mRNA
101786	'A730082K24Rik'	lncRNA
101809	'Spred3'	mRNA
101831	'Faap24'	mRNA
101835	'AW146154'	mRNA
101861	'Ints4'	mRNA
101867	'Rrp8'	mRNA
101869	'Unc45a'	mRNA
101883	'Igflr1'	mRNA
101943	'Sf3b3'	mRNA
101966	'D8Ertd738e'	mRNA
101985	'Usb1'	mRNA
101994	'Champ1'	mRNA
102015	'AI225912'	lncRNA
102032	'Smim19'	mRNA
102058	'Exoc8'	mRNA
102060	'Gadd45gip1'	mRNA
102075	'Plekhg4'	mRNA
102093	'Phkb'	mRNA
102098	'Arhgef18'	mRNA
102103	'Mtus1'	mRNA
102115	'Dohh'	mRNA
102122	'Psme3ip1'	mRNA
102124	'Enkd1'	mRNA
102132	'E230013L22Rik'	lncRNA
102141	'Snx25'	mRNA
102162	'Taf5l'	mRNA
102182	'Prmt9'	mRNA
102193	'Zdhhc7'	mRNA
102209	'Snapc2'	mRNA
102216272	'Ak6'	mRNA
102238433	'Gm28042'	lncRNA
102247	'Gpat4'	mRNA
102278	'Cpne7'	mRNA
102294	'Cyp4v3'	mRNA
102323	'Dcun1d2'	mRNA
102334	'Ankrd10'	mRNA
102339	'Cog4'	mRNA
102371	'Myzap'	mRNA
102414	'Clk3'	mRNA
102423	'Hinfp'	mRNA
102436	'Lars2'	mRNA
102442	'Dennd4a'	mRNA
102443350	'Xndc1'	mRNA
102443351	'Xntrpc'	mRNA
102448	'Xylb'	mRNA
102462	'Imp3'	mRNA
102502	'Pls1'	mRNA
102545	'Cmtm7'	mRNA
102566	'Ano10'	mRNA
102570	'Slc22a13'	mRNA
102580	'Alg9'	mRNA
102595	'Plekho2'	mRNA
102607	'Snx19'	mRNA
102614	'Rpp25'	mRNA
102626	'Mapkapk3'	mRNA
102631504	'Gm29826'	lncRNA
102631511	'Gm29831'	lncRNA
102631513	'Gm11998'	lncRNA
102631515	'Gm29834'	lncRNA
102631516	'Gm29835'	lncRNA
102631520	'Gm29838'	lncRNA
102631533	'Gm29846'	lncRNA
102631543	'Gm15651'	lncRNA
102631545	'Gm29856'	lncRNA
102631546	'Gm29857'	lncRNA
102631549	'Gm29859'	lncRNA
102631552	'Gm29861'	lncRNA
102631553	'Gm29862'	lncRNA
102631554	'Gm29863'	lncRNA
102631557	'Gm29864'	lncRNA
102631560	'Gm26973'	lncRNA
102631562	'Gm29868'	lncRNA
102631570	'Gm29873'	lncRNA
102631571	'Gm29874'	lncRNA
102631572	'Gm11685'	lncRNA
102631579	'Gm26752'	lncRNA
102631581	'Gm29883'	lncRNA
102631586	'Gm29886'	lncRNA
102631592	'Gm15230'	lncRNA
102631593	'Gm29890'	lncRNA
102631595	'Gm29892'	lncRNA
102631598	'Gm29895'	lncRNA
102631600	'Gm29897'	lncRNA
102631604	'Gm29901'	lncRNA
102631611	'Gm29908'	lncRNA
102631612	'E130101E03Rik'	lncRNA
102631621	'Gm29916'	lncRNA
102631622	'Gm29917'	lncRNA
102631623	'Gm29918'	lncRNA
102631626	'Gm29921'	lncRNA
102631627	'Gm29922'	lncRNA
102631635	'Gm29927'	lncRNA
102631637	'Gm29928'	lncRNA
102631645	'Gm29932'	lncRNA
102631646	'Gm29933'	lncRNA
102631647	'Gm16041'	lncRNA
102631654	'Gm29938'	lncRNA
102631656	'Gm29940'	lncRNA
102631659	'Gm29942'	lncRNA
102631660	'Gm29943'	lncRNA
102631662	'Gm29945'	lncRNA
102631663	'Gm29946'	lncRNA
102631665	'Gm29948'	lncRNA
102631666	'Gm29949'	lncRNA
102631674	'Gm28913'	lncRNA
102631679	'2810048H02Rik'	lncRNA
102631685	'Gm29642'	lncRNA
102631694	'Gm29967'	lncRNA
102631696	'Gm29968'	lncRNA
102631705	'Gm29975'	mRNA
102631706	'Gm29976'	lncRNA
102631709	'Gm29979'	lncRNA
102631715	'Gm29985'	lncRNA
102631718	'Gm29987'	lncRNA
102631723	'Gm29992'	lncRNA
102631725	'Gm29994'	lncRNA
102631729	'Gm29997'	lncRNA
102631730	'4930512M02Rik'	mRNA
102631731	'Gm29998'	lncRNA
102631735	'A630039O03Rik'	lncRNA
102631739	'Gm30003'	lncRNA
102631741	'Gm30005'	lncRNA
102631751	'Gm30012'	lncRNA
102631753	'Gm30013'	lncRNA
102631755	'Gm30015'	lncRNA
102631761	'Gm30018'	lncRNA
102631762	'Gm30019'	lncRNA
102631763	'Gm30020'	lncRNA
102631766	'Gm30021'	lncRNA
102631777	'Gm30028'	lncRNA
102631780	'Gm17552'	lncRNA
102631782	'Gm30031'	lncRNA
102631783	'Gm30032'	lncRNA
102631785	'Gm30033'	lncRNA
102631788	'Gm30036'	lncRNA
102631791	'Gm11465'	lncRNA
102631793	'Gm30039'	lncRNA
102631795	'Gm30041'	lncRNA
102631796	'Gm30042'	lncRNA
102631805	'Gm272'	mRNA
102631806	'Gm38440'	lncRNA
102631812	'Gm30054'	lncRNA
102631813	'Gm30055'	lncRNA
102631816	'Gm30057'	lncRNA
102631817	'Gm30058'	lncRNA
102631818	'Gm30059'	lncRNA
102631819	'Gm30060'	lncRNA
102631820	'Gm30061'	lncRNA
102631821	'Gm11682'	lncRNA
102631827	'Gm30066'	lncRNA
102631828	'Gm30067'	lncRNA
102631829	'Gm30068'	lncRNA
102631839	'Gm30073'	lncRNA
102631841	'Gm26629'	lncRNA
102631843	'Gm30074'	lncRNA
102631845	'Gm30075'	lncRNA
102631855	'Gm30082'	lncRNA
102631859	'Gm30085'	lncRNA
102631865	'Gm30091'	lncRNA
102631874	'Gm20627'	lncRNA
102631883	'Gm30104'	lncRNA
102631885	'Gm30106'	lncRNA
102631887	'Gm30108'	lncRNA
102631889	'Gm16638'	lncRNA
102631890	'Gm30110'	lncRNA
102631896	'Gm30115'	lncRNA
102631899	'Gm30117'	lncRNA
102631903	'Gm30120'	lncRNA
102631905	'Gm30122'	lncRNA
102631909	'Gm30124'	mRNA
102631912	'Ndufb1'	lncRNA
102631914	'Gm30126'	lncRNA
102631922	'Gm30132'	lncRNA
102631927	'Gm30135'	lncRNA
102631932	'Gm30139'	lncRNA
102631933	'Gm30140'	lncRNA
102631936	'Gm30141'	lncRNA
102631937	'Gm30142'	lncRNA
102631941	'Gm30144'	lncRNA
102631942	'Gm30145'	lncRNA
102631948	'Gm30149'	lncRNA
102631949	'Gm30150'	lncRNA
102631950	'Gm30151'	lncRNA
102631955	'Gm30154'	lncRNA
102631958	'Gm30157'	lncRNA
102631960	'Gm30159'	lncRNA
102631961	'Gm26634'	lncRNA
102631962	'Gm30160'	lncRNA
102631968	'Gm30164'	lncRNA
102631969	'Gm30165'	lncRNA
102631977	'9230110K08Rik'	lncRNA
102631979	'LOC102631979'	lncRNA
102631981	'Gm30173'	lncRNA
102631986	'Gm15524'	lncRNA
102631989	'Gm30177'	lncRNA
102631991	'Gm30178'	lncRNA
102631992	'LOC102631992'	lncRNA
102631993	'Gm15756'	lncRNA
102632	'Acad11'	mRNA
102632007	'Gm30188'	lncRNA
102632008	'Gm30189'	lncRNA
102632019	'Gm26777'	lncRNA
102632021	'Gm30199'	lncRNA
102632031	'Gm15728'	lncRNA
102632036	'Gm30211'	lncRNA
102632038	'Gm30213'	lncRNA
102632040	'Gm30215'	lncRNA
102632045	'Gm30220'	lncRNA
102632048	'Gm30223'	lncRNA
102632053	'A330032P22Rik'	lncRNA
102632059	'Gm30232'	lncRNA
102632060	'Gm30233'	lncRNA
102632061	'Gm30234'	lncRNA
102632062	'Gm30235'	lncRNA
102632064	'Gm30236'	lncRNA
102632069	'Gm30240'	lncRNA
102632071	'Gm30241'	lncRNA
102632072	'Gm30242'	lncRNA
102632077	'Gm30246'	lncRNA
102632078	'Gm12290'	lncRNA
102632080	'Gm30247'	lncRNA
102632081	'Gm30248'	lncRNA
102632087	'Gm13373'	lncRNA
102632090	'Gm30255'	lncRNA
102632091	'Gm30256'	lncRNA
102632093	'Gm30258'	lncRNA
102632094	'Gm30259'	lncRNA
102632096	'Gm38442'	lncRNA
102632099	'Gm30262'	lncRNA
102632100	'Gm30263'	lncRNA
102632102	'Gm9229'	mRNA
102632106	'Gm30266'	lncRNA
102632112	'Gm30270'	lncRNA
102632114	'Gm30271'	lncRNA
102632115	'Gm30272'	lncRNA
102632116	'Gm30273'	lncRNA
102632118	'Gm30275'	lncRNA
102632124	'Gm26901'	lncRNA
102632127	'Gm30281'	lncRNA
102632129	'Gm30283'	lncRNA
102632132	'Gm30286'	lncRNA
102632136	'Gm20482'	lncRNA
102632137	'Gm30290'	lncRNA
102632139	'Gm30292'	lncRNA
102632141	'Gm30294'	lncRNA
102632144	'Gm16246'	lncRNA
102632146	'Gm30296'	lncRNA
102632148	'Gm30298'	lncRNA
102632151	'Gm30301'	lncRNA
102632153	'Gm30303'	lncRNA
102632155	'Gm24105'	lncRNA
102632159	'Gm30306'	lncRNA
102632163	'Gm30310'	lncRNA
102632165	'Gm13388'	lncRNA
102632170	'Gm30316'	lncRNA
102632174	'Gm30319'	lncRNA
102632176	'Gm30320'	lncRNA
102632178	'Gm30322'	lncRNA
102632187	'Gm30327'	lncRNA
102632199	'Gm30339'	lncRNA
102632206	'Gm30346'	lncRNA
102632211	'Gm30351'	lncRNA
102632212	'Gm30352'	lncRNA
102632216	'Gm30354'	lncRNA
102632222	'Gm17182'	lncRNA
102632228	'Gm30363'	lncRNA
102632229	'Gm30364'	lncRNA
102632230	'Gm30365'	lncRNA
102632231	'Gm2245'	lncRNA
102632232	'Gm30366'	lncRNA
102632234	'Gm30368'	lncRNA
102632236	'Gm30369'	lncRNA
102632238	'Gm30371'	lncRNA
102632241	'Gm30373'	lncRNA
102632244	'Gm30375'	lncRNA
102632247	'Gm30377'	lncRNA
102632248	'Gm30378'	lncRNA
102632251	'Gm16143'	lncRNA
102632253	'Gm30381'	lncRNA
102632262	'Gm30388'	lncRNA
102632266	'Gm30392'	lncRNA
102632274	'Gm28818'	lncRNA
102632284	'Gm30400'	lncRNA
102632286	'Gm30401'	lncRNA
102632287	'Gm30402'	lncRNA
102632292	'1700127F24Rik'	lncRNA
102632296	'Gm30408'	lncRNA
102632297	'Gm30409'	lncRNA
102632299	'Gm30411'	lncRNA
102632302	'Hoxb3os'	lncRNA
102632311	'Gm30419'	lncRNA
102632313	'Gm30421'	lncRNA
102632315	'Gm14232'	lncRNA
102632318	'Gm30423'	lncRNA
102632324	'Gm30427'	lncRNA
102632331	'Gm30431'	lncRNA
102632336	'Gm30435'	lncRNA
102632338	'Gm30437'	lncRNA
102632339	'Gm30438'	lncRNA
102632340	'Gm30439'	lncRNA
102632341	'Gm30440'	lncRNA
102632344	'Gm28876'	lncRNA
102632348	'Gm30444'	lncRNA
102632352	'Gm28643'	lncRNA
102632354	'Gm30448'	lncRNA
102632364	'Gm30456'	lncRNA
102632366	'Gm30458'	lncRNA
102632372	'Gm30461'	lncRNA
102632375	'Gm30464'	lncRNA
102632377	'Gm30466'	lncRNA
102632381	'Gm30470'	lncRNA
102632387	'Gm30474'	lncRNA
102632388	'Gm38444'	lncRNA
102632389	'Gm24463'	lncRNA
102632391	'Gm30476'	lncRNA
102632394	'Gm26910'	lncRNA
102632411	'Gm30489'	lncRNA
102632415	'LOC102632415'	lncRNA
102632417	'Gm30493'	lncRNA
102632418	'Gm30494'	lncRNA
102632420	'Gm16118'	lncRNA
102632426	'Gm30501'	lncRNA
102632429	'Gm30504'	lncRNA
102632432	'Gm30507'	lncRNA
102632434	'Gm30509'	lncRNA
102632435	'Gm30510'	lncRNA
102632438	'Gm13709'	lncRNA
102632440	'Gm30512'	lncRNA
102632441	'Gm30513'	lncRNA
102632444	'Gm30515'	lncRNA
102632454	'Gm30521'	lncRNA
102632455	'Gm30522'	lncRNA
102632457	'Gm30524'	lncRNA
102632460	'Gm30527'	lncRNA
102632462	'Gm30529'	lncRNA
102632465	'Gm13391'	lncRNA
102632467	'Gm30531'	mRNA
102632472	'Gm30536'	lncRNA
102632477	'Gm30539'	lncRNA
102632479	'Gm30541'	lncRNA
102632481	'Gm30543'	lncRNA
102632483	'Gm17330'	mRNA
102632484	'Gm26691'	lncRNA
102632488	'Gm29508'	lncRNA
102632492	'Gm30551'	lncRNA
102632503	'Gm30561'	lncRNA
102632507	'Gm30563'	lncRNA
102632511	'Gm30567'	lncRNA
102632513	'Gm30569'	lncRNA
102632514	'Gm13479'	lncRNA
102632515	'Gm30570'	lncRNA
102632516	'Gm30571'	lncRNA
102632520	'Gm30575'	lncRNA
102632522	'Gm30577'	lncRNA
102632534	'Gm30585'	lncRNA
102632535	'Gm30586'	lncRNA
102632538	'C230034O21Rik'	lncRNA
102632541	'LOC102632541'	lncRNA
102632544	'Gm30590'	lncRNA
102632547	'Gm12984'	lncRNA
102632554	'Gm30599'	mRNA
102632559	'Gm30601'	lncRNA
102632562	'Gm30603'	lncRNA
102632563	'Gm30604'	lncRNA
102632566	'Gm30605'	lncRNA
102632568	'Gm16116'	lncRNA
102632580	'Gm30618'	lncRNA
102632582	'Gm30620'	lncRNA
102632584	'Gm30622'	lncRNA
102632586	'Gm30624'	lncRNA
102632589	'Gm26232'	lncRNA
102632593	'Gm30627'	lncRNA
102632594	'A330001L22Rik'	lncRNA
102632597	'Gm28523'	lncRNA
102632602	'Gm16553'	lncRNA
102632605	'Gm30635'	lncRNA
102632606	'Gm30636'	lncRNA
102632609	'Gm30639'	lncRNA
102632613	'Gm14144'	lncRNA
102632621	'Gm30648'	lncRNA
102632623	'Gm30649'	lncRNA
102632631	'Gm30657'	lncRNA
102632635	'Gm26843'	lncRNA
102632638	'Gm26628'	lncRNA
102632660	'Gm30679'	mRNA
102632664	'9430083M05Rik'	lncRNA
102632666	'Gm30682'	lncRNA
102632669	'Gm16206'	lncRNA
102632681	'Gm30690'	lncRNA
102632686	'Gm16351'	lncRNA
102632687	'Gm30693'	lncRNA
102632689	'Gm30695'	lncRNA
102632690	'Gm10646'	lncRNA
102632693	'Gm30698'	mRNA
102632698	'Gm30701'	lncRNA
102632707	'Gm30706'	lncRNA
102632708	'Gm15523'	lncRNA
102632716	'Gm30712'	lncRNA
102632720	'Gm30716'	lncRNA
102632722	'Gm30718'	lncRNA
102632727	'Gm30723'	lncRNA
102632728	'Gm30724'	lncRNA
102632730	'Gm30726'	lncRNA
102632732	'Gm30728'	lncRNA
102632737	'Gm30732'	mRNA
102632738	'Gm30733'	mRNA
102632739	'Gm19774'	mRNA
102632743	'Gm30735'	lncRNA
102632756	'Gm30745'	lncRNA
102632764	'Gm30752'	lncRNA
102632773	'Gm30760'	lncRNA
102632776	'Gm30761'	lncRNA
102632777	'Gm30762'	lncRNA
102632783	'Gm30767'	lncRNA
102632787	'Gm30770'	lncRNA
102632789	'Gm30771'	lncRNA
102632801	'Gm30779'	lncRNA
102632804	'Gm30782'	lncRNA
102632805	'Gm30783'	lncRNA
102632807	'Gm30785'	lncRNA
102632808	'Gm30786'	lncRNA
102632809	'Gm11205'	lncRNA
102632811	'Gm30788'	lncRNA
102632812	'Gm30789'	lncRNA
102632816	'Gm30792'	lncRNA
102632818	'Gm30794'	lncRNA
102632820	'Gm13707'	lncRNA
102632831	'Gm29590'	lncRNA
102632833	'Gm30802'	lncRNA
102632835	'Gm30804'	lncRNA
102632837	'Rnf212b'	mRNA
102632839	'Gm30807'	lncRNA
102632854	'Gm17115'	lncRNA
102632856	'Gm30820'	lncRNA
102632865	'Gm30827'	lncRNA
102632874	'Gm30836'	lncRNA
102632876	'Lnclep'	lncRNA
102632881	'Gm30843'	lncRNA
102632886	'Gm30845'	lncRNA
102632891	'Gm30848'	lncRNA
102632892	'Gm30849'	lncRNA
102632893	'Gm14285'	lncRNA
102632898	'Gm16230'	lncRNA
102632901	'Gm10685'	lncRNA
102632911	'Gm30863'	lncRNA
102632914	'Gm30866'	lncRNA
102632915	'Gm30867'	lncRNA
102632920	'Gm30871'	lncRNA
102632922	'Gm30873'	lncRNA
102632924	'Gm30875'	lncRNA
102632926	'Gm30877'	lncRNA
102632932	'Gm30881'	lncRNA
102632942	'Gm30888'	lncRNA
102632946	'Gm30892'	lncRNA
102632950	'Gm30895'	lncRNA
102632954	'Gm30898'	lncRNA
102632957	'9130214F15Rik'	lncRNA
102632966	'Gm30908'	lncRNA
102632967	'Gm30909'	lncRNA
102632973	'Gm30914'	lncRNA
102632975	'Gm30916'	lncRNA
102632980	'Lncbate6'	lncRNA
102632986	'Gm16035'	lncRNA
102632993	'Gm30928'	lncRNA
102632994	'Gm11592'	lncRNA
102632995	'Gm30929'	lncRNA
102633002	'Gm30934'	lncRNA
102633004	'Gm30936'	lncRNA
102633006	'Gm30938'	lncRNA
102633007	'Gm26564'	lncRNA
102633008	'Gm38450'	lncRNA
102633013	'Gm30943'	lncRNA
102633020	'Gm30948'	lncRNA
102633025	'Gm30950'	lncRNA
102633035	'Gm28979'	lncRNA
102633037	'Gm30958'	lncRNA
102633038	'Gm30959'	lncRNA
102633040	'Gm30961'	lncRNA
102633042	'Gm30963'	lncRNA
102633044	'Gm14808'	lncRNA
102633048	'Gm30967'	lncRNA
102633049	'Gm30968'	lncRNA
102633052	'Gm30970'	lncRNA
102633061	'Gm30978'	lncRNA
102633065	'Gm13470'	lncRNA
102633068	'Gm30984'	lncRNA
102633071	'Gm14167'	lncRNA
102633075	'Gm30990'	mRNA
102633078	'Gm30992'	lncRNA
102633081	'Gm12610'	lncRNA
102633083	'Gm30996'	lncRNA
102633087	'Gm30998'	lncRNA
102633095	'Gm31005'	lncRNA
102633104	'Gm31013'	lncRNA
102633107	'Gm31015'	lncRNA
102633119	'Gm31026'	lncRNA
102633121	'Gm31028'	lncRNA
102633129	'Gm31034'	lncRNA
102633131	'Gm31035'	mRNA
102633132	'Gm31036'	lncRNA
102633140	'Gm31042'	lncRNA
102633143	'Gm31045'	lncRNA
102633145	'Gm31047'	lncRNA
102633148	'Gm31050'	lncRNA
102633149	'9430053O09Rik'	lncRNA
102633152	'Gm28703'	lncRNA
102633155	'Gm31054'	lncRNA
102633156	'Gm4631'	mRNA
102633163	'Gm31060'	lncRNA
102633169	'Gm31064'	lncRNA
102633171	'Gm31066'	lncRNA
102633174	'Gm31068'	lncRNA
102633190	'2410003I16Rik'	lncRNA
102633192	'Gm31080'	lncRNA
102633197	'Gm31085'	lncRNA
102633203	'Gm31090'	lncRNA
102633204	'Gm31091'	lncRNA
102633205	'Gm31092'	lncRNA
102633208	'Gm31095'	lncRNA
102633209	'Gm31096'	lncRNA
102633213	'Gm20658'	lncRNA
102633220	'Gm31102'	lncRNA
102633221	'Gm31103'	lncRNA
102633226	'Gm31107'	lncRNA
102633229	'Gm31109'	lncRNA
102633233	'Gm31111'	lncRNA
102633236	'Gm13481'	lncRNA
102633239	'4930573G07Rik'	lncRNA
102633240	'Gm31115'	lncRNA
102633242	'Gm31117'	lncRNA
102633244	'Gm26710'	lncRNA
102633248	'Gm31120'	lncRNA
102633257	'Gm31125'	lncRNA
102633258	'Gm31126'	lncRNA
102633259	'Gm16249'	lncRNA
102633260	'Gm31127'	lncRNA
102633270	'Gm31134'	lncRNA
102633271	'Gm31135'	lncRNA
102633275	'Gm31138'	lncRNA
102633277	'Gm38452'	lncRNA
102633279	'Gm31141'	lncRNA
102633285	'Gm31146'	lncRNA
102633290	'Gm31151'	lncRNA
102633291	'Gm31152'	lncRNA
102633296	'Gm31156'	lncRNA
102633300	'Gm31159'	lncRNA
102633301	'Gm31160'	mRNA
102633302	'Gm31161'	lncRNA
102633311	'Gm31108'	lncRNA
102633315	'Gm16159'	lncRNA
102633317	'Gm31172'	lncRNA
102633321	'4930448E22Rik'	lncRNA
102633322	'A730094K22Rik'	lncRNA
102633327	'Gm31179'	lncRNA
102633331	'Gm31182'	lncRNA
102633345	'Gm9922'	mRNA
102633348	'Gm31194'	lncRNA
102633356	'Gm31201'	lncRNA
102633358	'Gm31202'	lncRNA
102633360	'Gm31204'	lncRNA
102633371	'Gm14902'	lncRNA
102633372	'Gm31213'	lncRNA
102633373	'Gm31214'	lncRNA
102633381	'Gm31217'	lncRNA
102633383	'Gm31218'	lncRNA
102633388	'Gm31223'	lncRNA
102633392	'Gm31227'	lncRNA
102633393	'Gm31228'	lncRNA
102633396	'Gm31231'	lncRNA
102633400	'Gm20506'	lncRNA
102633401	'Gm31235'	lncRNA
102633406	'Gm31240'	lncRNA
102633407	'Gm26847'	lncRNA
102633409	'Gm31242'	lncRNA
102633417	'Gm31249'	lncRNA
102633419	'Gm31251'	lncRNA
102633422	'Gm31253'	lncRNA
102633423	'Gm31254'	lncRNA
102633424	'Gm31255'	mRNA
102633428	'Gm31258'	lncRNA
102633429	'Gm31259'	lncRNA
102633432	'Gm31262'	lncRNA
102633435	'Gm26535'	lncRNA
102633437	'Chrna1os'	lncRNA
102633438	'Gm13974'	lncRNA
102633439	'Gm14154'	lncRNA
102633441	'Gm31265'	lncRNA
102633444	'Gm31268'	lncRNA
102633449	'Gm31271'	lncRNA
102633458	'Gm11100'	mRNA
102633461	'Gm31279'	lncRNA
102633464	'Gm31282'	lncRNA
102633468	'Gm31286'	lncRNA
102633471	'Gm31288'	lncRNA
102633473	'Gm31289'	lncRNA
102633474	'Gm31290'	lncRNA
102633475	'Gm31291'	lncRNA
102633476	'Gm31292'	lncRNA
102633480	'Gm31294'	lncRNA
102633484	'Gm31298'	lncRNA
102633486	'Gm31300'	lncRNA
102633492	'Gm31305'	lncRNA
102633503	'Gm31313'	lncRNA
102633504	'Gm31314'	lncRNA
102633510	'Gm31320'	lncRNA
102633513	'Gm31323'	lncRNA
102633516	'Peak1os'	lncRNA
102633518	'Gm31326'	lncRNA
102633522	'Gm31330'	lncRNA
102633526	'Gm31333'	lncRNA
102633532	'Gm28609'	lncRNA
102633543	'Gm31342'	lncRNA
102633545	'Gm31344'	lncRNA
102633550	'Gm31348'	lncRNA
102633551	'Gm31349'	lncRNA
102633555	'Gm14051'	lncRNA
102633560	'Gm31356'	lncRNA
102633572	'Gm31364'	lncRNA
102633573	'Gm31365'	lncRNA
102633582	'Gm31373'	lncRNA
102633583	'Gm31374'	lncRNA
102633590	'Gm31378'	lncRNA
102633591	'Gm31379'	lncRNA
102633607	'Gm31391'	lncRNA
102633608	'Gm31392'	lncRNA
102633615	'Gm31399'	lncRNA
102633617	'Gm31401'	lncRNA
102633618	'Gm31402'	lncRNA
102633622	'Gm31406'	lncRNA
102633624	'Gm31408'	lncRNA
102633625	'Gm31409'	lncRNA
102633633	'Gm31416'	lncRNA
102633634	'Gm26876'	lncRNA
102633636	'Gm31418'	lncRNA
102633638	'Gm31419'	lncRNA
102633639	'Gm31420'	lncRNA
102633661	'Gm31432'	lncRNA
102633663	'Gm31434'	lncRNA
102633673	'Etaa1os'	lncRNA
102633677	'5330425B07Rik'	lncRNA
102633682	'Gm31447'	lncRNA
102633688	'Gm28441'	lncRNA
102633689	'Gm31452'	lncRNA
102633692	'Gm15395'	lncRNA
102633697	'Gm31458'	lncRNA
102633702	'Gm31463'	lncRNA
102633705	'C530043A13Rik'	lncRNA
102633714	'Gm31473'	lncRNA
102633716	'Gm31475'	lncRNA
102633721	'Gm31479'	lncRNA
102633730	'Gm31485'	lncRNA
102633739	'Gm31492'	lncRNA
102633740	'Gm31493'	mRNA
102633747	'Gm31499'	lncRNA
102633750	'Gm10130'	mRNA
102633754	'Gm31504'	lncRNA
102633758	'Gm31508'	lncRNA
102633762	'Gm31512'	lncRNA
102633763	'Gm31513'	mRNA
102633770	'Gm31517'	lncRNA
102633772	'Gm31519'	lncRNA
102633773	'Gm31520'	lncRNA
102633775	'Gm31522'	lncRNA
102633779	'Gm31525'	lncRNA
102633780	'Gm28321'	lncRNA
102633781	'Gm29183'	lncRNA
102633783	'LOC102633783'	mRNA
102633785	'Gm31527'	lncRNA
102633790	'Gm31531'	lncRNA
102633792	'Gm31533'	lncRNA
102633795	'Gm31535'	lncRNA
102633796	'Gm31536'	lncRNA
102633805	'Gm26688'	lncRNA
102633811	'Gm31545'	lncRNA
102633812	'Gm31546'	lncRNA
102633814	'Gm31547'	lncRNA
102633818	'Gm31550'	lncRNA
102633826	'Gm31557'	lncRNA
102633828	'Gm31559'	lncRNA
102633829	'Gm31560'	lncRNA
102633832	'Gm31563'	lncRNA
102633833	'Gm38455'	lncRNA
102633836	'Gm31566'	lncRNA
102633839	'Gm31569'	lncRNA
102633849	'Gm31577'	lncRNA
102633856	'Gm31583'	lncRNA
102633860	'Gm31585'	lncRNA
102633863	'Gm31588'	lncRNA
102633871	'Gm31595'	lncRNA
102633872	'Gm26544'	lncRNA
102633874	'Gm31597'	lncRNA
102633878	'Gm31600'	lncRNA
102633879	'Gm31601'	lncRNA
102633880	'A730081D07Rik'	lncRNA
102633882	'Gm26761'	lncRNA
102633888	'Gm31606'	mRNA
102633898	'Gm31613'	lncRNA
102633899	'Gm31614'	lncRNA
102633900	'Gm31615'	lncRNA
102633901	'Gm31616'	lncRNA
102633905	'Gm31619'	lncRNA
102633906	'Gm31620'	lncRNA
102633908	'Gm31621'	lncRNA
102633911	'Gm12022'	lncRNA
102633913	'Gm31623'	lncRNA
102633914	'Gm31624'	lncRNA
102633923	'Bmncr'	lncRNA
102633924	'Gm31630'	lncRNA
102633925	'Gm13782'	lncRNA
102633929	'Gm31633'	lncRNA
102633930	'Gm19911'	lncRNA
102633936	'Gm31638'	lncRNA
102633937	'Gm31639'	lncRNA
102633938	'Gm38456'	lncRNA
102633939	'Gm15518'	lncRNA
102633940	'Gm31640'	lncRNA
102633941	'Gm31641'	lncRNA
102633942	'Gm14487'	lncRNA
102633946	'Gm31645'	lncRNA
102633960	'Gm31657'	lncRNA
102633961	'Gm31658'	lncRNA
102633964	'Gm31661'	lncRNA
102633968	'Gm31665'	mRNA
102633970	'Gm31667'	lncRNA
102633971	'Gm31668'	lncRNA
102633974	'Gm28905'	lncRNA
102633980	'Gm31673'	lncRNA
102633981	'Gm31674'	lncRNA
102633986	'Gm31679'	mRNA
102633993	'Gm31683'	lncRNA
102633994	'Gm31684'	lncRNA
102634002	'Gm31692'	lncRNA
102634003	'Gm31693'	lncRNA
102634011	'Gm26868'	lncRNA
102634017	'Gm13817'	lncRNA
102634020	'Gm31706'	lncRNA
102634021	'Gm13001'	lncRNA
102634027	'Gm31711'	lncRNA
102634028	'Gm31712'	lncRNA
102634034	'Gm31718'	lncRNA
102634035	'Gm31719'	lncRNA
102634036	'Gm13847'	lncRNA
102634042	'Gm7568'	lncRNA
102634043	'Gm31724'	lncRNA
102634044	'Gm31725'	lncRNA
102634045	'Gm31726'	lncRNA
102634047	'Gm31727'	lncRNA
102634049	'Gm31728'	lncRNA
102634050	'Gm31729'	lncRNA
102634055	'Gm31734'	lncRNA
102634056	'Gm31735'	lncRNA
102634060	'Gm19708'	lncRNA
102634068	'Gm12907'	lncRNA
102634072	'Gm38457'	mRNA
102634074	'Gm31746'	lncRNA
102634075	'Gm31747'	lncRNA
102634078	'LOC102634078'	mRNA
102634079	'Slc36a3os'	lncRNA
102634083	'Gm31751'	lncRNA
102634087	'Gm31754'	lncRNA
102634088	'Gm31755'	lncRNA
102634096	'Gm11476'	lncRNA
102634113	'Gm31774'	lncRNA
102634128	'4930598N05Rik'	lncRNA
102634132	'B230208B08Rik'	lncRNA
102634134	'Gm31791'	lncRNA
102634136	'Gm31792'	lncRNA
102634148	'Gm31803'	lncRNA
102634149	'Gm31804'	lncRNA
102634150	'Gm31805'	lncRNA
102634155	'Gm17025'	lncRNA
102634159	'Gm28644'	lncRNA
102634160	'Gm31812'	lncRNA
102634161	'Gm31813'	lncRNA
102634162	'Gm31814'	lncRNA
102634163	'Gm31815'	lncRNA
102634165	'Gm31816'	lncRNA
102634170	'Gm31819'	lncRNA
102634171	'Gm31820'	lncRNA
102634174	'Gm16104'	lncRNA
102634183	'Gm31828'	lncRNA
102634184	'Gm31829'	lncRNA
102634187	'Gm31831'	lncRNA
102634191	'Gm31834'	lncRNA
102634194	'Gm29461'	lncRNA
102634197	'Gm31838'	lncRNA
102634198	'Gm31839'	lncRNA
102634200	'Gm31841'	lncRNA
102634204	'Gm31845'	lncRNA
102634210	'Gm31850'	lncRNA
102634213	'Gm31852'	lncRNA
102634218	'Gm25404'	lncRNA
102634229	'Gm31862'	lncRNA
102634237	'Gm31869'	lncRNA
102634238	'Gm31870'	lncRNA
102634239	'Gm31871'	lncRNA
102634240	'Gm31872'	lncRNA
102634252	'Gm31882'	lncRNA
102634254	'Gm31884'	lncRNA
102634258	'Gm31887'	lncRNA
102634268	'Kbtbd8os'	lncRNA
102634271	'Gm31896'	lncRNA
102634273	'Gm31897'	lncRNA
102634275	'Gm29539'	lncRNA
102634280	'Gm48908'	lncRNA
102634282	'Gm31904'	lncRNA
102634283	'Gm31905'	lncRNA
102634286	'Gm31907'	lncRNA
102634288	'Gm31909'	lncRNA
102634293	'Gm31914'	lncRNA
102634296	'Gm4779'	mRNA
102634304	'Gm16506'	mRNA
102634309	'Gm11419'	lncRNA
102634323	'Gm14320'	lncRNA
102634328	'Gm31936'	lncRNA
102634331	'Gm31939'	lncRNA
102634332	'Gm31940'	lncRNA
102634333	'1110002E22Rik'	mRNA
102634341	'Gm31946'	lncRNA
102634351	'Gm31953'	lncRNA
102634353	'Gm31954'	lncRNA
102634354	'Gm31955'	lncRNA
102634363	'Gm31963'	lncRNA
102634366	'Gm31966'	lncRNA
102634376	'Gm23952'	lncRNA
102634378	'Gm31974'	lncRNA
102634389	'Gm17546'	lncRNA
102634392	'Gm31984'	lncRNA
102634394	'Gm31986'	lncRNA
102634395	'Gm31987'	lncRNA
102634397	'Gm31989'	lncRNA
102634398	'Gm31990'	lncRNA
102634400	'Gm31992'	lncRNA
102634402	'Gm31993'	lncRNA
102634405	'Gm13133'	lncRNA
102634407	'Gm24576'	lncRNA
102634410	'Gm31998'	lncRNA
102634417	'Gm32002'	lncRNA
102634418	'Gm32003'	lncRNA
102634419	'Gm32004'	lncRNA
102634421	'Gm32006'	lncRNA
102634422	'Gm32007'	lncRNA
102634423	'Gm32008'	lncRNA
102634424	'Gm32009'	lncRNA
102634429	'Gm6569'	mRNA
102634431	'Gm32014'	lncRNA
102634433	'Gm32016'	lncRNA
102634434	'Gm32017'	lncRNA
102634439	'Gm38464'	lncRNA
102634443	'Gm32024'	lncRNA
102634445	'Gm32026'	lncRNA
102634448	'Gm32029'	lncRNA
102634450	'Gm32031'	lncRNA
102634460	'Gm32038'	lncRNA
102634461	'Gm32039'	lncRNA
102634468	'Gm32045'	lncRNA
102634469	'Gm32046'	lncRNA
102634474	'Gm32050'	lncRNA
102634481	'9330159H11Rik'	lncRNA
102634484	'Gm32057'	lncRNA
102634485	'Gm32058'	lncRNA
102634487	'Gm32059'	lncRNA
102634491	'Gm32062'	lncRNA
102634500	'Gm32067'	lncRNA
102634504	'Gm32070'	lncRNA
102634511	'Gm32076'	lncRNA
102634512	'Gm13791'	lncRNA
102634513	'Gm13982'	lncRNA
102634521	'Gm32082'	lncRNA
102634525	'Gm38467'	lncRNA
102634530	'Gm32089'	lncRNA
102634533	'Gm14966'	lncRNA
102634534	'Gm32091'	lncRNA
102634535	'Gm32092'	lncRNA
102634544	'Gm32098'	lncRNA
102634546	'Gm32100'	lncRNA
102634550	'Gm27166'	lncRNA
102634559	'Gm29443'	lncRNA
102634560	'Gm32110'	lncRNA
102634561	'Gm14377'	lncRNA
102634564	'Gm32113'	lncRNA
102634569	'Gm32117'	lncRNA
102634572	'Gm32119'	lncRNA
102634574	'Gm32121'	lncRNA
102634575	'Gm32122'	lncRNA
102634576	'Gm32123'	lncRNA
102634578	'Gm32124'	lncRNA
102634584	'2900024J01Rik'	lncRNA
102634586	'Gm32128'	lncRNA
102634588	'Gm32130'	lncRNA
102634589	'Gm32131'	lncRNA
102634592	'Gm32133'	lncRNA
102634596	'Gm32137'	lncRNA
102634598	'Gm32139'	lncRNA
102634601	'Gm32142'	lncRNA
102634602	'Gm32143'	lncRNA
102634610	'Gm32150'	lncRNA
102634630	'Gm32168'	lncRNA
102634634	'Gm20491'	lncRNA
102634635	'Gm32172'	lncRNA
102634639	'Gm32176'	lncRNA
102634642	'Gm32178'	lncRNA
102634646	'Gm12915'	lncRNA
102634650	'Gm32184'	lncRNA
102634652	'Gm32186'	lncRNA
102634653	'Gm32187'	lncRNA
102634656	'Gm32190'	lncRNA
102634658	'Gm27198'	lncRNA
102634661	'Gm28178'	lncRNA
102634665	'Gm32197'	lncRNA
102634667	'Gm32199'	lncRNA
102634668	'Gm32200'	lncRNA
102634672	'Gm32204'	mRNA
102634676	'Gm32208'	lncRNA
102634677	'Gm32209'	lncRNA
102634683	'Gm13012'	lncRNA
102634685	'Gm17197'	lncRNA
102634686	'Gm32214'	lncRNA
102634692	'Gm32219'	lncRNA
102634697	'Gm15984'	lncRNA
102634698	'Gm32221'	lncRNA
102634701	'Gm32223'	lncRNA
102634702	'Gm32224'	lncRNA
102634710	'Gm32229'	lncRNA
102634711	'Gm32230'	lncRNA
102634715	'Gm32234'	mRNA
102634716	'4930520E11Rik'	lncRNA
102634718	'Gm32236'	lncRNA
102634722	'Gm32240'	lncRNA
102634732	'Gm32245'	lncRNA
102634735	'Gm32247'	lncRNA
102634737	'Gm32249'	lncRNA
102634738	'Gm28154'	lncRNA
102634739	'Gm32250'	lncRNA
102634743	'Gm32252'	lncRNA
102634746	'Gm13201'	mRNA
102634748	'Gm32255'	lncRNA
102634755	'Gm32261'	lncRNA
102634756	'Gm32262'	lncRNA
102634757	'Gm32263'	lncRNA
102634762	'Gm32267'	lncRNA
102634765	'Gm32269'	lncRNA
102634769	'Gm32273'	lncRNA
102634772	'Gm32275'	lncRNA
102634773	'Gm32276'	lncRNA
102634776	'Gm32279'	lncRNA
102634777	'Gm13266'	lncRNA
102634780	'Gm32282'	lncRNA
102634781	'Gm32283'	lncRNA
102634786	'Gm32287'	lncRNA
102634792	'Gm32293'	lncRNA
102634793	'Gm32294'	lncRNA
102634803	'Gm32302'	lncRNA
102634806	'Gm32304'	lncRNA
102634811	'Gm32309'	lncRNA
102634812	'Gm11694'	lncRNA
102634817	'Gm32312'	lncRNA
102634818	'Gm32313'	lncRNA
102634820	'Gm32315'	lncRNA
102634821	'Gm32316'	lncRNA
102634823	'Gm32317'	lncRNA
102634827	'Gm38468'	lncRNA
102634830	'Gm32322'	lncRNA
102634835	'B230220B15Rik'	lncRNA
102634836	'Gm32327'	lncRNA
102634838	'Gm32328'	lncRNA
102634839	'Gm26666'	lncRNA
102634841	'Gm38469'	mRNA
102634849	'Gm32336'	lncRNA
102634850	'Gm32337'	lncRNA
102634853	'Gm13652'	lncRNA
102634855	'Gm32339'	lncRNA
102634862	'Gm32345'	lncRNA
102634865	'Gm32348'	lncRNA
102634871	'Gm32352'	lncRNA
102634873	'D830015G05Rik'	lncRNA
102634877	'Gm32355'	lncRNA
102634881	'Gm32358'	lncRNA
102634888	'Gm32364'	lncRNA
102634895	'Gm32370'	lncRNA
102634896	'Gm32371'	lncRNA
102634899	'Gm32374'	lncRNA
102634900	'Gm16685'	lncRNA
102634903	'Gm32377'	lncRNA
102634906	'Gm32379'	lncRNA
102634910	'Gm32383'	lncRNA
102634911	'Gm32384'	lncRNA
102634912	'Gm32385'	lncRNA
102634913	'Gm16070'	lncRNA
102634918	'Gm38471'	lncRNA
102634919	'Gm32389'	lncRNA
102634922	'Gm32391'	lncRNA
102634923	'Gm32392'	lncRNA
102634926	'Gm12426'	lncRNA
102634931	'Gm32398'	lncRNA
102634933	'Gm26871'	lncRNA
102634940	'Gm32401'	lncRNA
102634941	'Gm29376'	mRNA
102634944	'Gm32404'	lncRNA
102634950	'Gm32409'	lncRNA
102634953	'Gm32412'	lncRNA
102634962	'Gm27252'	lncRNA
102634964	'Gm24474'	lncRNA
102634966	'Gm32420'	lncRNA
102634967	'Gm16341'	lncRNA
102634968	'Gm3521'	lncRNA
102634970	'Gm32422'	lncRNA
102634973	'Gm32425'	lncRNA
102634983	'Gm32432'	lncRNA
102634986	'Gm32435'	lncRNA
102634987	'Gm32436'	mRNA
102634989	'Gm32438'	lncRNA
102634992	'Gm32441'	lncRNA
102634994	'Gm32443'	lncRNA
102635004	'Gm32449'	lncRNA
102635006	'Gm32450'	lncRNA
102635015	'Gm32457'	lncRNA
102635017	'Gm32458'	lncRNA
102635021	'Gm32462'	lncRNA
102635029	'Gm32469'	lncRNA
102635032	'Gm32471'	lncRNA
102635036	'Gm38472'	lncRNA
102635037	'Gm32474'	lncRNA
102635042	'Gm32478'	lncRNA
102635043	'Gm32479'	lncRNA
102635047	'Gm32483'	lncRNA
102635051	'Gm32486'	lncRNA
102635057	'Gm32489'	lncRNA
102635060	'Gm32492'	lncRNA
102635066	'Gm32497'	lncRNA
102635069	'Gm32498'	lncRNA
102635071	'Gm26944'	lncRNA
102635072	'Gm32500'	lncRNA
102635078	'Gm32504'	lncRNA
102635079	'Gm32505'	lncRNA
102635080	'Gm32506'	lncRNA
102635081	'Gm32507'	lncRNA
102635083	'Gm26685'	lncRNA
102635086	'Gm32510'	lncRNA
102635087	'Gm32511'	lncRNA
102635090	'Gm32513'	lncRNA
102635092	'Gm32515'	lncRNA
102635108	'Gm32528'	lncRNA
102635117	'Gm32537'	lncRNA
102635119	'Gm32539'	lncRNA
102635120	'Gm32540'	lncRNA
102635123	'Gm32542'	lncRNA
102635124	'Gm32543'	lncRNA
102635128	'Gm32546'	lncRNA
102635129	'Gm32547'	lncRNA
102635131	'Gm32549'	lncRNA
102635133	'Gm10777'	lncRNA
102635134	'Gm32551'	lncRNA
102635136	'Gm26671'	lncRNA
102635137	'Gm32553'	lncRNA
102635141	'Gm32554'	lncRNA
102635142	'Gm32555'	lncRNA
102635143	'Gm28626'	lncRNA
102635144	'Gm32556'	lncRNA
102635146	'Gm32558'	lncRNA
102635149	'Gm32561'	lncRNA
102635150	'Gm38475'	lncRNA
102635154	'Gm20234'	lncRNA
102635157	'Gm32566'	lncRNA
102635170	'Gm32574'	lncRNA
102635171	'Gm32575'	lncRNA
102635181	'Gm32584'	mRNA
102635182	'Gm32585'	lncRNA
102635184	'Gm27572'	lncRNA
102635185	'Gm32587'	lncRNA
102635189	'Gm32591'	lncRNA
102635190	'Gm32592'	lncRNA
102635191	'Gm16573'	lncRNA
102635192	'Gm16835'	lncRNA
102635194	'Gm32594'	lncRNA
102635197	'Gm32597'	lncRNA
102635198	'Gm38476'	lncRNA
[truncated: 27,753 more rows]
