# Supplementary material for: Evaluation of the lncRNA-miRNA-mRNA ceRNA network in lungs of miR-147 −/− mice
Source: Front Pharmacol. 2024 Mar 6;15:1335374. doi: 10.3389/fphar.2024.1335374 (PMC10953689; doi:10.3389/fphar.2024.1335374)
Supplement: Supplementary file 2 [file DataSheet1.zip › Original Data/FIGURE 1B (miRNA).xls]

Gene ID	Gene Symbol	Type
mmu-let-7a-1-3p		miRNA
mmu-let-7a-2-3p		miRNA
mmu-let-7a-5p		miRNA
mmu-let-7b-5p		miRNA
mmu-let-7c-1-3p		miRNA
mmu-let-7c-2-3p		miRNA
mmu-let-7c-5p		miRNA
mmu-let-7d-3p		miRNA
mmu-let-7d-5p		miRNA
mmu-let-7e-3p		miRNA
mmu-let-7e-5p		miRNA
mmu-let-7f-1-3p		miRNA
mmu-let-7f-2-3p		miRNA
mmu-let-7f-5p		miRNA
mmu-let-7g-5p		miRNA
mmu-let-7i-3p		miRNA
mmu-let-7i-5p		miRNA
mmu-let-7k		miRNA
mmu-miR-100-3p		miRNA
mmu-miR-100-5p		miRNA
mmu-miR-101a-3p		miRNA
mmu-miR-101a-5p		miRNA
mmu-miR-101b-3p		miRNA
mmu-miR-101b-5p		miRNA
mmu-miR-101c		miRNA
mmu-miR-103-1-5p		miRNA
mmu-miR-103-2-5p		miRNA
mmu-miR-103-3p		miRNA
mmu-miR-106a-5p		miRNA
mmu-miR-106b-3p		miRNA
mmu-miR-106b-5p		miRNA
mmu-miR-107-3p		miRNA
mmu-miR-107-5p		miRNA
mmu-miR-10a-3p		miRNA
mmu-miR-10a-5p		miRNA
mmu-miR-10b-5p		miRNA
mmu-miR-1191a		miRNA
mmu-miR-1191b-3p		miRNA
mmu-miR-1193-3p		miRNA
mmu-miR-1198-3p		miRNA
mmu-miR-1198-5p		miRNA
mmu-miR-1199-5p		miRNA
mmu-miR-12189-3p		miRNA
mmu-miR-12194-3p		miRNA
mmu-miR-12199-3p		miRNA
mmu-miR-122-3p		miRNA
mmu-miR-122-5p		miRNA
mmu-miR-122b-5p		miRNA
mmu-miR-1231-3p		miRNA
mmu-miR-124-3p		miRNA
mmu-miR-1247-3p		miRNA
mmu-miR-1247-5p		miRNA
mmu-miR-1249-3p		miRNA
mmu-miR-1249-5p		miRNA
mmu-miR-125a-3p		miRNA
mmu-miR-125a-5p		miRNA
mmu-miR-125b-1-3p		miRNA
mmu-miR-125b-2-3p		miRNA
mmu-miR-125b-5p		miRNA
mmu-miR-1264-3p		miRNA
mmu-miR-1264-5p		miRNA
mmu-miR-126a-3p		miRNA
mmu-miR-126a-5p		miRNA
mmu-miR-126b-3p		miRNA
mmu-miR-127-3p		miRNA
mmu-miR-128-1-5p		miRNA
mmu-miR-128-3p		miRNA
mmu-miR-129-1-3p		miRNA
mmu-miR-129-2-3p		miRNA
mmu-miR-129-5p		miRNA
mmu-miR-1291		miRNA
mmu-miR-1298-3p		miRNA
mmu-miR-1298-5p		miRNA
mmu-miR-129b-3p		miRNA
mmu-miR-129b-5p		miRNA
mmu-miR-1306-3p		miRNA
mmu-miR-1306-5p		miRNA
mmu-miR-130a-3p		miRNA
mmu-miR-130a-5p		miRNA
mmu-miR-130b-3p		miRNA
mmu-miR-130b-5p		miRNA
mmu-miR-132-3p		miRNA
mmu-miR-132-5p		miRNA
mmu-miR-133a-3p		miRNA
mmu-miR-133b-3p		miRNA
mmu-miR-134-3p		miRNA
mmu-miR-134-5p		miRNA
mmu-miR-135a-5p		miRNA
mmu-miR-135b-5p		miRNA
mmu-miR-136-3p		miRNA
mmu-miR-136-5p		miRNA
mmu-miR-137-3p		miRNA
mmu-miR-138-2-3p		miRNA
mmu-miR-138-5p		miRNA
mmu-miR-139-3p		miRNA
mmu-miR-139-5p		miRNA
mmu-miR-140-3p		miRNA
mmu-miR-140-5p		miRNA
mmu-miR-141-3p		miRNA
mmu-miR-141-5p		miRNA
mmu-miR-142a-3p		miRNA
mmu-miR-142a-5p		miRNA
mmu-miR-142b		miRNA
mmu-miR-143-3p		miRNA
mmu-miR-143-5p		miRNA
mmu-miR-144-3p		miRNA
mmu-miR-144-5p		miRNA
mmu-miR-145a-3p		miRNA
mmu-miR-145a-5p		miRNA
mmu-miR-146a-5p		miRNA
mmu-miR-146b-5p		miRNA
mmu-miR-147-3p		miRNA
mmu-miR-148a-3p		miRNA
mmu-miR-148a-5p		miRNA
mmu-miR-148b-3p		miRNA
mmu-miR-148b-5p		miRNA
mmu-miR-149-3p		miRNA
mmu-miR-149-5p		miRNA
mmu-miR-150-3p		miRNA
mmu-miR-150-5p		miRNA
mmu-miR-151-3p		miRNA
mmu-miR-151-5p		miRNA
mmu-miR-152-3p		miRNA
mmu-miR-152-5p		miRNA
mmu-miR-153-3p		miRNA
mmu-miR-153-5p		miRNA
mmu-miR-154-3p		miRNA
mmu-miR-154-5p		miRNA
mmu-miR-155-5p		miRNA
mmu-miR-15a-3p		miRNA
mmu-miR-15a-5p		miRNA
mmu-miR-15b-3p		miRNA
mmu-miR-15b-5p		miRNA
mmu-miR-16-2-3p		miRNA
mmu-miR-16-5p		miRNA
mmu-miR-1668		miRNA
mmu-miR-17-3p		miRNA
mmu-miR-17-5p		miRNA
mmu-miR-181a-1-3p		miRNA
mmu-miR-181a-2-3p		miRNA
mmu-miR-181a-5p		miRNA
mmu-miR-181b-5p		miRNA
mmu-miR-181c-3p		miRNA
mmu-miR-181c-5p		miRNA
mmu-miR-181d-3p		miRNA
mmu-miR-181d-5p		miRNA
mmu-miR-182-3p		miRNA
mmu-miR-182-5p		miRNA
mmu-miR-183-5p		miRNA
mmu-miR-1839-3p		miRNA
mmu-miR-1839-5p		miRNA
mmu-miR-184-3p		miRNA
mmu-miR-1843a-3p		miRNA
mmu-miR-1843a-5p		miRNA
mmu-miR-1843b-3p		miRNA
mmu-miR-1843b-5p		miRNA
mmu-miR-185-3p		miRNA
mmu-miR-185-5p		miRNA
mmu-miR-186-3p		miRNA
mmu-miR-186-5p		miRNA
mmu-miR-187-3p		miRNA
mmu-miR-187-5p		miRNA
mmu-miR-188-3p		miRNA
mmu-miR-188-5p		miRNA
mmu-miR-18a-3p		miRNA
mmu-miR-18a-5p		miRNA
mmu-miR-18b-3p		miRNA
mmu-miR-18b-5p		miRNA
mmu-miR-190a-3p		miRNA
mmu-miR-190a-5p		miRNA
mmu-miR-190b-5p		miRNA
mmu-miR-191-3p		miRNA
mmu-miR-191-5p		miRNA
mmu-miR-1912-5p		miRNA
mmu-miR-192-3p		miRNA
mmu-miR-192-5p		miRNA
mmu-miR-1929-3p		miRNA
mmu-miR-1930-5p		miRNA
mmu-miR-1933-3p		miRNA
mmu-miR-1934-3p		miRNA
mmu-miR-1934-5p		miRNA
mmu-miR-193a-3p		miRNA
mmu-miR-193a-5p		miRNA
mmu-miR-193b-3p		miRNA
mmu-miR-193b-5p		miRNA
mmu-miR-194-2-3p		miRNA
mmu-miR-194-5p		miRNA
mmu-miR-1941-3p		miRNA
mmu-miR-1941-5p		miRNA
mmu-miR-1943-3p		miRNA
mmu-miR-1943-5p		miRNA
mmu-miR-1947-5p		miRNA
mmu-miR-1948-3p		miRNA
mmu-miR-1949		miRNA
mmu-miR-1953		miRNA
mmu-miR-1954		miRNA
mmu-miR-1958		miRNA
mmu-miR-195a-3p		miRNA
mmu-miR-195a-5p		miRNA
mmu-miR-1964-3p		miRNA
mmu-miR-1964-5p		miRNA
mmu-miR-1968-3p		miRNA
mmu-miR-1968-5p		miRNA
mmu-miR-196a-5p		miRNA
mmu-miR-196b-5p		miRNA
mmu-miR-1970c-5p		miRNA
mmu-miR-1981-3p		miRNA
mmu-miR-1981-5p		miRNA
mmu-miR-1982-3p		miRNA
mmu-miR-1983		miRNA
mmu-miR-199a-3p		miRNA
mmu-miR-199a-5p		miRNA
mmu-miR-199b-3p		miRNA
mmu-miR-199b-5p		miRNA
mmu-miR-19a-3p		miRNA
mmu-miR-19b-1-5p		miRNA
mmu-miR-19b-3p		miRNA
mmu-miR-1a-3p		miRNA
mmu-miR-1b-3p		miRNA
mmu-miR-1b-5p		miRNA
mmu-miR-200a-3p		miRNA
mmu-miR-200a-5p		miRNA
mmu-miR-200b-3p		miRNA
mmu-miR-200b-5p		miRNA
mmu-miR-200c-3p		miRNA
mmu-miR-200c-5p		miRNA
mmu-miR-201-5p		miRNA
mmu-miR-202-5p		miRNA
mmu-miR-203-3p		miRNA
mmu-miR-203-5p		miRNA
mmu-miR-203b-3p		miRNA
mmu-miR-203b-5p		miRNA
mmu-miR-204-5p		miRNA
mmu-miR-205-5p		miRNA
mmu-miR-206-3p		miRNA
mmu-miR-208a-3p		miRNA
mmu-miR-208a-5p		miRNA
mmu-miR-208b-3p		miRNA
mmu-miR-20a-3p		miRNA
mmu-miR-20a-5p		miRNA
mmu-miR-20b-5p		miRNA
mmu-miR-210-3p		miRNA
mmu-miR-210-5p		miRNA
mmu-miR-211-5p		miRNA
mmu-miR-212-3p		miRNA
mmu-miR-212-5p		miRNA
mmu-miR-214-3p		miRNA
mmu-miR-214-5p		miRNA
mmu-miR-215-3p		miRNA
mmu-miR-215-5p		miRNA
mmu-miR-216a-5p		miRNA
mmu-miR-218-1-3p		miRNA
mmu-miR-218-2-3p		miRNA
mmu-miR-218-5p		miRNA
mmu-miR-219a-1-3p		miRNA
mmu-miR-219a-5p		miRNA
mmu-miR-21a-3p		miRNA
mmu-miR-21a-5p		miRNA
mmu-miR-22-3p		miRNA
mmu-miR-22-5p		miRNA
mmu-miR-221-3p		miRNA
mmu-miR-221-5p		miRNA
mmu-miR-222-3p		miRNA
mmu-miR-223-3p		miRNA
mmu-miR-223-5p		miRNA
mmu-miR-224-3p		miRNA
mmu-miR-224-5p		miRNA
mmu-miR-23a-3p		miRNA
mmu-miR-23a-5p		miRNA
mmu-miR-23b-3p		miRNA
mmu-miR-23b-5p		miRNA
mmu-miR-24-1-5p		miRNA
mmu-miR-24-2-5p		miRNA
mmu-miR-24-3p		miRNA
mmu-miR-25-3p		miRNA
mmu-miR-25-5p		miRNA
mmu-miR-26a-1-3p		miRNA
mmu-miR-26a-2-3p		miRNA
mmu-miR-26a-5p		miRNA
mmu-miR-26b-3p		miRNA
mmu-miR-26b-5p		miRNA
mmu-miR-27a-3p		miRNA
mmu-miR-27a-5p		miRNA
mmu-miR-27b-3p		miRNA
mmu-miR-27b-5p		miRNA
mmu-miR-28a-3p		miRNA
mmu-miR-28a-5p		miRNA
mmu-miR-291b-3p		miRNA
mmu-miR-292a-3p		miRNA
mmu-miR-293-3p		miRNA
mmu-miR-294-3p		miRNA
mmu-miR-295-3p		miRNA
mmu-miR-296-3p		miRNA
mmu-miR-296-5p		miRNA
mmu-miR-297a-5p		miRNA
mmu-miR-297b-5p		miRNA
mmu-miR-297c-5p		miRNA
mmu-miR-298-5p		miRNA
mmu-miR-299a-3p		miRNA
mmu-miR-299a-5p		miRNA
mmu-miR-29a-3p		miRNA
mmu-miR-29a-5p		miRNA
mmu-miR-29b-1-5p		miRNA
mmu-miR-29b-3p		miRNA
mmu-miR-29c-3p		miRNA
mmu-miR-29c-5p		miRNA
mmu-miR-300-3p		miRNA
mmu-miR-300-5p		miRNA
mmu-miR-301a-3p		miRNA
mmu-miR-301a-5p		miRNA
mmu-miR-301b-3p		miRNA
mmu-miR-3057-3p		miRNA
mmu-miR-3057-5p		miRNA
mmu-miR-3058-3p		miRNA
mmu-miR-3058-5p		miRNA
mmu-miR-3060-3p		miRNA
mmu-miR-3061-3p		miRNA
mmu-miR-3061-5p		miRNA
mmu-miR-3064-5p		miRNA
mmu-miR-3065-3p		miRNA
mmu-miR-3065-5p		miRNA
mmu-miR-3066-3p		miRNA
mmu-miR-3066-5p		miRNA
mmu-miR-3068-3p		miRNA
mmu-miR-3068-5p		miRNA
mmu-miR-3069-3p		miRNA
mmu-miR-3069-5p		miRNA
mmu-miR-3071-3p		miRNA
mmu-miR-3072-3p		miRNA
mmu-miR-3074-1-3p		miRNA
mmu-miR-3074-2-3p		miRNA
mmu-miR-3074-5p		miRNA
mmu-miR-3076-3p		miRNA
mmu-miR-3077-3p		miRNA
mmu-miR-3079-3p		miRNA
mmu-miR-3079-5p		miRNA
mmu-miR-3081-3p		miRNA
mmu-miR-3082-3p		miRNA
mmu-miR-3082-5p		miRNA
mmu-miR-3083b-5p		miRNA
mmu-miR-3084-3p		miRNA
mmu-miR-3084-5p		miRNA
mmu-miR-3085-3p		miRNA
mmu-miR-3086-3p		miRNA
mmu-miR-3086-5p		miRNA
mmu-miR-3087-3p		miRNA
mmu-miR-3088-3p		miRNA
mmu-miR-3089-3p		miRNA
mmu-miR-3095-3p		miRNA
mmu-miR-3097-3p		miRNA
mmu-miR-3098-3p		miRNA
mmu-miR-30a-3p		miRNA
mmu-miR-30a-5p		miRNA
mmu-miR-30b-3p		miRNA
mmu-miR-30b-5p		miRNA
mmu-miR-30c-1-3p		miRNA
mmu-miR-30c-2-3p		miRNA
mmu-miR-30c-5p		miRNA
mmu-miR-30d-3p		miRNA
mmu-miR-30d-5p		miRNA
mmu-miR-30e-3p		miRNA
mmu-miR-30e-5p		miRNA
mmu-miR-31-3p		miRNA
mmu-miR-31-5p		miRNA
mmu-miR-3101-5p		miRNA
mmu-miR-3102-5p		miRNA
mmu-miR-3102-5p.2-5p		miRNA
mmu-miR-3103-5p		miRNA
mmu-miR-3105-3p		miRNA
mmu-miR-3105-5p		miRNA
mmu-miR-3108-5p		miRNA
mmu-miR-3109-3p		miRNA
mmu-miR-3109-5p		miRNA
mmu-miR-32-3p		miRNA
mmu-miR-32-5p		miRNA
mmu-miR-320-3p		miRNA
mmu-miR-322-3p		miRNA
mmu-miR-322-5p		miRNA
mmu-miR-323-3p		miRNA
mmu-miR-324-3p		miRNA
mmu-miR-324-5p		miRNA
mmu-miR-326-3p		miRNA
mmu-miR-326-5p		miRNA
mmu-miR-328-3p		miRNA
mmu-miR-328-5p		miRNA
mmu-miR-329-3p		miRNA
mmu-miR-329-5p		miRNA
mmu-miR-33-5p		miRNA
mmu-miR-330-3p		miRNA
mmu-miR-330-5p		miRNA
mmu-miR-331-3p		miRNA
mmu-miR-331-5p		miRNA
mmu-miR-335-3p		miRNA
mmu-miR-335-5p		miRNA
mmu-miR-337-3p		miRNA
mmu-miR-337-5p		miRNA
mmu-miR-338-3p		miRNA
mmu-miR-338-5p		miRNA
mmu-miR-339-3p		miRNA
mmu-miR-339-5p		miRNA
mmu-miR-340-3p		miRNA
mmu-miR-340-5p		miRNA
mmu-miR-341-3p		miRNA
mmu-miR-342-3p		miRNA
mmu-miR-342-5p		miRNA
mmu-miR-344-3p		miRNA
mmu-miR-344c-3p		miRNA
mmu-miR-344d-3p		miRNA
mmu-miR-345-5p		miRNA
mmu-miR-346-5p		miRNA
mmu-miR-3470a		miRNA
mmu-miR-3470b		miRNA
mmu-miR-3473a		miRNA
mmu-miR-3473d		miRNA
mmu-miR-34a-3p		miRNA
mmu-miR-34a-5p		miRNA
mmu-miR-34b-3p		miRNA
mmu-miR-34b-5p		miRNA
mmu-miR-34c-3p		miRNA
mmu-miR-34c-5p		miRNA
mmu-miR-350-3p		miRNA
mmu-miR-350-5p		miRNA
mmu-miR-351-3p		miRNA
mmu-miR-351-5p		miRNA
mmu-miR-3535		miRNA
mmu-miR-3572-3p		miRNA
mmu-miR-361-3p		miRNA
mmu-miR-361-5p		miRNA
mmu-miR-362-3p		miRNA
mmu-miR-362-5p		miRNA
mmu-miR-363-3p		miRNA
mmu-miR-363-5p		miRNA
mmu-miR-365-2-5p		miRNA
mmu-miR-365-3p		miRNA
mmu-miR-369-3p		miRNA
mmu-miR-369-5p		miRNA
mmu-miR-370-3p		miRNA
mmu-miR-370-5p		miRNA
mmu-miR-374b-5p		miRNA
mmu-miR-374c-3p		miRNA
mmu-miR-375-3p		miRNA
mmu-miR-376a-3p		miRNA
mmu-miR-376b-3p		miRNA
mmu-miR-376b-5p		miRNA
mmu-miR-376c-3p		miRNA
mmu-miR-377-3p		miRNA
mmu-miR-377-5p		miRNA
mmu-miR-378a-3p		miRNA
mmu-miR-378a-5p		miRNA
mmu-miR-378b		miRNA
mmu-miR-378c		miRNA
mmu-miR-379-3p		miRNA
mmu-miR-379-5p		miRNA
mmu-miR-380-3p		miRNA
mmu-miR-381-3p		miRNA
mmu-miR-381-5p		miRNA
mmu-miR-382-5p		miRNA
mmu-miR-383-5p		miRNA
mmu-miR-384-3p		miRNA
mmu-miR-384-5p		miRNA
mmu-miR-3963		miRNA
mmu-miR-3965		miRNA
mmu-miR-409-3p		miRNA
mmu-miR-409-5p		miRNA
mmu-miR-410-3p		miRNA
mmu-miR-411-3p		miRNA
mmu-miR-411-5p		miRNA
mmu-miR-421-3p		miRNA
mmu-miR-421-5p		miRNA
mmu-miR-423-3p		miRNA
mmu-miR-423-5p		miRNA
mmu-miR-425-3p		miRNA
mmu-miR-425-5p		miRNA
mmu-miR-429-3p		miRNA
mmu-miR-431-3p		miRNA
mmu-miR-431-5p		miRNA
mmu-miR-433-3p		miRNA
mmu-miR-434-3p		miRNA
mmu-miR-434-5p		miRNA
mmu-miR-448-3p		miRNA
mmu-miR-449a-3p		miRNA
mmu-miR-449a-5p		miRNA
mmu-miR-449c-5p		miRNA
mmu-miR-450a-1-3p		miRNA
mmu-miR-450a-2-3p		miRNA
mmu-miR-450a-5p		miRNA
mmu-miR-450b-3p		miRNA
mmu-miR-450b-5p		miRNA
mmu-miR-451a		miRNA
mmu-miR-452-3p		miRNA
mmu-miR-455-3p		miRNA
mmu-miR-455-5p		miRNA
mmu-miR-466b-3p		miRNA
mmu-miR-466b-5p		miRNA
mmu-miR-466c-3p		miRNA
mmu-miR-466c-5p		miRNA
mmu-miR-466d-3p		miRNA
mmu-miR-466d-5p		miRNA
mmu-miR-466e-3p		miRNA
mmu-miR-466f		miRNA
mmu-miR-466f-3p		miRNA
mmu-miR-466g		miRNA
mmu-miR-466h-3p		miRNA
mmu-miR-466h-5p		miRNA
mmu-miR-466i-3p		miRNA
mmu-miR-466i-5p		miRNA
mmu-miR-466m-3p		miRNA
mmu-miR-466m-5p		miRNA
mmu-miR-466n-5p		miRNA
mmu-miR-466o-5p		miRNA
mmu-miR-466p-5p		miRNA
mmu-miR-467a-3p		miRNA
mmu-miR-467a-5p		miRNA
mmu-miR-467b-5p		miRNA
mmu-miR-467c-5p		miRNA
mmu-miR-467d-3p		miRNA
mmu-miR-467d-5p		miRNA
mmu-miR-467e-3p		miRNA
mmu-miR-467e-5p		miRNA
mmu-miR-467h		miRNA
mmu-miR-483-5p		miRNA
mmu-miR-484		miRNA
mmu-miR-485-5p		miRNA
mmu-miR-486a-3p		miRNA
mmu-miR-486a-5p		miRNA
mmu-miR-486b-3p		miRNA
mmu-miR-486b-5p		miRNA
mmu-miR-487b-3p		miRNA
mmu-miR-489-3p		miRNA
mmu-miR-490-3p		miRNA
mmu-miR-490-5p		miRNA
mmu-miR-491-5p		miRNA
mmu-miR-493-5p		miRNA
mmu-miR-494-3p		miRNA
mmu-miR-495-3p		miRNA
mmu-miR-495-5p		miRNA
mmu-miR-496a-3p		miRNA
mmu-miR-497a-3p		miRNA
mmu-miR-497a-5p		miRNA
mmu-miR-499-5p		miRNA
mmu-miR-500-3p		miRNA
mmu-miR-500-5p		miRNA
mmu-miR-501-3p		miRNA
mmu-miR-501-5p		miRNA
mmu-miR-503-3p		miRNA
mmu-miR-503-5p		miRNA
mmu-miR-505-3p		miRNA
mmu-miR-505-5p		miRNA
mmu-miR-5099		miRNA
mmu-miR-5101		miRNA
mmu-miR-5103		miRNA
mmu-miR-5104b-5p		miRNA
mmu-miR-511-3p		miRNA
mmu-miR-511-5p		miRNA
mmu-miR-5114		miRNA
mmu-miR-5116		miRNA
mmu-miR-5123		miRNA
mmu-miR-5128		miRNA
mmu-miR-5129-3p		miRNA
mmu-miR-5129-5p		miRNA
mmu-miR-5132-3p		miRNA
mmu-miR-5134-3p		miRNA
mmu-miR-532-3p		miRNA
mmu-miR-532-5p		miRNA
mmu-miR-539-5p		miRNA
mmu-miR-540-3p		miRNA
mmu-miR-540-5p		miRNA
mmu-miR-541-3p		miRNA
mmu-miR-541-5p		miRNA
mmu-miR-542-3p		miRNA
mmu-miR-542-5p		miRNA
mmu-miR-543-3p		miRNA
mmu-miR-543-5p		miRNA
mmu-miR-547-3p		miRNA
mmu-miR-551b-3p		miRNA
mmu-miR-551b-5p		miRNA
mmu-miR-5615-5p		miRNA
mmu-miR-5619-3p		miRNA
mmu-miR-5620-5p		miRNA
mmu-miR-5621-3p		miRNA
mmu-miR-5709-3p		miRNA
mmu-miR-5709-5p		miRNA
mmu-miR-574-3p		miRNA
mmu-miR-574-5p		miRNA
mmu-miR-582-3p		miRNA
mmu-miR-582-5p		miRNA
mmu-miR-598-3p		miRNA
mmu-miR-615-3p		miRNA
mmu-miR-6395		miRNA
mmu-miR-6418-3p		miRNA
mmu-miR-6516-5p		miRNA
mmu-miR-652-3p		miRNA
mmu-miR-652-5p		miRNA
mmu-miR-653-3p		miRNA
mmu-miR-6538		miRNA
mmu-miR-6540-3p		miRNA
mmu-miR-6540-5p		miRNA
mmu-miR-664-3p		miRNA
mmu-miR-664-5p		miRNA
mmu-miR-666-3p		miRNA
mmu-miR-667-3p		miRNA
mmu-miR-668-3p		miRNA
mmu-miR-669a-3p		miRNA
mmu-miR-669b-3p		miRNA
mmu-miR-669b-5p		miRNA
mmu-miR-669c-5p		miRNA
mmu-miR-669d-5p		miRNA
mmu-miR-669e-5p		miRNA
mmu-miR-669f-3p		miRNA
mmu-miR-669f-5p		miRNA
mmu-miR-669h-5p		miRNA
mmu-miR-669l-5p		miRNA
mmu-miR-669m-5p		miRNA
mmu-miR-669o-5p		miRNA
mmu-miR-669p-5p		miRNA
mmu-miR-671-3p		miRNA
mmu-miR-671-5p		miRNA
mmu-miR-6715-3p		miRNA
mmu-miR-672-3p		miRNA
mmu-miR-672-5p		miRNA
mmu-miR-673-5p		miRNA
mmu-miR-674-3p		miRNA
mmu-miR-674-5p		miRNA
mmu-miR-675-3p		miRNA
mmu-miR-676-3p		miRNA
mmu-miR-676-5p		miRNA
mmu-miR-677-5p		miRNA
mmu-miR-6897-5p		miRNA
mmu-miR-6899-3p		miRNA
mmu-miR-6900-3p		miRNA
mmu-miR-6901-3p		miRNA
mmu-miR-6906-3p		miRNA
mmu-miR-6911-3p		miRNA
mmu-miR-6914-3p		miRNA
mmu-miR-6916-3p		miRNA
mmu-miR-6917-3p		miRNA
mmu-miR-6925-3p		miRNA
mmu-miR-6933-5p		miRNA
mmu-miR-6935-3p		miRNA
mmu-miR-6936-3p		miRNA
mmu-miR-6936-5p		miRNA
mmu-miR-6939-3p		miRNA
mmu-miR-6940-3p		miRNA
mmu-miR-6943-3p		miRNA
mmu-miR-6944-3p		miRNA
mmu-miR-6946-3p		miRNA
mmu-miR-6948-3p		miRNA
mmu-miR-6950-3p		miRNA
mmu-miR-6951-5p		miRNA
mmu-miR-6952-3p		miRNA
mmu-miR-6952-5p		miRNA
mmu-miR-6954-3p		miRNA
mmu-miR-6955-3p		miRNA
mmu-miR-6956-3p		miRNA
mmu-miR-6958-3p		miRNA
mmu-miR-6959-3p		miRNA
mmu-miR-6959-5p		miRNA
mmu-miR-6960-5p		miRNA
mmu-miR-6962-3p		miRNA
mmu-miR-6964-3p		miRNA
mmu-miR-6964-5p		miRNA
mmu-miR-6967-3p		miRNA
mmu-miR-6967-5p		miRNA
mmu-miR-6968-3p		miRNA
mmu-miR-6971-3p		miRNA
mmu-miR-6976-5p		miRNA
mmu-miR-6978-3p		miRNA
mmu-miR-6980-3p		miRNA
mmu-miR-6980-5p		miRNA
mmu-miR-6983-3p		miRNA
mmu-miR-6984-3p		miRNA
mmu-miR-6986-5p		miRNA
mmu-miR-6988-3p		miRNA
mmu-miR-6989-3p		miRNA
mmu-miR-6990-5p		miRNA
mmu-miR-6994-3p		miRNA
mmu-miR-6996-5p		miRNA
mmu-miR-700-3p		miRNA
mmu-miR-700-5p		miRNA
mmu-miR-7002-3p		miRNA
mmu-miR-7006-3p		miRNA
mmu-miR-701-3p		miRNA
mmu-miR-701-5p		miRNA
mmu-miR-7010-5p		miRNA
mmu-miR-7012-5p		miRNA
mmu-miR-7013-5p		miRNA
mmu-miR-7015-3p		miRNA
mmu-miR-7018-3p		miRNA
mmu-miR-7019-3p		miRNA
mmu-miR-702-3p		miRNA
mmu-miR-702-5p		miRNA
mmu-miR-7024-5p		miRNA
mmu-miR-7025-3p		miRNA
mmu-miR-7032-3p		miRNA
mmu-miR-7035-3p		miRNA
mmu-miR-7036a-3p		miRNA
mmu-miR-7043-3p		miRNA
mmu-miR-7043-5p		miRNA
mmu-miR-7044-3p		miRNA
mmu-miR-7048-3p		miRNA
mmu-miR-7049-5p		miRNA
mmu-miR-7051-5p		miRNA
mmu-miR-7054-3p		miRNA
mmu-miR-7057-3p		miRNA
mmu-miR-7062-5p		miRNA
mmu-miR-7063-3p		miRNA
mmu-miR-7065-3p		miRNA
mmu-miR-7069-3p		miRNA
mmu-miR-7070-3p		miRNA
mmu-miR-7075-3p		miRNA
mmu-miR-708-3p		miRNA
mmu-miR-708-5p		miRNA
mmu-miR-7082-3p		miRNA
mmu-miR-7083-3p		miRNA
mmu-miR-7083-5p		miRNA
mmu-miR-7084-5p		miRNA
mmu-miR-7085-3p		miRNA
mmu-miR-7091-3p		miRNA
mmu-miR-7092-3p		miRNA
mmu-miR-7213-3p		miRNA
mmu-miR-7213-5p		miRNA
mmu-miR-7219-3p		miRNA
mmu-miR-7226-3p		miRNA
mmu-miR-7235-3p		miRNA
mmu-miR-744-3p		miRNA
mmu-miR-744-5p		miRNA
mmu-miR-758-3p		miRNA
mmu-miR-760-3p		miRNA
mmu-miR-764-5p		miRNA
mmu-miR-7647-5p		miRNA
mmu-miR-7649-3p		miRNA
mmu-miR-7652-3p		miRNA
mmu-miR-7653-3p		miRNA
mmu-miR-7655-3p		miRNA
mmu-miR-7656-3p		miRNA
mmu-miR-7658-3p		miRNA
mmu-miR-7658-5p		miRNA
mmu-miR-7661-3p		miRNA
mmu-miR-7667-5p		miRNA
mmu-miR-7668-3p		miRNA
mmu-miR-7669-3p		miRNA
mmu-miR-7669-5p		miRNA
mmu-miR-7672-3p		miRNA
mmu-miR-7674-3p		miRNA
mmu-miR-7679-5p		miRNA
mmu-miR-7680-3p		miRNA
mmu-miR-7682-3p		miRNA
mmu-miR-7687-3p		miRNA
mmu-miR-7688-5p		miRNA
mmu-miR-7689-3p		miRNA
mmu-miR-7a-1-3p		miRNA
mmu-miR-7a-5p		miRNA
mmu-miR-7b-5p		miRNA
mmu-miR-8091		miRNA
mmu-miR-8103		miRNA
mmu-miR-8112		miRNA
mmu-miR-8114		miRNA
mmu-miR-8116		miRNA
mmu-miR-8120		miRNA
mmu-miR-872-3p		miRNA
mmu-miR-872-5p		miRNA
mmu-miR-874-3p		miRNA
mmu-miR-874-5p		miRNA
mmu-miR-875-5p		miRNA
mmu-miR-877-3p		miRNA
mmu-miR-877-5p		miRNA
mmu-miR-879-3p		miRNA
mmu-miR-879-5p		miRNA
mmu-miR-9-3p		miRNA
mmu-miR-9-5p		miRNA
mmu-miR-92a-1-5p		miRNA
mmu-miR-92a-3p		miRNA
mmu-miR-92b-3p		miRNA
mmu-miR-92b-5p		miRNA
mmu-miR-93-3p		miRNA
mmu-miR-93-5p		miRNA
mmu-miR-935		miRNA
mmu-miR-96-3p		miRNA
mmu-miR-96-5p		miRNA
mmu-miR-98-3p		miRNA
mmu-miR-98-5p		miRNA
mmu-miR-99a-3p		miRNA
mmu-miR-99a-5p		miRNA
mmu-miR-99b-3p		miRNA
mmu-miR-99b-5p		miRNA
mmu-miR-9b-3p		miRNA
novel-mmu-miR105-3p		miRNA
novel-mmu-miR107-3p		miRNA
novel-mmu-miR109-3p		miRNA
novel-mmu-miR112-3p		miRNA
novel-mmu-miR116-3p		miRNA
novel-mmu-miR118-5p		miRNA
novel-mmu-miR120-3p		miRNA
novel-mmu-miR120-5p		miRNA
novel-mmu-miR122-3p		miRNA
novel-mmu-miR125-5p		miRNA
novel-mmu-miR13-5p		miRNA
novel-mmu-miR133-3p		miRNA
novel-mmu-miR137-3p		miRNA
novel-mmu-miR14-3p		miRNA
novel-mmu-miR140-3p		miRNA
novel-mmu-miR142-3p		miRNA
novel-mmu-miR143-3p		miRNA
novel-mmu-miR146-5p		miRNA
novel-mmu-miR15-5p		miRNA
novel-mmu-miR154-3p		miRNA
novel-mmu-miR155-3p		miRNA
novel-mmu-miR156-5p		miRNA
novel-mmu-miR157-3p		miRNA
novel-mmu-miR164-5p		miRNA
novel-mmu-miR166-5p		miRNA
novel-mmu-miR168-3p		miRNA
novel-mmu-miR171-3p		miRNA
novel-mmu-miR172-3p		miRNA
novel-mmu-miR174-3p		miRNA
novel-mmu-miR174-5p		miRNA
novel-mmu-miR178-3p		miRNA
novel-mmu-miR18-5p		miRNA
novel-mmu-miR180-3p		miRNA
novel-mmu-miR182-5p		miRNA
novel-mmu-miR186-5p		miRNA
novel-mmu-miR190-3p		miRNA
novel-mmu-miR194-3p		miRNA
novel-mmu-miR2-5p		miRNA
novel-mmu-miR200-3p		miRNA
novel-mmu-miR201-5p		miRNA
novel-mmu-miR202-3p		miRNA
novel-mmu-miR203-5p		miRNA
novel-mmu-miR204-5p		miRNA
novel-mmu-miR205-5p		miRNA
novel-mmu-miR207-3p		miRNA
novel-mmu-miR208-3p		miRNA
novel-mmu-miR211-5p		miRNA
novel-mmu-miR214-3p		miRNA
novel-mmu-miR217-5p		miRNA
novel-mmu-miR220-5p		miRNA
novel-mmu-miR23-5p		miRNA
novel-mmu-miR230-5p		miRNA
novel-mmu-miR233-5p		miRNA
novel-mmu-miR235-3p		miRNA
novel-mmu-miR236-5p		miRNA
novel-mmu-miR24-5p		miRNA
novel-mmu-miR242-3p		miRNA
novel-mmu-miR243-3p		miRNA
novel-mmu-miR249-5p		miRNA
novel-mmu-miR25-5p		miRNA
novel-mmu-miR255-5p		miRNA
novel-mmu-miR256-3p		miRNA
novel-mmu-miR266-3p		miRNA
novel-mmu-miR271-5p		miRNA
novel-mmu-miR273-3p		miRNA
novel-mmu-miR274-5p		miRNA
novel-mmu-miR275-3p		miRNA
novel-mmu-miR276-3p		miRNA
novel-mmu-miR282-3p		miRNA
novel-mmu-miR288-3p		miRNA
novel-mmu-miR29-5p		miRNA
novel-mmu-miR290-5p		miRNA
novel-mmu-miR292-3p		miRNA
novel-mmu-miR293-5p		miRNA
novel-mmu-miR295-5p		miRNA
novel-mmu-miR3-5p		miRNA
novel-mmu-miR307-3p		miRNA
novel-mmu-miR32-5p		miRNA
novel-mmu-miR320-5p		miRNA
novel-mmu-miR325-3p		miRNA
novel-mmu-miR327-3p		miRNA
novel-mmu-miR327-5p		miRNA
novel-mmu-miR330-3p		miRNA
novel-mmu-miR331-5p		miRNA
novel-mmu-miR334-5p		miRNA
novel-mmu-miR336-5p		miRNA
novel-mmu-miR339-5p		miRNA
novel-mmu-miR34-3p		miRNA
novel-mmu-miR340-5p		miRNA
novel-mmu-miR342-5p		miRNA
novel-mmu-miR344-5p		miRNA
novel-mmu-miR349-3p		miRNA
novel-mmu-miR35-3p		miRNA
novel-mmu-miR351-5p		miRNA
novel-mmu-miR354-5p		miRNA
novel-mmu-miR359-5p		miRNA
novel-mmu-miR36-3p		miRNA
novel-mmu-miR365-5p		miRNA
novel-mmu-miR37-3p		miRNA
novel-mmu-miR374-3p		miRNA
novel-mmu-miR376-3p		miRNA
novel-mmu-miR377-3p		miRNA
novel-mmu-miR380-5p		miRNA
novel-mmu-miR387-5p		miRNA
novel-mmu-miR388-5p		miRNA
novel-mmu-miR389-3p		miRNA
novel-mmu-miR395-3p		miRNA
novel-mmu-miR396-3p		miRNA
novel-mmu-miR402-5p		miRNA
novel-mmu-miR407-5p		miRNA
novel-mmu-miR410-5p		miRNA
novel-mmu-miR415-3p		miRNA
novel-mmu-miR42-3p		miRNA
novel-mmu-miR421-5p		miRNA
novel-mmu-miR424-5p		miRNA
novel-mmu-miR43-5p		miRNA
novel-mmu-miR430-3p		miRNA
novel-mmu-miR430-5p		miRNA
novel-mmu-miR432-5p		miRNA
novel-mmu-miR433-5p		miRNA
novel-mmu-miR434-5p		miRNA
novel-mmu-miR443-5p		miRNA
novel-mmu-miR445-3p		miRNA
novel-mmu-miR447-3p		miRNA
novel-mmu-miR45-3p		miRNA
novel-mmu-miR450-5p		miRNA
novel-mmu-miR453-5p		miRNA
novel-mmu-miR455-3p		miRNA
novel-mmu-miR456-3p		miRNA
novel-mmu-miR458-5p		miRNA
novel-mmu-miR460-3p		miRNA
novel-mmu-miR462-5p		miRNA
novel-mmu-miR465-3p		miRNA
novel-mmu-miR466-3p		miRNA
novel-mmu-miR469-5p		miRNA
novel-mmu-miR474-3p		miRNA
novel-mmu-miR474-5p		miRNA
novel-mmu-miR480-5p		miRNA
novel-mmu-miR483-5p		miRNA
novel-mmu-miR489-3p		miRNA
novel-mmu-miR495-3p		miRNA
novel-mmu-miR496-5p		miRNA
novel-mmu-miR55-5p		miRNA
novel-mmu-miR56-3p		miRNA
novel-mmu-miR68-3p		miRNA
novel-mmu-miR73-3p		miRNA
novel-mmu-miR75-5p		miRNA
novel-mmu-miR76-5p		miRNA
novel-mmu-miR77-3p		miRNA
novel-mmu-miR78-3p		miRNA
novel-mmu-miR8-3p		miRNA
novel-mmu-miR84-3p		miRNA
novel-mmu-miR86-3p		miRNA
novel-mmu-miR9-3p		miRNA
novel-mmu-miR95-3p		miRNA
