# Supplementary material for: Evaluation of the lncRNA-miRNA-mRNA ceRNA network in lungs of miR-147 −/− mice
Source: Front Pharmacol. 2024 Mar 6;15:1335374. doi: 10.3389/fphar.2024.1335374 (PMC10953689; doi:10.3389/fphar.2024.1335374)
Supplement: Supplementary file 2 [file DataSheet1.zip › Original Data/FIGURE 2A (1278 genes).xls]

Gene ID	Gene Symbol	Type
mmu-let-7a-5p		miRNA
mmu-let-7b-5p		miRNA
mmu-let-7c-5p		miRNA
mmu-let-7d-3p		miRNA
mmu-let-7d-5p		miRNA
mmu-let-7e-5p		miRNA
mmu-let-7f-5p		miRNA
mmu-let-7g-3p		miRNA
mmu-let-7g-5p		miRNA
mmu-let-7i-3p		miRNA
mmu-let-7i-5p		miRNA
mmu-let-7j		miRNA
mmu-let-7k		miRNA
mmu-miR-100-3p		miRNA
mmu-miR-101a-5p		miRNA
mmu-miR-103-1-5p		miRNA
mmu-miR-103-2-5p		miRNA
mmu-miR-103-3p		miRNA
mmu-miR-105		miRNA
mmu-miR-106a-3p		miRNA
mmu-miR-106b-3p		miRNA
mmu-miR-106b-5p		miRNA
mmu-miR-107-3p		miRNA
mmu-miR-107-5p		miRNA
mmu-miR-10a-5p		miRNA
mmu-miR-10b-3p		miRNA
mmu-miR-10b-5p		miRNA
mmu-miR-1187		miRNA
mmu-miR-1188-3p		miRNA
mmu-miR-1188-5p		miRNA
mmu-miR-1190		miRNA
mmu-miR-1191b-3p		miRNA
mmu-miR-1191b-5p		miRNA
mmu-miR-1192		miRNA
mmu-miR-1193-3p		miRNA
mmu-miR-1193-5p		miRNA
mmu-miR-1195		miRNA
mmu-miR-1197-3p		miRNA
mmu-miR-1198-3p		miRNA
mmu-miR-1198-5p		miRNA
mmu-miR-1199-3p		miRNA
mmu-miR-1199-5p		miRNA
mmu-miR-12178-3p		miRNA
mmu-miR-12178-5p		miRNA
mmu-miR-12179-5p		miRNA
mmu-miR-12180-3p		miRNA
mmu-miR-12181-3p		miRNA
mmu-miR-12181-5p		miRNA
mmu-miR-12182-3p		miRNA
mmu-miR-12182-5p		miRNA
mmu-miR-12183-5p		miRNA
mmu-miR-12184-3p		miRNA
mmu-miR-12184-5p		miRNA
mmu-miR-12185-3p		miRNA
mmu-miR-12185-5p		miRNA
mmu-miR-12186-3p		miRNA
mmu-miR-12186-5p		miRNA
mmu-miR-12187-3p		miRNA
mmu-miR-12187-5p		miRNA
mmu-miR-12188-3p		miRNA
mmu-miR-12188-5p		miRNA
mmu-miR-12189-3p		miRNA
mmu-miR-12190-3p		miRNA
mmu-miR-12191-3p		miRNA
mmu-miR-12191-5p		miRNA
mmu-miR-12192-5p		miRNA
mmu-miR-12193-3p		miRNA
mmu-miR-12193-5p		miRNA
mmu-miR-12194-3p		miRNA
mmu-miR-12195-3p		miRNA
mmu-miR-12195-5p		miRNA
mmu-miR-12196-3p		miRNA
mmu-miR-12196-5p		miRNA
mmu-miR-12197-3p		miRNA
mmu-miR-12198-3p		miRNA
mmu-miR-12199-3p		miRNA
mmu-miR-122-5p		miRNA
mmu-miR-12200-5p		miRNA
mmu-miR-12201-3p		miRNA
mmu-miR-12201-5p		miRNA
mmu-miR-12202-3p		miRNA
mmu-miR-12202-5p		miRNA
mmu-miR-12203-3p		miRNA
mmu-miR-12203-5p		miRNA
mmu-miR-12204-5p		miRNA
mmu-miR-12205-5p		miRNA
mmu-miR-1224-3p		miRNA
mmu-miR-1224-5p		miRNA
mmu-miR-122b-3p		miRNA
mmu-miR-1231-3p		miRNA
mmu-miR-1231-5p		miRNA
mmu-miR-124-3p		miRNA
mmu-miR-124-5p		miRNA
mmu-miR-1247-3p		miRNA
mmu-miR-1247-5p		miRNA
mmu-miR-1249-5p		miRNA
mmu-miR-124b-3p		miRNA
mmu-miR-1251-3p		miRNA
mmu-miR-1251-5p		miRNA
mmu-miR-1258-3p		miRNA
mmu-miR-1258-5p		miRNA
mmu-miR-125a-3p		miRNA
mmu-miR-125a-5p		miRNA
mmu-miR-125b-1-3p		miRNA
mmu-miR-125b-2-3p		miRNA
mmu-miR-125b-5p		miRNA
mmu-miR-1264-5p		miRNA
mmu-miR-127-3p		miRNA
mmu-miR-127-5p		miRNA
mmu-miR-1271-3p		miRNA
mmu-miR-1271-5p		miRNA
mmu-miR-128-1-5p		miRNA
mmu-miR-128-2-5p		miRNA
mmu-miR-128-3p		miRNA
mmu-miR-129-1-3p		miRNA
mmu-miR-129-2-3p		miRNA
mmu-miR-129-5p		miRNA
mmu-miR-1291		miRNA
mmu-miR-1298-3p		miRNA
mmu-miR-1298-5p		miRNA
mmu-miR-129b-3p		miRNA
mmu-miR-129b-5p		miRNA
mmu-miR-1306-3p		miRNA
mmu-miR-1306-5p		miRNA
mmu-miR-130b-3p		miRNA
mmu-miR-130b-5p		miRNA
mmu-miR-130c		miRNA
mmu-miR-132-3p		miRNA
mmu-miR-132-5p		miRNA
mmu-miR-133a-3p		miRNA
mmu-miR-133a-5p		miRNA
mmu-miR-133b-3p		miRNA
mmu-miR-133b-5p		miRNA
mmu-miR-133c		miRNA
mmu-miR-134-3p		miRNA
mmu-miR-134-5p		miRNA
mmu-miR-135a-1-3p		miRNA
mmu-miR-135a-5p		miRNA
mmu-miR-135b-5p		miRNA
mmu-miR-136-5p		miRNA
mmu-miR-137-5p		miRNA
mmu-miR-138-1-3p		miRNA
mmu-miR-138-5p		miRNA
mmu-miR-139-3p		miRNA
mmu-miR-139-5p		miRNA
mmu-miR-140-3p		miRNA
mmu-miR-140-5p		miRNA
mmu-miR-141-3p		miRNA
mmu-miR-141-5p		miRNA
mmu-miR-143-3p		miRNA
mmu-miR-143-5p		miRNA
mmu-miR-144-5p		miRNA
mmu-miR-145a-3p		miRNA
mmu-miR-145a-5p		miRNA
mmu-miR-145b		miRNA
mmu-miR-146a-3p		miRNA
mmu-miR-146a-5p		miRNA
mmu-miR-146b-3p		miRNA
mmu-miR-146b-5p		miRNA
mmu-miR-147-3p		miRNA
mmu-miR-147-5p		miRNA
mmu-miR-148a-5p		miRNA
mmu-miR-148b-5p		miRNA
mmu-miR-149-3p		miRNA
mmu-miR-149-5p		miRNA
mmu-miR-150-3p		miRNA
mmu-miR-150-5p		miRNA
mmu-miR-151-3p		miRNA
mmu-miR-151-5p		miRNA
mmu-miR-152-5p		miRNA
mmu-miR-154-3p		miRNA
mmu-miR-154-5p		miRNA
mmu-miR-155-3p		miRNA
mmu-miR-15a-3p		miRNA
mmu-miR-15a-5p		miRNA
mmu-miR-15b-5p		miRNA
mmu-miR-16-5p		miRNA
mmu-miR-1668		miRNA
mmu-miR-17-3p		miRNA
mmu-miR-181a-1-3p		miRNA
mmu-miR-181a-2-3p		miRNA
mmu-miR-181a-5p		miRNA
mmu-miR-181b-1-3p		miRNA
mmu-miR-181b-5p		miRNA
mmu-miR-181c-5p		miRNA
mmu-miR-181d-3p		miRNA
mmu-miR-181d-5p		miRNA
mmu-miR-182-3p		miRNA
mmu-miR-182-5p		miRNA
mmu-miR-183-5p		miRNA
mmu-miR-1839-5p		miRNA
mmu-miR-184-3p		miRNA
mmu-miR-184-5p		miRNA
mmu-miR-1843a-5p		miRNA
mmu-miR-1843b-5p		miRNA
mmu-miR-185-3p		miRNA
mmu-miR-185-5p		miRNA
mmu-miR-186-3p		miRNA
mmu-miR-186-5p		miRNA
mmu-miR-187-3p		miRNA
mmu-miR-187-5p		miRNA
mmu-miR-188-3p		miRNA
mmu-miR-188-5p		miRNA
mmu-miR-1892		miRNA
mmu-miR-1893		miRNA
mmu-miR-1894-3p		miRNA
mmu-miR-1894-5p		miRNA
mmu-miR-1895		miRNA
mmu-miR-1896		miRNA
mmu-miR-1897-3p		miRNA
mmu-miR-1897-5p		miRNA
mmu-miR-1898		miRNA
mmu-miR-18a-3p		miRNA
mmu-miR-18a-5p		miRNA
mmu-miR-18b-3p		miRNA
mmu-miR-18b-5p		miRNA
mmu-miR-1900		miRNA
mmu-miR-1902		miRNA
mmu-miR-1903		miRNA
mmu-miR-1904		miRNA
mmu-miR-1905		miRNA
mmu-miR-1906		miRNA
mmu-miR-1907		miRNA
mmu-miR-190b-3p		miRNA
mmu-miR-191-3p		miRNA
mmu-miR-1911-3p		miRNA
mmu-miR-1911-5p		miRNA
mmu-miR-1912-3p		miRNA
mmu-miR-1912-5p		miRNA
mmu-miR-192-3p		miRNA
mmu-miR-192-5p		miRNA
mmu-miR-1927		miRNA
mmu-miR-1928		miRNA
mmu-miR-1929-3p		miRNA
mmu-miR-1930-3p		miRNA
mmu-miR-1930-5p		miRNA
mmu-miR-1931		miRNA
mmu-miR-1932		miRNA
mmu-miR-1933-3p		miRNA
mmu-miR-1933-5p		miRNA
mmu-miR-1934-3p		miRNA
mmu-miR-1934-5p		miRNA
mmu-miR-1936		miRNA
mmu-miR-1938		miRNA
mmu-miR-193a-3p		miRNA
mmu-miR-193a-5p		miRNA
mmu-miR-193b-3p		miRNA
mmu-miR-193b-5p		miRNA
mmu-miR-194-1-3p		miRNA
mmu-miR-194-2-3p		miRNA
mmu-miR-194-5p		miRNA
mmu-miR-1941-3p		miRNA
mmu-miR-1941-5p		miRNA
mmu-miR-1942		miRNA
mmu-miR-1943-3p		miRNA
mmu-miR-1943-5p		miRNA
mmu-miR-1945		miRNA
mmu-miR-1946a		miRNA
mmu-miR-1946b		miRNA
mmu-miR-1947-3p		miRNA
mmu-miR-1947-5p		miRNA
mmu-miR-1948-3p		miRNA
mmu-miR-1949		miRNA
mmu-miR-1950		miRNA
mmu-miR-1951		miRNA
mmu-miR-1952		miRNA
mmu-miR-1953		miRNA
mmu-miR-1954		miRNA
mmu-miR-1955-3p		miRNA
mmu-miR-1955-5p		miRNA
mmu-miR-1956		miRNA
mmu-miR-1958		miRNA
mmu-miR-195a-3p		miRNA
mmu-miR-195a-5p		miRNA
mmu-miR-195b		miRNA
mmu-miR-1960		miRNA
mmu-miR-1961		miRNA
mmu-miR-1962		miRNA
mmu-miR-1963		miRNA
mmu-miR-1964-3p		miRNA
mmu-miR-1964-5p		miRNA
mmu-miR-1966-3p		miRNA
mmu-miR-1966-5p		miRNA
mmu-miR-1967		miRNA
mmu-miR-1968-3p		miRNA
mmu-miR-1968-5p		miRNA
mmu-miR-1969		miRNA
mmu-miR-196a-2-3p		miRNA
mmu-miR-196a-5p		miRNA
mmu-miR-196b-3p		miRNA
mmu-miR-196b-5p		miRNA
mmu-miR-1970		miRNA
mmu-miR-1970b-5p		miRNA
mmu-miR-1970c-3p		miRNA
mmu-miR-1970c-5p		miRNA
mmu-miR-1971		miRNA
mmu-miR-1981-3p		miRNA
mmu-miR-1981-5p		miRNA
mmu-miR-1982-3p		miRNA
mmu-miR-1982-5p		miRNA
mmu-miR-1983		miRNA
mmu-miR-199a-3p		miRNA
mmu-miR-199a-5p		miRNA
mmu-miR-199b-3p		miRNA
mmu-miR-199b-5p		miRNA
mmu-miR-19a-3p		miRNA
mmu-miR-19b-1-5p		miRNA
mmu-miR-19b-2-5p		miRNA
mmu-miR-19b-3p		miRNA
mmu-miR-1a-1-5p		miRNA
mmu-miR-1a-2-5p		miRNA
mmu-miR-200a-3p		miRNA
mmu-miR-200b-5p		miRNA
mmu-miR-200c-5p		miRNA
mmu-miR-201-3p		miRNA
mmu-miR-202-5p		miRNA
mmu-miR-203-5p		miRNA
mmu-miR-203b-5p		miRNA
mmu-miR-204-3p		miRNA
mmu-miR-204-5p		miRNA
mmu-miR-205-3p		miRNA
mmu-miR-205-5p		miRNA
mmu-miR-206-3p		miRNA
mmu-miR-206-5p		miRNA
mmu-miR-207		miRNA
mmu-miR-208a-3p		miRNA
mmu-miR-208b-5p		miRNA
mmu-miR-20b-3p		miRNA
mmu-miR-210-3p		miRNA
mmu-miR-210-5p		miRNA
mmu-miR-211-3p		miRNA
mmu-miR-211-5p		miRNA
mmu-miR-212-3p		miRNA
mmu-miR-212-5p		miRNA
mmu-miR-2136		miRNA
mmu-miR-2137		miRNA
mmu-miR-2139		miRNA
mmu-miR-214-3p		miRNA
mmu-miR-214-5p		miRNA
mmu-miR-215-3p		miRNA
mmu-miR-216a-3p		miRNA
mmu-miR-216a-5p		miRNA
mmu-miR-216b-3p		miRNA
mmu-miR-216c-3p		miRNA
mmu-miR-217-5p		miRNA
mmu-miR-218-2-3p		miRNA
mmu-miR-218-5p		miRNA
mmu-miR-2183		miRNA
mmu-miR-219a-1-3p		miRNA
mmu-miR-219a-2-3p		miRNA
mmu-miR-219b-5p		miRNA
mmu-miR-219c-5p		miRNA
mmu-miR-21a-3p		miRNA
mmu-miR-22-3p		miRNA
mmu-miR-22-5p		miRNA
mmu-miR-221-3p		miRNA
mmu-miR-221-5p		miRNA
mmu-miR-222-3p		miRNA
mmu-miR-224-3p		miRNA
mmu-miR-224-5p		miRNA
mmu-miR-23a-3p		miRNA
mmu-miR-23a-5p		miRNA
mmu-miR-23b-3p		miRNA
mmu-miR-23b-5p		miRNA
mmu-miR-24-1-5p		miRNA
mmu-miR-24-2-5p		miRNA
mmu-miR-24-3p		miRNA
mmu-miR-25-3p		miRNA
mmu-miR-25-5p		miRNA
mmu-miR-26a-2-3p		miRNA
mmu-miR-26a-5p		miRNA
mmu-miR-26b-3p		miRNA
mmu-miR-27a-3p		miRNA
mmu-miR-27a-5p		miRNA
mmu-miR-27b-3p		miRNA
mmu-miR-27b-5p		miRNA
mmu-miR-2861		miRNA
mmu-miR-28a-3p		miRNA
mmu-miR-28a-5p		miRNA
mmu-miR-28b		miRNA
mmu-miR-28c		miRNA
mmu-miR-290a-3p		miRNA
mmu-miR-290a-5p		miRNA
mmu-miR-290b-3p		miRNA
mmu-miR-291a-3p		miRNA
mmu-miR-291b-5p		miRNA
mmu-miR-292a-3p		miRNA
mmu-miR-292a-5p		miRNA
mmu-miR-292b-3p		miRNA
mmu-miR-293-3p		miRNA
mmu-miR-294-3p		miRNA
mmu-miR-294-5p		miRNA
mmu-miR-295-3p		miRNA
mmu-miR-295-5p		miRNA
mmu-miR-296-3p		miRNA
mmu-miR-296-5p		miRNA
mmu-miR-297a-3p		miRNA
mmu-miR-297a-5p		miRNA
mmu-miR-297b-3p		miRNA
mmu-miR-297b-5p		miRNA
mmu-miR-297c-3p		miRNA
mmu-miR-297c-5p		miRNA
mmu-miR-298-3p		miRNA
mmu-miR-298-5p		miRNA
mmu-miR-299a-3p		miRNA
mmu-miR-299b-3p		miRNA
mmu-miR-299b-5p		miRNA
mmu-miR-29a-3p		miRNA
mmu-miR-29a-5p		miRNA
mmu-miR-29b-1-5p		miRNA
mmu-miR-29b-2-5p		miRNA
mmu-miR-29b-3p		miRNA
mmu-miR-29c-3p		miRNA
mmu-miR-300-5p		miRNA
mmu-miR-301a-5p		miRNA
mmu-miR-301b-5p		miRNA
mmu-miR-302a-3p		miRNA
mmu-miR-302a-5p		miRNA
mmu-miR-302b-3p		miRNA
mmu-miR-302b-5p		miRNA
mmu-miR-302c-3p		miRNA
mmu-miR-302d-3p		miRNA
mmu-miR-302d-5p		miRNA
mmu-miR-3057-3p		miRNA
mmu-miR-3057-5p		miRNA
mmu-miR-3058-3p		miRNA
mmu-miR-3058-5p		miRNA
mmu-miR-3059-3p		miRNA
mmu-miR-3059-5p		miRNA
mmu-miR-3060-3p		miRNA
mmu-miR-3060-5p		miRNA
mmu-miR-3061-5p		miRNA
mmu-miR-3062-3p		miRNA
mmu-miR-3062-5p		miRNA
mmu-miR-3063-3p		miRNA
mmu-miR-3063-5p		miRNA
mmu-miR-3064-3p		miRNA
mmu-miR-3064-5p		miRNA
mmu-miR-3065-3p		miRNA
mmu-miR-3066-5p		miRNA
mmu-miR-3067-3p		miRNA
mmu-miR-3067-5p		miRNA
mmu-miR-3069-3p		miRNA
mmu-miR-3069-5p		miRNA
mmu-miR-3070-2-3p		miRNA
mmu-miR-3070-3p		miRNA
mmu-miR-3070-5p		miRNA
mmu-miR-3072-3p		miRNA
mmu-miR-3072-5p		miRNA
mmu-miR-3073a-3p		miRNA
mmu-miR-3073a-5p		miRNA
mmu-miR-3073b-3p		miRNA
mmu-miR-3073b-5p		miRNA
mmu-miR-3074-5p		miRNA
mmu-miR-3075-3p		miRNA
mmu-miR-3075-5p		miRNA
mmu-miR-3076-3p		miRNA
mmu-miR-3076-5p		miRNA
mmu-miR-3077-3p		miRNA
mmu-miR-3077-5p		miRNA
mmu-miR-3078-3p		miRNA
mmu-miR-3078-5p		miRNA
mmu-miR-3079-3p		miRNA
mmu-miR-3080-3p		miRNA
mmu-miR-3080-5p		miRNA
mmu-miR-3081-3p		miRNA
mmu-miR-3081-5p		miRNA
mmu-miR-3082-3p		miRNA
mmu-miR-3082-5p		miRNA
mmu-miR-3083-5p		miRNA
mmu-miR-3083b-3p		miRNA
mmu-miR-3083b-5p		miRNA
mmu-miR-3084-3p		miRNA
mmu-miR-3085-3p		miRNA
mmu-miR-3085-5p		miRNA
mmu-miR-3086-3p		miRNA
mmu-miR-3086-5p		miRNA
mmu-miR-3087-3p		miRNA
mmu-miR-3087-5p		miRNA
mmu-miR-3088-3p		miRNA
mmu-miR-3088-5p		miRNA
mmu-miR-3089-3p		miRNA
mmu-miR-3089-5p		miRNA
mmu-miR-3090-3p		miRNA
mmu-miR-3090-5p		miRNA
mmu-miR-3091-3p		miRNA
mmu-miR-3091-5p		miRNA
mmu-miR-3092-3p		miRNA
mmu-miR-3092-5p		miRNA
mmu-miR-3093-3p		miRNA
mmu-miR-3093-5p		miRNA
mmu-miR-3094-5p		miRNA
mmu-miR-3095-3p		miRNA
mmu-miR-3095-5p		miRNA
mmu-miR-3097-3p		miRNA
mmu-miR-3097-5p		miRNA
mmu-miR-3098-3p		miRNA
mmu-miR-3098-5p		miRNA
mmu-miR-3099-3p		miRNA
mmu-miR-3099-5p		miRNA
mmu-miR-30a-3p		miRNA
mmu-miR-30a-5p		miRNA
mmu-miR-30b-3p		miRNA
mmu-miR-30b-5p		miRNA
mmu-miR-30c-1-3p		miRNA
mmu-miR-30c-2-3p		miRNA
mmu-miR-30c-5p		miRNA
mmu-miR-30d-3p		miRNA
mmu-miR-30e-3p		miRNA
mmu-miR-30e-5p		miRNA
mmu-miR-31-3p		miRNA
mmu-miR-31-5p		miRNA
mmu-miR-3100-3p		miRNA
mmu-miR-3100-5p		miRNA
mmu-miR-3101-3p		miRNA
mmu-miR-3102-5p		miRNA
mmu-miR-3102-5p.2-5p		miRNA
mmu-miR-3103-3p		miRNA
mmu-miR-3103-5p		miRNA
mmu-miR-3104-3p		miRNA
mmu-miR-3104-5p		miRNA
mmu-miR-3105-3p		miRNA
mmu-miR-3105-5p		miRNA
mmu-miR-3106-3p		miRNA
mmu-miR-3106-5p		miRNA
mmu-miR-3108-3p		miRNA
mmu-miR-3108-5p		miRNA
mmu-miR-3109-3p		miRNA
mmu-miR-3109-5p		miRNA
mmu-miR-3110-3p		miRNA
mmu-miR-3110-5p		miRNA
mmu-miR-3113-3p		miRNA
mmu-miR-3113-5p		miRNA
mmu-miR-3154		miRNA
mmu-miR-320-3p		miRNA
mmu-miR-320-5p		miRNA
mmu-miR-322-5p		miRNA
mmu-miR-323-3p		miRNA
mmu-miR-323-5p		miRNA
mmu-miR-324-3p		miRNA
mmu-miR-324-5p		miRNA
mmu-miR-325-5p		miRNA
mmu-miR-326-3p		miRNA
mmu-miR-326-5p		miRNA
mmu-miR-327		miRNA
mmu-miR-328-3p		miRNA
mmu-miR-328-5p		miRNA
mmu-miR-329-3p		miRNA
mmu-miR-329-5p		miRNA
mmu-miR-330-3p		miRNA
mmu-miR-330-5p		miRNA
mmu-miR-331-3p		miRNA
mmu-miR-331-5p		miRNA
mmu-miR-337-3p		miRNA
mmu-miR-337-5p		miRNA
mmu-miR-338-3p		miRNA
mmu-miR-339-3p		miRNA
mmu-miR-339-5p		miRNA
mmu-miR-340-3p		miRNA
mmu-miR-341-3p		miRNA
mmu-miR-341-5p		miRNA
mmu-miR-342-3p		miRNA
mmu-miR-342-5p		miRNA
mmu-miR-343		miRNA
mmu-miR-344-5p		miRNA
mmu-miR-344b-5p		miRNA
mmu-miR-344c-5p		miRNA
mmu-miR-344d-1-5p		miRNA
mmu-miR-344d-2-5p		miRNA
mmu-miR-344d-3-5p		miRNA
mmu-miR-344e-5p		miRNA
mmu-miR-344f-3p		miRNA
mmu-miR-344f-5p		miRNA
mmu-miR-344g-3p		miRNA
mmu-miR-344g-5p		miRNA
mmu-miR-344h-5p		miRNA
mmu-miR-344i		miRNA
mmu-miR-345-3p		miRNA
mmu-miR-345-5p		miRNA
mmu-miR-346-3p		miRNA
mmu-miR-346-5p		miRNA
mmu-miR-3470a		miRNA
mmu-miR-3470b		miRNA
mmu-miR-3471		miRNA
mmu-miR-3472		miRNA
mmu-miR-3473a		miRNA
mmu-miR-3473b		miRNA
mmu-miR-3473c		miRNA
mmu-miR-3473d		miRNA
mmu-miR-3473e		miRNA
mmu-miR-3473f		miRNA
mmu-miR-3473g		miRNA
mmu-miR-3473h-5p		miRNA
mmu-miR-3474		miRNA
mmu-miR-3475-3p		miRNA
mmu-miR-34a-3p		miRNA
mmu-miR-34a-5p		miRNA
mmu-miR-34b-5p		miRNA
mmu-miR-34c-3p		miRNA
mmu-miR-34c-5p		miRNA
mmu-miR-350-3p		miRNA
mmu-miR-351-3p		miRNA
mmu-miR-351-5p		miRNA
mmu-miR-3535		miRNA
mmu-miR-3544-3p		miRNA
mmu-miR-3544-5p		miRNA
mmu-miR-3547-3p		miRNA
mmu-miR-3547-5p		miRNA
mmu-miR-3552		miRNA
mmu-miR-3569-3p		miRNA
mmu-miR-3569-5p		miRNA
mmu-miR-3572-3p		miRNA
mmu-miR-3572-5p		miRNA
mmu-miR-361-3p		miRNA
mmu-miR-362-3p		miRNA
mmu-miR-362-5p		miRNA
mmu-miR-3620-3p		miRNA
mmu-miR-3620-5p		miRNA
mmu-miR-365-1-5p		miRNA
mmu-miR-365-2-5p		miRNA
mmu-miR-367-3p		miRNA
mmu-miR-367-5p		miRNA
mmu-miR-370-3p		miRNA
mmu-miR-370-5p		miRNA
mmu-miR-375-3p		miRNA
mmu-miR-377-3p		miRNA
mmu-miR-377-5p		miRNA
mmu-miR-378a-3p		miRNA
mmu-miR-378a-5p		miRNA
mmu-miR-378b		miRNA
mmu-miR-378c		miRNA
mmu-miR-378d		miRNA
mmu-miR-382-5p		miRNA
mmu-miR-383-3p		miRNA
mmu-miR-383-5p		miRNA
mmu-miR-3960		miRNA
mmu-miR-3961		miRNA
mmu-miR-3963		miRNA
mmu-miR-3966		miRNA
mmu-miR-3967		miRNA
mmu-miR-3968		miRNA
mmu-miR-3970		miRNA
mmu-miR-3971		miRNA
mmu-miR-409-3p		miRNA
mmu-miR-410-5p		miRNA
mmu-miR-412-3p		miRNA
mmu-miR-412-5p		miRNA
mmu-miR-421-3p		miRNA
mmu-miR-423-3p		miRNA
mmu-miR-423-5p		miRNA
mmu-miR-425-3p		miRNA
mmu-miR-429-5p		miRNA
mmu-miR-431-3p		miRNA
mmu-miR-431-5p		miRNA
mmu-miR-432		miRNA
mmu-miR-434-3p		miRNA
mmu-miR-448-3p		miRNA
mmu-miR-448-5p		miRNA
mmu-miR-449a-5p		miRNA
mmu-miR-449b		miRNA
mmu-miR-449c-5p		miRNA
mmu-miR-450a-2-3p		miRNA
mmu-miR-451b		miRNA
mmu-miR-452-3p		miRNA
mmu-miR-453		miRNA
mmu-miR-455-3p		miRNA
mmu-miR-465a-3p		miRNA
mmu-miR-465a-5p		miRNA
mmu-miR-465b-3p		miRNA
mmu-miR-465c-3p		miRNA
mmu-miR-465c-5p		miRNA
mmu-miR-465d-3p		miRNA
mmu-miR-466a-3p		miRNA
mmu-miR-466a-5p		miRNA
mmu-miR-466b-3p		miRNA
mmu-miR-466b-5p		miRNA
mmu-miR-466c-3p		miRNA
mmu-miR-466c-5p		miRNA
mmu-miR-466d-3p		miRNA
mmu-miR-466d-5p		miRNA
mmu-miR-466e-3p		miRNA
mmu-miR-466e-5p		miRNA
mmu-miR-466f		miRNA
mmu-miR-466f-3p		miRNA
mmu-miR-466f-5p		miRNA
mmu-miR-466h-3p		miRNA
mmu-miR-466h-5p		miRNA
mmu-miR-466i-3p		miRNA
mmu-miR-466i-5p		miRNA
mmu-miR-466j		miRNA
mmu-miR-466k		miRNA
mmu-miR-466l-5p		miRNA
mmu-miR-466m-3p		miRNA
mmu-miR-466m-5p		miRNA
mmu-miR-466n-5p		miRNA
mmu-miR-466o-3p		miRNA
mmu-miR-466o-5p		miRNA
mmu-miR-466p-3p		miRNA
mmu-miR-466p-5p		miRNA
mmu-miR-466q		miRNA
mmu-miR-467a-3p		miRNA
mmu-miR-467a-5p		miRNA
mmu-miR-467b-5p		miRNA
mmu-miR-467c-5p		miRNA
mmu-miR-467d-5p		miRNA
mmu-miR-467e-5p		miRNA
mmu-miR-467f		miRNA
mmu-miR-467g		miRNA
mmu-miR-467h		miRNA
mmu-miR-468-3p		miRNA
mmu-miR-468-5p		miRNA
mmu-miR-470-3p		miRNA
mmu-miR-470-5p		miRNA
mmu-miR-483-3p		miRNA
mmu-miR-483-5p		miRNA
mmu-miR-484		miRNA
mmu-miR-485-5p		miRNA
mmu-miR-486a-3p		miRNA
mmu-miR-486a-5p		miRNA
mmu-miR-486b-3p		miRNA
mmu-miR-486b-5p		miRNA
mmu-miR-487b-5p		miRNA
mmu-miR-490-3p		miRNA
mmu-miR-491-5p		miRNA
mmu-miR-493-3p		miRNA
mmu-miR-494-3p		miRNA
mmu-miR-494-5p		miRNA
mmu-miR-496a-5p		miRNA
mmu-miR-497a-5p		miRNA
mmu-miR-497b		miRNA
mmu-miR-499-5p		miRNA
mmu-miR-500-3p		miRNA
mmu-miR-500-5p		miRNA
mmu-miR-501-3p		miRNA
mmu-miR-503-3p		miRNA
mmu-miR-503-5p		miRNA
mmu-miR-504-3p		miRNA
mmu-miR-504-5p		miRNA
mmu-miR-5046		miRNA
mmu-miR-505-3p		miRNA
mmu-miR-505-5p		miRNA
mmu-miR-509-5p		miRNA
mmu-miR-5098		miRNA
mmu-miR-5099		miRNA
mmu-miR-5100		miRNA
mmu-miR-5101		miRNA
mmu-miR-5103		miRNA
mmu-miR-5104		miRNA
mmu-miR-5104b-5p		miRNA
mmu-miR-5106		miRNA
mmu-miR-5107-3p		miRNA
mmu-miR-5107-5p		miRNA
mmu-miR-5108		miRNA
mmu-miR-511-5p		miRNA
mmu-miR-5110		miRNA
mmu-miR-5112		miRNA
mmu-miR-5113		miRNA
mmu-miR-5114		miRNA
mmu-miR-5118		miRNA
mmu-miR-5119		miRNA
mmu-miR-5120		miRNA
mmu-miR-5122		miRNA
mmu-miR-5123		miRNA
mmu-miR-5124a		miRNA
mmu-miR-5124b		miRNA
mmu-miR-5125		miRNA
mmu-miR-5126		miRNA
mmu-miR-5127		miRNA
mmu-miR-5128		miRNA
mmu-miR-5129-5p		miRNA
mmu-miR-5130		miRNA
mmu-miR-5131		miRNA
mmu-miR-5132-5p		miRNA
mmu-miR-5133		miRNA
mmu-miR-5134-3p		miRNA
mmu-miR-5134-5p		miRNA
mmu-miR-5135		miRNA
mmu-miR-532-3p		miRNA
mmu-miR-532-5p		miRNA
mmu-miR-539-5p		miRNA
mmu-miR-540-3p		miRNA
mmu-miR-540-5p		miRNA
mmu-miR-542-5p		miRNA
mmu-miR-543-5p		miRNA
mmu-miR-546		miRNA
mmu-miR-551b-3p		miRNA
mmu-miR-551b-5p		miRNA
mmu-miR-5615-3p		miRNA
mmu-miR-5615-5p		miRNA
mmu-miR-5616-3p		miRNA
mmu-miR-5616-5p		miRNA
mmu-miR-5617-3p		miRNA
mmu-miR-5617-5p		miRNA
mmu-miR-5618-3p		miRNA
mmu-miR-5620-3p		miRNA
mmu-miR-5620-5p		miRNA
mmu-miR-5621-3p		miRNA
mmu-miR-5621-5p		miRNA
mmu-miR-5622-3p		miRNA
mmu-miR-5622-5p		miRNA
mmu-miR-5623-3p		miRNA
mmu-miR-5623-5p		miRNA
mmu-miR-5624-5p		miRNA
mmu-miR-5625-3p		miRNA
mmu-miR-5625-5p		miRNA
mmu-miR-5626-5p		miRNA
mmu-miR-5627-3p		miRNA
mmu-miR-5627-5p		miRNA
mmu-miR-5710		miRNA
mmu-miR-574-5p		miRNA
mmu-miR-598-3p		miRNA
mmu-miR-598-5p		miRNA
mmu-miR-615-3p		miRNA
mmu-miR-615-5p		miRNA
mmu-miR-6236		miRNA
mmu-miR-6239		miRNA
mmu-miR-6240		miRNA
mmu-miR-6244		miRNA
mmu-miR-6335		miRNA
mmu-miR-6337		miRNA
mmu-miR-6338		miRNA
mmu-miR-6339		miRNA
mmu-miR-6340		miRNA
mmu-miR-6341		miRNA
mmu-miR-6342		miRNA
mmu-miR-6345		miRNA
mmu-miR-6346		miRNA
mmu-miR-6347		miRNA
mmu-miR-6348		miRNA
mmu-miR-6349		miRNA
mmu-miR-6350		miRNA
mmu-miR-6352		miRNA
mmu-miR-6353		miRNA
mmu-miR-6354		miRNA
mmu-miR-6356		miRNA
mmu-miR-6357		miRNA
mmu-miR-6358		miRNA
mmu-miR-6361		miRNA
mmu-miR-6362		miRNA
mmu-miR-6364		miRNA
mmu-miR-6366		miRNA
mmu-miR-6367		miRNA
mmu-miR-6368		miRNA
mmu-miR-6369		miRNA
mmu-miR-6370		miRNA
mmu-miR-6371		miRNA
mmu-miR-6372		miRNA
mmu-miR-6375		miRNA
mmu-miR-6376		miRNA
mmu-miR-6378		miRNA
mmu-miR-6379		miRNA
mmu-miR-6381		miRNA
mmu-miR-6382		miRNA
mmu-miR-6383		miRNA
mmu-miR-6384		miRNA
mmu-miR-6385		miRNA
mmu-miR-6386		miRNA
mmu-miR-6387		miRNA
mmu-miR-6388		miRNA
mmu-miR-6389		miRNA
mmu-miR-6391		miRNA
mmu-miR-6392-3p		miRNA
mmu-miR-6392-5p		miRNA
mmu-miR-6393		miRNA
mmu-miR-6394		miRNA
mmu-miR-6395		miRNA
mmu-miR-6396		miRNA
mmu-miR-6397		miRNA
mmu-miR-6398		miRNA
mmu-miR-6400		miRNA
mmu-miR-6401		miRNA
mmu-miR-6402		miRNA
mmu-miR-6403		miRNA
mmu-miR-6404		miRNA
mmu-miR-6405		miRNA
mmu-miR-6407		miRNA
mmu-miR-6408		miRNA
mmu-miR-6409		miRNA
mmu-miR-6410		miRNA
mmu-miR-6413		miRNA
mmu-miR-6414		miRNA
mmu-miR-6415		miRNA
mmu-miR-6416-3p		miRNA
mmu-miR-6417		miRNA
mmu-miR-6418-3p		miRNA
mmu-miR-6418-5p		miRNA
mmu-miR-6419		miRNA
mmu-miR-6516-5p		miRNA
mmu-miR-652-5p		miRNA
mmu-miR-653-3p		miRNA
mmu-miR-6537-3p		miRNA
mmu-miR-6538		miRNA
mmu-miR-6539		miRNA
mmu-miR-6540-3p		miRNA
mmu-miR-6540-5p		miRNA
mmu-miR-6541		miRNA
mmu-miR-6546-5p		miRNA
mmu-miR-664-3p		miRNA
mmu-miR-664-5p		miRNA
mmu-miR-665-3p		miRNA
mmu-miR-665-5p		miRNA
mmu-miR-666-3p		miRNA
mmu-miR-666-5p		miRNA
mmu-miR-667-3p		miRNA
mmu-miR-667-5p		miRNA
mmu-miR-668-3p		miRNA
mmu-miR-668-5p		miRNA
mmu-miR-669a-3-3p		miRNA
mmu-miR-669a-3p		miRNA
mmu-miR-669a-5p		miRNA
mmu-miR-669b-3p		miRNA
mmu-miR-669c-3p		miRNA
mmu-miR-669d-3p		miRNA
mmu-miR-669e-3p		miRNA
mmu-miR-669e-5p		miRNA
mmu-miR-669h-3p		miRNA
mmu-miR-669h-5p		miRNA
mmu-miR-669i		miRNA
mmu-miR-669k-3p		miRNA
mmu-miR-669k-5p		miRNA
mmu-miR-669m-5p		miRNA
mmu-miR-669n		miRNA
mmu-miR-669o-3p		miRNA
mmu-miR-669p-5p		miRNA
mmu-miR-670-3p		miRNA
mmu-miR-670-5p		miRNA
mmu-miR-671-5p		miRNA
mmu-miR-6715-3p		miRNA
mmu-miR-6715-5p		miRNA
mmu-miR-672-3p		miRNA
mmu-miR-672-5p		miRNA
mmu-miR-673-3p		miRNA
mmu-miR-673-5p		miRNA
mmu-miR-674-3p		miRNA
mmu-miR-674-5p		miRNA
mmu-miR-676-3p		miRNA
mmu-miR-6769b-3p		miRNA
mmu-miR-6769b-5p		miRNA
mmu-miR-677-3p		miRNA
mmu-miR-678		miRNA
mmu-miR-679-3p		miRNA
mmu-miR-679-5p		miRNA
mmu-miR-680		miRNA
mmu-miR-681		miRNA
mmu-miR-682		miRNA
mmu-miR-683		miRNA
mmu-miR-688		miRNA
mmu-miR-6896-3p		miRNA
mmu-miR-6897-3p		miRNA
mmu-miR-6897-5p		miRNA
mmu-miR-6898-5p		miRNA
mmu-miR-6899-3p		miRNA
mmu-miR-6899-5p		miRNA
mmu-miR-6900-3p		miRNA
mmu-miR-6900-5p		miRNA
mmu-miR-6901-3p		miRNA
mmu-miR-6901-5p		miRNA
mmu-miR-6902-3p		miRNA
mmu-miR-6902-5p		miRNA
mmu-miR-6903-3p		miRNA
mmu-miR-6903-5p		miRNA
mmu-miR-6904-3p		miRNA
mmu-miR-6904-5p		miRNA
mmu-miR-6905-5p		miRNA
mmu-miR-6906-5p		miRNA
mmu-miR-6907-5p		miRNA
mmu-miR-6908-3p		miRNA
mmu-miR-6908-5p		miRNA
mmu-miR-6909-3p		miRNA
mmu-miR-6909-5p		miRNA
mmu-miR-691		miRNA
mmu-miR-6910-3p		miRNA
mmu-miR-6910-5p		miRNA
mmu-miR-6911-5p		miRNA
mmu-miR-6912-3p		miRNA
mmu-miR-6912-5p		miRNA
mmu-miR-6913-5p		miRNA
mmu-miR-6914-3p		miRNA
mmu-miR-6914-5p		miRNA
mmu-miR-6915-5p		miRNA
mmu-miR-6916-5p		miRNA
mmu-miR-6917-3p		miRNA
mmu-miR-6917-5p		miRNA
mmu-miR-6918-3p		miRNA
mmu-miR-6918-5p		miRNA
mmu-miR-6919-3p		miRNA
mmu-miR-6919-5p		miRNA
mmu-miR-6920-3p		miRNA
mmu-miR-6920-5p		miRNA
mmu-miR-6921-5p		miRNA
mmu-miR-6922-3p		miRNA
mmu-miR-6922-5p		miRNA
mmu-miR-6923-3p		miRNA
mmu-miR-6923-5p		miRNA
mmu-miR-6924-5p		miRNA
mmu-miR-6925-3p		miRNA
mmu-miR-6925-5p		miRNA
mmu-miR-6926-3p		miRNA
mmu-miR-6926-5p		miRNA
mmu-miR-6927-3p		miRNA
mmu-miR-6927-5p		miRNA
mmu-miR-6928-3p		miRNA
mmu-miR-6928-5p		miRNA
mmu-miR-6929-3p		miRNA
mmu-miR-6929-5p		miRNA
mmu-miR-693-3p		miRNA
mmu-miR-693-5p		miRNA
mmu-miR-6930-3p		miRNA
mmu-miR-6930-5p		miRNA
mmu-miR-6931-3p		miRNA
mmu-miR-6931-5p		miRNA
mmu-miR-6932-3p		miRNA
mmu-miR-6933-3p		miRNA
mmu-miR-6933-5p		miRNA
mmu-miR-6934-3p		miRNA
mmu-miR-6934-5p		miRNA
mmu-miR-6935-5p		miRNA
mmu-miR-6936-3p		miRNA
mmu-miR-6936-5p		miRNA
mmu-miR-6937-5p		miRNA
mmu-miR-6938-3p		miRNA
mmu-miR-6938-5p		miRNA
mmu-miR-6939-5p		miRNA
mmu-miR-6940-3p		miRNA
mmu-miR-6940-5p		miRNA
mmu-miR-6941-5p		miRNA
mmu-miR-6942-5p		miRNA
mmu-miR-6943-3p		miRNA
mmu-miR-6943-5p		miRNA
mmu-miR-6944-3p		miRNA
mmu-miR-6944-5p		miRNA
mmu-miR-6945-3p		miRNA
mmu-miR-6945-5p		miRNA
mmu-miR-6946-3p		miRNA
mmu-miR-6947-3p		miRNA
mmu-miR-6947-5p		miRNA
mmu-miR-6948-3p		miRNA
mmu-miR-6949-3p		miRNA
mmu-miR-6950-3p		miRNA
mmu-miR-6950-5p		miRNA
mmu-miR-6952-3p		miRNA
mmu-miR-6952-5p		miRNA
mmu-miR-6953-3p		miRNA
mmu-miR-6953-5p		miRNA
mmu-miR-6954-3p		miRNA
mmu-miR-6954-5p		miRNA
mmu-miR-6955-5p		miRNA
mmu-miR-6956-3p		miRNA
mmu-miR-6956-5p		miRNA
mmu-miR-6957-5p		miRNA
mmu-miR-6958-3p		miRNA
mmu-miR-6958-5p		miRNA
mmu-miR-6959-3p		miRNA
mmu-miR-6959-5p		miRNA
mmu-miR-696		miRNA
mmu-miR-6960-3p		miRNA
mmu-miR-6960-5p		miRNA
mmu-miR-6961-3p		miRNA
mmu-miR-6962-3p		miRNA
mmu-miR-6962-5p		miRNA
mmu-miR-6963-5p		miRNA
mmu-miR-6964-5p		miRNA
mmu-miR-6965-3p		miRNA
mmu-miR-6965-5p		miRNA
mmu-miR-6966-3p		miRNA
mmu-miR-6967-3p		miRNA
mmu-miR-6967-5p		miRNA
mmu-miR-6968-3p		miRNA
mmu-miR-6968-5p		miRNA
mmu-miR-6969-5p		miRNA
mmu-miR-697		miRNA
mmu-miR-6970-5p		miRNA
mmu-miR-6971-3p		miRNA
mmu-miR-6971-5p		miRNA
mmu-miR-6972-5p		miRNA
mmu-miR-6973b-3p		miRNA
mmu-miR-6973b-5p		miRNA
mmu-miR-6974-3p		miRNA
mmu-miR-6974-5p		miRNA
mmu-miR-6975-3p		miRNA
mmu-miR-6975-5p		miRNA
mmu-miR-6976-3p		miRNA
mmu-miR-6976-5p		miRNA
mmu-miR-6978-5p		miRNA
mmu-miR-6979-3p		miRNA
mmu-miR-6979-5p		miRNA
mmu-miR-698-5p		miRNA
mmu-miR-6980-5p		miRNA
mmu-miR-6981-3p		miRNA
mmu-miR-6981-5p		miRNA
mmu-miR-6982-3p		miRNA
mmu-miR-6982-5p		miRNA
mmu-miR-6983-5p		miRNA
mmu-miR-6984-3p		miRNA
mmu-miR-6984-5p		miRNA
mmu-miR-6985-3p		miRNA
mmu-miR-6985-5p		miRNA
mmu-miR-6986-5p		miRNA
mmu-miR-6987-5p		miRNA
mmu-miR-6988-3p		miRNA
mmu-miR-6988-5p		miRNA
mmu-miR-6989-3p		miRNA
mmu-miR-6989-5p		miRNA
mmu-miR-6990-3p		miRNA
mmu-miR-6990-5p		miRNA
mmu-miR-6991-3p		miRNA
mmu-miR-6991-5p		miRNA
mmu-miR-6992-3p		miRNA
mmu-miR-6992-5p		miRNA
mmu-miR-6993-5p		miRNA
mmu-miR-6994-3p		miRNA
mmu-miR-6994-5p		miRNA
mmu-miR-6995-3p		miRNA
mmu-miR-6995-5p		miRNA
mmu-miR-6996-3p		miRNA
mmu-miR-6996-5p		miRNA
mmu-miR-6997-5p		miRNA
mmu-miR-6998-3p		miRNA
mmu-miR-6998-5p		miRNA
mmu-miR-6999-3p		miRNA
mmu-miR-6999-5p		miRNA
mmu-miR-700-3p		miRNA
mmu-miR-700-5p		miRNA
mmu-miR-7000-3p		miRNA
mmu-miR-7000-5p		miRNA
mmu-miR-7001-5p		miRNA
mmu-miR-7002-3p		miRNA
mmu-miR-7002-5p		miRNA
mmu-miR-7003-3p		miRNA
mmu-miR-7003-5p		miRNA
mmu-miR-7004-3p		miRNA
mmu-miR-7004-5p		miRNA
mmu-miR-7005-3p		miRNA
mmu-miR-7005-5p		miRNA
mmu-miR-7006-3p		miRNA
mmu-miR-7006-5p		miRNA
mmu-miR-7007-3p		miRNA
mmu-miR-7007-5p		miRNA
mmu-miR-7008-3p		miRNA
mmu-miR-7008-5p		miRNA
mmu-miR-7009-3p		miRNA
mmu-miR-7009-5p		miRNA
mmu-miR-7010-5p		miRNA
mmu-miR-7011-3p		miRNA
mmu-miR-7011-5p		miRNA
mmu-miR-7012-5p		miRNA
mmu-miR-7013-3p		miRNA
mmu-miR-7014-3p		miRNA
mmu-miR-7014-5p		miRNA
mmu-miR-7015-3p		miRNA
mmu-miR-7015-5p		miRNA
mmu-miR-7016-3p		miRNA
mmu-miR-7016-5p		miRNA
mmu-miR-7017-3p		miRNA
mmu-miR-7017-5p		miRNA
mmu-miR-7018-3p		miRNA
mmu-miR-7018-5p		miRNA
mmu-miR-7019-5p		miRNA
mmu-miR-702-3p		miRNA
mmu-miR-702-5p		miRNA
mmu-miR-7020-3p		miRNA
mmu-miR-7020-5p		miRNA
mmu-miR-7021-3p		miRNA
mmu-miR-7022-3p		miRNA
mmu-miR-7022-5p		miRNA
mmu-miR-7023-3p		miRNA
mmu-miR-7023-5p		miRNA
mmu-miR-7024-3p		miRNA
mmu-miR-7024-5p		miRNA
mmu-miR-7025-5p		miRNA
mmu-miR-7026-3p		miRNA
mmu-miR-7026-5p		miRNA
mmu-miR-7028-3p		miRNA
mmu-miR-7028-5p		miRNA
mmu-miR-7029-3p		miRNA
mmu-miR-7029-5p		miRNA
mmu-miR-7030-3p		miRNA
mmu-miR-7030-5p		miRNA
mmu-miR-7031-3p		miRNA
mmu-miR-7031-5p		miRNA
mmu-miR-7032-3p		miRNA
mmu-miR-7032-5p		miRNA
mmu-miR-7033-3p		miRNA
mmu-miR-7033-5p		miRNA
mmu-miR-7034-3p		miRNA
mmu-miR-7034-5p		miRNA
mmu-miR-7035-3p		miRNA
mmu-miR-7035-5p		miRNA
mmu-miR-7036a-3p		miRNA
mmu-miR-7036b-3p		miRNA
mmu-miR-7036b-5p		miRNA
mmu-miR-7037-3p		miRNA
mmu-miR-7037-5p		miRNA
mmu-miR-7039-3p		miRNA
mmu-miR-7039-5p		miRNA
mmu-miR-7040-3p		miRNA
mmu-miR-7041-3p		miRNA
mmu-miR-7041-5p		miRNA
mmu-miR-7042-3p		miRNA
mmu-miR-7042-5p		miRNA
mmu-miR-7043-3p		miRNA
mmu-miR-7043-5p		miRNA
mmu-miR-7044-3p		miRNA
mmu-miR-7044-5p		miRNA
mmu-miR-7045-3p		miRNA
mmu-miR-7045-5p		miRNA
mmu-miR-7046-5p		miRNA
mmu-miR-7047-3p		miRNA
mmu-miR-7047-5p		miRNA
mmu-miR-7048-3p		miRNA
mmu-miR-7048-5p		miRNA
mmu-miR-7049-3p		miRNA
mmu-miR-7049-5p		miRNA
mmu-miR-705		miRNA
mmu-miR-7050-3p		miRNA
mmu-miR-7050-5p		miRNA
mmu-miR-7051-3p		miRNA
mmu-miR-7051-5p		miRNA
mmu-miR-7052-3p		miRNA
mmu-miR-7052-5p		miRNA
mmu-miR-7053-3p		miRNA
mmu-miR-7053-5p		miRNA
mmu-miR-7054-5p		miRNA
mmu-miR-7055-5p		miRNA
mmu-miR-7056-3p		miRNA
mmu-miR-7056-5p		miRNA
mmu-miR-7057-5p		miRNA
mmu-miR-7058-3p		miRNA
mmu-miR-7058-5p		miRNA
mmu-miR-7059-3p		miRNA
mmu-miR-706		miRNA
mmu-miR-7060-5p		miRNA
mmu-miR-7062-3p		miRNA
mmu-miR-7062-5p		miRNA
mmu-miR-7063-3p		miRNA
mmu-miR-7063-5p		miRNA
mmu-miR-7064-3p		miRNA
mmu-miR-7064-5p		miRNA
mmu-miR-7066-3p		miRNA
mmu-miR-7067-5p		miRNA
mmu-miR-7068-3p		miRNA
mmu-miR-7068-5p		miRNA
mmu-miR-7069-3p		miRNA
mmu-miR-7069-5p		miRNA
mmu-miR-7070-5p		miRNA
mmu-miR-7071-5p		miRNA
mmu-miR-7072-5p		miRNA
mmu-miR-7073-5p		miRNA
mmu-miR-7074-3p		miRNA
mmu-miR-7074-5p		miRNA
mmu-miR-7075-3p		miRNA
mmu-miR-7075-5p		miRNA
mmu-miR-7076-5p		miRNA
mmu-miR-7077-3p		miRNA
mmu-miR-7077-5p		miRNA
mmu-miR-7078-5p		miRNA
mmu-miR-7079-3p		miRNA
mmu-miR-7079-5p		miRNA
mmu-miR-708-5p		miRNA
mmu-miR-7080-3p		miRNA
mmu-miR-7080-5p		miRNA
mmu-miR-7081-3p		miRNA
mmu-miR-7081-5p		miRNA
mmu-miR-7082-3p		miRNA
mmu-miR-7083-3p		miRNA
mmu-miR-7084-3p		miRNA
mmu-miR-7084-5p		miRNA
mmu-miR-7085-3p		miRNA
mmu-miR-7085-5p		miRNA
mmu-miR-7086-3p		miRNA
mmu-miR-7086-5p		miRNA
mmu-miR-7087-3p		miRNA
mmu-miR-7087-5p		miRNA
mmu-miR-7088-3p		miRNA
mmu-miR-7088-5p		miRNA
mmu-miR-7089-3p		miRNA
mmu-miR-709		miRNA
mmu-miR-7090-5p		miRNA
