# Supplementary material for: Evaluation of the lncRNA-miRNA-mRNA ceRNA network in lungs of miR-147 −/− mice
Source: Front Pharmacol. 2024 Mar 6;15:1335374. doi: 10.3389/fphar.2024.1335374 (PMC10953689; doi:10.3389/fphar.2024.1335374)
Supplement: Supplementary file 2 [file DataSheet1.zip › Original Data/FIGURE 2A (74 genes).xls]

Gene ID	Gene Symbol	Type
mmu-let-7a-2-3p		miRNA
mmu-let-7i-3p		miRNA
mmu-miR-12199-3p		miRNA
mmu-miR-124-3p		miRNA
mmu-miR-125b-1-3p		miRNA
mmu-miR-125b-5p		miRNA
mmu-miR-130a-5p		miRNA
mmu-miR-133b-3p		miRNA
mmu-miR-135b-5p		miRNA
mmu-miR-143-5p		miRNA
mmu-miR-147-3p		miRNA
mmu-miR-148a-5p		miRNA
mmu-miR-151-3p		miRNA
mmu-miR-152-3p		miRNA
mmu-miR-155-5p		miRNA
mmu-miR-15a-3p		miRNA
mmu-miR-186-5p		miRNA
mmu-miR-187-5p		miRNA
mmu-miR-18b-5p		miRNA
mmu-miR-1964-3p		miRNA
mmu-miR-199b-3p		miRNA
mmu-miR-206-3p		miRNA
mmu-miR-212-5p		miRNA
mmu-miR-214-3p		miRNA
mmu-miR-215-5p		miRNA
mmu-miR-219a-5p		miRNA
mmu-miR-21a-3p		miRNA
mmu-miR-224-3p		miRNA
mmu-miR-3071-3p		miRNA
mmu-miR-3077-3p		miRNA
mmu-miR-3084-3p		miRNA
mmu-miR-30e-5p		miRNA
mmu-miR-329-3p		miRNA
mmu-miR-331-3p		miRNA
mmu-miR-337-3p		miRNA
mmu-miR-339-5p		miRNA
mmu-miR-377-3p		miRNA
mmu-miR-409-5p		miRNA
mmu-miR-455-3p		miRNA
mmu-miR-466b-3p		miRNA
mmu-miR-466b-5p		miRNA
mmu-miR-466c-3p		miRNA
mmu-miR-466m-5p		miRNA
mmu-miR-466o-5p		miRNA
mmu-miR-486a-3p		miRNA
mmu-miR-486a-5p		miRNA
mmu-miR-490-5p		miRNA
mmu-miR-495-3p		miRNA
mmu-miR-532-3p		miRNA
mmu-miR-543-3p		miRNA
mmu-miR-551b-3p		miRNA
mmu-miR-6395		miRNA
mmu-miR-652-3p		miRNA
mmu-miR-6538		miRNA
mmu-miR-669a-3p		miRNA
mmu-miR-669f-3p		miRNA
mmu-miR-669m-5p		miRNA
mmu-miR-6936-3p		miRNA
mmu-miR-700-5p		miRNA
mmu-miR-7025-3p		miRNA
mmu-miR-7213-5p		miRNA
mmu-miR-879-5p		miRNA
novel-mmu-miR116-3p		miRNA
novel-mmu-miR120-3p		miRNA
novel-mmu-miR133-3p		miRNA
novel-mmu-miR156-5p		miRNA
novel-mmu-miR205-5p		miRNA
novel-mmu-miR320-5p		miRNA
novel-mmu-miR342-5p		miRNA
novel-mmu-miR351-5p		miRNA
novel-mmu-miR450-5p		miRNA
novel-mmu-miR456-3p		miRNA
novel-mmu-miR474-5p		miRNA
novel-mmu-miR496-5p		miRNA
