# Supplementary material for: Evaluation of the lncRNA-miRNA-mRNA ceRNA network in lungs of miR-147 −/− mice
Source: Front Pharmacol. 2024 Mar 6;15:1335374. doi: 10.3389/fphar.2024.1335374 (PMC10953689; doi:10.3389/fphar.2024.1335374)
Supplement: Supplementary file 2 [file DataSheet1.zip › Original Data/FIGURE 2B (12 genes).xls]

Gene ID	Gene Symbol	Type
11624	'Ahrr'	mRNA
12511	'Cd6'	mRNA
12797	'Cnn1'	mRNA
16878	'Lif'	mRNA
192775	'Kcnh6'	mRNA
20737	'Spn'	mRNA
235130	'Adamts15'	mRNA
244550	'Podnl1'	mRNA
268935	'Scube3'	mRNA
435653	'Fcrlb'	mRNA
58208	'Bcl11b'	mRNA
70417	'Megf10'	mRNA
