# Supplementary material for: Evaluation of the lncRNA-miRNA-mRNA ceRNA network in lungs of miR-147 −/− mice
Source: Front Pharmacol. 2024 Mar 6;15:1335374. doi: 10.3389/fphar.2024.1335374 (PMC10953689; doi:10.3389/fphar.2024.1335374)
Supplement: Supplementary file 2 [file DataSheet1.zip › Original Data/FIGURE 2B (227 genes).xls]

Gene ID	Gene Symbol	Type
100039192	'Tmem254c'	mRNA
100039257	'Tmem254b'	mRNA
100039293	'Duxbl3'	mRNA
100039484	'Gm2260'	mRNA
100039503	'Gm2274'	mRNA
100041504	'LOC100041504'	mRNA
100041678	'Gm3500'	mRNA
100042503	'Ndufb4b'	mRNA
100042807	'Eif3j2'	mRNA
100043123	'Cd300ld4'	mRNA
100043125	'Cd300ld5'	mRNA
100043757	'Zfp831'	mRNA
100504285	'Abhd12b'	mRNA
100859931	'Gm20604'	mRNA
101488212	'Evi2'	mRNA
102632737	'Gm30732'	mRNA
102633783	'LOC102633783'	mRNA
102634296	'Gm4779'	mRNA
102639598	'Gm14296'	mRNA
105244826	'Gm40363'	mRNA
105244828	'Gm40364'	mRNA
105244833	'Gm40369'	mRNA
105245236	'Gm19802'	mRNA
105245436	'Gm40892'	mRNA
105246824	'Gm42048'	mRNA
107522	'Ece2'	mRNA
108168152	'Gm8126'	mRNA
109212	'Pimreg'	mRNA
114479	'Slc5a5'	mRNA
11464	'Actc1'	mRNA
11468	'Actg2'	mRNA
11472	'Actn2'	mRNA
11475	'Acta2'	mRNA
115487436	'Gm51792'	mRNA
115489304	'Gm52481'	mRNA
115489314	'LOC115489314'	mRNA
115490184	'Gm42427'	mRNA
11550	'Adra1d'	mRNA
11615	'Gm4737'	mRNA
11624	'Ahrr'	mRNA
11695	'Alx4'	mRNA
11865	'Arntl'	mRNA
11872	'Art2b'	mRNA
12062	'Bdkrb2'	mRNA
12372	'Casq1'	mRNA
12399	'Runx3'	mRNA
12447	'Ccne1'	mRNA
12487	'Cd28'	mRNA
12500	'Cd3d'	mRNA
12501	'Cd3e'	mRNA
12502	'Cd3g'	mRNA
12504	'Cd4'	mRNA
12507	'Cd5'	mRNA
12511	'Cd6'	mRNA
12525	'Cd8a'	mRNA
12526	'Cd8b1'	mRNA
12563	'Cdh6'	mRNA
12766	'Cxcr3'	mRNA
12797	'Cnn1'	mRNA
12879	'Cys1'	mRNA
13034	'Ctse'	mRNA
13041	'Ctsw'	mRNA
13076	'Cyp1a1'	mRNA
13170	'Dbp'	mRNA
13447	'Doc2b'	mRNA
13999	'Gm14288'	mRNA
140476	'Strc'	mRNA
14180	'Fgf9'	mRNA
14313	'Fst'	mRNA
14561	'Gdf11'	mRNA
14587	'Gfra3'	mRNA
14608	'Gpr83'	mRNA
14658	'Glrb'	mRNA
15077	'H3c14'	mRNA
15360	'Hmgcs2'	mRNA
15484	'Hsd11b2'	mRNA
15562	'Htr4'	mRNA
15945	'Cxcl10'	mRNA
15957	'Ifit1'	mRNA
15959	'Ifit3'	mRNA
16174	'Il18rap'	mRNA
16424	'Itih1'	mRNA
16428	'Itk'	mRNA
16485	'Kcna1'	mRNA
16522	'Kcnj6'	mRNA
16636	'Klra5'	mRNA
16638	'Klra7'	mRNA
16641	'Klrc1'	mRNA
16797	'Lat'	mRNA
16818	'Lck'	mRNA
16867	'Lhcgr'	mRNA
16878	'Lif'	mRNA
170738	'Kcnh7'	mRNA
17329	'Cxcl9'	mRNA
17528	'Mpz'	mRNA
17880	'Myh11'	mRNA
17897	'Myl3'	mRNA
18534	'Pck1'	mRNA
18784	'Pla2g5'	mRNA
192212	'Prom2'	mRNA
19242	'Ptn'	mRNA
19260	'Ptpn22'	mRNA
192734	'Lrrc75b'	mRNA
192775	'Kcnh6'	mRNA
19734	'Rgs16'	mRNA
19824	'Trim10'	mRNA
20210	'Saa3'	mRNA
20265	'Scn1a'	mRNA
20304	'Ccl5'	mRNA
20339	'Sele'	mRNA
20420	'Shd'	mRNA
20737	'Spn'	mRNA
20745	'Spock1'	mRNA
20878	'Aurka'	mRNA
210757	'Themis'	mRNA
211623	'Plac9a'	mRNA
211961	'Asxl3'	mRNA
21838	'Thy1'	mRNA
21947	'Cd40lg'	mRNA
22236	'Ugt1a2'	mRNA
224019	'Tmem191c'	mRNA
22437	'Xirp1'	mRNA
225872	'Npas4'	mRNA
230098	'Arhgef39'	mRNA
231655	'Oasl1'	mRNA
231932	'Gimap7'	mRNA
232174	'Cyp26b1'	mRNA
232345	'A2m'	mRNA
233081	'Ffar1'	mRNA
233549	'Mogat2'	mRNA
234724	'Tat'	mRNA
235130	'Adamts15'	mRNA
23828	'Bves'	mRNA
238377	'Gpr68'	mRNA
238393	'Serpina3f'	mRNA
23900	'Hcst'	mRNA
239650	'Ccdc184'	mRNA
23968	'Nlrp5'	mRNA
240754	'Lax1'	mRNA
240816	'Rgsl1'	mRNA
241128	'Fam124b'	mRNA
242037	'Ankub1'	mRNA
243084	'Tmprss11e'	mRNA
243547	'Grip2'	mRNA
244550	'Podnl1'	mRNA
244923	'Klhl31'	mRNA
246278	'Cd207'	mRNA
268935	'Scube3'	mRNA
26972	'Spo11'	mRNA
27206	'Nrk'	mRNA
27273	'Pdk4'	mRNA
27371	'Sh2d2a'	mRNA
278672	'Duxbl1'	mRNA
29818	'Hspb7'	mRNA
30937	'Lmcd1'	mRNA
319170	'H2ac22'	mRNA
319171	'H2ac24'	mRNA
319187	'H2bc15'	mRNA
319486	'A430057M04Rik'	mRNA
328563	'Apol11b'	mRNA
328795	'Ubash3a'	mRNA
329178	'Unc80'	mRNA
330671	'B4galnt4'	mRNA
330941	'AI593442'	mRNA
331524	'Xkrx'	mRNA
331531	'AV320801'	mRNA
382044	'Ces1b'	mRNA
385668	'Lca5l'	mRNA
399548	'Scn4b'	mRNA
432552	'Fam71b'	mRNA
433470	'AA467197'	mRNA
435653	'Fcrlb'	mRNA
50928	'Klrg1'	mRNA
54167	'Icos'	mRNA
54204	'Septin1'	mRNA
54390	'Sit1'	mRNA
545366	'Cfhr2'	mRNA
545651	'Gm13278'	mRNA
546250	'Gm5930'	mRNA
56847	'Aldh1a3'	mRNA
57264	'Retn'	mRNA
57277	'Slurp1'	mRNA
574437	'Xlr3b'	mRNA
57757	'Pglyrp2'	mRNA
57765	'Tbx21'	mRNA
57775	'Usp29'	mRNA
57875	'Angptl4'	mRNA
58179	'Klrc3'	mRNA
58208	'Bcl11b'	mRNA
60361	'Ms4a4b'	mRNA
623230	'Tmem200b'	mRNA
624219	'Angptl8'	mRNA
626316	'Zfp987'	mRNA
629303	'Heatr9'	mRNA
637079	'Iqcn'	mRNA
65256	'Asb2'	mRNA
65972	'Ifi30'	mRNA
66995	'Zcchc18'	mRNA
670558	'H60c'	mRNA
68396	'Nat8'	mRNA
68612	'Ube2c'	mRNA
69137	'Vstm5'	mRNA
69312	'Ppp1r42'	mRNA
69376	'Zpbp2'	mRNA
69852	'Tcf23'	mRNA
70218	'Kif18b'	mRNA
70417	'Megf10'	mRNA
71898	'Apol9b'	mRNA
72080	'Sapcd2'	mRNA
72310	'Nkg7'	mRNA
73420	'Ccsap'	mRNA
74091	'Npl'	mRNA
74276	'Cldnd2'	mRNA
74614	'Ocstamp'	mRNA
74747	'Ddit4'	mRNA
75690	'Vsig10l'	mRNA
76933	'Ifi27l2a'	mRNA
78733	'Troap'	mRNA
78772	'Hhipl2'	mRNA
80901	'Cxcr6'	mRNA
80982	'Cemip'	mRNA
83408	'Gimap3'	mRNA
83672	'Sytl3'	mRNA
84544	'Cd96'	mRNA
93896	'Glp2r'	mRNA
94226	'S1pr5'	mRNA
98388	'Chst10'	mRNA
