# Supplementary material for: Evaluation of the lncRNA-miRNA-mRNA ceRNA network in lungs of miR-147 −/− mice
Source: Front Pharmacol. 2024 Mar 6;15:1335374. doi: 10.3389/fphar.2024.1335374 (PMC10953689; doi:10.3389/fphar.2024.1335374)
Supplement: Supplementary file 2 [file DataSheet1.zip › Original Data/FIGURE 2B (986 genes).xls]

Gene ID	Gene Symbol	Type
100037258	'Dnajc3'	mRNA
100042150	'Nrg2'	mRNA
100182	'Akna'	mRNA
100683	'Trrap'	mRNA
101240	'Wdr91'	mRNA
101476	'Plekha1'	mRNA
101497	'Plekhg2'	mRNA
101631	'Pwwp2b'	mRNA
101700	'Trim68'	mRNA
102093	'Phkb'	mRNA
102323	'Dcun1d2'	mRNA
102566	'Ano10'	mRNA
102857	'Slc6a8'	mRNA
103466	'Nt5dc3'	mRNA
103677	'Smg6'	mRNA
103836	'Zfp692'	mRNA
103841	'Cuedc1'	mRNA
104015	'Synj1'	mRNA
104027	'Synpo'	mRNA
104082	'Wdr7'	mRNA
104175	'Sbk1'	mRNA
104248	'Cabin1'	mRNA
104382	'Barhl2'	mRNA
104709	'Pik3r6'	mRNA
105246	'Brd9'	mRNA
105787	'Prkaa1'	mRNA
105841	'Dennd3'	mRNA
106068	'Slc45a4'	mRNA
106347	'Ildr1'	mRNA
106585	'Ankrd12'	mRNA
106722	'Mpig6b'	mRNA
107607	'Nod1'	mRNA
107746	'Rapgef1'	mRNA
108030	'Lin7a'	mRNA
108071	'Grm5'	mRNA
108075	'Ltbp4'	mRNA
108079	'Prkaa2'	mRNA
108100	'Baiap2'	mRNA
108946	'Zzz3'	mRNA
108958	'Miga2'	mRNA
108960	'Irak2'	mRNA
109019	'Nabp1'	mRNA
109331	'Rnf20'	mRNA
109342	'Slc5a10'	mRNA
109575	'Tbx10'	mRNA
109658	'Txlna'	mRNA
110208	'Pgd'	mRNA
110253	'Triobp'	mRNA
110279	'Bcr'	mRNA
110355	'Grk2'	mRNA
110532	'Adarb1'	mRNA
110593	'Prdm2'	mRNA
110809	'Srsf1'	mRNA
110891	'Slc8a2'	mRNA
11418	'Asic2'	mRNA
11419	'Asic1'	mRNA
11431	'Acp1'	mRNA
114601	'Ehbp1l1'	mRNA
114873	'Dscaml1'	mRNA
11496	'Adam22'	mRNA
11517	'Adcyap1r1'	mRNA
11534	'Adk'	mRNA
11539	'Adora1'	mRNA
11554	'Adrb1'	mRNA
11569	'Aebp2'	mRNA
11624	'Ahrr'	mRNA
11637	'Ak2'	mRNA
11733	'Ank1'	mRNA
117591	'Slc2a9'	mRNA
117600	'Srgap1'	mRNA
11771	'Ap2a1'	mRNA
11799	'Birc5'	mRNA
11800	'Api5'	mRNA
11804	'Aplp2'	mRNA
11863	'Arnt'	mRNA
11938	'Atp2a2'	mRNA
11941	'Atp2b2'	mRNA
11980	'Atp8a1'	mRNA
12005	'Axin1'	mRNA
12017	'Bag1'	mRNA
12033	'Bcap29'	mRNA
12035	'Bcat1'	mRNA
12156	'Bmp2'	mRNA
12193	'Zfp36l2'	mRNA
12212	'Chic1'	mRNA
12217	'Bsn'	mRNA
12234	'Btrc'	mRNA
12286	'Cacna1a'	mRNA
12287	'Cacna1b'	mRNA
12288	'Cacna1c'	mRNA
12311	'Calcr'	mRNA
12325	'Camk2g'	mRNA
12393	'Runx2'	mRNA
12395	'Runx1t1'	mRNA
12405	'Cbln2'	mRNA
12419	'Cbx5'	mRNA
12455	'Ccnt1'	mRNA
12483	'Cd22'	mRNA
12499	'Entpd5'	mRNA
12511	'Cd6'	mRNA
12550	'Cdh1'	mRNA
12554	'Cdh13'	mRNA
12569	'Cdk5r1'	mRNA
12570	'Cdk5r2'	mRNA
12571	'Cdk6'	mRNA
12575	'Cdkn1a'	mRNA
12576	'Cdkn1b'	mRNA
12593	'Cdyl'	mRNA
12632	'Cfl2'	mRNA
12649	'Chek1'	mRNA
12661	'Chl1'	mRNA
12703	'Socs1'	mRNA
12725	'Clcn3'	mRNA
12738	'Cldn2'	mRNA
12757	'Clta'	mRNA
12797	'Cnn1'	mRNA
12805	'Cntn1'	mRNA
12856	'Cox17'	mRNA
12877	'Cpeb1'	mRNA
12921	'Crhr1'	mRNA
12951	'Crx'	mRNA
13081	'Cyp24a1'	mRNA
13124	'Cyp8b1'	mRNA
13132	'Dab2'	mRNA
13143	'Dapk2'	mRNA
13199	'Ddn'	mRNA
13205	'Ddx3x'	mRNA
13518	'Dst'	mRNA
13527	'Dtna'	mRNA
13548	'Dyrk1a'	mRNA
13549	'Dyrk1b'	mRNA
13555	'E2f1'	mRNA
13593	'Ebf3'	mRNA
13619	'Phc1'	mRNA
13649	'Egfr'	mRNA
13667	'Eif2b4'	mRNA
13685	'Eif4ebp1'	mRNA
13711	'Elf5'	mRNA
13728	'Mark2'	mRNA
13831	'Epc1'	mRNA
13839	'Epha5'	mRNA
13841	'Epha7'	mRNA
13866	'Erbb2'	mRNA
14011	'Etv6'	mRNA
14012	'Mpzl2'	mRNA
14029	'Evx2'	mRNA
140499	'Ube2j2'	mRNA
140629	'Ubox5'	mRNA
140742	'Sesn1'	mRNA
14176	'Fgf5'	mRNA
14184	'Fgfr3'	mRNA
14190	'Fgl2'	mRNA
14230	'Fkbp10'	mRNA
14241	'Foxl1'	mRNA
14252	'Flot2'	mRNA
14282	'Fosb'	mRNA
142980	'Tlr3'	mRNA
14390	'Gabpa'	mRNA
14402	'Gabrb3'	mRNA
14411	'Slc6a12'	mRNA
14461	'Gata2'	mRNA
14593	'Ggps1'	mRNA
14602	'Ghrhr'	mRNA
14620	'Gjb3'	mRNA
14814	'Grin2d'	mRNA
14828	'Hspa5'	mRNA
14916	'Guca2b'	mRNA
15110	'Hand1'	mRNA
15166	'Hcn2'	mRNA
15206	'Hes2'	mRNA
15227	'Foxf1'	mRNA
15229	'Foxd1'	mRNA
15258	'Hipk2'	mRNA
15357	'Hmgcr'	mRNA
15382	'Hnrnpa1'	mRNA
15384	'Hnrnpab'	mRNA
15405	'Hoxa9'	mRNA
15434	'Hoxd3'	mRNA
15560	'Htr2c'	mRNA
15568	'Elavl1'	mRNA
15574	'Hus1'	mRNA
15894	'Icam1'	mRNA
16169	'Il15ra'	mRNA
16175	'Il1a'	mRNA
16362	'Irf1'	mRNA
16365	'Acod1'	mRNA
16402	'Itga5'	mRNA
16408	'Itgal'	mRNA
16410	'Itgav'	mRNA
16519	'Kcnj3'	mRNA
16524	'Kcnj9'	mRNA
16536	'Kcnq2'	mRNA
16538	'Kcns1'	mRNA
16554	'Kif13b'	mRNA
16560	'Kif1a'	mRNA
16565	'Kif21b'	mRNA
16570	'Kif3c'	mRNA
16593	'Klc1'	mRNA
16650	'Kpna6'	mRNA
16772	'Lama1'	mRNA
16776	'Lama5'	mRNA
16835	'Ldlr'	mRNA
16871	'Lhx3'	mRNA
16878	'Lif'	mRNA
16886	'Limk2'	mRNA
16994	'Ltb'	mRNA
17000	'Ltbr'	mRNA
17075	'Epcam'	mRNA
170768	'Pfkfb3'	mRNA
17079	'Cd180'	mRNA
170822	'Usp33'	mRNA
17113	'M6pr'	mRNA
171171	'Ntng2'	mRNA
17118	'Marcks'	mRNA
17126	'Smad2'	mRNA
17130	'Smad6'	mRNA
171486	'Cd99l2'	mRNA
171543	'Bmf'	mRNA
17169	'Mark3'	mRNA
17181	'Matn2'	mRNA
17207	'Mcf2l'	mRNA
17256	'Mea1'	mRNA
17258	'Mef2a'	mRNA
17260	'Mef2c'	mRNA
17283	'Men1'	mRNA
17342	'Mitf'	mRNA
17355	'Aff1'	mRNA
17356	'Afdn'	mRNA
17436	'Me1'	mRNA
17535	'Mre11a'	mRNA
17760	'Map6'	mRNA
17762	'Mapt'	mRNA
17863	'Myb'	mRNA
17992	'Ndufa4'	mRNA
18007	'Neo1'	mRNA
18013	'Neurod2'	mRNA
18015	'Nf1'	mRNA
18018	'Nfatc1'	mRNA
18019	'Nfatc2'	mRNA
18029	'Nfic'	mRNA
18044	'Nfya'	mRNA
18117	'Emc8'	mRNA
18133	'Ccn3'	mRNA
18162	'Npr3'	mRNA
18176	'Nras'	mRNA
18198	'Musk'	mRNA
18208	'Ntn1'	mRNA
18212	'Ntrk2'	mRNA
18391	'Sigmar1'	mRNA
18413	'Osm'	mRNA
18419	'Otog'	mRNA
18430	'Oxtr'	mRNA
18439	'P2rx7'	mRNA
18504	'Pax2'	mRNA
18516	'Pbx3'	mRNA
18521	'Pcbp2'	mRNA
18530	'Pcdh8'	mRNA
18550	'Furin'	mRNA
18573	'Pde1a'	mRNA
18575	'Pde1c'	mRNA
18595	'Pdgfra'	mRNA
18640	'Pfkfb2'	mRNA
18654	'Pgf'	mRNA
18707	'Pik3cd'	mRNA
18708	'Pik3r1'	mRNA
18742	'Pitx3'	mRNA
18755	'Prkch'	mRNA
18791	'Plat'	mRNA
18846	'Plxna3'	mRNA
18933	'Prrx1'	mRNA
18949	'Pnn'	mRNA
18986	'Pou2f1'	mRNA
19035	'Ppib'	mRNA
19089	'Prkcsh'	mRNA
19159	'Cyth3'	mRNA
192231	'Hexim1'	mRNA
192285	'Phf21a'	mRNA
19241	'Tmsb4x'	mRNA
19244	'Ptp4a2'	mRNA
19253	'Ptpn18'	mRNA
192775	'Kcnh6'	mRNA
192897	'Itgb4'	mRNA
193034	'Trpv1'	mRNA
19365	'Rad52'	mRNA
19377	'Rai1'	mRNA
19387	'Rangap1'	mRNA
19415	'Rasal1'	mRNA
19419	'Rasgrp1'	mRNA
194227	'Gm13023'	mRNA
194388	'Tet3'	mRNA
194597	'Tmprss11a'	mRNA
194735	'Btg1c'	mRNA
194974	'Sun3'	mRNA
195018	'Zzef1'	mRNA
19731	'Rgl1'	mRNA
19735	'Rgs2'	mRNA
19763	'Ring1'	mRNA
19777	'Uri1'	mRNA
19883	'Rora'	mRNA
20133	'Rrm1'	mRNA
20148	'Dhrs3'	mRNA
20167	'Rtn2'	mRNA
20168	'Rtn3'	mRNA
20197	'S100a3'	mRNA
20254	'Scg2'	mRNA
20288	'Msr1'	mRNA
20315	'Cxcl12'	mRNA
20355	'Sema4f'	mRNA
20439	'Siah2'	mRNA
20454	'St3gal5'	mRNA
20475	'Six5'	mRNA
20482	'Skil'	mRNA
20491	'Sla'	mRNA
20524	'Slc25a17'	mRNA
20602	'Ncor2'	mRNA
20667	'Sox12'	mRNA
20669	'Sox14'	mRNA
20678	'Sox5'	mRNA
20687	'Sp3'	mRNA
207214	'Larp4'	mRNA
207278	'Fchsd2'	mRNA
20737	'Spn'	mRNA
20744	'Strbp'	mRNA
207596	'Thsd4'	mRNA
207728	'Pde2a'	mRNA
20787	'Srebf1'	mRNA
208043	'Setd1b'	mRNA
208076	'Pknox2'	mRNA
208092	'Chmp6'	mRNA
208154	'Btla'	mRNA
20832	'Ssr4'	mRNA
208431	'Shroom4'	mRNA
208440	'Dip2c'	mRNA
20851	'Stat5b'	mRNA
20855	'Stc1'	mRNA
20874	'Slk'	mRNA
208748	'Prrg3'	mRNA
208922	'Cpeb3'	mRNA
210106	'Tent4a'	mRNA
210573	'Tmem151b'	mRNA
210582	'Coq10a'	mRNA
210982	'Bicral'	mRNA
211147	'Marchf11'	mRNA
211286	'Cln5'	mRNA
211488	'Ado'	mRNA
211978	'Zfyve26'	mRNA
212632	'Iffo2'	mRNA
212986	'Scfd2'	mRNA
212999	'Tnpo2'	mRNA
213498	'Arhgef11'	mRNA
21385	'Tbx2'	mRNA
213948	'Atg9b'	mRNA
213990	'Agap3'	mRNA
21413	'Tcf4'	mRNA
214133	'Tet2'	mRNA
21415	'Tcf7l1'	mRNA
214230	'Pak6'	mRNA
214239	'Ccdc9b'	mRNA
21463	'Tcp11'	mRNA
214922	'Slc39a2'	mRNA
215113	'Slc43a2'	mRNA
215445	'Rab11fip3'	mRNA
215474	'Sec22c'	mRNA
215789	'Phactr2'	mRNA
215999	'Mcu'	mRNA
216148	'Shc2'	mRNA
216157	'Tmem259'	mRNA
216238	'Eea1'	mRNA
216363	'Rab3ip'	mRNA
216439	'Agap2'	mRNA
216443	'Mars1'	mRNA
216705	'Clint1'	mRNA
216810	'Tom1l2'	mRNA
216850	'Kdm6b'	mRNA
216874	'Camta2'	mRNA
216961	'Coro6'	mRNA
216963	'Git1'	mRNA
217431	'Nol10'	mRNA
21744	'Adad1'	mRNA
21769	'Zfand3'	mRNA
217716	'Mlh3'	mRNA
21781	'Tfdp1'	mRNA
217882	'Cep170b'	mRNA
218236	'Fam120a'	mRNA
21844	'Tiam1'	mRNA
218518	'Marveld2'	mRNA
218630	'Ccno'	mRNA
218877	'Sema3g'	mRNA
218973	'Wdhd1'	mRNA
21898	'Tlr4'	mRNA
21985	'Tpd52'	mRNA
22066	'Trpc4'	mRNA
22192	'Ube2m'	mRNA
22221	'Ubp1'	mRNA
22278	'Usf1'	mRNA
22359	'Vldlr'	mRNA
223666	'Arhgap39'	mRNA
22367	'Vrk1'	mRNA
223701	'Mrtfa'	mRNA
223827	'Gxylt1'	mRNA
223838	'Adamts20'	mRNA
22385	'Baz1b'	mRNA
223918	'Spryd3'	mRNA
224020	'Pi4ka'	mRNA
22403	'Ccn5'	mRNA
224617	'Tbc1d24'	mRNA
224648	'Uhrf1bp1'	mRNA
224674	'Slc37a1'	mRNA
224826	'Ubr2'	mRNA
224897	'Dpp9'	mRNA
224902	'Safb2'	mRNA
224997	'Dlgap1'	mRNA
225348	'Wdr36'	mRNA
225518	'Prdm6'	mRNA
225651	'Mppe1'	mRNA
225655	'Prelid3a'	mRNA
225876	'Kdm2a'	mRNA
226025	'Trpm3'	mRNA
226101	'Myof'	mRNA
226251	'Ablim1'	mRNA
22640	'Zfp1'	mRNA
226517	'Smg7'	mRNA
226519	'Lamc1'	mRNA
226541	'Klhl20'	mRNA
226594	'Rcsd1'	mRNA
22668	'Sf1'	mRNA
226856	'Lpgat1'	mRNA
226861	'Hhat'	mRNA
226922	'Kcnq5'	mRNA
22695	'Zfp36'	mRNA
22701	'Zfp41'	mRNA
22720	'Zfp62'	mRNA
227357	'Espnl'	mRNA
227619	'Man1b1'	mRNA
22770	'Zhx1'	mRNA
22778	'Ikzf1'	mRNA
227867	'Epc2'	mRNA
228361	'Ambra1'	mRNA
228662	'Btbd3'	mRNA
228770	'Rspo4'	mRNA
228785	'Mylk2'	mRNA
228787	'Xkr7'	mRNA
228790	'Asxl1'	mRNA
228812	'Pigu'	mRNA
228836	'Dlgap4'	mRNA
229474	'Fhdc1'	mRNA
229603	'Otud7b'	mRNA
229706	'Slc6a17'	mRNA
229715	'Amigo1'	mRNA
230125	'Slc25a51'	mRNA
230126	'Shb'	mRNA
230718	'Nt5c1a'	mRNA
230824	'Grhl3'	mRNA
230863	'Sh2d5'	mRNA
230959	'Ajap1'	mRNA
230971	'Megf6'	mRNA
231125	'Zfyve28'	mRNA
231207	'Cpeb2'	mRNA
231571	'Rpap2'	mRNA
231630	'Ficd'	mRNA
231861	'Tnrc18'	mRNA
231876	'Lmtk2'	mRNA
231889	'Bud31'	mRNA
231999	'Plekha8'	mRNA
232089	'Elmod3'	mRNA
232156	'Slc4a5'	mRNA
232341	'Wnk1'	mRNA
232539	'Klhl42'	mRNA
232889	'Pla2g4c'	mRNA
232984	'B3gnt8'	mRNA
233058	'Zfp420'	mRNA
233080	'Ffar3'	mRNA
233208	'Scaf1'	mRNA
233332	'Adamts17'	mRNA
233789	'Smg1'	mRNA
234094	'Arhgef10'	mRNA
234135	'Nsd3'	mRNA
234366	'Gatad2a'	mRNA
234378	'Klhl26'	mRNA
234582	'Ccdc102a'	mRNA
234593	'Ndrg4'	mRNA
234736	'Rfwd3'	mRNA
234740	'Tmem231'	mRNA
235130	'Adamts15'	mRNA
235169	'Foxred1'	mRNA
235320	'Zbtb16'	mRNA
235441	'Usp3'	mRNA
235582	'Glyctk'	mRNA
235623	'Scap'	mRNA
236082	'Dhrsx'	mRNA
237221	'Gemin8'	mRNA
237823	'Pfas'	mRNA
237831	'Slc13a5'	mRNA
237860	'Ssh2'	mRNA
238323	'Rps6kl1'	mRNA
238331	'Zdhhc22'	mRNA
23834	'Cdc6'	mRNA
238505	'Mtr'	mRNA
23854	'Def8'	mRNA
238680	'Cntnap3'	mRNA
239102	'Zfhx2'	mRNA
239273	'Abcc4'	mRNA
239364	'Tspyl5'	mRNA
23945	'Mgll'	mRNA
239554	'Foxred2'	mRNA
239556	'Cacna1i'	mRNA
239559	'A4galt'	mRNA
239606	'Slc2a13'	mRNA
23965	'Tenm3'	mRNA
239766	'Rtp1'	mRNA
239985	'Arid1b'	mRNA
240505	'Cdc42bpg'	mRNA
24056	'Sh3bp5'	mRNA
24063	'Spry1'	mRNA
240667	'Sec31b'	mRNA
241073	'Dytn'	mRNA
241075	'Plekhm3'	mRNA
241226	'Itga8'	mRNA
241263	'Gpr158'	mRNA
241431	'Xirp2'	mRNA
241589	'D430041D05Rik'	mRNA
241638	'Lzts3'	mRNA
241794	'Kcng1'	mRNA
242384	'Lingo2'	mRNA
242443	'Grin3a'	mRNA
242620	'Dmrta2'	mRNA
242653	'Cldn19'	mRNA
242667	'Dlgap3'	mRNA
242702	'Myom3'	mRNA
242785	'Klhl21'	mRNA
242894	'Actr3b'	mRNA
242915	'Garem2'	mRNA
243548	'Prickle2'	mRNA
243853	'Fkrp'	mRNA
244049	'Mctp2'	mRNA
244152	'Tsku'	mRNA
244421	'Lonrf1'	mRNA
244550	'Podnl1'	mRNA
245404	'Dcaf12l1'	mRNA
245638	'Tbc1d8b'	mRNA
245666	'Iqsec2'	mRNA
245860	'Atg9a'	mRNA
245877	'Map7d1'	mRNA
246694	'Hps5'	mRNA
252870	'Usp7'	mRNA
258098	'Olfr1490'	mRNA
258218	'Olfr102'	mRNA
258413	'Olfr881'	mRNA
259277	'Klk8'	mRNA
26356	'Ing1'	mRNA
26365	'Ceacam1'	mRNA
26385	'Grk6'	mRNA
26390	'Mapkbp1'	mRNA
264064	'Cdk8'	mRNA
26413	'Mapk1'	mRNA
266645	'Acmsd'	mRNA
268345	'Kcnc2'	mRNA
268709	'Fam107a'	mRNA
268747	'Carmil3'	mRNA
268934	'Grm4'	mRNA
268935	'Scube3'	mRNA
268949	'Mucl3'	mRNA
268958	'Capn11'	mRNA
268970	'Arhgap28'	mRNA
268996	'Ss18'	mRNA
26903	'Dysf'	mRNA
269233	'Fam171a1'	mRNA
269389	'Tox2'	mRNA
269470	'Wdr3'	mRNA
269473	'Lrig2'	mRNA
269529	'Fbxo10'	mRNA
269615	'Plch2'	mRNA
269642	'Nat8l'	mRNA
26968	'Islr'	mRNA
269695	'Rnft2'	mRNA
269702	'Mphosph9'	mRNA
269774	'Aak1'	mRNA
270091	'Lrrc36'	mRNA
270096	'Mon1b'	mRNA
27059	'Sh3d19'	mRNA
271697	'Cdk15'	mRNA
271844	'Pla2g4f'	mRNA
27205	'Podxl'	mRNA
27225	'Ddx24'	mRNA
27389	'Dusp13'	mRNA
27410	'Abca3'	mRNA
276952	'Rasl10b'	mRNA
277154	'Nynrin'	mRNA
277973	'Slc9a5'	mRNA
27883	'Tango2'	mRNA
279028	'Adamts13'	mRNA
286940	'Flnb'	mRNA
29819	'Stau2'	mRNA
29871	'Scmh1'	mRNA
30841	'Kdm2b'	mRNA
30843	'Fbxl12'	mRNA
30926	'Glrx3'	mRNA
30928	'Zbtb18'	mRNA
319229	'Sctr'	mRNA
319478	'Cxxc4'	mRNA
319504	'Nrcam'	mRNA
319594	'Hif1an'	mRNA
319604	'Fam168a'	mRNA
319622	'Itpripl2'	mRNA
319740	'Zfyve27'	mRNA
320007	'Sidt1'	mRNA
320127	'Dgki'	mRNA
320209	'Ddx11'	mRNA
320244	'Ttll5'	mRNA
320404	'Itpkb'	mRNA
320534	'Tmem104'	mRNA
320557	'Fam169a'	mRNA
320563	'Islr2'	mRNA
320655	'Pgap3'	mRNA
320685	'Dctd'	mRNA
320712	'Abi3bp'	mRNA
320938	'Tnpo3'	mRNA
321006	'Dcaf1'	mRNA
326622	'Upf2'	mRNA
327956	'Vmo1'	mRNA
327958	'Pitpnm3'	mRNA
327992	'Hsf5'	mRNA
328232	'Gfod1'	mRNA
328833	'Treml2'	mRNA
328845	'Acsbg2'	mRNA
329251	'Ppp1r12b'	mRNA
329324	'Syt14'	mRNA
329831	'Fam166b'	mRNA
330267	'Thsd7a'	mRNA
330319	'Wipf3'	mRNA
330355	'Dnah6'	mRNA
330369	'Fbxo41'	mRNA
330662	'Dock1'	mRNA
330863	'Trim67'	mRNA
330953	'Hcn4'	mRNA
332175	'Zdhhc23'	mRNA
332221	'Zscan10'	mRNA
332579	'Card9'	mRNA
332934	'Zmynd12'	mRNA
333654	'Ppp1r13l'	mRNA
333789	'N4bp2'	mRNA
338355	'Fkbp15'	mRNA
353170	'Txlng'	mRNA
353236	'Pcdhac1'	mRNA
353237	'Pcdhac2'	mRNA
360013	'Myo18a'	mRNA
378435	'Mafa'	mRNA
380629	'Heca'	mRNA
380669	'Lin28b'	mRNA
380702	'Shisa6'	mRNA
380711	'Rap1gap2'	mRNA
380713	'Scarf1'	mRNA
380755	'Lsmem1'	mRNA
380836	'Mrs2'	mRNA
380907	'Gm5142'	mRNA
380916	'Lrch1'	mRNA
380921	'Dgkh'	mRNA
380959	'Alg10b'	mRNA
380969	'Nckap5l'	mRNA
381022	'Kmt2d'	mRNA
381199	'Tmem151a'	mRNA
381201	'Ap5b1'	mRNA
381269	'Mreg'	mRNA
381293	'Kif14'	mRNA
381305	'Rc3h1'	mRNA
381338	'Lonrf2'	mRNA
381359	'Prdm12'	mRNA
381399	'Bpifb4'	mRNA
381628	'Adgrf3'	mRNA
381677	'Vgf'	mRNA
381810	'Lpar5'	mRNA
381979	'Brsk1'	mRNA
381983	'Lmtk3'	mRNA
382051	'Pdp2'	mRNA
382056	'Crtc1'	mRNA
382083	'Snx22'	mRNA
382113	'Slc22a14'	mRNA
382207	'Jade3'	mRNA
382236	'Brwd3'	mRNA
382427	'Best3'	mRNA
382639	'Zbtb42'	mRNA
383103	'Tvp23a'	mRNA
383787	'Ankrd63'	mRNA
384071	'Slc25a34'	mRNA
384198	'Fam47e'	mRNA
384569	'Nova2'	mRNA
384783	'Irs2'	mRNA
386463	'Cdsn'	mRNA
399603	'Lratd2'	mRNA
406218	'Panx2'	mRNA
406219	'Krt87'	mRNA
407786	'Taf9b'	mRNA
407823	'Baz2b'	mRNA
407831	'Tmem204'	mRNA
414801	'Itprip'	mRNA
414872	'Zyg11b'	mRNA
432530	'Adcy1'	mRNA
432572	'Specc1'	mRNA
433586	'Maml3'	mRNA
433702	'Ncbp1'	mRNA
433809	'Rnf207'	mRNA
433940	'Fam222a'	mRNA
434008	'Tmem178b'	mRNA
434128	'Pnmal2'	mRNA
434215	'Lrrc32'	mRNA
434234	'Rexo5'	mRNA
435626	'Rufy4'	mRNA
435653	'Fcrlb'	mRNA
435684	'Shf'	mRNA
435965	'Lrp3'	mRNA
449521	'Zfp213'	mRNA
450219	'Gsdma3'	mRNA
497097	'Xkr4'	mRNA
497652	'Acd'	mRNA
50754	'Fbxw7'	mRNA
50765	'Tfr2'	mRNA
50788	'Fbxl8'	mRNA
50875	'Tmod3'	mRNA
50918	'Myadm'	mRNA
50935	'St6galnac6'	mRNA
51875	'Tmem141'	mRNA
52028	'Bbs1'	mRNA
52055	'Rab11fip5'	mRNA
52132	'Ccdc97'	mRNA
52184	'Odf2l'	mRNA
52335	'Atxn1l'	mRNA
52468	'Ctdsp2'	mRNA
52552	'Parp8'	mRNA
52588	'Tspan14'	mRNA
52683	'Ncaph2'	mRNA
52685	'Cd300lg'	mRNA
52822	'Rufy3'	mRNA
52855	'Lair1'	mRNA
52897	'Rbfox3'	mRNA
52915	'Zmiz2'	mRNA
53310	'Dlg3'	mRNA
53404	'Atoh7'	mRNA
53619	'Blcap'	mRNA
53883	'Celsr2'	mRNA
54126	'Arhgef7'	mRNA
54130	'Actr1a'	mRNA
54325	'Elovl1'	mRNA
54411	'Atp6ap1'	mRNA
544806	'Tmem92'	mRNA
544922	'Zkscan4'	mRNA
545136	'Fam186b'	mRNA
54524	'Syt6'	mRNA
545428	'Ccdc141'	mRNA
545474	'Scrt2'	mRNA
546134	'Gramd2'	mRNA
54667	'Atp8b2'	mRNA
54725	'Cadm1'	mRNA
552899	'Ugt2a2'	mRNA
56044	'Rala'	mRNA
56045	'Samhd1'	mRNA
56149	'Grasp'	mRNA
56207	'Uchl5'	mRNA
56361	'Pus1'	mRNA
56369	'Apip'	mRNA
56381	'Spen'	mRNA
56399	'Akap8'	mRNA
56470	'Rgs19'	mRNA
56501	'Elf4'	mRNA
56513	'Pard6a'	mRNA
56516	'Rbms2'	mRNA
56524	'Mpp6'	mRNA
56637	'Gsk3b'	mRNA
56738	'Mocs1'	mRNA
56747	'Sez6l'	mRNA
56876	'Nsmf'	mRNA
56878	'Rbms1'	mRNA
57138	'Slc12a5'	mRNA
57266	'Cxcl14'	mRNA
57279	'Slc25a20'	mRNA
57437	'Golga7'	mRNA
57439	'Tmem183a'	mRNA
57776	'Ttyh1'	mRNA
57890	'Il17re'	mRNA
58202	'Nelfb'	mRNA
58208	'Bcl11b'	mRNA
58223	'Mmp19'	mRNA
59093	'Pcbp3'	mRNA
59310	'Myl10'	mRNA
60613	'Kcnq4'	mRNA
622320	'Kctd21'	mRNA
623459	'Faiml'	mRNA
629378	'Dact3'	mRNA
64602	'Ireb2'	mRNA
64918	'Bhmt2'	mRNA
65246	'Xpo7'	mRNA
65962	'Slc9a3r2'	mRNA
66082	'Abhd6'	mRNA
66126	'Elof1'	mRNA
66290	'Atp6v1g1'	mRNA
66296	'Haus2'	mRNA
66432	'Slc7a6os'	mRNA
66455	'Cnpy4'	mRNA
66481	'Rps21'	mRNA
66482	'Exoc2'	mRNA
665563	'Mthfd2l'	mRNA
66586	'Crls1'	mRNA
665891	'Krtap4-1'	mRNA
66614	'Gpatch4'	mRNA
66648	'Tpgs2'	mRNA
66653	'Brf2'	mRNA
666794	'Rbm24'	mRNA
66724	'Tab3'	mRNA
66812	'Ppcdc'	mRNA
668158	'Ccdc85c'	mRNA
668212	'Efr3b'	mRNA
668257	'Dgat2l6'	mRNA
66940	'Shisa5'	mRNA
66973	'Mrps18b'	mRNA
67040	'Ddx17'	mRNA
67070	'Lsm14a'	mRNA
67239	'Rpf2'	mRNA
67254	'Bmerb1'	mRNA
67300	'Cltc'	mRNA
67333	'Stk35'	mRNA
67338	'Rffl'	mRNA
67453	'Slc25a46'	mRNA
67534	'Ttll4'	mRNA
67602	'Necap1'	mRNA
67605	'Akt1s1'	mRNA
67657	'Rabl3'	mRNA
67669	'Hikeshi'	mRNA
67727	'Stx17'	mRNA
67832	'Brix1'	mRNA
67839	'Gpsm1'	mRNA
67860	'S100a16'	mRNA
67980	'Gnpda2'	mRNA
67991	'Nacc2'	mRNA
68018	'Cert1'	mRNA
68192	'Leprotl1'	mRNA
68203	'Diras2'	mRNA
68307	'Lrriq4'	mRNA
68427	'Slc39a13'	mRNA
68428	'Steap3'	mRNA
68521	'Fam189b'	mRNA
68655	'Fndc1'	mRNA
68778	'Gucd1'	mRNA
68794	'Flnc'	mRNA
68813	'Dock5'	mRNA
68964	'Ctc1'	mRNA
69017	'Prrt2'	mRNA
69090	'Ascc1'	mRNA
69159	'Rhebl1'	mRNA
69168	'Bola1'	mRNA
69305	'Dcps'	mRNA
69562	'Cdk13'	mRNA
69568	'Vkorc1l1'	mRNA
69582	'Plekhm2'	mRNA
69601	'Dab2ip'	mRNA
69710	'Arap1'	mRNA
69721	'Nkiras1'	mRNA
69743	'Casz1'	mRNA
69807	'Trim32'	mRNA
69926	'Dnah17'	mRNA
70223	'Nars'	mRNA
70351	'Ppp4r1'	mRNA
70361	'Lman1'	mRNA
70375	'Ica1l'	mRNA
70381	'Tecpr1'	mRNA
70417	'Megf10'	mRNA
70450	'Unc13d'	mRNA
70533	'Btf3l4'	mRNA
70598	'Filip1'	mRNA
70769	'Nolc1'	mRNA
70797	'Ankib1'	mRNA
70802	'Pwwp2a'	mRNA
70829	'Ccdc93'	mRNA
70884	'Ccdc81'	mRNA
71361	'Aifm2'	mRNA
71398	'5430427O19Rik'	mRNA
71720	'Osbpl3'	mRNA
71721	'Fam13c'	mRNA
71765	'Klhdc3'	mRNA
71766	'Raver1'	mRNA
71770	'Ap2b1'	mRNA
71801	'Plekhf2'	mRNA
71838	'Phf7'	mRNA
71862	'Gpr160'	mRNA
71913	'Tmem79'	mRNA
72017	'Cyb5r1'	mRNA
72033	'Tsc22d2'	mRNA
72046	'Urgcp'	mRNA
72121	'Dennd2d'	mRNA
72125	'Amer2'	mRNA
72128	'2610008E11Rik'	mRNA
72309	'Tmem158'	mRNA
72341	'Elp6'	mRNA
72433	'Rab38'	mRNA
72446	'Prr5l'	mRNA
72504	'Taf4b'	mRNA
72565	'Uaca'	mRNA
72640	'Mex3a'	mRNA
72821	'Scn2b'	mRNA
72999	'Insig2'	mRNA
73102	'Slc22a23'	mRNA
73647	'Capn9'	mRNA
73683	'Atg16l2'	mRNA
73847	'Fam110a'	mRNA
74007	'Btbd11'	mRNA
74016	'Phf19'	mRNA
74044	'Ttf2'	mRNA
74081	'Cep350'	mRNA
74096	'Hvcn1'	mRNA
74126	'Syvn1'	mRNA
74166	'Tmem38a'	mRNA
74178	'Stk40'	mRNA
74189	'Phactr3'	mRNA
74241	'Chpf'	mRNA
74340	'Ahcyl2'	mRNA
74349	'Fam160a2'	mRNA
74360	'Cep57'	mRNA
74438	'Clvs1'	mRNA
74464	'Zswim5'	mRNA
74488	'Lrrc15'	mRNA
74559	'Elovl7'	mRNA
74682	'Wdr35'	mRNA
74718	'Snx16'	mRNA
74734	'Rhoh'	mRNA
74762	'Mdga1'	mRNA
74998	'Rab11fip2'	mRNA
75580	'Zbtb4'	mRNA
75723	'Amotl1'	mRNA
75736	'Bcl2l12'	mRNA
75746	'Morc4'	mRNA
75770	'Brsk2'	mRNA
75901	'Dcp1a'	mRNA
75956	'Srrm2'	mRNA
76137	'Mcur1'	mRNA
76217	'Jakmip2'	mRNA
76281	'Tax1bp3'	mRNA
76303	'Osbp'	mRNA
76441	'Daam2'	mRNA
76510	'Trappc9'	mRNA
76524	'Cln6'	mRNA
76580	'Mib2'	mRNA
76707	'Clasp1'	mRNA
76740	'Efr3a'	mRNA
76763	'Mospd2'	mRNA
76867	'Rhbdd1'	mRNA
76884	'Cyfip2'	mRNA
76895	'Bicd2'	mRNA
76954	'Denn2b'	mRNA
77110	'Gpbp1l1'	mRNA
77569	'Limch1'	mRNA
77605	'H2az2'	mRNA
77864	'Ypel2'	mRNA
77976	'Nuak1'	mRNA
78323	'Fam219b'	mRNA
78334	'Cdk19'	mRNA
78369	'Icam4'	mRNA
78912	'Sp2'	mRNA
78913	'Ltn1'	mRNA
78926	'Gas2l1'	mRNA
78933	'Agbl4'	mRNA
79196	'Osbpl5'	mRNA
79464	'Lias'	mRNA
80290	'Gpr146'	mRNA
80334	'Kcnip4'	mRNA
80720	'Pbx4'	mRNA
80888	'Hspb8'	mRNA
80893	'Tmprss5'	mRNA
80906	'Kcnip2'	mRNA
81018	'Rnf114'	mRNA
81489	'Dnajb1'	mRNA
83395	'Sp6'	mRNA
83490	'Pik3ap1'	mRNA
83561	'Tdrd1'	mRNA
83675	'Bicc1'	mRNA
83762	'Otof'	mRNA
83796	'Smarcd2'	mRNA
83921	'Cemip2'	mRNA
83946	'Phip'	mRNA
84585	'Rnf123'	mRNA
93960	'Nkd1'	mRNA
93961	'B3galt5'	mRNA
94346	'Tmem40'	mRNA
98496	'Pid1'	mRNA
98733	'Obsl1'	mRNA
98999	'Znfx1'	mRNA
99003	'Qser1'	mRNA
99326	'Garnl3'	mRNA
99371	'Arfgef2'	mRNA
