# Supplementary material for: Evaluation of the lncRNA-miRNA-mRNA ceRNA network in lungs of miR-147 −/− mice
Source: Front Pharmacol. 2024 Mar 6;15:1335374. doi: 10.3389/fphar.2024.1335374 (PMC10953689; doi:10.3389/fphar.2024.1335374)
Supplement: Supplementary file 2 [file DataSheet1.zip › Original Data/FIGURE 3A (GO-F).xls]

Gene ID	Gene Symbol	Type	GO_F Term	GO_F Term Level1	GO_F Term Level2
100037258	'Dnajc3'	mRNA	GO:0004860///protein kinase inhibitor activity+++GO:0005515///protein binding+++GO:0019901///protein kinase binding+++GO:0051087///chaperone binding+++GO:0051787///misfolded protein binding	molecular_function	molecular function regulator+++binding
100042150	'Nrg2'	mRNA	GO:0005006///epidermal growth factor-activated receptor activity+++GO:0005102///signaling receptor binding+++GO:0005154///epidermal growth factor receptor binding+++GO:0008083///growth factor activity+++GO:0043125///ErbB-3 class receptor binding	molecular_function	molecular transducer activity+++catalytic activity+++binding+++molecular function regulator
100182	'Akna'	mRNA	GO:0000978///RNA polymerase II proximal promoter sequence-specific DNA binding+++GO:0001228///DNA-binding transcription activator activity, RNA polymerase II-specific+++GO:0003677///DNA binding+++GO:0005515///protein binding	molecular_function	binding+++transcription regulator activity
100683	'Trrap'	mRNA	GO:0003682///chromatin binding+++GO:0003712///transcription coregulator activity+++GO:0003713///transcription coactivator activity+++GO:0005515///protein binding+++GO:0016301///kinase activity+++GO:0016740///transferase activity	molecular_function	binding+++transcription regulator activity+++catalytic activity
101240	'Wdr91'	mRNA	GO:0035014///phosphatidylinositol 3-kinase regulator activity	molecular_function	molecular function regulator
101476	'Plekha1'	mRNA	GO:0008289///lipid binding+++GO:0030165///PDZ domain binding+++GO:0043325///phosphatidylinositol-3,4-bisphosphate binding	molecular_function	binding
101497	'Plekhg2'	mRNA	GO:0005085///guanyl-nucleotide exchange factor activity+++GO:0005089///Rho guanyl-nucleotide exchange factor activity	molecular_function	binding+++molecular function regulator
101631	'Pwwp2b'	mRNA	GO:0003674///molecular_function	molecular_function	molecular_function
101700	'Trim68'	mRNA	GO:0004842///ubiquitin-protein transferase activity+++GO:0008270///zinc ion binding+++GO:0016740///transferase activity+++GO:0035035///histone acetyltransferase binding+++GO:0046872///metal ion binding+++GO:0050681///androgen receptor binding+++GO:0061630///ubiquitin protein ligase activity	molecular_function	catalytic activity+++binding
102093	'Phkb'	mRNA	GO:0003824///catalytic activity+++GO:0004689///phosphorylase kinase activity+++GO:0005516///calmodulin binding	molecular_function	catalytic activity+++binding
102323	'Dcun1d2'	mRNA	GO:0031624///ubiquitin conjugating enzyme binding+++GO:0032182///ubiquitin-like protein binding+++GO:0097602///cullin family protein binding	molecular_function	binding
102566	'Ano10'	mRNA	GO:0005227///calcium activated cation channel activity+++GO:0005229///intracellular calcium activated chloride channel activity+++GO:0017128///phospholipid scramblase activity	molecular_function	transporter activity
102857	'Slc6a8'	mRNA	GO:0005308///creatine transmembrane transporter activity+++GO:0005309///creatine:sodium symporter activity+++GO:0005328///neurotransmitter:sodium symporter activity+++GO:0005332///gamma-aminobutyric acid:sodium symporter activity+++GO:0015220///choline transmembrane transporter activity+++GO:0015293///symporter activity+++GO:0042165///neurotransmitter binding	molecular_function	transporter activity+++binding
103466	'Nt5dc3'	mRNA	GO:0008253///5'-nucleotidase activity+++GO:0016787///hydrolase activity+++GO:0046872///metal ion binding	molecular_function	catalytic activity+++binding
103677	'Smg6'	mRNA	GO:0003677///DNA binding+++GO:0003723///RNA binding+++GO:0004518///nuclease activity+++GO:0004519///endonuclease activity+++GO:0004521///endoribonuclease activity+++GO:0016787///hydrolase activity+++GO:0042162///telomeric DNA binding+++GO:0043021///ribonucleoprotein complex binding+++GO:0046872///metal ion binding+++GO:0070034///telomerase RNA binding+++GO:0070182///DNA polymerase binding	molecular_function	binding+++catalytic activity
103836	'Zfp692'	mRNA	GO:0000978///RNA polymerase II proximal promoter sequence-specific DNA binding+++GO:0001227///DNA-binding transcription repressor activity, RNA polymerase II-specific+++GO:0003676///nucleic acid binding+++GO:0003677///DNA binding+++GO:0046872///metal ion binding	molecular_function	binding+++transcription regulator activity
103841	'Cuedc1'	mRNA	GO:0003674///molecular_function	molecular_function	molecular_function
104015	'Synj1'	mRNA	GO:0003676///nucleic acid binding+++GO:0003723///RNA binding+++GO:0004438///phosphatidylinositol-3-phosphatase activity+++GO:0004439///phosphatidylinositol-4,5-bisphosphate 5-phosphatase activity+++GO:0005515///protein binding+++GO:0008022///protein C-terminus binding+++GO:0016787///hydrolase activity+++GO:0017124///SH3 domain binding+++GO:0034595///phosphatidylinositol phosphate 5-phosphatase ac…	molecular_function	binding+++catalytic activity
104027	'Synpo'	mRNA	GO:0003779///actin binding	molecular_function	binding
104082	'Wdr7'	mRNA	GO:0003674///molecular_function	molecular_function	molecular_function
104175	'Sbk1'	mRNA	GO:0000166///nucleotide binding+++GO:0004672///protein kinase activity+++GO:0004674///protein serine/threonine kinase activity+++GO:0005524///ATP binding+++GO:0016301///kinase activity+++GO:0016740///transferase activity	molecular_function	binding+++catalytic activity
104248	'Cabin1'	mRNA	GO:0004864///protein phosphatase inhibitor activity+++GO:0019904///protein domain specific binding+++GO:0030346///protein phosphatase 2B binding	molecular_function	molecular function regulator+++binding
104382	'Barhl2'	mRNA	GO:0000977///RNA polymerase II regulatory region sequence-specific DNA binding+++GO:0001228///DNA-binding transcription activator activity, RNA polymerase II-specific+++GO:0003677///DNA binding+++GO:0003700///DNA-binding transcription factor activity+++GO:0043565///sequence-specific DNA binding	molecular_function	binding+++transcription regulator activity
104709	'Pik3r6'	mRNA	GO:0005515///protein binding+++GO:0046934///phosphatidylinositol-4,5-bisphosphate 3-kinase activity+++GO:0046935///1-phosphatidylinositol-3-kinase regulator activity	molecular_function	binding+++catalytic activity+++molecular function regulator
105246	'Brd9'	mRNA	GO:0003674///molecular_function+++GO:0070577///lysine-acetylated histone binding	molecular_function	molecular_function+++binding
105787	'Prkaa1'	mRNA	GO:0000166///nucleotide binding+++GO:0003682///chromatin binding+++GO:0004672///protein kinase activity+++GO:0004674///protein serine/threonine kinase activity+++GO:0004679///AMP-activated protein kinase activity+++GO:0005515///protein binding+++GO:0005524///ATP binding+++GO:0008022///protein C-terminus binding+++GO:0016301///kinase activity+++GO:0016740///transferase activity+++GO:0019900///kina…	molecular_function	binding+++catalytic activity+++molecular transducer activity
105841	'Dennd3'	mRNA	GO:0005085///guanyl-nucleotide exchange factor activity+++GO:0017112///Rab guanyl-nucleotide exchange factor activity	molecular_function	binding+++molecular function regulator
106068	'Slc45a4'	mRNA	GO:0008506///sucrose:proton symporter activity	molecular_function	transporter activity
106347	'Ildr1'	mRNA	GO:0042802///identical protein binding+++GO:0070506///high-density lipoprotein particle receptor activity	molecular_function	binding+++cargo receptor activity
106585	'Ankrd12'	mRNA	GO:0003674///molecular_function	molecular_function	molecular_function
106722	'Mpig6b'	mRNA	GO:0005515///protein binding	molecular_function	binding
107607	'Nod1'	mRNA	GO:0000166///nucleotide binding+++GO:0005515///protein binding+++GO:0005524///ATP binding+++GO:0042802///identical protein binding+++GO:0042803///protein homodimerization activity+++GO:0044877///protein-containing complex binding+++GO:0050700///CARD domain binding	molecular_function	binding
107746	'Rapgef1'	mRNA	GO:0005070///SH3/SH2 adaptor activity+++GO:0005085///guanyl-nucleotide exchange factor activity+++GO:0005515///protein binding+++GO:0017034///Rap guanyl-nucleotide exchange factor activity	molecular_function	binding+++molecular function regulator
108030	'Lin7a'	mRNA	GO:0005515///protein binding+++GO:0097016///L27 domain binding	molecular_function	binding
108071	'Grm5'	mRNA	GO:0001639///PLC activating G protein-coupled glutamate receptor activity+++GO:0004930///G protein-coupled receptor activity+++GO:0005515///protein binding+++GO:0008066///glutamate receptor activity+++GO:0031687///A2A adenosine receptor binding+++GO:0042802///identical protein binding+++GO:0099530///G protein-coupled receptor activity involved in regulation of postsynaptic membrane potential+++GO…	molecular_function	molecular transducer activity+++binding
108075	'Ltbp4'	mRNA	GO:0005201///extracellular matrix structural constituent+++GO:0005509///calcium ion binding+++GO:0019838///growth factor binding+++GO:0050431///transforming growth factor beta binding	molecular_function	structural molecule activity+++binding
108079	'Prkaa2'	mRNA	GO:0000166///nucleotide binding+++GO:0003682///chromatin binding+++GO:0004672///protein kinase activity+++GO:0004674///protein serine/threonine kinase activity+++GO:0004679///AMP-activated protein kinase activity+++GO:0004712///protein serine/threonine/tyrosine kinase activity+++GO:0005515///protein binding+++GO:0005524///ATP binding+++GO:0016301///kinase activity+++GO:0016740///transferase activ…	molecular_function	binding+++catalytic activity+++molecular transducer activity
108100	'Baiap2'	mRNA	GO:0001221///transcription cofactor binding+++GO:0005515///protein binding+++GO:0008093///cytoskeletal adaptor activity+++GO:0030165///PDZ domain binding+++GO:0042802///identical protein binding+++GO:0070064///proline-rich region binding+++GO:0097110///scaffold protein binding	molecular_function	binding
108946	'Zzz3'	mRNA	GO:0003674///molecular_function+++GO:0003677///DNA binding+++GO:0008270///zinc ion binding+++GO:0046872///metal ion binding	molecular_function	molecular_function+++binding
108958	'Miga2'	mRNA	GO:0042803///protein homodimerization activity+++GO:0046982///protein heterodimerization activity	molecular_function	binding
108960	'Irak2'	mRNA	GO:0000166///nucleotide binding+++GO:0004672///protein kinase activity+++GO:0004674///protein serine/threonine kinase activity+++GO:0005515///protein binding+++GO:0005524///ATP binding+++GO:0042803///protein homodimerization activity+++GO:0046982///protein heterodimerization activity	molecular_function	binding+++catalytic activity
109019	'Nabp1'	mRNA	GO:0003676///nucleic acid binding+++GO:0003677///DNA binding+++GO:0003697///single-stranded DNA binding+++GO:0003723///RNA binding	molecular_function	binding
109331	'Rnf20'	mRNA	GO:0002039///p53 binding+++GO:0003682///chromatin binding+++GO:0003713///transcription coactivator activity+++GO:0003730///mRNA 3'-UTR binding+++GO:0004842///ubiquitin-protein transferase activity+++GO:0005515///protein binding+++GO:0016740///transferase activity+++GO:0031625///ubiquitin protein ligase binding+++GO:0042393///histone binding+++GO:0046872///metal ion binding	molecular_function	binding+++transcription regulator activity+++catalytic activity
109342	'Slc5a10'	mRNA	GO:0005412///glucose:sodium symporter activity+++GO:0022857///transmembrane transporter activity	molecular_function	transporter activity
109575	'Tbx10'	mRNA	GO:0000977///RNA polymerase II regulatory region sequence-specific DNA binding+++GO:0001102///RNA polymerase II activating transcription factor binding+++GO:0001228///DNA-binding transcription activator activity, RNA polymerase II-specific+++GO:0003677///DNA binding+++GO:0003700///DNA-binding transcription factor activity	molecular_function	binding+++transcription regulator activity
109658	'Txlna'	mRNA	GO:0019905///syntaxin binding	molecular_function	binding
110208	'Pgd'	mRNA	GO:0004616///phosphogluconate dehydrogenase (decarboxylating) activity+++GO:0008114///phosphogluconate 2-dehydrogenase activity+++GO:0016491///oxidoreductase activity+++GO:0030246///carbohydrate binding+++GO:0031406///carboxylic acid binding+++GO:0050661///NADP binding	molecular_function	catalytic activity+++binding
110253	'Triobp'	mRNA	GO:0003779///actin binding+++GO:0031625///ubiquitin protein ligase binding+++GO:0051015///actin filament binding	molecular_function	binding
110279	'Bcr'	mRNA	GO:0000166///nucleotide binding+++GO:0004674///protein serine/threonine kinase activity+++GO:0005085///guanyl-nucleotide exchange factor activity+++GO:0005089///Rho guanyl-nucleotide exchange factor activity+++GO:0005096///GTPase activator activity+++GO:0005515///protein binding+++GO:0005524///ATP binding+++GO:0016301///kinase activity+++GO:0016740///transferase activity+++GO:0019899///enzyme bin…	molecular_function	binding+++catalytic activity+++molecular function regulator
110355	'Grk2'	mRNA	GO:0000166///nucleotide binding+++GO:0001664///G protein-coupled receptor binding+++GO:0004672///protein kinase activity+++GO:0004674///protein serine/threonine kinase activity+++GO:0004703///G protein-coupled receptor kinase activity+++GO:0005515///protein binding+++GO:0005524///ATP binding+++GO:0016301///kinase activity+++GO:0016740///transferase activity+++GO:0031625///ubiquitin protein ligase…	molecular_function	binding+++catalytic activity
110532	'Adarb1'	mRNA	GO:0003723///RNA binding+++GO:0003725///double-stranded RNA binding+++GO:0003726///double-stranded RNA adenosine deaminase activity+++GO:0004000///adenosine deaminase activity+++GO:0008251///tRNA-specific adenosine deaminase activity+++GO:0016787///hydrolase activity+++GO:0042802///identical protein binding+++GO:0046872///metal ion binding	molecular_function	binding+++catalytic activity
110593	'Prdm2'	mRNA	GO:0000977///RNA polymerase II regulatory region sequence-specific DNA binding+++GO:0000981///DNA-binding transcription factor activity, RNA polymerase II-specific+++GO:0001227///DNA-binding transcription repressor activity, RNA polymerase II-specific+++GO:0001228///DNA-binding transcription activator activity, RNA polymerase II-specific+++GO:0003676///nucleic acid binding+++GO:0003677///DNA bind…	molecular_function	binding+++transcription regulator activity
110809	'Srsf1'	mRNA	GO:0003676///nucleic acid binding+++GO:0003723///RNA binding+++GO:0003729///mRNA binding+++GO:0005515///protein binding+++GO:0043422///protein kinase B binding+++GO:0044547///DNA topoisomerase binding+++GO:0050733///RS domain binding	molecular_function	binding
110891	'Slc8a2'	mRNA	GO:0005432///calcium:sodium antiporter activity+++GO:0005516///calmodulin binding+++GO:0015081///sodium ion transmembrane transporter activity+++GO:0015085///calcium ion transmembrane transporter activity+++GO:0015297///antiporter activity+++GO:0046872///metal ion binding+++GO:1905060///calcium:cation antiporter activity involved in regulation of postsynaptic cytosolic calcium ion concentration	molecular_function	transporter activity+++binding
11418	'Asic2'	mRNA	GO:0005216///ion channel activity+++GO:0005248///voltage-gated sodium channel activity+++GO:0005261///cation channel activity+++GO:0005272///sodium channel activity+++GO:0005515///protein binding+++GO:0015280///ligand-gated sodium channel activity+++GO:0022839///ion gated channel activity	molecular_function	transporter activity+++binding
11419	'Asic1'	mRNA	GO:0005216///ion channel activity+++GO:0005261///cation channel activity+++GO:0005272///sodium channel activity+++GO:0005515///protein binding+++GO:0015077///monovalent inorganic cation transmembrane transporter activity+++GO:0015280///ligand-gated sodium channel activity+++GO:0022839///ion gated channel activity+++GO:0044736///acid-sensing ion channel activity	molecular_function	transporter activity+++binding
11431	'Acp1'	mRNA	GO:0003993///acid phosphatase activity+++GO:0004721///phosphoprotein phosphatase activity+++GO:0004725///protein tyrosine phosphatase activity+++GO:0004726///non-membrane spanning protein tyrosine phosphatase activity+++GO:0016787///hydrolase activity+++GO:0016791///phosphatase activity	molecular_function	catalytic activity
114601	'Ehbp1l1'	mRNA	GO:0003674///molecular_function	molecular_function	molecular_function
114873	'Dscaml1'	mRNA	GO:0004550///nucleoside diphosphate kinase activity+++GO:0042803///protein homodimerization activity+++GO:0098632///cell-cell adhesion mediator activity	molecular_function	catalytic activity+++binding
11496	'Adam22'	mRNA	GO:0004222///metalloendopeptidase activity+++GO:0005515///protein binding+++GO:0008237///metallopeptidase activity	molecular_function	catalytic activity+++binding
11517	'Adcyap1r1'	mRNA	GO:0004888///transmembrane signaling receptor activity+++GO:0004930///G protein-coupled receptor activity+++GO:0004999///vasoactive intestinal polypeptide receptor activity+++GO:0005515///protein binding+++GO:0008179///adenylate cyclase binding+++GO:0008528///G protein-coupled peptide receptor activity+++GO:0017046///peptide hormone binding+++GO:0030306///ADP-ribosylation factor binding+++GO:0042…	molecular_function	molecular transducer activity+++binding
11534	'Adk'	mRNA	GO:0000166///nucleotide binding+++GO:0004001///adenosine kinase activity+++GO:0005524///ATP binding+++GO:0016301///kinase activity+++GO:0016740///transferase activity+++GO:0016773///phosphotransferase activity, alcohol group as acceptor+++GO:0046872///metal ion binding	molecular_function	binding+++catalytic activity
11539	'Adora1'	mRNA	GO:0001609///G protein-coupled adenosine receptor activity+++GO:0001664///G protein-coupled receptor binding+++GO:0001883///purine nucleoside binding+++GO:0004930///G protein-coupled receptor activity+++GO:0005515///protein binding+++GO:0031072///heat shock protein binding+++GO:0031683///G-protein beta/gamma-subunit complex binding+++GO:0032795///heterotrimeric G-protein binding+++GO:0044877///pr…	molecular_function	molecular transducer activity+++binding
11554	'Adrb1'	mRNA	GO:0004930///G protein-coupled receptor activity+++GO:0004935///adrenergic receptor activity+++GO:0004940///beta1-adrenergic receptor activity+++GO:0005088///Ras guanyl-nucleotide exchange factor activity+++GO:0005515///protein binding+++GO:0008144///drug binding+++GO:0030165///PDZ domain binding+++GO:0031694///alpha-2A adrenergic receptor binding+++GO:0035240///dopamine binding+++GO:0046982///pr…	molecular_function	molecular transducer activity+++binding+++molecular function regulator
11569	'Aebp2'	mRNA	GO:0000978///RNA polymerase II proximal promoter sequence-specific DNA binding+++GO:0001227///DNA-binding transcription repressor activity, RNA polymerase II-specific+++GO:0003676///nucleic acid binding+++GO:0003677///DNA binding+++GO:0003714///transcription corepressor activity+++GO:0046872///metal ion binding	molecular_function	binding+++transcription regulator activity
11624	'Ahrr'	mRNA	GO:0003677///DNA binding+++GO:0004879///nuclear receptor activity+++GO:0046983///protein dimerization activity+++GO:1990837///sequence-specific double-stranded DNA binding	molecular_function	binding+++transcription regulator activity
11637	'Ak2'	mRNA	GO:0000166///nucleotide binding+++GO:0004017///adenylate kinase activity+++GO:0005524///ATP binding+++GO:0016301///kinase activity+++GO:0016740///transferase activity+++GO:0016776///phosphotransferase activity, phosphate group as acceptor+++GO:0019205///nucleobase-containing compound kinase activity	molecular_function	binding+++catalytic activity
11733	'Ank1'	mRNA	GO:0005515///protein binding+++GO:0008093///cytoskeletal adaptor activity+++GO:0019899///enzyme binding+++GO:0019903///protein phosphatase binding+++GO:0030507///spectrin binding+++GO:0044325///ion channel binding+++GO:0051117///ATPase binding	molecular_function	binding
117591	'Slc2a9'	mRNA	GO:0005215///transporter activity+++GO:0005355///glucose transmembrane transporter activity+++GO:0015143///urate transmembrane transporter activity+++GO:0022857///transmembrane transporter activity	molecular_function	transporter activity
117600	'Srgap1'	mRNA	GO:0005096///GTPase activator activity+++GO:0005515///protein binding+++GO:0017048///Rho GTPase binding+++GO:0048365///Rac GTPase binding	molecular_function	molecular function regulator+++binding
11771	'Ap2a1'	mRNA	GO:0005515///protein binding+++GO:0008022///protein C-terminus binding+++GO:0019901///protein kinase binding+++GO:0035615///clathrin adaptor activity+++GO:0044877///protein-containing complex binding+++GO:0050750///low-density lipoprotein particle receptor binding	molecular_function	binding+++cargo receptor activity
11799	'Birc5'	mRNA	GO:0004869///cysteine-type endopeptidase inhibitor activity+++GO:0005515///protein binding+++GO:0008017///microtubule binding+++GO:0008270///zinc ion binding+++GO:0008536///Ran GTPase binding+++GO:0015631///tubulin binding+++GO:0019899///enzyme binding+++GO:0030414///peptidase inhibitor activity+++GO:0042802///identical protein binding+++GO:0042803///protein homodimerization activity+++GO:0043027…	molecular_function	molecular function regulator+++binding
11800	'Api5'	mRNA	GO:0003723///RNA binding+++GO:0017134///fibroblast growth factor binding	molecular_function	binding
11804	'Aplp2'	mRNA	GO:0003677///DNA binding+++GO:0004867///serine-type endopeptidase inhibitor activity+++GO:0005515///protein binding+++GO:0008201///heparin binding+++GO:0042802///identical protein binding+++GO:0046872///metal ion binding+++GO:0046914///transition metal ion binding	molecular_function	binding+++molecular function regulator
11863	'Arnt'	mRNA	GO:0000978///RNA polymerase II proximal promoter sequence-specific DNA binding+++GO:0000981///DNA-binding transcription factor activity, RNA polymerase II-specific+++GO:0000987///proximal promoter sequence-specific DNA binding+++GO:0003677///DNA binding+++GO:0003700///DNA-binding transcription factor activity+++GO:0004879///nuclear receptor activity+++GO:0005515///protein binding+++GO:0008134///t…	molecular_function	binding+++transcription regulator activity
11938	'Atp2a2'	mRNA	GO:0000166///nucleotide binding+++GO:0005388///calcium-transporting ATPase activity+++GO:0005509///calcium ion binding+++GO:0005515///protein binding+++GO:0005524///ATP binding+++GO:0008022///protein C-terminus binding+++GO:0008553///proton-exporting ATPase activity, phosphorylative mechanism+++GO:0016887///ATPase activity+++GO:0019899///enzyme binding+++GO:0031775///lutropin-choriogonadotropic h…	molecular_function	binding+++catalytic activity+++transporter activity
11941	'Atp2b2'	mRNA	GO:0000166///nucleotide binding+++GO:0005388///calcium-transporting ATPase activity+++GO:0005509///calcium ion binding+++GO:0005516///calmodulin binding+++GO:0005524///ATP binding+++GO:0008022///protein C-terminus binding+++GO:0019829///cation-transporting ATPase activity+++GO:0030165///PDZ domain binding+++GO:0030899///calcium-dependent ATPase activity+++GO:0035254///glutamate receptor binding++…	molecular_function	binding+++catalytic activity+++transporter activity
11980	'Atp8a1'	mRNA	GO:0000166///nucleotide binding+++GO:0000287///magnesium ion binding+++GO:0005515///protein binding+++GO:0005524///ATP binding+++GO:0016787///hydrolase activity+++GO:0016887///ATPase activity+++GO:0022857///transmembrane transporter activity+++GO:0046872///metal ion binding	molecular_function	binding+++catalytic activity+++transporter activity
12005	'Axin1'	mRNA	GO:0002039///p53 binding+++GO:0005102///signaling receptor binding+++GO:0005515///protein binding+++GO:0008013///beta-catenin binding+++GO:0008022///protein C-terminus binding+++GO:0019899///enzyme binding+++GO:0019901///protein kinase binding+++GO:0019904///protein domain specific binding+++GO:0030159///receptor signaling complex scaffold activity+++GO:0031625///ubiquitin protein ligase binding+…	molecular_function	binding+++structural molecule activity
12017	'Bag1'	mRNA	GO:0000774///adenyl-nucleotide exchange factor activity+++GO:0005515///protein binding+++GO:0031625///ubiquitin protein ligase binding+++GO:0051087///chaperone binding+++GO:0051219///phosphoprotein binding	molecular_function	binding+++molecular function regulator
12033	'Bcap29'	mRNA
12035	'Bcat1'	mRNA	GO:0003824///catalytic activity+++GO:0004084///branched-chain-amino-acid transaminase activity+++GO:0008483///transaminase activity+++GO:0016740///transferase activity+++GO:0042802///identical protein binding+++GO:0052654///L-leucine transaminase activity+++GO:0052655///L-valine transaminase activity+++GO:0052656///L-isoleucine transaminase activity	molecular_function	catalytic activity+++binding
12156	'Bmp2'	mRNA	GO:0004745///retinol dehydrogenase activity+++GO:0005125///cytokine activity+++GO:0005515///protein binding+++GO:0008083///growth factor activity+++GO:0019211///phosphatase activator activity+++GO:0019904///protein domain specific binding+++GO:0039706///co-receptor binding+++GO:0042802///identical protein binding+++GO:0046332///SMAD binding+++GO:0070700///BMP receptor binding	molecular_function	catalytic activity+++binding+++molecular function regulator
12193	'Zfp36l2'	mRNA	GO:0001006///RNA polymerase III type 3 promoter sequence-specific DNA binding+++GO:0001032///RNA polymerase III type 3 promoter DNA binding+++GO:0003677///DNA binding+++GO:0003723///RNA binding+++GO:0008134///transcription factor binding+++GO:0035925///mRNA 3'-UTR AU-rich region binding+++GO:0046872///metal ion binding	molecular_function	binding
12212	'Chic1'	mRNA	GO:0003674///molecular_function	molecular_function	molecular_function
12217	'Bsn'	mRNA	GO:0001222///transcription corepressor binding+++GO:0005515///protein binding+++GO:0045503///dynein light chain binding+++GO:0046872///metal ion binding+++GO:0098882///structural constituent of presynaptic active zone	molecular_function	binding+++structural molecule activity
12234	'Btrc'	mRNA	GO:0004842///ubiquitin-protein transferase activity+++GO:0005515///protein binding+++GO:0008013///beta-catenin binding+++GO:0045309///protein phosphorylated amino acid binding+++GO:0046983///protein dimerization activity+++GO:0061630///ubiquitin protein ligase activity	molecular_function	catalytic activity+++binding
12286	'Cacna1a'	mRNA	GO:0005216///ion channel activity+++GO:0005244///voltage-gated ion channel activity+++GO:0005245///voltage-gated calcium channel activity+++GO:0005262///calcium channel activity+++GO:0005515///protein binding+++GO:0005516///calmodulin binding+++GO:0008331///high voltage-gated calcium channel activity+++GO:0019905///syntaxin binding+++GO:0046872///metal ion binding+++GO:0099626///voltage-gated cal…	molecular_function	transporter activity+++binding
12287	'Cacna1b'	mRNA	GO:0000166///nucleotide binding+++GO:0005216///ion channel activity+++GO:0005244///voltage-gated ion channel activity+++GO:0005245///voltage-gated calcium channel activity+++GO:0005262///calcium channel activity+++GO:0005509///calcium ion binding+++GO:0005515///protein binding+++GO:0005524///ATP binding+++GO:0008022///protein C-terminus binding+++GO:0008331///high voltage-gated calcium channel ac…	molecular_function	binding+++transporter activity
12288	'Cacna1c'	mRNA	GO:0005216///ion channel activity+++GO:0005244///voltage-gated ion channel activity+++GO:0005245///voltage-gated calcium channel activity+++GO:0005262///calcium channel activity+++GO:0005515///protein binding+++GO:0005516///calmodulin binding+++GO:0008331///high voltage-gated calcium channel activity+++GO:0019899///enzyme binding+++GO:0019904///protein domain specific binding+++GO:0031369///trans…	molecular_function	transporter activity+++binding
12311	'Calcr'	mRNA	GO:0001635///calcitonin gene-related peptide receptor activity+++GO:0004888///transmembrane signaling receptor activity+++GO:0004930///G protein-coupled receptor activity+++GO:0004948///calcitonin receptor activity+++GO:0008528///G protein-coupled peptide receptor activity+++GO:0032841///calcitonin binding+++GO:0097643///amylin receptor activity	molecular_function	molecular transducer activity+++binding
12325	'Camk2g'	mRNA	GO:0000166///nucleotide binding+++GO:0004672///protein kinase activity+++GO:0004674///protein serine/threonine kinase activity+++GO:0004683///calmodulin-dependent protein kinase activity+++GO:0005516///calmodulin binding+++GO:0005524///ATP binding+++GO:0016301///kinase activity+++GO:0016740///transferase activity+++GO:0042802///identical protein binding+++GO:0042803///protein homodimerization act…	molecular_function	binding+++catalytic activity
12393	'Runx2'	mRNA	GO:0000976///transcription regulatory region sequence-specific DNA binding+++GO:0000978///RNA polymerase II proximal promoter sequence-specific DNA binding+++GO:0000981///DNA-binding transcription factor activity, RNA polymerase II-specific+++GO:0001228///DNA-binding transcription activator activity, RNA polymerase II-specific+++GO:0003677///DNA binding+++GO:0003682///chromatin binding+++GO:00037…	molecular_function	binding+++transcription regulator activity
12395	'Runx1t1'	mRNA	GO:0003677///DNA binding+++GO:0003700///DNA-binding transcription factor activity+++GO:0003714///transcription corepressor activity+++GO:0005515///protein binding+++GO:0042802///identical protein binding+++GO:0046872///metal ion binding	molecular_function	binding+++transcription regulator activity
12405	'Cbln2'	mRNA	GO:0005515///protein binding	molecular_function	binding
12419	'Cbx5'	mRNA	GO:0003682///chromatin binding+++GO:0005515///protein binding+++GO:0030674///protein binding, bridging+++GO:0035064///methylated histone binding+++GO:0042802///identical protein binding+++GO:0042826///histone deacetylase binding+++GO:0043021///ribonucleoprotein complex binding+++GO:0044877///protein-containing complex binding+++GO:0070491///repressing transcription factor binding	molecular_function	binding
12455	'Ccnt1'	mRNA	GO:0000976///transcription regulatory region sequence-specific DNA binding+++GO:0003677///DNA binding+++GO:0003682///chromatin binding+++GO:0005515///protein binding+++GO:0008134///transcription factor binding+++GO:0016538///cyclin-dependent protein serine/threonine kinase regulator activity+++GO:0017069///snRNA binding+++GO:0019901///protein kinase binding+++GO:0044212///transcription regulatory…	molecular_function	binding+++molecular function regulator
12483	'Cd22'	mRNA	GO:0005515///protein binding+++GO:0015026///coreceptor activity+++GO:0019903///protein phosphatase binding+++GO:0030246///carbohydrate binding+++GO:0033691///sialic acid binding+++GO:0042609///CD4 receptor binding	molecular_function	binding+++molecular transducer activity
12499	'Entpd5'	mRNA	GO:0000166///nucleotide binding+++GO:0004382///guanosine-diphosphatase activity+++GO:0005524///ATP binding+++GO:0016787///hydrolase activity+++GO:0017110///nucleoside-diphosphatase activity+++GO:0045134///uridine-diphosphatase activity	molecular_function	binding+++catalytic activity
12511	'Cd6'	mRNA	GO:0001530///lipopolysaccharide binding+++GO:0005044///scavenger receptor activity+++GO:0005515///protein binding+++GO:0019901///protein kinase binding+++GO:0042802///identical protein binding+++GO:0070891///lipoteichoic acid binding	molecular_function	binding+++cargo receptor activity
12550	'Cdh1'	mRNA	GO:0005509///calcium ion binding+++GO:0005515///protein binding+++GO:0008013///beta-catenin binding+++GO:0008092///cytoskeletal protein binding+++GO:0019903///protein phosphatase binding+++GO:0019904///protein domain specific binding+++GO:0030506///ankyrin binding+++GO:0032794///GTPase activating protein binding+++GO:0042802///identical protein binding+++GO:0045294///alpha-catenin binding+++GO:00…	molecular_function	binding
12554	'Cdh13'	mRNA	GO:0005509///calcium ion binding+++GO:0005515///protein binding+++GO:0008092///cytoskeletal protein binding+++GO:0030169///low-density lipoprotein particle binding+++GO:0042802///identical protein binding+++GO:0042803///protein homodimerization activity+++GO:0045296///cadherin binding+++GO:0046872///metal ion binding+++GO:0055100///adiponectin binding+++GO:0071813///lipoprotein particle binding	molecular_function	binding
12569	'Cdk5r1'	mRNA	GO:0002020///protease binding+++GO:0003779///actin binding+++GO:0005509///calcium ion binding+++GO:0005515///protein binding+++GO:0008092///cytoskeletal protein binding+++GO:0016301///kinase activity+++GO:0019901///protein kinase binding+++GO:0035255///ionotropic glutamate receptor binding+++GO:0043539///protein serine/threonine kinase activator activity+++GO:0045296///cadherin binding+++GO:00468…	molecular_function	binding+++catalytic activity+++molecular function regulator
12570	'Cdk5r2'	mRNA	GO:0003779///actin binding+++GO:0008092///cytoskeletal protein binding+++GO:0008289///lipid binding+++GO:0061575///cyclin-dependent protein serine/threonine kinase activator activity	molecular_function	binding+++molecular function regulator
12571	'Cdk6'	mRNA	GO:0000166///nucleotide binding+++GO:0004672///protein kinase activity+++GO:0004674///protein serine/threonine kinase activity+++GO:0004693///cyclin-dependent protein serine/threonine kinase activity+++GO:0005515///protein binding+++GO:0005524///ATP binding+++GO:0016301///kinase activity+++GO:0016740///transferase activity+++GO:0030332///cyclin binding+++GO:0098770///FBXO family protein binding	molecular_function	binding+++catalytic activity+++molecular transducer activity
12575	'Cdkn1a'	mRNA	GO:0004860///protein kinase inhibitor activity+++GO:0004861///cyclin-dependent protein serine/threonine kinase inhibitor activity+++GO:0005515///protein binding+++GO:0016301///kinase activity+++GO:0019901///protein kinase binding+++GO:0019912///cyclin-dependent protein kinase activating kinase activity+++GO:0030332///cyclin binding+++GO:0031625///ubiquitin protein ligase binding+++GO:0044877///pr…	molecular_function	molecular function regulator+++binding+++catalytic activity
12576	'Cdkn1b'	mRNA	GO:0004860///protein kinase inhibitor activity+++GO:0004861///cyclin-dependent protein serine/threonine kinase inhibitor activity+++GO:0005515///protein binding+++GO:0019901///protein kinase binding+++GO:0019903///protein phosphatase binding+++GO:0030332///cyclin binding+++GO:0030544///Hsp70 protein binding+++GO:0044877///protein-containing complex binding+++GO:0051087///chaperone binding	molecular_function	molecular function regulator+++binding
12593	'Cdyl'	mRNA	GO:0003682///chromatin binding+++GO:0003714///transcription corepressor activity+++GO:0003824///catalytic activity+++GO:0004402///histone acetyltransferase activity+++GO:0005515///protein binding+++GO:0016740///transferase activity+++GO:0016746///transferase activity, transferring acyl groups+++GO:0016829///lyase activity+++GO:0030674///protein binding, bridging+++GO:0035064///methylated histone …	molecular_function	binding+++transcription regulator activity+++catalytic activity
12632	'Cfl2'	mRNA	GO:0003779///actin binding+++GO:0051015///actin filament binding	molecular_function	binding
12649	'Chek1'	mRNA	GO:0000166///nucleotide binding+++GO:0004672///protein kinase activity+++GO:0004674///protein serine/threonine kinase activity+++GO:0005515///protein binding+++GO:0005524///ATP binding+++GO:0016301///kinase activity+++GO:0016740///transferase activity+++GO:0019904///protein domain specific binding+++GO:0035402///histone kinase activity (H3-T11 specific)	molecular_function	binding+++catalytic activity
12661	'Chl1'	mRNA	GO:0002020///protease binding+++GO:0005515///protein binding	molecular_function	binding
12703	'Socs1'	mRNA	GO:0005159///insulin-like growth factor receptor binding+++GO:0005515///protein binding+++GO:0019210///kinase inhibitor activity+++GO:0019901///protein kinase binding+++GO:0046935///1-phosphatidylinositol-3-kinase regulator activity	molecular_function	binding+++molecular function regulator
12725	'Clcn3'	mRNA	GO:0000166///nucleotide binding+++GO:0005216///ion channel activity+++GO:0005244///voltage-gated ion channel activity+++GO:0005247///voltage-gated chloride channel activity+++GO:0005254///chloride channel activity+++GO:0005524///ATP binding+++GO:0015297///antiporter activity+++GO:0015299///solute:proton antiporter activity+++GO:0030165///PDZ domain binding+++GO:0031404///chloride ion binding+++GO…	molecular_function	binding+++transporter activity
12738	'Cldn2'	mRNA	GO:0005198///structural molecule activity+++GO:0005515///protein binding+++GO:0042802///identical protein binding	molecular_function	structural molecule activity+++binding
12757	'Clta'	mRNA	GO:0005198///structural molecule activity+++GO:0032050///clathrin heavy chain binding+++GO:0042277///peptide binding+++GO:0044877///protein-containing complex binding+++GO:0051020///GTPase binding	molecular_function	structural molecule activity+++binding
12797	'Cnn1'	mRNA	GO:0003779///actin binding+++GO:0005516///calmodulin binding	molecular_function	binding
12805	'Cntn1'	mRNA	GO:0005515///protein binding+++GO:0030246///carbohydrate binding	molecular_function	binding
12856	'Cox17'	mRNA	GO:0005507///copper ion binding+++GO:0008047///enzyme activator activity+++GO:0016531///copper chaperone activity+++GO:0046872///metal ion binding+++GO:1903136///cuprous ion binding	molecular_function	binding+++molecular function regulator+++molecular carrier activity
12877	'Cpeb1'	mRNA	GO:0000900///translation repressor activity, mRNA regulatory element binding+++GO:0003676///nucleic acid binding+++GO:0003723///RNA binding+++GO:0003729///mRNA binding+++GO:0003730///mRNA 3'-UTR binding+++GO:0005515///protein binding+++GO:0008135///translation factor activity, RNA binding+++GO:0035925///mRNA 3'-UTR AU-rich region binding+++GO:0043022///ribosome binding+++GO:0045182///translation …	molecular_function	binding+++translation regulator activity
12921	'Crhr1'	mRNA	GO:0001965///G-protein alpha-subunit binding+++GO:0004888///transmembrane signaling receptor activity+++GO:0004930///G protein-coupled receptor activity+++GO:0005515///protein binding+++GO:0008528///G protein-coupled peptide receptor activity+++GO:0015056///corticotrophin-releasing factor receptor activity+++GO:0017046///peptide hormone binding+++GO:0042277///peptide binding+++GO:0043404///cortic…	molecular_function	binding+++molecular transducer activity
12951	'Crx'	mRNA	GO:0000977///RNA polymerase II regulatory region sequence-specific DNA binding+++GO:0000978///RNA polymerase II proximal promoter sequence-specific DNA binding+++GO:0001228///DNA-binding transcription activator activity, RNA polymerase II-specific+++GO:0003677///DNA binding+++GO:0003682///chromatin binding+++GO:0003700///DNA-binding transcription factor activity+++GO:0005515///protein binding+++G…	molecular_function	binding+++transcription regulator activity
13081	'Cyp24a1'	mRNA	GO:0004497///monooxygenase activity+++GO:0005506///iron ion binding+++GO:0008403///25-hydroxycholecalciferol-24-hydroxylase activity+++GO:0016491///oxidoreductase activity+++GO:0016705///oxidoreductase activity, acting on paired donors, with incorporation or reduction of molecular oxygen+++GO:0020037///heme binding+++GO:0030342///1-alpha,25-dihydroxyvitamin D3 24-hydroxylase activity+++GO:0046872…	molecular_function	catalytic activity+++binding
13124	'Cyp8b1'	mRNA	GO:0004497///monooxygenase activity+++GO:0005506///iron ion binding+++GO:0008397///sterol 12-alpha-hydroxylase activity+++GO:0016491///oxidoreductase activity+++GO:0016705///oxidoreductase activity, acting on paired donors, with incorporation or reduction of molecular oxygen+++GO:0020037///heme binding+++GO:0046872///metal ion binding	molecular_function	catalytic activity+++binding
13132	'Dab2'	mRNA	GO:0005178///integrin binding+++GO:0005515///protein binding+++GO:0005546///phosphatidylinositol-4,5-bisphosphate binding+++GO:0008022///protein C-terminus binding+++GO:0030276///clathrin binding+++GO:0035091///phosphatidylinositol binding+++GO:0035612///AP-2 adaptor complex binding+++GO:0035615///clathrin adaptor activity+++GO:0038024///cargo receptor activity+++GO:0046332///SMAD binding+++GO:00…	molecular_function	binding+++cargo receptor activity
13143	'Dapk2'	mRNA	GO:0000166///nucleotide binding+++GO:0004672///protein kinase activity+++GO:0004674///protein serine/threonine kinase activity+++GO:0005516///calmodulin binding+++GO:0005524///ATP binding+++GO:0016301///kinase activity+++GO:0016740///transferase activity+++GO:0042802///identical protein binding	molecular_function	binding+++catalytic activity
13199	'Ddn'	mRNA	GO:0000978///RNA polymerase II proximal promoter sequence-specific DNA binding+++GO:0000981///DNA-binding transcription factor activity, RNA polymerase II-specific	molecular_function	binding+++transcription regulator activity
13205	'Ddx3x'	mRNA	GO:0000166///nucleotide binding+++GO:0003676///nucleic acid binding+++GO:0003677///DNA binding+++GO:0003678///DNA helicase activity+++GO:0003723///RNA binding+++GO:0003724///RNA helicase activity+++GO:0003729///mRNA binding+++GO:0003924///GTPase activity+++GO:0004386///helicase activity+++GO:0005515///protein binding+++GO:0005524///ATP binding+++GO:0008134///transcription factor binding+++GO:0008…	molecular_function	binding+++catalytic activity+++molecular function regulator
13518	'Dst'	mRNA	GO:0003779///actin binding+++GO:0005198///structural molecule activity+++GO:0005509///calcium ion binding+++GO:0005515///protein binding+++GO:0008017///microtubule binding+++GO:0008092///cytoskeletal protein binding+++GO:0042803///protein homodimerization activity+++GO:0046872///metal ion binding+++GO:0051010///microtubule plus-end binding	molecular_function	binding+++structural molecule activity
13527	'Dtna'	mRNA	GO:0005515///protein binding+++GO:0008270///zinc ion binding+++GO:0030165///PDZ domain binding+++GO:0046872///metal ion binding	molecular_function	binding
13548	'Dyrk1a'	mRNA	GO:0000166///nucleotide binding+++GO:0003713///transcription coactivator activity+++GO:0003779///actin binding+++GO:0004672///protein kinase activity+++GO:0004674///protein serine/threonine kinase activity+++GO:0004712///protein serine/threonine/tyrosine kinase activity+++GO:0004713///protein tyrosine kinase activity+++GO:0004715///non-membrane spanning protein tyrosine kinase activity+++GO:00055…	molecular_function	binding+++transcription regulator activity+++catalytic activity
13549	'Dyrk1b'	mRNA	GO:0000166///nucleotide binding+++GO:0003713///transcription coactivator activity+++GO:0004672///protein kinase activity+++GO:0004674///protein serine/threonine kinase activity+++GO:0004712///protein serine/threonine/tyrosine kinase activity+++GO:0004713///protein tyrosine kinase activity+++GO:0005524///ATP binding+++GO:0016301///kinase activity+++GO:0016740///transferase activity	molecular_function	binding+++transcription regulator activity+++catalytic activity
13555	'E2f1'	mRNA	GO:0000976///transcription regulatory region sequence-specific DNA binding+++GO:0000981///DNA-binding transcription factor activity, RNA polymerase II-specific+++GO:0000987///proximal promoter sequence-specific DNA binding+++GO:0001216///bacterial-type RNA polymerase transcriptional activator activity, sequence-specific DNA binding+++GO:0003677///DNA binding+++GO:0003700///DNA-binding transcripti…	molecular_function	binding+++transcription regulator activity
13593	'Ebf3'	mRNA	GO:0000978///RNA polymerase II proximal promoter sequence-specific DNA binding+++GO:0001228///DNA-binding transcription activator activity, RNA polymerase II-specific+++GO:0003677///DNA binding+++GO:0003700///DNA-binding transcription factor activity+++GO:0005515///protein binding+++GO:0046872///metal ion binding+++GO:0046983///protein dimerization activity	molecular_function	binding+++transcription regulator activity
13619	'Phc1'	mRNA	GO:0003677///DNA binding+++GO:0003682///chromatin binding+++GO:0005515///protein binding+++GO:0008270///zinc ion binding+++GO:0042393///histone binding+++GO:0046872///metal ion binding	molecular_function	binding
13649	'Egfr'	mRNA	GO:0000166///nucleotide binding+++GO:0003682///chromatin binding+++GO:0004672///protein kinase activity+++GO:0004713///protein tyrosine kinase activity+++GO:0004714///transmembrane receptor protein tyrosine kinase activity+++GO:0004888///transmembrane signaling receptor activity+++GO:0005006///epidermal growth factor-activated receptor activity+++GO:0005102///signaling receptor binding+++GO:00051…	molecular_function	binding+++catalytic activity+++molecular transducer activity+++molecular function regulator
13667	'Eif2b4'	mRNA	GO:0003743///translation initiation factor activity+++GO:0005085///guanyl-nucleotide exchange factor activity+++GO:0031369///translation initiation factor binding	molecular_function	binding+++molecular function regulator
13685	'Eif4ebp1'	mRNA	GO:0005515///protein binding+++GO:0008190///eukaryotic initiation factor 4E binding+++GO:0030371///translation repressor activity+++GO:0031369///translation initiation factor binding+++GO:0051721///protein phosphatase 2A binding	molecular_function	binding+++translation regulator activity
13711	'Elf5'	mRNA	GO:0000977///RNA polymerase II regulatory region sequence-specific DNA binding+++GO:0000981///DNA-binding transcription factor activity, RNA polymerase II-specific+++GO:0001228///DNA-binding transcription activator activity, RNA polymerase II-specific+++GO:0003677///DNA binding+++GO:0003700///DNA-binding transcription factor activity+++GO:0043565///sequence-specific DNA binding	molecular_function	binding+++transcription regulator activity
13728	'Mark2'	mRNA	GO:0000166///nucleotide binding+++GO:0000287///magnesium ion binding+++GO:0004672///protein kinase activity+++GO:0004674///protein serine/threonine kinase activity+++GO:0005524///ATP binding+++GO:0008289///lipid binding+++GO:0016301///kinase activity+++GO:0016740///transferase activity+++GO:0046872///metal ion binding+++GO:0047485///protein N-terminus binding+++GO:0048156///tau protein binding+++…	molecular_function	binding+++catalytic activity
13831	'Epc1'	mRNA	GO:0004402///histone acetyltransferase activity	molecular_function	catalytic activity
13839	'Epha5'	mRNA	GO:0000166///nucleotide binding+++GO:0004672///protein kinase activity+++GO:0004713///protein tyrosine kinase activity+++GO:0004714///transmembrane receptor protein tyrosine kinase activity+++GO:0005003///ephrin receptor activity+++GO:0005004///GPI-linked ephrin receptor activity+++GO:0005005///transmembrane-ephrin receptor activity+++GO:0005515///protein binding+++GO:0005524///ATP binding+++GO:0…	molecular_function	binding+++catalytic activity+++molecular transducer activity
13841	'Epha7'	mRNA	GO:0000166///nucleotide binding+++GO:0004672///protein kinase activity+++GO:0004713///protein tyrosine kinase activity+++GO:0004714///transmembrane receptor protein tyrosine kinase activity+++GO:0005003///ephrin receptor activity+++GO:0005004///GPI-linked ephrin receptor activity+++GO:0005005///transmembrane-ephrin receptor activity+++GO:0005515///protein binding+++GO:0005524///ATP binding+++GO:0…	molecular_function	binding+++catalytic activity+++molecular transducer activity+++molecular function regulator
13866	'Erbb2'	mRNA	GO:0000166///nucleotide binding+++GO:0001042///RNA polymerase I core binding+++GO:0004672///protein kinase activity+++GO:0004713///protein tyrosine kinase activity+++GO:0004714///transmembrane receptor protein tyrosine kinase activity+++GO:0004888///transmembrane signaling receptor activity+++GO:0005515///protein binding+++GO:0005524///ATP binding+++GO:0008022///protein C-terminus binding+++GO:00…	molecular_function	binding+++catalytic activity+++molecular transducer activity
14011	'Etv6'	mRNA	GO:0000977///RNA polymerase II regulatory region sequence-specific DNA binding+++GO:0000978///RNA polymerase II proximal promoter sequence-specific DNA binding+++GO:0000981///DNA-binding transcription factor activity, RNA polymerase II-specific+++GO:0001227///DNA-binding transcription repressor activity, RNA polymerase II-specific+++GO:0001228///DNA-binding transcription activator activity, RNA p…	molecular_function	binding+++transcription regulator activity
14012	'Mpzl2'	mRNA	GO:0003674///molecular_function	molecular_function	molecular_function
14029	'Evx2'	mRNA	GO:0003677///DNA binding+++GO:0043565///sequence-specific DNA binding	molecular_function	binding
140499	'Ube2j2'	mRNA	GO:0000166///nucleotide binding+++GO:0005524///ATP binding+++GO:0016740///transferase activity+++GO:0031625///ubiquitin protein ligase binding+++GO:0061631///ubiquitin conjugating enzyme activity	molecular_function	binding+++catalytic activity
140629	'Ubox5'	mRNA	GO:0004672///protein kinase activity+++GO:0004842///ubiquitin-protein transferase activity+++GO:0016740///transferase activity+++GO:0031625///ubiquitin protein ligase binding+++GO:0034450///ubiquitin-ubiquitin ligase activity+++GO:0046872///metal ion binding+++GO:0061630///ubiquitin protein ligase activity	molecular_function	catalytic activity+++binding
140742	'Sesn1'	mRNA	GO:0005515///protein binding+++GO:0016491///oxidoreductase activity+++GO:0016684///oxidoreductase activity, acting on peroxide as acceptor+++GO:0051920///peroxiredoxin activity+++GO:0070728///leucine binding	molecular_function	binding+++catalytic activity+++antioxidant activity
14176	'Fgf5'	mRNA	GO:0005104///fibroblast growth factor receptor binding+++GO:0008083///growth factor activity	molecular_function	binding+++molecular function regulator
14184	'Fgfr3'	mRNA	GO:0000166///nucleotide binding+++GO:0004672///protein kinase activity+++GO:0004713///protein tyrosine kinase activity+++GO:0004714///transmembrane receptor protein tyrosine kinase activity+++GO:0005007///fibroblast growth factor-activated receptor activity+++GO:0005515///protein binding+++GO:0005524///ATP binding+++GO:0016301///kinase activity+++GO:0016740///transferase activity+++GO:0017134///f…	molecular_function	binding+++catalytic activity+++molecular transducer activity
14190	'Fgl2'	mRNA	GO:0005102///signaling receptor binding+++GO:0008233///peptidase activity	molecular_function	binding+++catalytic activity
14230	'Fkbp10'	mRNA	GO:0003755///peptidyl-prolyl cis-trans isomerase activity+++GO:0005509///calcium ion binding+++GO:0005515///protein binding+++GO:0005528///FK506 binding+++GO:0016853///isomerase activity+++GO:0042802///identical protein binding+++GO:0046872///metal ion binding+++GO:0051879///Hsp90 protein binding	molecular_function	catalytic activity+++binding
14241	'Foxl1'	mRNA	GO:0000981///DNA-binding transcription factor activity, RNA polymerase II-specific+++GO:0003677///DNA binding+++GO:0003700///DNA-binding transcription factor activity+++GO:0043565///sequence-specific DNA binding	molecular_function	transcription regulator activity+++binding
14252	'Flot2'	mRNA	GO:0002020///protease binding+++GO:0035255///ionotropic glutamate receptor binding	molecular_function	binding
14282	'Fosb'	mRNA	GO:0000978///RNA polymerase II proximal promoter sequence-specific DNA binding+++GO:0000981///DNA-binding transcription factor activity, RNA polymerase II-specific+++GO:0001228///DNA-binding transcription activator activity, RNA polymerase II-specific+++GO:0003677///DNA binding+++GO:0003690///double-stranded DNA binding+++GO:0003700///DNA-binding transcription factor activity+++GO:0043565///seque…	molecular_function	binding+++transcription regulator activity
142980	'Tlr3'	mRNA	GO:0003723///RNA binding+++GO:0003725///double-stranded RNA binding+++GO:0004888///transmembrane signaling receptor activity+++GO:0005515///protein binding+++GO:0038023///signaling receptor activity+++GO:0042802///identical protein binding	molecular_function	binding+++molecular transducer activity
14390	'Gabpa'	mRNA	GO:0000976///transcription regulatory region sequence-specific DNA binding+++GO:0000978///RNA polymerase II proximal promoter sequence-specific DNA binding+++GO:0000981///DNA-binding transcription factor activity, RNA polymerase II-specific+++GO:0001228///DNA-binding transcription activator activity, RNA polymerase II-specific+++GO:0003677///DNA binding+++GO:0003682///chromatin binding+++GO:00037…	molecular_function	binding+++transcription regulator activity
14402	'Gabrb3'	mRNA	GO:0004888///transmembrane signaling receptor activity+++GO:0004890///GABA-A receptor activity+++GO:0005216///ion channel activity+++GO:0005230///extracellular ligand-gated ion channel activity+++GO:0005254///chloride channel activity+++GO:0005515///protein binding+++GO:0022851///GABA-gated chloride ion channel activity+++GO:0030594///neurotransmitter receptor activity+++GO:0035612///AP-2 adaptor…	molecular_function	molecular transducer activity+++transporter activity+++binding
14411	'Slc6a12'	mRNA	GO:0005328///neurotransmitter:sodium symporter activity+++GO:0005332///gamma-aminobutyric acid:sodium symporter activity+++GO:0015293///symporter activity+++GO:0042165///neurotransmitter binding	molecular_function	transporter activity+++binding
14461	'Gata2'	mRNA	GO:0000978///RNA polymerase II proximal promoter sequence-specific DNA binding+++GO:0000981///DNA-binding transcription factor activity, RNA polymerase II-specific+++GO:0000987///proximal promoter sequence-specific DNA binding+++GO:0001228///DNA-binding transcription activator activity, RNA polymerase II-specific+++GO:0003677///DNA binding+++GO:0003682///chromatin binding+++GO:0003700///DNA-bindi…	molecular_function	binding+++transcription regulator activity
14593	'Ggps1'	mRNA	GO:0004161///dimethylallyltranstransferase activity+++GO:0004311///farnesyltranstransferase activity+++GO:0004337///geranyltranstransferase activity+++GO:0004659///prenyltransferase activity+++GO:0016740///transferase activity+++GO:0042802///identical protein binding+++GO:0046872///metal ion binding	molecular_function	catalytic activity+++binding
14602	'Ghrhr'	mRNA	GO:0004888///transmembrane signaling receptor activity+++GO:0004930///G protein-coupled receptor activity+++GO:0005515///protein binding+++GO:0008528///G protein-coupled peptide receptor activity+++GO:0016520///growth hormone-releasing hormone receptor activity+++GO:0017046///peptide hormone binding+++GO:0019838///growth factor binding	molecular_function	molecular transducer activity+++binding
14620	'Gjb3'	mRNA	GO:0005243///gap junction channel activity+++GO:0005515///protein binding	molecular_function	transporter activity+++binding
14814	'Grin2d'	mRNA	GO:0004970///ionotropic glutamate receptor activity+++GO:0004972///NMDA glutamate receptor activity+++GO:0005216///ion channel activity+++GO:0005261///cation channel activity+++GO:0008066///glutamate receptor activity+++GO:0015276///ligand-gated ion channel activity+++GO:0016595///glutamate binding+++GO:0022843///voltage-gated cation channel activity+++GO:0022849///glutamate-gated calcium ion cha…	molecular_function	molecular transducer activity+++transporter activity+++binding
14828	'Hspa5'	mRNA	GO:0000166///nucleotide binding+++GO:0005515///protein binding+++GO:0005524///ATP binding+++GO:0016787///hydrolase activity+++GO:0016887///ATPase activity+++GO:0019899///enzyme binding+++GO:0019904///protein domain specific binding+++GO:0031072///heat shock protein binding+++GO:0031625///ubiquitin protein ligase binding+++GO:0042623///ATPase activity, coupled+++GO:0043022///ribosome binding+++GO:…	molecular_function	binding+++catalytic activity
14916	'Guca2b'	mRNA	GO:0030250///guanylate cyclase activator activity	molecular_function	molecular function regulator
15110	'Hand1'	mRNA	GO:0000976///transcription regulatory region sequence-specific DNA binding+++GO:0000977///RNA polymerase II regulatory region sequence-specific DNA binding+++GO:0000978///RNA polymerase II proximal promoter sequence-specific DNA binding+++GO:0000981///DNA-binding transcription factor activity, RNA polymerase II-specific+++GO:0001227///DNA-binding transcription repressor activity, RNA polymerase I…	molecular_function	binding+++transcription regulator activity
15166	'Hcn2'	mRNA	GO:0000166///nucleotide binding+++GO:0005216///ion channel activity+++GO:0005222///intracellular cAMP-activated cation channel activity+++GO:0005244///voltage-gated ion channel activity+++GO:0005248///voltage-gated sodium channel activity+++GO:0005249///voltage-gated potassium channel activity+++GO:0005267///potassium channel activity+++GO:0005272///sodium channel activity+++GO:0005515///protein …	molecular_function	binding+++transporter activity
15206	'Hes2'	mRNA	GO:0000977///RNA polymerase II regulatory region sequence-specific DNA binding+++GO:0000978///RNA polymerase II proximal promoter sequence-specific DNA binding+++GO:0001227///DNA-binding transcription repressor activity, RNA polymerase II-specific+++GO:0003677///DNA binding+++GO:0003690///double-stranded DNA binding+++GO:0008134///transcription factor binding+++GO:0046983///protein dimerization a…	molecular_function	binding+++transcription regulator activity
15227	'Foxf1'	mRNA	GO:0000976///transcription regulatory region sequence-specific DNA binding+++GO:0000977///RNA polymerase II regulatory region sequence-specific DNA binding+++GO:0000978///RNA polymerase II proximal promoter sequence-specific DNA binding+++GO:0000981///DNA-binding transcription factor activity, RNA polymerase II-specific+++GO:0001228///DNA-binding transcription activator activity, RNA polymerase I…	molecular_function	binding+++transcription regulator activity
15229	'Foxd1'	mRNA	GO:0000978///RNA polymerase II proximal promoter sequence-specific DNA binding+++GO:0000981///DNA-binding transcription factor activity, RNA polymerase II-specific+++GO:0001228///DNA-binding transcription activator activity, RNA polymerase II-specific+++GO:0003677///DNA binding+++GO:0003700///DNA-binding transcription factor activity+++GO:0008301///DNA binding, bending+++GO:0043565///sequence-spe…	molecular_function	binding+++transcription regulator activity
15258	'Hipk2'	mRNA	GO:0000166///nucleotide binding+++GO:0001102///RNA polymerase II activating transcription factor binding+++GO:0003677///DNA binding+++GO:0003713///transcription coactivator activity+++GO:0003714///transcription corepressor activity+++GO:0004672///protein kinase activity+++GO:0004674///protein serine/threonine kinase activity+++GO:0004713///protein tyrosine kinase activity+++GO:0005515///protein b…	molecular_function	binding+++transcription regulator activity+++catalytic activity
15357	'Hmgcr'	mRNA	GO:0004420///hydroxymethylglutaryl-CoA reductase (NADPH) activity+++GO:0016491///oxidoreductase activity+++GO:0016616///oxidoreductase activity, acting on the CH-OH group of donors, NAD or NADP as acceptor+++GO:0042282///hydroxymethylglutaryl-CoA reductase activity+++GO:0042802///identical protein binding+++GO:0050661///NADP binding+++GO:0050662///coenzyme binding+++GO:0051721///protein phosphata…	molecular_function	catalytic activity+++binding
15382	'Hnrnpa1'	mRNA	GO:0003676///nucleic acid binding+++GO:0003697///single-stranded DNA binding+++GO:0003723///RNA binding+++GO:0003729///mRNA binding+++GO:0019904///protein domain specific binding+++GO:0035198///miRNA binding+++GO:0036002///pre-mRNA binding+++GO:0061752///telomeric repeat-containing RNA binding+++GO:0098505///G-rich strand telomeric DNA binding	molecular_function	binding
15384	'Hnrnpab'	mRNA	GO:0003676///nucleic acid binding+++GO:0003677///DNA binding+++GO:0003700///DNA-binding transcription factor activity+++GO:0003723///RNA binding+++GO:0005515///protein binding+++GO:0043565///sequence-specific DNA binding+++GO:1990837///sequence-specific double-stranded DNA binding	molecular_function	binding+++transcription regulator activity
15405	'Hoxa9'	mRNA	GO:0000978///RNA polymerase II proximal promoter sequence-specific DNA binding+++GO:0001228///DNA-binding transcription activator activity, RNA polymerase II-specific+++GO:0003677///DNA binding+++GO:0003700///DNA-binding transcription factor activity+++GO:0005515///protein binding+++GO:0019899///enzyme binding+++GO:0043565///sequence-specific DNA binding	molecular_function	binding+++transcription regulator activity
15434	'Hoxd3'	mRNA	GO:0000977///RNA polymerase II regulatory region sequence-specific DNA binding+++GO:0000978///RNA polymerase II proximal promoter sequence-specific DNA binding+++GO:0001228///DNA-binding transcription activator activity, RNA polymerase II-specific+++GO:0003677///DNA binding+++GO:0003700///DNA-binding transcription factor activity+++GO:0043565///sequence-specific DNA binding	molecular_function	binding+++transcription regulator activity
15560	'Htr2c'	mRNA	GO:0001587///Gq/11-coupled serotonin receptor activity+++GO:0004930///G protein-coupled receptor activity+++GO:0004993///G protein-coupled serotonin receptor activity+++GO:0008144///drug binding+++GO:0030594///neurotransmitter receptor activity+++GO:0042802///identical protein binding+++GO:0051378///serotonin binding+++GO:0071886///1-(4-iodo-2,5-dimethoxyphenyl)propan-2-amine binding	molecular_function	molecular transducer activity+++binding
15568	'Elavl1'	mRNA	GO:0003676///nucleic acid binding+++GO:0003723///RNA binding+++GO:0003725///double-stranded RNA binding+++GO:0003729///mRNA binding+++GO:0003730///mRNA 3'-UTR binding+++GO:0005515///protein binding+++GO:0017091///AU-rich element binding+++GO:0019901///protein kinase binding+++GO:0035198///miRNA binding+++GO:0035925///mRNA 3'-UTR AU-rich region binding+++GO:0042803///protein homodimerization activ…	molecular_function	binding
15574	'Hus1'	mRNA
15894	'Icam1'	mRNA	GO:0005178///integrin binding+++GO:0044877///protein-containing complex binding	molecular_function	binding
16169	'Il15ra'	mRNA	GO:0019901///protein kinase binding+++GO:0042010///interleukin-15 receptor activity	molecular_function	binding+++molecular transducer activity
16175	'Il1a'	mRNA	GO:0005125///cytokine activity+++GO:0005149///interleukin-1 receptor binding+++GO:0005507///copper ion binding	molecular_function	binding+++molecular function regulator
16362	'Irf1'	mRNA	GO:0000976///transcription regulatory region sequence-specific DNA binding+++GO:0000978///RNA polymerase II proximal promoter sequence-specific DNA binding+++GO:0000981///DNA-binding transcription factor activity, RNA polymerase II-specific+++GO:0001228///DNA-binding transcription activator activity, RNA polymerase II-specific+++GO:0003677///DNA binding+++GO:0003700///DNA-binding transcription fa…	molecular_function	binding+++transcription regulator activity
16365	'Acod1'	mRNA	GO:0016829///lyase activity+++GO:0047613///aconitate decarboxylase activity	molecular_function	catalytic activity
16402	'Itga5'	mRNA	GO:0005154///epidermal growth factor receptor binding+++GO:0005178///integrin binding+++GO:0005515///protein binding+++GO:0046872///metal ion binding+++GO:0050839///cell adhesion molecule binding	molecular_function	binding
16408	'Itgal'	mRNA	GO:0030369///ICAM-3 receptor activity+++GO:0044877///protein-containing complex binding+++GO:0046872///metal ion binding+++GO:0050839///cell adhesion molecule binding	molecular_function	molecular transducer activity+++binding
16410	'Itgav'	mRNA	GO:0001846///opsonin binding+++GO:0001968///fibronectin binding+++GO:0002020///protease binding+++GO:0005080///protein kinase C binding+++GO:0005102///signaling receptor binding+++GO:0005178///integrin binding+++GO:0005245///voltage-gated calcium channel activity+++GO:0017134///fibroblast growth factor binding+++GO:0019960///C-X3-C chemokine binding+++GO:0031994///insulin-like growth factor I bin…	molecular_function	binding+++transporter activity
16519	'Kcnj3'	mRNA	GO:0000166///nucleotide binding+++GO:0005242///inward rectifier potassium channel activity+++GO:0005244///voltage-gated ion channel activity+++GO:0005524///ATP binding+++GO:0005546///phosphatidylinositol-4,5-bisphosphate binding+++GO:0015272///ATP-activated inward rectifier potassium channel activity+++GO:0015467///G-protein activated inward rectifier potassium channel activity+++GO:0030955///pot…	molecular_function	binding+++transporter activity
16524	'Kcnj9'	mRNA	GO:0005242///inward rectifier potassium channel activity+++GO:0005244///voltage-gated ion channel activity+++GO:0015467///G-protein activated inward rectifier potassium channel activity+++GO:0030165///PDZ domain binding	molecular_function	transporter activity+++binding
16536	'Kcnq2'	mRNA	GO:0005216///ion channel activity+++GO:0005244///voltage-gated ion channel activity+++GO:0005249///voltage-gated potassium channel activity+++GO:0005251///delayed rectifier potassium channel activity+++GO:0005267///potassium channel activity+++GO:0005515///protein binding+++GO:0005516///calmodulin binding+++GO:0030506///ankyrin binding+++GO:0047485///protein N-terminus binding	molecular_function	transporter activity+++binding
16538	'Kcns1'	mRNA	GO:0005216///ion channel activity+++GO:0005244///voltage-gated ion channel activity+++GO:0005249///voltage-gated potassium channel activity+++GO:0005251///delayed rectifier potassium channel activity+++GO:0005267///potassium channel activity+++GO:0015459///potassium channel regulator activity	molecular_function	transporter activity+++molecular function regulator
16554	'Kif13b'	mRNA	GO:0000166///nucleotide binding+++GO:0003774///motor activity+++GO:0003777///microtubule motor activity+++GO:0005515///protein binding+++GO:0005524///ATP binding+++GO:0008017///microtubule binding+++GO:0016887///ATPase activity+++GO:0019901///protein kinase binding+++GO:0071889///14-3-3 protein binding	molecular_function	binding+++catalytic activity
16560	'Kif1a'	mRNA	GO:0000166///nucleotide binding+++GO:0003774///motor activity+++GO:0003777///microtubule motor activity+++GO:0005515///protein binding+++GO:0005524///ATP binding+++GO:0008017///microtubule binding+++GO:0008574///ATP-dependent microtubule motor activity, plus-end-directed+++GO:0016887///ATPase activity+++GO:0042802///identical protein binding	molecular_function	binding+++catalytic activity
16565	'Kif21b'	mRNA	GO:0000166///nucleotide binding+++GO:0003774///motor activity+++GO:0003777///microtubule motor activity+++GO:0005524///ATP binding+++GO:0008017///microtubule binding+++GO:0016887///ATPase activity+++GO:0034511///U3 snoRNA binding	molecular_function	binding+++catalytic activity
16570	'Kif3c'	mRNA	GO:0000166///nucleotide binding+++GO:0003774///motor activity+++GO:0003777///microtubule motor activity+++GO:0005515///protein binding+++GO:0005524///ATP binding+++GO:0008017///microtubule binding+++GO:0016887///ATPase activity+++GO:0019894///kinesin binding	molecular_function	binding+++catalytic activity
16593	'Klc1'	mRNA	GO:0003777///microtubule motor activity+++GO:0005515///protein binding+++GO:0015631///tubulin binding	molecular_function	catalytic activity+++binding
16650	'Kpna6'	mRNA	GO:0005515///protein binding+++GO:0008139///nuclear localization sequence binding+++GO:0061608///nuclear import signal receptor activity	molecular_function	binding+++molecular carrier activity
16772	'Lama1'	mRNA	GO:0005102///signaling receptor binding+++GO:0005201///extracellular matrix structural constituent+++GO:0005515///protein binding+++GO:0008022///protein C-terminus binding+++GO:0043208///glycosphingolipid binding	molecular_function	binding+++structural molecule activity
16776	'Lama5'	mRNA	GO:0005102///signaling receptor binding+++GO:0005178///integrin binding+++GO:0005201///extracellular matrix structural constituent+++GO:0005515///protein binding	molecular_function	binding+++structural molecule activity
16835	'Ldlr'	mRNA	GO:0001540///amyloid-beta binding+++GO:0002020///protease binding+++GO:0005041///low-density lipoprotein particle receptor activity+++GO:0005509///calcium ion binding+++GO:0005515///protein binding+++GO:0030169///low-density lipoprotein particle binding+++GO:0030229///very-low-density lipoprotein particle receptor activity+++GO:0042802///identical protein binding	molecular_function	binding+++cargo receptor activity
16871	'Lhx3'	mRNA	GO:0000977///RNA polymerase II regulatory region sequence-specific DNA binding+++GO:0000978///RNA polymerase II proximal promoter sequence-specific DNA binding+++GO:0000981///DNA-binding transcription factor activity, RNA polymerase II-specific+++GO:0001085///RNA polymerase II transcription factor binding+++GO:0001228///DNA-binding transcription activator activity, RNA polymerase II-specific+++GO…	molecular_function	binding+++transcription regulator activity
16878	'Lif'	mRNA	GO:0005102///signaling receptor binding+++GO:0005125///cytokine activity+++GO:0005146///leukemia inhibitory factor receptor binding+++GO:0008083///growth factor activity	molecular_function	binding+++molecular function regulator
16886	'Limk2'	mRNA	GO:0000166///nucleotide binding+++GO:0004672///protein kinase activity+++GO:0004674///protein serine/threonine kinase activity+++GO:0005515///protein binding+++GO:0005524///ATP binding+++GO:0016301///kinase activity+++GO:0016740///transferase activity+++GO:0046872///metal ion binding	molecular_function	binding+++catalytic activity
16994	'Ltb'	mRNA	GO:0005125///cytokine activity+++GO:0005164///tumor necrosis factor receptor binding	molecular_function	binding+++molecular function regulator
17000	'Ltbr'	mRNA	GO:0005515///protein binding+++GO:0031625///ubiquitin protein ligase binding+++GO:0042802///identical protein binding	molecular_function	binding
17075	'Epcam'	mRNA	GO:0044877///protein-containing complex binding+++GO:0098641///cadherin binding involved in cell-cell adhesion	molecular_function	binding
170768	'Pfkfb3'	mRNA	GO:0003824///catalytic activity+++GO:0003873///6-phosphofructo-2-kinase activity+++GO:0004331///fructose-2,6-bisphosphate 2-phosphatase activity+++GO:0005524///ATP binding+++GO:0016301///kinase activity+++GO:0016740///transferase activity+++GO:0016787///hydrolase activity	molecular_function	catalytic activity+++binding
17079	'Cd180'	mRNA	GO:0005515///protein binding	molecular_function	binding
170822	'Usp33'	mRNA	GO:0001664///G protein-coupled receptor binding+++GO:0004197///cysteine-type endopeptidase activity+++GO:0004843///thiol-dependent ubiquitin-specific protease activity+++GO:0005515///protein binding+++GO:0008233///peptidase activity+++GO:0008234///cysteine-type peptidase activity+++GO:0008270///zinc ion binding+++GO:0016787///hydrolase activity+++GO:0017160///Ral GTPase binding+++GO:0036459///thi…	molecular_function	binding+++catalytic activity
17113	'M6pr'	mRNA	GO:0005515///protein binding+++GO:0019904///protein domain specific binding+++GO:1905394///retromer complex binding	molecular_function	binding
171171	'Ntng2'	mRNA	GO:0003674///molecular_function+++GO:0005515///protein binding	molecular_function	molecular_function+++binding
17118	'Marcks'	mRNA	GO:0003779///actin binding+++GO:0005080///protein kinase C binding+++GO:0005515///protein binding+++GO:0005516///calmodulin binding+++GO:0042802///identical protein binding+++GO:0051015///actin filament binding	molecular_function	binding
17126	'Smad2'	mRNA	GO:0000978///RNA polymerase II proximal promoter sequence-specific DNA binding+++GO:0001228///DNA-binding transcription activator activity, RNA polymerase II-specific+++GO:0003677///DNA binding+++GO:0003682///chromatin binding+++GO:0003690///double-stranded DNA binding+++GO:0003700///DNA-binding transcription factor activity+++GO:0005160///transforming growth factor beta receptor binding+++GO:000…	molecular_function	binding+++transcription regulator activity
17130	'Smad6'	mRNA	GO:0000976///transcription regulatory region sequence-specific DNA binding+++GO:0000978///RNA polymerase II proximal promoter sequence-specific DNA binding+++GO:0003677///DNA binding+++GO:0003682///chromatin binding+++GO:0003700///DNA-binding transcription factor activity+++GO:0005515///protein binding+++GO:0030617///transforming growth factor beta receptor, inhibitory cytoplasmic mediator activi…	molecular_function	binding+++transcription regulator activity+++molecular transducer activity
171486	'Cd99l2'	mRNA
171543	'Bmf'	mRNA	GO:0005515///protein binding	molecular_function	binding
17169	'Mark3'	mRNA	GO:0000166///nucleotide binding+++GO:0004672///protein kinase activity+++GO:0004674///protein serine/threonine kinase activity+++GO:0005515///protein binding+++GO:0005524///ATP binding+++GO:0016301///kinase activity+++GO:0016740///transferase activity+++GO:0050321///tau-protein kinase activity	molecular_function	binding+++catalytic activity
17181	'Matn2'	mRNA	GO:0005201///extracellular matrix structural constituent+++GO:0005509///calcium ion binding	molecular_function	structural molecule activity+++binding
17207	'Mcf2l'	mRNA	GO:0005085///guanyl-nucleotide exchange factor activity+++GO:0005089///Rho guanyl-nucleotide exchange factor activity+++GO:0005515///protein binding+++GO:0005545///1-phosphatidylinositol binding+++GO:0008289///lipid binding+++GO:0035091///phosphatidylinositol binding	molecular_function	binding+++molecular function regulator
17256	'Mea1'	mRNA
17258	'Mef2a'	mRNA	GO:0000976///transcription regulatory region sequence-specific DNA binding+++GO:0000977///RNA polymerase II regulatory region sequence-specific DNA binding+++GO:0000978///RNA polymerase II proximal promoter sequence-specific DNA binding+++GO:0000981///DNA-binding transcription factor activity, RNA polymerase II-specific+++GO:0001085///RNA polymerase II transcription factor binding+++GO:0001228///…	molecular_function	binding+++transcription regulator activity
17260	'Mef2c'	mRNA	GO:0000976///transcription regulatory region sequence-specific DNA binding+++GO:0000977///RNA polymerase II regulatory region sequence-specific DNA binding+++GO:0000978///RNA polymerase II proximal promoter sequence-specific DNA binding+++GO:0000981///DNA-binding transcription factor activity, RNA polymerase II-specific+++GO:0000987///proximal promoter sequence-specific DNA binding+++GO:0001228//…	molecular_function	binding+++transcription regulator activity
17283	'Men1'	mRNA	GO:0000400///four-way junction DNA binding+++GO:0000403///Y-form DNA binding+++GO:0000976///transcription regulatory region sequence-specific DNA binding+++GO:0003677///DNA binding+++GO:0003682///chromatin binding+++GO:0003690///double-stranded DNA binding+++GO:0005515///protein binding+++GO:0018024///histone-lysine N-methyltransferase activity+++GO:0030674///protein binding, bridging+++GO:004356…	molecular_function	binding+++catalytic activity
17342	'Mitf'	mRNA	GO:0000978///RNA polymerase II proximal promoter sequence-specific DNA binding+++GO:0000981///DNA-binding transcription factor activity, RNA polymerase II-specific+++GO:0001228///DNA-binding transcription activator activity, RNA polymerase II-specific+++GO:0003677///DNA binding+++GO:0003682///chromatin binding+++GO:0003700///DNA-binding transcription factor activity+++GO:0005515///protein binding…	molecular_function	binding+++transcription regulator activity
17355	'Aff1'	mRNA	GO:0003700///DNA-binding transcription factor activity	molecular_function	transcription regulator activity
17356	'Afdn'	mRNA	GO:0005515///protein binding+++GO:0017016///Ras GTPase binding+++GO:0030274///LIM domain binding+++GO:0050839///cell adhesion molecule binding+++GO:0051015///actin filament binding	molecular_function	binding
17436	'Me1'	mRNA	GO:0004470///malic enzyme activity+++GO:0004471///malate dehydrogenase (decarboxylating) (NAD+) activity+++GO:0004473///malate dehydrogenase (decarboxylating) (NADP+) activity+++GO:0005515///protein binding+++GO:0008948///oxaloacetate decarboxylase activity+++GO:0016491///oxidoreductase activity+++GO:0030145///manganese ion binding+++GO:0046872///metal ion binding+++GO:0050661///NADP binding+++GO…	molecular_function	catalytic activity+++binding
17535	'Mre11a'	mRNA	GO:0000014///single-stranded DNA endodeoxyribonuclease activity+++GO:0003677///DNA binding+++GO:0003678///DNA helicase activity+++GO:0004518///nuclease activity+++GO:0004519///endonuclease activity+++GO:0004520///endodeoxyribonuclease activity+++GO:0004527///exonuclease activity+++GO:0005515///protein binding+++GO:0008022///protein C-terminus binding+++GO:0008296///3'-5'-exodeoxyribonuclease acti…	molecular_function	catalytic activity+++binding
17760	'Map6'	mRNA	GO:0005516///calmodulin binding+++GO:0008017///microtubule binding	molecular_function	binding
17762	'Mapt'	mRNA	GO:0003677///DNA binding+++GO:0005515///protein binding+++GO:0008017///microtubule binding+++GO:0015631///tubulin binding+++GO:0017124///SH3 domain binding+++GO:0019899///enzyme binding+++GO:0019901///protein kinase binding+++GO:0031072///heat shock protein binding+++GO:0034185///apolipoprotein binding+++GO:0042802///identical protein binding+++GO:0044877///protein-containing complex binding+++GO…	molecular_function	binding
17863	'Myb'	mRNA	GO:0000976///transcription regulatory region sequence-specific DNA binding+++GO:0000978///RNA polymerase II proximal promoter sequence-specific DNA binding+++GO:0001228///DNA-binding transcription activator activity, RNA polymerase II-specific+++GO:0003677///DNA binding+++GO:0003700///DNA-binding transcription factor activity+++GO:0003712///transcription coregulator activity+++GO:0005515///protei…	molecular_function	binding+++transcription regulator activity
17992	'Ndufa4'	mRNA	GO:0004129///cytochrome-c oxidase activity+++GO:0005515///protein binding+++GO:0044877///protein-containing complex binding	molecular_function	catalytic activity+++transporter activity+++binding
18007	'Neo1'	mRNA	GO:0005515///protein binding+++GO:0038023///signaling receptor activity+++GO:0039706///co-receptor binding+++GO:0045296///cadherin binding+++GO:0070700///BMP receptor binding	molecular_function	binding+++molecular transducer activity
18013	'Neurod2'	mRNA	GO:0000977///RNA polymerase II regulatory region sequence-specific DNA binding+++GO:0001228///DNA-binding transcription activator activity, RNA polymerase II-specific+++GO:0003677///DNA binding+++GO:0003714///transcription corepressor activity+++GO:0005515///protein binding+++GO:0046982///protein heterodimerization activity+++GO:0046983///protein dimerization activity+++GO:0070888///E-box binding	molecular_function	binding+++transcription regulator activity
18015	'Nf1'	mRNA	GO:0005096///GTPase activator activity+++GO:0005515///protein binding+++GO:0008017///microtubule binding+++GO:0008289///lipid binding+++GO:0008429///phosphatidylethanolamine binding+++GO:0031210///phosphatidylcholine binding+++GO:0045545///syndecan binding	molecular_function	molecular function regulator+++binding
18018	'Nfatc1'	mRNA	GO:0000977///RNA polymerase II regulatory region sequence-specific DNA binding+++GO:0000978///RNA polymerase II proximal promoter sequence-specific DNA binding+++GO:0000981///DNA-binding transcription factor activity, RNA polymerase II-specific+++GO:0001085///RNA polymerase II transcription factor binding+++GO:0001225///RNA polymerase II transcription coactivator binding+++GO:0001227///DNA-bindin…	molecular_function	binding+++transcription regulator activity
18019	'Nfatc2'	mRNA	GO:0000976///transcription regulatory region sequence-specific DNA binding+++GO:0000978///RNA polymerase II proximal promoter sequence-specific DNA binding+++GO:0000981///DNA-binding transcription factor activity, RNA polymerase II-specific+++GO:0001227///DNA-binding transcription repressor activity, RNA polymerase II-specific+++GO:0001228///DNA-binding transcription activator activity, RNA polym…	molecular_function	binding+++transcription regulator activity
18029	'Nfic'	mRNA	GO:0000978///RNA polymerase II proximal promoter sequence-specific DNA binding+++GO:0000981///DNA-binding transcription factor activity, RNA polymerase II-specific+++GO:0000987///proximal promoter sequence-specific DNA binding+++GO:0001228///DNA-binding transcription activator activity, RNA polymerase II-specific+++GO:0003677///DNA binding+++GO:0003690///double-stranded DNA binding+++GO:0003700//…	molecular_function	binding+++transcription regulator activity
18044	'Nfya'	mRNA	GO:0000976///transcription regulatory region sequence-specific DNA binding+++GO:0000978///RNA polymerase II proximal promoter sequence-specific DNA binding+++GO:0001221///transcription cofactor binding+++GO:0001228///DNA-binding transcription activator activity, RNA polymerase II-specific+++GO:0003677///DNA binding+++GO:0003700///DNA-binding transcription factor activity+++GO:0005515///protein bi…	molecular_function	binding+++transcription regulator activity
18117	'Emc8'	mRNA	GO:0003674///molecular_function	molecular_function	molecular_function
18133	'Ccn3'	mRNA	GO:0005112///Notch binding+++GO:0005178///integrin binding+++GO:0005520///insulin-like growth factor binding+++GO:0008083///growth factor activity+++GO:0008201///heparin binding	molecular_function	binding+++molecular function regulator
18162	'Npr3'	mRNA	GO:0008528///G protein-coupled peptide receptor activity+++GO:0016941///natriuretic peptide receptor activity+++GO:0017046///peptide hormone binding+++GO:0031404///chloride ion binding+++GO:0042277///peptide binding+++GO:0042562///hormone binding+++GO:0042802///identical protein binding+++GO:0042803///protein homodimerization activity	molecular_function	molecular transducer activity+++binding
18176	'Nras'	mRNA	GO:0000166///nucleotide binding+++GO:0003924///GTPase activity+++GO:0005525///GTP binding+++GO:0019003///GDP binding+++GO:0044877///protein-containing complex binding	molecular_function	binding+++catalytic activity
18198	'Musk'	mRNA	GO:0000166///nucleotide binding+++GO:0004672///protein kinase activity+++GO:0004713///protein tyrosine kinase activity+++GO:0004714///transmembrane receptor protein tyrosine kinase activity+++GO:0005515///protein binding+++GO:0005524///ATP binding+++GO:0016301///kinase activity+++GO:0016740///transferase activity+++GO:0019901///protein kinase binding+++GO:0030165///PDZ domain binding+++GO:0046872…	molecular_function	binding+++catalytic activity+++molecular transducer activity
18208	'Ntn1'	mRNA	GO:0005125///cytokine activity+++GO:0005201///extracellular matrix structural constituent+++GO:0005515///protein binding	molecular_function	binding+++molecular function regulator+++structural molecule activity
18212	'Ntrk2'	mRNA	GO:0000166///nucleotide binding+++GO:0004672///protein kinase activity+++GO:0004713///protein tyrosine kinase activity+++GO:0004714///transmembrane receptor protein tyrosine kinase activity+++GO:0005030///neurotrophin receptor activity+++GO:0005515///protein binding+++GO:0005524///ATP binding+++GO:0016301///kinase activity+++GO:0016740///transferase activity+++GO:0030971///receptor tyrosine kinas…	molecular_function	binding+++catalytic activity+++molecular transducer activity
18391	'Sigmar1'	mRNA	GO:0004985///opioid receptor activity+++GO:0005515///protein binding+++GO:0038023///signaling receptor activity+++GO:0042802///identical protein binding	molecular_function	molecular transducer activity+++binding
18413	'Osm'	mRNA	GO:0005125///cytokine activity+++GO:0005147///oncostatin-M receptor binding+++GO:0008083///growth factor activity	molecular_function	binding+++molecular function regulator
18419	'Otog'	mRNA	GO:0005198///structural molecule activity+++GO:0046556///alpha-L-arabinofuranosidase activity	molecular_function	structural molecule activity+++catalytic activity
18430	'Oxtr'	mRNA	GO:0004930///G protein-coupled receptor activity+++GO:0004990///oxytocin receptor activity+++GO:0005000///vasopressin receptor activity+++GO:0017046///peptide hormone binding+++GO:0042277///peptide binding	molecular_function	molecular transducer activity+++binding
18439	'P2rx7'	mRNA	GO:0001530///lipopolysaccharide binding+++GO:0001614///purinergic nucleotide receptor activity+++GO:0004931///extracellularly ATP-gated cation channel activity+++GO:0005216///ion channel activity+++GO:0005515///protein binding+++GO:0005524///ATP binding+++GO:0015267///channel activity+++GO:0038023///signaling receptor activity+++GO:0042802///identical protein binding	molecular_function	binding+++molecular transducer activity+++transporter activity
18504	'Pax2'	mRNA	GO:0000976///transcription regulatory region sequence-specific DNA binding+++GO:0000978///RNA polymerase II proximal promoter sequence-specific DNA binding+++GO:0000981///DNA-binding transcription factor activity, RNA polymerase II-specific+++GO:0000987///proximal promoter sequence-specific DNA binding+++GO:0003677///DNA binding+++GO:0003700///DNA-binding transcription factor activity+++GO:000551…	molecular_function	binding+++transcription regulator activity
18516	'Pbx3'	mRNA	GO:0000978///RNA polymerase II proximal promoter sequence-specific DNA binding+++GO:0000981///DNA-binding transcription factor activity, RNA polymerase II-specific+++GO:0001228///DNA-binding transcription activator activity, RNA polymerase II-specific+++GO:0003677///DNA binding+++GO:0003700///DNA-binding transcription factor activity+++GO:0005515///protein binding+++GO:0008134///transcription fac…	molecular_function	binding+++transcription regulator activity
18521	'Pcbp2'	mRNA	GO:0003676///nucleic acid binding+++GO:0003677///DNA binding+++GO:0003697///single-stranded DNA binding+++GO:0003723///RNA binding+++GO:0003729///mRNA binding+++GO:0005515///protein binding+++GO:0019899///enzyme binding+++GO:0031625///ubiquitin protein ligase binding+++GO:1990829///C-rich single-stranded DNA binding	molecular_function	binding
18530	'Pcdh8'	mRNA	GO:0005509///calcium ion binding	molecular_function	binding
18550	'Furin'	mRNA	GO:0002020///protease binding+++GO:0004175///endopeptidase activity+++GO:0004252///serine-type endopeptidase activity+++GO:0004867///serine-type endopeptidase inhibitor activity+++GO:0005515///protein binding+++GO:0008233///peptidase activity+++GO:0008236///serine-type peptidase activity+++GO:0016787///hydrolase activity+++GO:0042277///peptide binding+++GO:0046872///metal ion binding+++GO:0048406…	molecular_function	binding+++catalytic activity+++molecular function regulator
18573	'Pde1a'	mRNA	GO:0004114///3',5'-cyclic-nucleotide phosphodiesterase activity+++GO:0004117///calmodulin-dependent cyclic-nucleotide phosphodiesterase activity+++GO:0005516///calmodulin binding+++GO:0008081///phosphoric diester hydrolase activity+++GO:0016787///hydrolase activity+++GO:0046872///metal ion binding+++GO:0048101///calcium- and calmodulin-regulated 3',5'-cyclic-GMP phosphodiesterase activity	molecular_function	catalytic activity+++binding
18575	'Pde1c'	mRNA	GO:0004114///3',5'-cyclic-nucleotide phosphodiesterase activity+++GO:0004117///calmodulin-dependent cyclic-nucleotide phosphodiesterase activity+++GO:0005516///calmodulin binding+++GO:0008081///phosphoric diester hydrolase activity+++GO:0016787///hydrolase activity+++GO:0030552///cAMP binding+++GO:0046872///metal ion binding+++GO:0047555///3',5'-cyclic-GMP phosphodiesterase activity+++GO:0048101/…	molecular_function	catalytic activity+++binding
18595	'Pdgfra'	mRNA	GO:0000166///nucleotide binding+++GO:0004672///protein kinase activity+++GO:0004713///protein tyrosine kinase activity+++GO:0004714///transmembrane receptor protein tyrosine kinase activity+++GO:0005018///platelet-derived growth factor alpha-receptor activity+++GO:0005021///vascular endothelial growth factor-activated receptor activity+++GO:0005161///platelet-derived growth factor receptor bindin…	molecular_function	binding+++catalytic activity+++molecular transducer activity
18640	'Pfkfb2'	mRNA	GO:0000166///nucleotide binding+++GO:0003824///catalytic activity+++GO:0003873///6-phosphofructo-2-kinase activity+++GO:0004331///fructose-2,6-bisphosphate 2-phosphatase activity+++GO:0005524///ATP binding+++GO:0016301///kinase activity+++GO:0016740///transferase activity+++GO:0016787///hydrolase activity+++GO:0019900///kinase binding+++GO:0019901///protein kinase binding	molecular_function	binding+++catalytic activity
18654	'Pgf'	mRNA	GO:0005172///vascular endothelial growth factor receptor binding+++GO:0008083///growth factor activity+++GO:0042056///chemoattractant activity+++GO:0042802///identical protein binding+++GO:0044877///protein-containing complex binding	molecular_function	binding+++molecular function regulator
18707	'Pik3cd'	mRNA	GO:0000166///nucleotide binding+++GO:0005515///protein binding+++GO:0005524///ATP binding+++GO:0016301///kinase activity+++GO:0016303///1-phosphatidylinositol-3-kinase activity+++GO:0016740///transferase activity+++GO:0035004///phosphatidylinositol 3-kinase activity+++GO:0035005///1-phosphatidylinositol-4-phosphate 3-kinase activity+++GO:0046934///phosphatidylinositol-4,5-bisphosphate 3-kinase ac…	molecular_function	binding+++catalytic activity
18708	'Pik3r1'	mRNA	GO:0001784///phosphotyrosine residue binding+++GO:0005102///signaling receptor binding+++GO:0005158///insulin receptor binding+++GO:0005159///insulin-like growth factor receptor binding+++GO:0005161///platelet-derived growth factor receptor binding+++GO:0005168///neurotrophin TRKA receptor binding+++GO:0005515///protein binding+++GO:0005516///calmodulin binding+++GO:0008022///protein C-terminus b…	molecular_function	binding+++catalytic activity+++molecular function regulator
18742	'Pitx3'	mRNA	GO:0000978///RNA polymerase II proximal promoter sequence-specific DNA binding+++GO:0001085///RNA polymerase II transcription factor binding+++GO:0001228///DNA-binding transcription activator activity, RNA polymerase II-specific+++GO:0001849///complement component C1q binding+++GO:0001872///(1->3)-beta-D-glucan binding+++GO:0003677///DNA binding+++GO:0003700///DNA-binding transcription factor act…	molecular_function	binding+++transcription regulator activity
18755	'Prkch'	mRNA	GO:0000166///nucleotide binding+++GO:0004672///protein kinase activity+++GO:0004674///protein serine/threonine kinase activity+++GO:0004697///protein kinase C activity+++GO:0004698///calcium-dependent protein kinase C activity+++GO:0004699///calcium-independent protein kinase C activity+++GO:0005515///protein binding+++GO:0005524///ATP binding+++GO:0016301///kinase activity+++GO:0016740///transfe…	molecular_function	binding+++catalytic activity
18791	'Plat'	mRNA	GO:0004252///serine-type endopeptidase activity+++GO:0005102///signaling receptor binding+++GO:0008233///peptidase activity+++GO:0008236///serine-type peptidase activity+++GO:0016787///hydrolase activity+++GO:0051219///phosphoprotein binding	molecular_function	catalytic activity+++binding
18846	'Plxna3'	mRNA	GO:0017154///semaphorin receptor activity	molecular_function	molecular transducer activity
18933	'Prrx1'	mRNA	GO:0000978///RNA polymerase II proximal promoter sequence-specific DNA binding+++GO:0001227///DNA-binding transcription repressor activity, RNA polymerase II-specific+++GO:0003677///DNA binding+++GO:0003713///transcription coactivator activity+++GO:0043565///sequence-specific DNA binding+++GO:0071837///HMG box domain binding	molecular_function	binding+++transcription regulator activity
18949	'Pnn'	mRNA	GO:0003677///DNA binding	molecular_function	binding
18986	'Pou2f1'	mRNA	GO:0000976///transcription regulatory region sequence-specific DNA binding+++GO:0000978///RNA polymerase II proximal promoter sequence-specific DNA binding+++GO:0000979///RNA polymerase II core promoter sequence-specific DNA binding+++GO:0000981///DNA-binding transcription factor activity, RNA polymerase II-specific+++GO:0001228///DNA-binding transcription activator activity, RNA polymerase II-sp…	molecular_function	binding+++transcription regulator activity
19035	'Ppib'	mRNA	GO:0003755///peptidyl-prolyl cis-trans isomerase activity+++GO:0005515///protein binding+++GO:0005518///collagen binding+++GO:0016018///cyclosporin A binding+++GO:0016853///isomerase activity+++GO:0051082///unfolded protein binding+++GO:0070063///RNA polymerase binding	molecular_function	catalytic activity+++binding
19089	'Prkcsh'	mRNA	GO:0003723///RNA binding+++GO:0005080///protein kinase C binding+++GO:0005509///calcium ion binding+++GO:0005515///protein binding+++GO:0044325///ion channel binding+++GO:0044877///protein-containing complex binding+++GO:0046872///metal ion binding+++GO:0051219///phosphoprotein binding	molecular_function	binding
19159	'Cyth3'	mRNA	GO:0005085///guanyl-nucleotide exchange factor activity+++GO:0005086///ARF guanyl-nucleotide exchange factor activity+++GO:0005515///protein binding+++GO:0005547///phosphatidylinositol-3,4,5-trisphosphate binding+++GO:0008289///lipid binding	molecular_function	binding+++molecular function regulator
192231	'Hexim1'	mRNA	GO:0000166///nucleotide binding+++GO:0004861///cyclin-dependent protein serine/threonine kinase inhibitor activity+++GO:0005515///protein binding+++GO:0005524///ATP binding+++GO:0016301///kinase activity+++GO:0016740///transferase activity+++GO:0017069///snRNA binding+++GO:0042802///identical protein binding+++GO:0046404///ATP-dependent polydeoxyribonucleotide 5'-hydroxyl-kinase activity+++GO:005…	molecular_function	binding+++molecular function regulator+++catalytic activity
192285	'Phf21a'	mRNA	GO:0003677///DNA binding+++GO:0003682///chromatin binding+++GO:0046872///metal ion binding	molecular_function	binding
19241	'Tmsb4x'	mRNA	GO:0003779///actin binding+++GO:0003785///actin monomer binding+++GO:0005515///protein binding+++GO:0019899///enzyme binding	molecular_function	binding
19244	'Ptp4a2'	mRNA	GO:0004721///phosphoprotein phosphatase activity+++GO:0004725///protein tyrosine phosphatase activity+++GO:0016787///hydrolase activity+++GO:0016791///phosphatase activity	molecular_function	catalytic activity
19253	'Ptpn18'	mRNA	GO:0004721///phosphoprotein phosphatase activity+++GO:0004725///protein tyrosine phosphatase activity+++GO:0004726///non-membrane spanning protein tyrosine phosphatase activity+++GO:0005515///protein binding+++GO:0016787///hydrolase activity+++GO:0016791///phosphatase activity	molecular_function	catalytic activity+++binding
192775	'Kcnh6'	mRNA	GO:0005216///ion channel activity+++GO:0005242///inward rectifier potassium channel activity+++GO:0005244///voltage-gated ion channel activity+++GO:0005249///voltage-gated potassium channel activity+++GO:0005267///potassium channel activity+++GO:0044877///protein-containing complex binding	molecular_function	transporter activity+++binding
192897	'Itgb4'	mRNA	GO:0001664///G protein-coupled receptor binding+++GO:0005178///integrin binding+++GO:0005515///protein binding+++GO:0031994///insulin-like growth factor I binding+++GO:0038132///neuregulin binding	molecular_function	binding
193034	'Trpv1'	mRNA	GO:0000166///nucleotide binding+++GO:0004888///transmembrane signaling receptor activity+++GO:0005216///ion channel activity+++GO:0005230///extracellular ligand-gated ion channel activity+++GO:0005231///excitatory extracellular ligand-gated ion channel activity+++GO:0005261///cation channel activity+++GO:0005262///calcium channel activity+++GO:0005515///protein binding+++GO:0005516///calmodulin b…	molecular_function	binding+++molecular transducer activity+++transporter activity+++molecular function regulator
19365	'Rad52'	mRNA	GO:0003677///DNA binding+++GO:0003697///single-stranded DNA binding+++GO:0042802///identical protein binding	molecular_function	binding
19377	'Rai1'	mRNA	GO:0000976///transcription regulatory region sequence-specific DNA binding+++GO:0000987///proximal promoter sequence-specific DNA binding+++GO:0003700///DNA-binding transcription factor activity+++GO:0035326///enhancer binding+++GO:0044212///transcription regulatory region DNA binding+++GO:0046872///metal ion binding	molecular_function	binding+++transcription regulator activity
19387	'Rangap1'	mRNA	GO:0003723///RNA binding+++GO:0005096///GTPase activator activity+++GO:0008536///Ran GTPase binding+++GO:0031625///ubiquitin protein ligase binding	molecular_function	binding+++molecular function regulator
19415	'Rasal1'	mRNA	GO:0005096///GTPase activator activity+++GO:0005543///phospholipid binding+++GO:0046872///metal ion binding	molecular_function	molecular function regulator+++binding
19419	'Rasgrp1'	mRNA	GO:0005085///guanyl-nucleotide exchange factor activity+++GO:0005088///Ras guanyl-nucleotide exchange factor activity+++GO:0005509///calcium ion binding+++GO:0008270///zinc ion binding+++GO:0019992///diacylglycerol binding+++GO:0031210///phosphatidylcholine binding+++GO:0042802///identical protein binding+++GO:0046872///metal ion binding	molecular_function	binding+++molecular function regulator
194227	'Gm13023'	mRNA	GO:0003674///molecular_function	molecular_function	molecular_function
194388	'Tet3'	mRNA	GO:0003677///DNA binding+++GO:0005506///iron ion binding+++GO:0005515///protein binding+++GO:0008270///zinc ion binding+++GO:0008327///methyl-CpG binding+++GO:0016491///oxidoreductase activity+++GO:0046872///metal ion binding+++GO:0051213///dioxygenase activity+++GO:0070579///methylcytosine dioxygenase activity	molecular_function	binding+++catalytic activity
194597	'Tmprss11a'	mRNA	GO:0004252///serine-type endopeptidase activity+++GO:0008233///peptidase activity+++GO:0008236///serine-type peptidase activity+++GO:0016787///hydrolase activity	molecular_function	catalytic activity
194735	'Btg1c'	mRNA	GO:0003674///molecular_function	molecular_function	molecular_function
194974	'Sun3'	mRNA	GO:0005515///protein binding+++GO:0043495///protein membrane anchor	molecular_function	binding
195018	'Zzef1'	mRNA	GO:0003674///molecular_function+++GO:0005509///calcium ion binding+++GO:0008270///zinc ion binding+++GO:0046872///metal ion binding	molecular_function	molecular_function+++binding
19731	'Rgl1'	mRNA	GO:0005085///guanyl-nucleotide exchange factor activity+++GO:0008321///Ral guanyl-nucleotide exchange factor activity	molecular_function	binding+++molecular function regulator
19735	'Rgs2'	mRNA	GO:0001965///G-protein alpha-subunit binding+++GO:0005096///GTPase activator activity+++GO:0005515///protein binding+++GO:0048487///beta-tubulin binding	molecular_function	binding+++molecular function regulator
19763	'Ring1'	mRNA	GO:0003682///chromatin binding+++GO:0005515///protein binding+++GO:0016740///transferase activity+++GO:0046872///metal ion binding+++GO:0061630///ubiquitin protein ligase activity+++GO:0097027///ubiquitin-protein transferase activator activity	molecular_function	binding+++catalytic activity+++molecular function regulator
19777	'Uri1'	mRNA	GO:0000993///RNA polymerase II complex binding+++GO:0003682///chromatin binding+++GO:0003714///transcription corepressor activity+++GO:0004864///protein phosphatase inhibitor activity+++GO:0019212///phosphatase inhibitor activity+++GO:0051219///phosphoprotein binding	molecular_function	binding+++transcription regulator activity+++molecular function regulator
19883	'Rora'	mRNA	GO:0000977///RNA polymerase II regulatory region sequence-specific DNA binding+++GO:0000978///RNA polymerase II proximal promoter sequence-specific DNA binding+++GO:0001222///transcription corepressor binding+++GO:0001223///transcription coactivator binding+++GO:0003677///DNA binding+++GO:0003700///DNA-binding transcription factor activity+++GO:0003707///steroid hormone receptor activity+++GO:000…	molecular_function	binding+++transcription regulator activity+++molecular transducer activity
20133	'Rrm1'	mRNA	GO:0000166///nucleotide binding+++GO:0003824///catalytic activity+++GO:0004748///ribonucleoside-diphosphate reductase activity, thioredoxin disulfide as acceptor+++GO:0005515///protein binding+++GO:0005524///ATP binding+++GO:0016491///oxidoreductase activity+++GO:0017076///purine nucleotide binding+++GO:0042802///identical protein binding+++GO:0061731///ribonucleoside-diphosphate reductase activi…	molecular_function	binding+++catalytic activity
20148	'Dhrs3'	mRNA	GO:0004745///retinol dehydrogenase activity+++GO:0016491///oxidoreductase activity+++GO:0016616///oxidoreductase activity, acting on the CH-OH group of donors, NAD or NADP as acceptor+++GO:0052650///NADP-retinol dehydrogenase activity	molecular_function	catalytic activity
20167	'Rtn2'	mRNA	GO:0003674///molecular_function	molecular_function	molecular_function
20168	'Rtn3'	mRNA	GO:0005515///protein binding	molecular_function	binding
20197	'S100a3'	mRNA	GO:0005509///calcium ion binding+++GO:0008270///zinc ion binding+++GO:0046872///metal ion binding+++GO:0046914///transition metal ion binding	molecular_function	binding
20254	'Scg2'	mRNA	GO:0005125///cytokine activity+++GO:0042056///chemoattractant activity	molecular_function	binding+++molecular function regulator
20288	'Msr1'	mRNA	GO:0001540///amyloid-beta binding+++GO:0005044///scavenger receptor activity+++GO:0030169///low-density lipoprotein particle binding+++GO:0038024///cargo receptor activity	molecular_function	binding+++cargo receptor activity
20315	'Cxcl12'	mRNA	GO:0005125///cytokine activity+++GO:0005178///integrin binding+++GO:0008009///chemokine activity+++GO:0008083///growth factor activity+++GO:0042379///chemokine receptor binding+++GO:0045236///CXCR chemokine receptor binding	molecular_function	binding+++molecular function regulator
20355	'Sema4f'	mRNA	GO:0005515///protein binding+++GO:0030215///semaphorin receptor binding+++GO:0045499///chemorepellent activity	molecular_function	binding+++molecular function regulator
20439	'Siah2'	mRNA	GO:0004842///ubiquitin-protein transferase activity+++GO:0005515///protein binding+++GO:0008270///zinc ion binding+++GO:0016740///transferase activity+++GO:0031624///ubiquitin conjugating enzyme binding+++GO:0046872///metal ion binding+++GO:0061630///ubiquitin protein ligase activity	molecular_function	catalytic activity+++binding
20454	'St3gal5'	mRNA	GO:0008373///sialyltransferase activity+++GO:0016740///transferase activity+++GO:0016757///transferase activity, transferring glycosyl groups+++GO:0047291///lactosylceramide alpha-2,3-sialyltransferase activity	molecular_function	catalytic activity
20475	'Six5'	mRNA	GO:0000976///transcription regulatory region sequence-specific DNA binding+++GO:0000978///RNA polymerase II proximal promoter sequence-specific DNA binding+++GO:0000981///DNA-binding transcription factor activity, RNA polymerase II-specific+++GO:0001228///DNA-binding transcription activator activity, RNA polymerase II-specific+++GO:0003677///DNA binding+++GO:0043565///sequence-specific DNA binding	molecular_function	binding+++transcription regulator activity
20482	'Skil'	mRNA	GO:0000978///RNA polymerase II proximal promoter sequence-specific DNA binding+++GO:0001227///DNA-binding transcription repressor activity, RNA polymerase II-specific+++GO:0003682///chromatin binding+++GO:0003714///transcription corepressor activity+++GO:0005515///protein binding+++GO:0019904///protein domain specific binding+++GO:0042802///identical protein binding+++GO:0044877///protein-contain…	molecular_function	binding+++transcription regulator activity
20491	'Sla'	mRNA	GO:0004715///non-membrane spanning protein tyrosine kinase activity+++GO:0005070///SH3/SH2 adaptor activity+++GO:0005102///signaling receptor binding+++GO:0005515///protein binding	molecular_function	catalytic activity+++binding
20524	'Slc25a17'	mRNA	GO:0005347///ATP transmembrane transporter activity+++GO:0015217///ADP transmembrane transporter activity+++GO:0015228///coenzyme A transmembrane transporter activity+++GO:0015230///FAD transmembrane transporter activity+++GO:0022857///transmembrane transporter activity+++GO:0044610///FMN transmembrane transporter activity+++GO:0051087///chaperone binding+++GO:0051724///NAD transmembrane transpor…	molecular_function	transporter activity+++binding
20602	'Ncor2'	mRNA	GO:0000977///RNA polymerase II regulatory region sequence-specific DNA binding+++GO:0001012///RNA polymerase II regulatory region DNA binding+++GO:0003677///DNA binding+++GO:0003682///chromatin binding+++GO:0003714///transcription corepressor activity+++GO:0005112///Notch binding+++GO:0005515///protein binding+++GO:0016922///nuclear receptor binding+++GO:0035257///nuclear hormone receptor binding…	molecular_function	binding+++transcription regulator activity
20667	'Sox12'	mRNA	GO:0000976///transcription regulatory region sequence-specific DNA binding+++GO:0000981///DNA-binding transcription factor activity, RNA polymerase II-specific+++GO:0001228///DNA-binding transcription activator activity, RNA polymerase II-specific+++GO:0003677///DNA binding+++GO:0003713///transcription coactivator activity	molecular_function	binding+++transcription regulator activity
20669	'Sox14'	mRNA	GO:0000981///DNA-binding transcription factor activity, RNA polymerase II-specific+++GO:0003677///DNA binding+++GO:0003682///chromatin binding+++GO:0005515///protein binding+++GO:0043565///sequence-specific DNA binding	molecular_function	transcription regulator activity+++binding
20678	'Sox5'	mRNA	GO:0000976///transcription regulatory region sequence-specific DNA binding+++GO:0000978///RNA polymerase II proximal promoter sequence-specific DNA binding+++GO:0000981///DNA-binding transcription factor activity, RNA polymerase II-specific+++GO:0003677///DNA binding+++GO:0003700///DNA-binding transcription factor activity+++GO:0005515///protein binding+++GO:0044212///transcription regulatory reg…	molecular_function	binding+++transcription regulator activity
20687	'Sp3'	mRNA	GO:0000976///transcription regulatory region sequence-specific DNA binding+++GO:0000977///RNA polymerase II regulatory region sequence-specific DNA binding+++GO:0000978///RNA polymerase II proximal promoter sequence-specific DNA binding+++GO:0000981///DNA-binding transcription factor activity, RNA polymerase II-specific+++GO:0000987///proximal promoter sequence-specific DNA binding+++GO:0001227//…	molecular_function	binding+++transcription regulator activity
207214	'Larp4'	mRNA	GO:0003676///nucleic acid binding+++GO:0003723///RNA binding+++GO:0008143///poly(A) binding	molecular_function	binding
207278	'Fchsd2'	mRNA	GO:0005515///protein binding+++GO:0005547///phosphatidylinositol-3,4,5-trisphosphate binding+++GO:0008289///lipid binding+++GO:0043325///phosphatidylinositol-3,4-bisphosphate binding	molecular_function	binding
20737	'Spn'	mRNA	GO:0004888///transmembrane signaling receptor activity+++GO:0005515///protein binding+++GO:0019904///protein domain specific binding+++GO:0030544///Hsp70 protein binding+++GO:0031072///heat shock protein binding	molecular_function	molecular transducer activity+++binding
20744	'Strbp'	mRNA	GO:0003677///DNA binding+++GO:0003723///RNA binding+++GO:0003725///double-stranded RNA binding+++GO:0003727///single-stranded RNA binding+++GO:0008017///microtubule binding+++GO:0015631///tubulin binding	molecular_function	binding
207596	'Thsd4'	mRNA	GO:0002020///protease binding+++GO:0005515///protein binding+++GO:0008233///peptidase activity+++GO:0016787///hydrolase activity	molecular_function	binding+++catalytic activity
207728	'Pde2a'	mRNA	GO:0000166///nucleotide binding+++GO:0000287///magnesium ion binding+++GO:0004114///3',5'-cyclic-nucleotide phosphodiesterase activity+++GO:0004115///3',5'-cyclic-AMP phosphodiesterase activity+++GO:0004118///cGMP-stimulated cyclic-nucleotide phosphodiesterase activity+++GO:0008081///phosphoric diester hydrolase activity+++GO:0008144///drug binding+++GO:0008270///zinc ion binding+++GO:0016787///h…	molecular_function	binding+++catalytic activity
20787	'Srebf1'	mRNA	GO:0000976///transcription regulatory region sequence-specific DNA binding+++GO:0000977///RNA polymerase II regulatory region sequence-specific DNA binding+++GO:0000978///RNA polymerase II proximal promoter sequence-specific DNA binding+++GO:0000981///DNA-binding transcription factor activity, RNA polymerase II-specific+++GO:0001228///DNA-binding transcription activator activity, RNA polymerase I…	molecular_function	binding+++transcription regulator activity
208043	'Setd1b'	mRNA	GO:0003674///molecular_function+++GO:0003676///nucleic acid binding+++GO:0003723///RNA binding+++GO:0008168///methyltransferase activity+++GO:0016740///transferase activity+++GO:0018024///histone-lysine N-methyltransferase activity+++GO:0042800///histone methyltransferase activity (H3-K4 specific)	molecular_function	molecular_function+++binding+++catalytic activity
208076	'Pknox2'	mRNA	GO:0000977///RNA polymerase II regulatory region sequence-specific DNA binding+++GO:0000978///RNA polymerase II proximal promoter sequence-specific DNA binding+++GO:0000981///DNA-binding transcription factor activity, RNA polymerase II-specific+++GO:0003677///DNA binding+++GO:0003785///actin monomer binding+++GO:0043565///sequence-specific DNA binding+++GO:0051015///actin filament binding	molecular_function	binding+++transcription regulator activity
208092	'Chmp6'	mRNA	GO:0044877///protein-containing complex binding+++GO:0047485///protein N-terminus binding	molecular_function	binding
208154	'Btla'	mRNA	GO:0005515///protein binding+++GO:0038023///signaling receptor activity	molecular_function	binding+++molecular transducer activity
20832	'Ssr4'	mRNA	GO:0003674///molecular_function	molecular_function	molecular_function
208431	'Shroom4'	mRNA	GO:0003779///actin binding+++GO:0045159///myosin II binding+++GO:0051015///actin filament binding	molecular_function	binding
208440	'Dip2c'	mRNA	GO:0003674///molecular_function+++GO:0003824///catalytic activity	molecular_function	molecular_function+++catalytic activity
20851	'Stat5b'	mRNA	GO:0000978///RNA polymerase II proximal promoter sequence-specific DNA binding+++GO:0001228///DNA-binding transcription activator activity, RNA polymerase II-specific+++GO:0003677///DNA binding+++GO:0003682///chromatin binding+++GO:0003690///double-stranded DNA binding+++GO:0003700///DNA-binding transcription factor activity+++GO:0005515///protein binding+++GO:0035259///glucocorticoid receptor bi…	molecular_function	binding+++transcription regulator activity
20855	'Stc1'	mRNA	GO:0005179///hormone activity	molecular_function	binding+++molecular function regulator
20874	'Slk'	mRNA	GO:0000166///nucleotide binding+++GO:0004672///protein kinase activity+++GO:0004674///protein serine/threonine kinase activity+++GO:0005515///protein binding+++GO:0005524///ATP binding+++GO:0016301///kinase activity+++GO:0016740///transferase activity+++GO:0042802///identical protein binding+++GO:0042803///protein homodimerization activity	molecular_function	binding+++catalytic activity
208748	'Prrg3'	mRNA	GO:0003674///molecular_function+++GO:0005509///calcium ion binding	molecular_function	molecular_function+++binding
208922	'Cpeb3'	mRNA	GO:0000900///translation repressor activity, mRNA regulatory element binding+++GO:0003676///nucleic acid binding+++GO:0003723///RNA binding+++GO:0003730///mRNA 3'-UTR binding+++GO:0005515///protein binding+++GO:0008135///translation factor activity, RNA binding+++GO:0035613///RNA stem-loop binding+++GO:0035925///mRNA 3'-UTR AU-rich region binding+++GO:0043022///ribosome binding+++GO:0045182///tra…	molecular_function	binding+++translation regulator activity
210106	'Tent4a'	mRNA	GO:0000166///nucleotide binding+++GO:0004652///polynucleotide adenylyltransferase activity+++GO:0005524///ATP binding+++GO:0016740///transferase activity+++GO:0016779///nucleotidyltransferase activity+++GO:0046872///metal ion binding+++GO:0070568///guanylyltransferase activity	molecular_function	binding+++catalytic activity
210573	'Tmem151b'	mRNA	GO:0003674///molecular_function	molecular_function	molecular_function
210582	'Coq10a'	mRNA	GO:0048039///ubiquinone binding	molecular_function	binding
210982	'Bicral'	mRNA	GO:0003713///transcription coactivator activity	molecular_function	transcription regulator activity
211147	'Marchf11'	mRNA	GO:0003674///molecular_function+++GO:0008270///zinc ion binding+++GO:0016740///transferase activity+++GO:0046872///metal ion binding	molecular_function	molecular_function+++binding+++catalytic activity
211286	'Cln5'	mRNA	GO:0005515///protein binding+++GO:0005537///mannose binding+++GO:0016798///hydrolase activity, acting on glycosyl bonds	molecular_function	binding+++catalytic activity
211488	'Ado'	mRNA	GO:0005515///protein binding+++GO:0016491///oxidoreductase activity+++GO:0016702///oxidoreductase activity, acting on single donors with incorporation of molecular oxygen, incorporation of two atoms of oxygen+++GO:0046872///metal ion binding+++GO:0047800///cysteamine dioxygenase activity+++GO:0051213///dioxygenase activity	molecular_function	binding+++catalytic activity
211978	'Zfyve26'	mRNA	GO:0008289///lipid binding+++GO:0032266///phosphatidylinositol-3-phosphate binding+++GO:0046872///metal ion binding	molecular_function	binding
212632	'Iffo2'	mRNA	GO:0003674///molecular_function	molecular_function	molecular_function
212986	'Scfd2'	mRNA	GO:0003674///molecular_function	molecular_function	molecular_function
212999	'Tnpo2'	mRNA	GO:0005515///protein binding+++GO:0008139///nuclear localization sequence binding+++GO:0008536///Ran GTPase binding+++GO:0061608///nuclear import signal receptor activity	molecular_function	binding+++molecular carrier activity
213498	'Arhgef11'	mRNA	GO:0001664///G protein-coupled receptor binding+++GO:0005085///guanyl-nucleotide exchange factor activity+++GO:0005089///Rho guanyl-nucleotide exchange factor activity+++GO:0005515///protein binding	molecular_function	binding+++molecular function regulator
21385	'Tbx2'	mRNA	GO:0000977///RNA polymerase II regulatory region sequence-specific DNA binding+++GO:0000978///RNA polymerase II proximal promoter sequence-specific DNA binding+++GO:0001102///RNA polymerase II activating transcription factor binding+++GO:0001227///DNA-binding transcription repressor activity, RNA polymerase II-specific+++GO:0001228///DNA-binding transcription activator activity, RNA polymerase II…	molecular_function	binding+++transcription regulator activity
213948	'Atg9b'	mRNA	GO:0003674///molecular_function	molecular_function	molecular_function
213990	'Agap3'	mRNA	GO:0000166///nucleotide binding+++GO:0003924///GTPase activity+++GO:0005096///GTPase activator activity+++GO:0005525///GTP binding+++GO:0031593///polyubiquitin modification-dependent protein binding+++GO:0046872///metal ion binding	molecular_function	binding+++catalytic activity+++molecular function regulator
21413	'Tcf4'	mRNA	GO:0000978///RNA polymerase II proximal promoter sequence-specific DNA binding+++GO:0000981///DNA-binding transcription factor activity, RNA polymerase II-specific+++GO:0001093///TFIIB-class transcription factor binding+++GO:0001228///DNA-binding transcription activator activity, RNA polymerase II-specific+++GO:0003677///DNA binding+++GO:0003682///chromatin binding+++GO:0003690///double-stranded …	molecular_function	binding+++transcription regulator activity
214133	'Tet2'	mRNA	GO:0003677///DNA binding+++GO:0005506///iron ion binding+++GO:0005515///protein binding+++GO:0008198///ferrous iron binding+++GO:0008270///zinc ion binding+++GO:0016491///oxidoreductase activity+++GO:0046872///metal ion binding+++GO:0051213///dioxygenase activity+++GO:0070579///methylcytosine dioxygenase activity	molecular_function	binding+++catalytic activity
21415	'Tcf7l1'	mRNA	GO:0000978///RNA polymerase II proximal promoter sequence-specific DNA binding+++GO:0000987///proximal promoter sequence-specific DNA binding+++GO:0001227///DNA-binding transcription repressor activity, RNA polymerase II-specific+++GO:0001228///DNA-binding transcription activator activity, RNA polymerase II-specific+++GO:0003677///DNA binding+++GO:0003682///chromatin binding+++GO:0003700///DNA-bi…	molecular_function	binding+++transcription regulator activity
214230	'Pak6'	mRNA	GO:0000166///nucleotide binding+++GO:0004672///protein kinase activity+++GO:0004674///protein serine/threonine kinase activity+++GO:0005524///ATP binding+++GO:0016301///kinase activity+++GO:0016740///transferase activity	molecular_function	binding+++catalytic activity
214239	'Ccdc9b'	mRNA
21463	'Tcp11'	mRNA	GO:0005515///protein binding	molecular_function	binding
214922	'Slc39a2'	mRNA	GO:0005385///zinc ion transmembrane transporter activity+++GO:0046873///metal ion transmembrane transporter activity	molecular_function	transporter activity
215113	'Slc43a2'	mRNA	GO:0015175///neutral amino acid transmembrane transporter activity+++GO:0015179///L-amino acid transmembrane transporter activity+++GO:0022857///transmembrane transporter activity	molecular_function	transporter activity
215445	'Rab11fip3'	mRNA	GO:0005509///calcium ion binding+++GO:0005515///protein binding+++GO:0017137///Rab GTPase binding+++GO:0030306///ADP-ribosylation factor binding+++GO:0042803///protein homodimerization activity+++GO:0046872///metal ion binding+++GO:0051959///dynein light intermediate chain binding	molecular_function	binding
215474	'Sec22c'	mRNA
215789	'Phactr2'	mRNA	GO:0003779///actin binding+++GO:0004864///protein phosphatase inhibitor activity	molecular_function	binding+++molecular function regulator
215999	'Mcu'	mRNA	GO:0005262///calcium channel activity+++GO:0005515///protein binding+++GO:0015292///uniporter activity+++GO:0042802///identical protein binding	molecular_function	transporter activity+++binding
216148	'Shc2'	mRNA	GO:0019901///protein kinase binding+++GO:0030971///receptor tyrosine kinase binding	molecular_function	binding
216157	'Tmem259'	mRNA	GO:0005515///protein binding	molecular_function	binding
216238	'Eea1'	mRNA	GO:0003676///nucleic acid binding+++GO:0005515///protein binding+++GO:0005545///1-phosphatidylinositol binding+++GO:0030742///GTP-dependent protein binding+++GO:0042803///protein homodimerization activity+++GO:0046872///metal ion binding	molecular_function	binding
216363	'Rab3ip'	mRNA	GO:0005085///guanyl-nucleotide exchange factor activity+++GO:0017112///Rab guanyl-nucleotide exchange factor activity+++GO:0042802///identical protein binding+++GO:0051020///GTPase binding	molecular_function	binding+++molecular function regulator
216439	'Agap2'	mRNA	GO:0000166///nucleotide binding+++GO:0003924///GTPase activity+++GO:0005096///GTPase activator activity+++GO:0005515///protein binding+++GO:0005524///ATP binding+++GO:0005525///GTP binding+++GO:0019901///protein kinase binding+++GO:0030295///protein kinase activator activity+++GO:0035014///phosphatidylinositol 3-kinase regulator activity+++GO:0046872///metal ion binding	molecular_function	binding+++catalytic activity+++molecular function regulator
216443	'Mars1'	mRNA	GO:0000049///tRNA binding+++GO:0000166///nucleotide binding+++GO:0003723///RNA binding+++GO:0004812///aminoacyl-tRNA ligase activity+++GO:0004825///methionine-tRNA ligase activity+++GO:0005524///ATP binding+++GO:0016874///ligase activity	molecular_function	binding+++catalytic activity
216705	'Clint1'	mRNA	GO:0005543///phospholipid binding+++GO:0008289///lipid binding+++GO:0030276///clathrin binding	molecular_function	binding
216810	'Tom1l2'	mRNA	GO:0000977///RNA polymerase II regulatory region sequence-specific DNA binding+++GO:0000978///RNA polymerase II proximal promoter sequence-specific DNA binding+++GO:0000981///DNA-binding transcription factor activity, RNA polymerase II-specific+++GO:0001228///DNA-binding transcription activator activity, RNA polymerase II-specific+++GO:0003677///DNA binding+++GO:0003682///chromatin binding+++GO:0…	molecular_function	binding+++transcription regulator activity
216850	'Kdm6b'	mRNA	GO:0000978///RNA polymerase II proximal promoter sequence-specific DNA binding+++GO:0003682///chromatin binding+++GO:0005515///protein binding+++GO:0008013///beta-catenin binding+++GO:0016491///oxidoreductase activity+++GO:0031490///chromatin DNA binding+++GO:0043565///sequence-specific DNA binding+++GO:0046872///metal ion binding+++GO:0051213///dioxygenase activity+++GO:0071558///histone demethy…	molecular_function	binding+++catalytic activity
216874	'Camta2'	mRNA	GO:0003677///DNA binding+++GO:0003682///chromatin binding+++GO:0008134///transcription factor binding+++GO:0042826///histone deacetylase binding+++GO:0043565///sequence-specific DNA binding	molecular_function	binding
216961	'Coro6'	mRNA	GO:0051015///actin filament binding	molecular_function	binding
216963	'Git1'	mRNA	GO:0005096///GTPase activator activity+++GO:0005515///protein binding+++GO:0031267///small GTPase binding+++GO:0042802///identical protein binding+++GO:0044877///protein-containing complex binding+++GO:0046872///metal ion binding+++GO:0098879///structural constituent of postsynaptic specialization	molecular_function	molecular function regulator+++binding+++structural molecule activity
217431	'Nol10'	mRNA
21744	'Adad1'	mRNA	GO:0003723///RNA binding+++GO:0003725///double-stranded RNA binding+++GO:0003726///double-stranded RNA adenosine deaminase activity+++GO:0004000///adenosine deaminase activity+++GO:0008251///tRNA-specific adenosine deaminase activity	molecular_function	binding+++catalytic activity
21769	'Zfand3'	mRNA	GO:0003677///DNA binding+++GO:0008270///zinc ion binding+++GO:0046872///metal ion binding	molecular_function	binding
217716	'Mlh3'	mRNA	GO:0003682///chromatin binding+++GO:0005524///ATP binding+++GO:0016887///ATPase activity+++GO:0019237///centromeric DNA binding+++GO:0030983///mismatched DNA binding	molecular_function	binding+++catalytic activity
21781	'Tfdp1'	mRNA	GO:0000977///RNA polymerase II regulatory region sequence-specific DNA binding+++GO:0000987///proximal promoter sequence-specific DNA binding+++GO:0001228///DNA-binding transcription activator activity, RNA polymerase II-specific+++GO:0003677///DNA binding+++GO:0003700///DNA-binding transcription factor activity+++GO:0005515///protein binding+++GO:0008134///transcription factor binding+++GO:00199…	molecular_function	binding+++transcription regulator activity
217882	'Cep170b'	mRNA	GO:0003674///molecular_function	molecular_function	molecular_function
218236	'Fam120a'	mRNA	GO:0003723///RNA binding	molecular_function	binding
21844	'Tiam1'	mRNA	GO:0005085///guanyl-nucleotide exchange factor activity+++GO:0005089///Rho guanyl-nucleotide exchange factor activity+++GO:0005515///protein binding+++GO:0005543///phospholipid binding+++GO:0008017///microtubule binding+++GO:0008289///lipid binding+++GO:0017016///Ras GTPase binding+++GO:0019900///kinase binding+++GO:0030676///Rac guanyl-nucleotide exchange factor activity+++GO:0030971///receptor …	molecular_function	binding+++molecular function regulator
218518	'Marveld2'	mRNA	GO:0003674///molecular_function	molecular_function	molecular_function
218630	'Ccno'	mRNA	GO:0016538///cyclin-dependent protein serine/threonine kinase regulator activity+++GO:0019901///protein kinase binding	molecular_function	molecular function regulator+++binding
218877	'Sema3g'	mRNA	GO:0005102///signaling receptor binding+++GO:0030215///semaphorin receptor binding+++GO:0045499///chemorepellent activity	molecular_function	binding+++molecular function regulator
218973	'Wdhd1'	mRNA	GO:0003677///DNA binding+++GO:0003682///chromatin binding+++GO:0003723///RNA binding+++GO:0005515///protein binding+++GO:0070063///RNA polymerase binding	molecular_function	binding
21898	'Tlr4'	mRNA	GO:0001530///lipopolysaccharide binding+++GO:0001875///lipopolysaccharide receptor activity+++GO:0005102///signaling receptor binding+++GO:0005515///protein binding+++GO:0016787///hydrolase activity+++GO:0038023///signaling receptor activity+++GO:0042802///identical protein binding+++GO:0043548///phosphatidylinositol 3-kinase binding+++GO:0046982///protein heterodimerization activity+++GO:0050135…	molecular_function	binding+++molecular transducer activity+++catalytic activity
21985	'Tpd52'	mRNA	GO:0005509///calcium ion binding+++GO:0005515///protein binding+++GO:0042802///identical protein binding+++GO:0042803///protein homodimerization activity	molecular_function	binding
22066	'Trpc4'	mRNA	GO:0005216///ion channel activity+++GO:0005262///calcium channel activity+++GO:0005515///protein binding+++GO:0008013///beta-catenin binding+++GO:0015279///store-operated calcium channel activity+++GO:0045296///cadherin binding+++GO:0070679///inositol 1,4,5 trisphosphate binding	molecular_function	transporter activity+++binding
22192	'Ube2m'	mRNA	GO:0000166///nucleotide binding+++GO:0004842///ubiquitin-protein transferase activity+++GO:0005524///ATP binding+++GO:0016740///transferase activity+++GO:0019788///NEDD8 transferase activity+++GO:0061631///ubiquitin conjugating enzyme activity	molecular_function	binding+++catalytic activity
22221	'Ubp1'	mRNA	GO:0003677///DNA binding+++GO:0003700///DNA-binding transcription factor activity+++GO:0043565///sequence-specific DNA binding	molecular_function	binding+++transcription regulator activity
22278	'Usf1'	mRNA	GO:0000981///DNA-binding transcription factor activity, RNA polymerase II-specific+++GO:0003677///DNA binding+++GO:0003690///double-stranded DNA binding+++GO:0003700///DNA-binding transcription factor activity+++GO:0005515///protein binding+++GO:0019899///enzyme binding+++GO:0019901///protein kinase binding+++GO:0042802///identical protein binding+++GO:0042803///protein homodimerization activity+…	molecular_function	transcription regulator activity+++binding
22359	'Vldlr'	mRNA	GO:0005509///calcium ion binding+++GO:0005515///protein binding+++GO:0030229///very-low-density lipoprotein particle receptor activity+++GO:0034185///apolipoprotein binding+++GO:0034189///very-low-density lipoprotein particle binding+++GO:0038024///cargo receptor activity+++GO:0038025///reelin receptor activity+++GO:0048306///calcium-dependent protein binding	molecular_function	binding+++cargo receptor activity+++molecular transducer activity
223666	'Arhgap39'	mRNA	GO:0005096///GTPase activator activity	molecular_function	molecular function regulator
22367	'Vrk1'	mRNA	GO:0000166///nucleotide binding+++GO:0004672///protein kinase activity+++GO:0004674///protein serine/threonine kinase activity+++GO:0005524///ATP binding+++GO:0016301///kinase activity+++GO:0016740///transferase activity+++GO:0019901///protein kinase binding+++GO:0031493///nucleosomal histone binding+++GO:0035175///histone kinase activity (H3-S10 specific)+++GO:0072354///histone kinase activity (…	molecular_function	binding+++catalytic activity
223701	'Mrtfa'	mRNA	GO:0000976///transcription regulatory region sequence-specific DNA binding+++GO:0003700///DNA-binding transcription factor activity+++GO:0003713///transcription coactivator activity+++GO:0003779///actin binding+++GO:0003785///actin monomer binding+++GO:0005515///protein binding+++GO:0019911///structural constituent of myelin sheath+++GO:0043522///leucine zipper domain binding	molecular_function	binding+++transcription regulator activity+++structural molecule activity
223827	'Gxylt1'	mRNA	GO:0016740///transferase activity+++GO:0016757///transferase activity, transferring glycosyl groups+++GO:0035252///UDP-xylosyltransferase activity	molecular_function	catalytic activity
223838	'Adamts20'	mRNA	GO:0004175///endopeptidase activity+++GO:0004222///metalloendopeptidase activity+++GO:0008233///peptidase activity+++GO:0008237///metallopeptidase activity+++GO:0008270///zinc ion binding+++GO:0016787///hydrolase activity+++GO:0046872///metal ion binding	molecular_function	catalytic activity+++binding
22385	'Baz1b'	mRNA	GO:0000166///nucleotide binding+++GO:0004713///protein tyrosine kinase activity+++GO:0004715///non-membrane spanning protein tyrosine kinase activity+++GO:0005515///protein binding+++GO:0005524///ATP binding+++GO:0016301///kinase activity+++GO:0016740///transferase activity+++GO:0035173///histone kinase activity+++GO:0042393///histone binding+++GO:0046872///metal ion binding	molecular_function	binding+++catalytic activity
223918	'Spryd3'	mRNA	GO:0003674///molecular_function+++GO:0008536///Ran GTPase binding	molecular_function	molecular_function+++binding
224020	'Pi4ka'	mRNA	GO:0000166///nucleotide binding+++GO:0004430///1-phosphatidylinositol 4-kinase activity+++GO:0005524///ATP binding+++GO:0016301///kinase activity+++GO:0016740///transferase activity+++GO:0052742///phosphatidylinositol kinase activity	molecular_function	binding+++catalytic activity
22403	'Ccn5'	mRNA	GO:0005178///integrin binding+++GO:0005520///insulin-like growth factor binding+++GO:0008083///growth factor activity+++GO:0008201///heparin binding	molecular_function	binding+++molecular function regulator
224617	'Tbc1d24'	mRNA	GO:0003674///molecular_function+++GO:0005096///GTPase activator activity	molecular_function	molecular_function+++molecular function regulator
224648	'Uhrf1bp1'	mRNA	GO:0042802///identical protein binding+++GO:0042826///histone deacetylase binding	molecular_function	binding
224674	'Slc37a1'	mRNA	GO:0015297///antiporter activity+++GO:0022857///transmembrane transporter activity+++GO:0061513///glucose 6-phosphate:inorganic phosphate antiporter activity	molecular_function	transporter activity
224826	'Ubr2'	mRNA	GO:0005515///protein binding+++GO:0008270///zinc ion binding+++GO:0016740///transferase activity+++GO:0046872///metal ion binding+++GO:0061630///ubiquitin protein ligase activity+++GO:0070728///leucine binding	molecular_function	binding+++catalytic activity
224897	'Dpp9'	mRNA	GO:0004177///aminopeptidase activity+++GO:0008233///peptidase activity+++GO:0008236///serine-type peptidase activity+++GO:0016787///hydrolase activity+++GO:0042802///identical protein binding	molecular_function	catalytic activity+++binding
224902	'Safb2'	mRNA	GO:0003676///nucleic acid binding+++GO:0003677///DNA binding+++GO:0003723///RNA binding+++GO:0042802///identical protein binding+++GO:0043565///sequence-specific DNA binding	molecular_function	binding
224997	'Dlgap1'	mRNA	GO:0005515///protein binding+++GO:0019904///protein domain specific binding+++GO:0044877///protein-containing complex binding+++GO:0098919///structural constituent of postsynaptic density	molecular_function	binding+++structural molecule activity
225348	'Wdr36'	mRNA
225518	'Prdm6'	mRNA	GO:0000977///RNA polymerase II regulatory region sequence-specific DNA binding+++GO:0003676///nucleic acid binding+++GO:0003700///DNA-binding transcription factor activity+++GO:0008168///methyltransferase activity+++GO:0016740///transferase activity+++GO:0031490///chromatin DNA binding+++GO:0042802///identical protein binding+++GO:0043565///sequence-specific DNA binding+++GO:0046872///metal ion b…	molecular_function	binding+++transcription regulator activity+++catalytic activity
225651	'Mppe1'	mRNA	GO:0003674///molecular_function+++GO:0008081///phosphoric diester hydrolase activity+++GO:0016787///hydrolase activity+++GO:0030145///manganese ion binding+++GO:0034235///GPI anchor binding+++GO:0046872///metal ion binding+++GO:0062050///GPI-mannose ethanolamine phosphate phosphodiesterase activity	molecular_function	molecular_function+++catalytic activity+++binding
225655	'Prelid3a'	mRNA	GO:1990050///phosphatidic acid transporter activity	molecular_function	transporter activity
225876	'Kdm2a'	mRNA	GO:0003677///DNA binding+++GO:0008270///zinc ion binding+++GO:0016491///oxidoreductase activity+++GO:0045322///unmethylated CpG binding+++GO:0046872///metal ion binding+++GO:0051213///dioxygenase activity+++GO:0051864///histone demethylase activity (H3-K36 specific)	molecular_function	binding+++catalytic activity
226025	'Trpm3'	mRNA	GO:0005216///ion channel activity+++GO:0005227///calcium activated cation channel activity+++GO:0005261///cation channel activity	molecular_function	transporter activity
226101	'Myof'	mRNA	GO:0005543///phospholipid binding+++GO:0046872///metal ion binding	molecular_function	binding
226251	'Ablim1'	mRNA	GO:0003779///actin binding+++GO:0005515///protein binding+++GO:0046872///metal ion binding+++GO:0051015///actin filament binding	molecular_function	binding
22640	'Zfp1'	mRNA	GO:0003676///nucleic acid binding+++GO:0003677///DNA binding+++GO:0046872///metal ion binding	molecular_function	binding
226517	'Smg7'	mRNA	GO:0042162///telomeric DNA binding+++GO:0051721///protein phosphatase 2A binding+++GO:0070034///telomerase RNA binding	molecular_function	binding
226519	'Lamc1'	mRNA	GO:0005178///integrin binding+++GO:0005201///extracellular matrix structural constituent+++GO:0005515///protein binding+++GO:0043208///glycosphingolipid binding	molecular_function	binding+++structural molecule activity
226541	'Klhl20'	mRNA	GO:0003779///actin binding+++GO:0004842///ubiquitin-protein transferase activity+++GO:0019964///interferon-gamma binding	molecular_function	binding+++catalytic activity
226594	'Rcsd1'	mRNA	GO:0051015///actin filament binding	molecular_function	binding
22668	'Sf1'	mRNA	GO:0003676///nucleic acid binding+++GO:0003723///RNA binding+++GO:0003729///mRNA binding+++GO:0008270///zinc ion binding+++GO:0042802///identical protein binding+++GO:0045131///pre-mRNA branch point binding+++GO:0046872///metal ion binding	molecular_function	binding
226856	'Lpgat1'	mRNA	GO:0003674///molecular_function+++GO:0016740///transferase activity+++GO:0016746///transferase activity, transferring acyl groups	molecular_function	molecular_function+++catalytic activity
226861	'Hhat'	mRNA	GO:0000166///nucleotide binding+++GO:0005525///GTP binding+++GO:0016409///palmitoyltransferase activity+++GO:0016740///transferase activity+++GO:0016746///transferase activity, transferring acyl groups	molecular_function	binding+++catalytic activity
226922	'Kcnq5'	mRNA	GO:0005216///ion channel activity+++GO:0005244///voltage-gated ion channel activity+++GO:0005249///voltage-gated potassium channel activity+++GO:0005251///delayed rectifier potassium channel activity+++GO:0005267///potassium channel activity+++GO:0005516///calmodulin binding	molecular_function	transporter activity+++binding
22695	'Zfp36'	mRNA	GO:0003677///DNA binding+++GO:0003729///mRNA binding+++GO:0003730///mRNA 3'-UTR binding+++GO:0005515///protein binding+++GO:0019899///enzyme binding+++GO:0019901///protein kinase binding+++GO:0019957///C-C chemokine binding+++GO:0031072///heat shock protein binding+++GO:0035925///mRNA 3'-UTR AU-rich region binding+++GO:0046872///metal ion binding+++GO:0070063///RNA polymerase binding+++GO:0071889…	molecular_function	binding
22701	'Zfp41'	mRNA	GO:0003676///nucleic acid binding+++GO:0003677///DNA binding+++GO:0003700///DNA-binding transcription factor activity+++GO:0043565///sequence-specific DNA binding+++GO:0046872///metal ion binding	molecular_function	binding+++transcription regulator activity
22720	'Zfp62'	mRNA	GO:0003676///nucleic acid binding+++GO:0003677///DNA binding+++GO:0003700///DNA-binding transcription factor activity+++GO:0046872///metal ion binding	molecular_function	binding+++transcription regulator activity
227357	'Espnl'	mRNA	GO:0003779///actin binding+++GO:0005515///protein binding+++GO:0051015///actin filament binding	molecular_function	binding
227619	'Man1b1'	mRNA	GO:0003824///catalytic activity+++GO:0004571///mannosyl-oligosaccharide 1,2-alpha-mannosidase activity+++GO:0005509///calcium ion binding+++GO:0016787///hydrolase activity+++GO:0016798///hydrolase activity, acting on glycosyl bonds+++GO:0046872///metal ion binding	molecular_function	catalytic activity+++binding
22770	'Zhx1'	mRNA	GO:0003676///nucleic acid binding+++GO:0003677///DNA binding+++GO:0003700///DNA-binding transcription factor activity+++GO:0003714///transcription corepressor activity+++GO:0046872///metal ion binding+++GO:0046982///protein heterodimerization activity	molecular_function	binding+++transcription regulator activity
22778	'Ikzf1'	mRNA	GO:0000976///transcription regulatory region sequence-specific DNA binding+++GO:0000977///RNA polymerase II regulatory region sequence-specific DNA binding+++GO:0000978///RNA polymerase II proximal promoter sequence-specific DNA binding+++GO:0001227///DNA-binding transcription repressor activity, RNA polymerase II-specific+++GO:0003676///nucleic acid binding+++GO:0003677///DNA binding+++GO:000370…	molecular_function	binding+++transcription regulator activity
227867	'Epc2'	mRNA	GO:0004402///histone acetyltransferase activity	molecular_function	catalytic activity
228361	'Ambra1'	mRNA	GO:0005515///protein binding+++GO:0031625///ubiquitin protein ligase binding+++GO:0051020///GTPase binding	molecular_function	binding
228662	'Btbd3'	mRNA
228770	'Rspo4'	mRNA	GO:0008201///heparin binding	molecular_function	binding
228785	'Mylk2'	mRNA	GO:0000166///nucleotide binding+++GO:0004672///protein kinase activity+++GO:0004674///protein serine/threonine kinase activity+++GO:0004687///myosin light chain kinase activity+++GO:0005515///protein binding+++GO:0005516///calmodulin binding+++GO:0005524///ATP binding+++GO:0016301///kinase activity+++GO:0016740///transferase activity+++GO:0032027///myosin light chain binding	molecular_function	binding+++catalytic activity
228787	'Xkr7'	mRNA	GO:0003674///molecular_function	molecular_function	molecular_function
228790	'Asxl1'	mRNA	GO:0003677///DNA binding+++GO:0003682///chromatin binding+++GO:0003713///transcription coactivator activity+++GO:0005515///protein binding+++GO:0042974///retinoic acid receptor binding+++GO:0042975///peroxisome proliferator activated receptor binding+++GO:0046872///metal ion binding	molecular_function	binding+++transcription regulator activity
228812	'Pigu'	mRNA	GO:0003923///GPI-anchor transamidase activity+++GO:0034235///GPI anchor binding	molecular_function	catalytic activity+++binding
228836	'Dlgap4'	mRNA	GO:0005515///protein binding+++GO:0019904///protein domain specific binding	molecular_function	binding
229474	'Fhdc1'	mRNA	GO:0003779///actin binding+++GO:0005515///protein binding+++GO:0008017///microtubule binding	molecular_function	binding
229603	'Otud7b'	mRNA	GO:0003677///DNA binding+++GO:0004843///thiol-dependent ubiquitin-specific protease activity+++GO:0005515///protein binding+++GO:0008233///peptidase activity+++GO:0008234///cysteine-type peptidase activity+++GO:0008270///zinc ion binding+++GO:0016787///hydrolase activity+++GO:0036459///thiol-dependent ubiquitinyl hydrolase activity+++GO:0046872///metal ion binding+++GO:0070530///K63-linked polyub…	molecular_function	binding+++catalytic activity
229706	'Slc6a17'	mRNA	GO:0005328///neurotransmitter:sodium symporter activity+++GO:0015293///symporter activity	molecular_function	transporter activity
229715	'Amigo1'	mRNA	GO:0005515///protein binding+++GO:0015459///potassium channel regulator activity	molecular_function	binding+++molecular function regulator
230125	'Slc25a51'	mRNA
230126	'Shb'	mRNA	GO:0001784///phosphotyrosine residue binding+++GO:0005070///SH3/SH2 adaptor activity+++GO:0005515///protein binding	molecular_function	binding
230718	'Nt5c1a'	mRNA	GO:0000166///nucleotide binding+++GO:0000287///magnesium ion binding+++GO:0008253///5'-nucleotidase activity+++GO:0016787///hydrolase activity	molecular_function	binding+++catalytic activity
230824	'Grhl3'	mRNA	GO:0000166///nucleotide binding+++GO:0000978///RNA polymerase II proximal promoter sequence-specific DNA binding+++GO:0000981///DNA-binding transcription factor activity, RNA polymerase II-specific+++GO:0001228///DNA-binding transcription activator activity, RNA polymerase II-specific+++GO:0003674///molecular_function+++GO:0003677///DNA binding+++GO:0003678///DNA helicase activity+++GO:0003682///…	molecular_function	binding+++transcription regulator activity+++molecular_function+++catalytic activity
230863	'Sh2d5'	mRNA	GO:0005515///protein binding	molecular_function	binding
230959	'Ajap1'	mRNA	GO:0008013///beta-catenin binding+++GO:0044877///protein-containing complex binding	molecular_function	binding
230971	'Megf6'	mRNA	GO:0005509///calcium ion binding	molecular_function	binding
231125	'Zfyve28'	mRNA	GO:0032266///phosphatidylinositol-3-phosphate binding+++GO:0046872///metal ion binding	molecular_function	binding
231207	'Cpeb2'	mRNA	GO:0000900///translation repressor activity, mRNA regulatory element binding+++GO:0003676///nucleic acid binding+++GO:0003723///RNA binding+++GO:0003730///mRNA 3'-UTR binding+++GO:0005095///GTPase inhibitor activity+++GO:0005515///protein binding+++GO:0008135///translation factor activity, RNA binding+++GO:0008187///poly-pyrimidine tract binding+++GO:0035925///mRNA 3'-UTR AU-rich region binding++…	molecular_function	binding+++translation regulator activity+++molecular function regulator
231571	'Rpap2'	mRNA	GO:0004721///phosphoprotein phosphatase activity+++GO:0004722///protein serine/threonine phosphatase activity+++GO:0008420///RNA polymerase II CTD heptapeptide repeat phosphatase activity+++GO:0016787///hydrolase activity+++GO:0043175///RNA polymerase core enzyme binding+++GO:0046872///metal ion binding	molecular_function	catalytic activity+++binding
231630	'Ficd'	mRNA	GO:0000166///nucleotide binding+++GO:0005524///ATP binding+++GO:0016740///transferase activity+++GO:0016779///nucleotidyltransferase activity+++GO:0016787///hydrolase activity+++GO:0030544///Hsp70 protein binding+++GO:0042802///identical protein binding+++GO:0042803///protein homodimerization activity+++GO:0044603///protein adenylylhydrolase activity+++GO:0051087///chaperone binding+++GO:0070733/…	molecular_function	binding+++catalytic activity
231861	'Tnrc18'	mRNA	GO:0003674///molecular_function+++GO:0003676///nucleic acid binding+++GO:0003682///chromatin binding	molecular_function	molecular_function+++binding
231876	'Lmtk2'	mRNA	GO:0000166///nucleotide binding+++GO:0004672///protein kinase activity+++GO:0004674///protein serine/threonine kinase activity+++GO:0004714///transmembrane receptor protein tyrosine kinase activity+++GO:0004864///protein phosphatase inhibitor activity+++GO:0005524///ATP binding+++GO:0016301///kinase activity+++GO:0016740///transferase activity+++GO:0070853///myosin VI binding	molecular_function	binding+++catalytic activity+++molecular transducer activity+++molecular function regulator
231889	'Bud31'	mRNA	GO:0003674///molecular_function+++GO:0030374///nuclear receptor transcription coactivator activity+++GO:0035257///nuclear hormone receptor binding	molecular_function	molecular_function+++transcription regulator activity+++binding
231999	'Plekha8'	mRNA	GO:0008289///lipid binding+++GO:0017089///glycolipid transporter activity+++GO:0051861///glycolipid binding+++GO:0070273///phosphatidylinositol-4-phosphate binding+++GO:0097001///ceramide binding+++GO:0120013///intermembrane lipid transfer activity+++GO:1902387///ceramide 1-phosphate binding+++GO:1902388///ceramide 1-phosphate transporter activity	molecular_function	binding+++transporter activity
232089	'Elmod3'	mRNA	GO:0003674///molecular_function+++GO:0005096///GTPase activator activity	molecular_function	molecular_function+++molecular function regulator
232156	'Slc4a5'	mRNA	GO:0005452///inorganic anion exchanger activity+++GO:0008509///anion transmembrane transporter activity+++GO:0008510///sodium:bicarbonate symporter activity	molecular_function	transporter activity
232341	'Wnk1'	mRNA	GO:0000166///nucleotide binding+++GO:0000287///magnesium ion binding+++GO:0004672///protein kinase activity+++GO:0004674///protein serine/threonine kinase activity+++GO:0004860///protein kinase inhibitor activity+++GO:0005515///protein binding+++GO:0005524///ATP binding+++GO:0016301///kinase activity+++GO:0016740///transferase activity+++GO:0019869///chloride channel inhibitor activity+++GO:00198…	molecular_function	binding+++catalytic activity+++molecular function regulator
232539	'Klhl42'	mRNA	GO:0004842///ubiquitin-protein transferase activity	molecular_function	catalytic activity
232889	'Pla2g4c'	mRNA	GO:0004620///phospholipase activity+++GO:0004623///phospholipase A2 activity+++GO:0005509///calcium ion binding+++GO:0005544///calcium-dependent phospholipid binding+++GO:0016787///hydrolase activity+++GO:0047498///calcium-dependent phospholipase A2 activity+++GO:0047499///calcium-independent phospholipase A2 activity+++GO:0102567///phospholipase A2 activity (consuming 1,2-dipalmitoylphosphatidyl…	molecular_function	catalytic activity+++binding
232984	'B3gnt8'	mRNA	GO:0008375///acetylglucosaminyltransferase activity+++GO:0008376///acetylgalactosaminyltransferase activity+++GO:0008378///galactosyltransferase activity+++GO:0008532///N-acetyllactosaminide beta-1,3-N-acetylglucosaminyltransferase activity+++GO:0016262///protein N-acetylglucosaminyltransferase activity+++GO:0016740///transferase activity+++GO:0016757///transferase activity, transferring glycosyl…	molecular_function	catalytic activity
233058	'Zfp420'	mRNA	GO:0000976///transcription regulatory region sequence-specific DNA binding+++GO:0003674///molecular_function+++GO:0003676///nucleic acid binding+++GO:0046872///metal ion binding	molecular_function	binding+++molecular_function
233080	'Ffar3'	mRNA	GO:0004930///G protein-coupled receptor activity+++GO:0008289///lipid binding	molecular_function	molecular transducer activity+++binding
233208	'Scaf1'	mRNA	GO:0003723///RNA binding+++GO:0019904///protein domain specific binding+++GO:0099122///RNA polymerase II C-terminal domain binding	molecular_function	binding
233332	'Adamts17'	mRNA	GO:0003674///molecular_function+++GO:0003676///nucleic acid binding+++GO:0004222///metalloendopeptidase activity+++GO:0008233///peptidase activity+++GO:0008237///metallopeptidase activity	molecular_function	molecular_function+++binding+++catalytic activity
233789	'Smg1'	mRNA	GO:0000166///nucleotide binding+++GO:0004674///protein serine/threonine kinase activity+++GO:0005524///ATP binding+++GO:0016301///kinase activity+++GO:0016740///transferase activity+++GO:0042162///telomeric DNA binding+++GO:0046872///metal ion binding	molecular_function	binding+++catalytic activity
234094	'Arhgef10'	mRNA	GO:0005085///guanyl-nucleotide exchange factor activity+++GO:0005089///Rho guanyl-nucleotide exchange factor activity+++GO:0019894///kinesin binding	molecular_function	binding+++molecular function regulator
234135	'Nsd3'	mRNA	GO:0003713///transcription coactivator activity+++GO:0008168///methyltransferase activity+++GO:0016740///transferase activity+++GO:0018024///histone-lysine N-methyltransferase activity+++GO:0042800///histone methyltransferase activity (H3-K4 specific)+++GO:0046872///metal ion binding+++GO:0046975///histone methyltransferase activity (H3-K36 specific)+++GO:0046976///histone methyltransferase activ…	molecular_function	transcription regulator activity+++catalytic activity+++binding
234366	'Gatad2a'	mRNA	GO:0030674///protein binding, bridging+++GO:0046872///metal ion binding	molecular_function	binding
234378	'Klhl26'	mRNA
234582	'Ccdc102a'	mRNA	GO:0003674///molecular_function+++GO:0003774///motor activity	molecular_function	molecular_function+++catalytic activity
234593	'Ndrg4'	mRNA	GO:0005515///protein binding	molecular_function	binding
234736	'Rfwd3'	mRNA	GO:0002039///p53 binding+++GO:0004842///ubiquitin-protein transferase activity+++GO:0016740///transferase activity+++GO:0046872///metal ion binding+++GO:0061630///ubiquitin protein ligase activity+++GO:0097371///MDM2/MDM4 family protein binding	molecular_function	binding+++catalytic activity
234740	'Tmem231'	mRNA	GO:0005515///protein binding	molecular_function	binding
235130	'Adamts15'	mRNA	GO:0004175///endopeptidase activity+++GO:0004222///metalloendopeptidase activity+++GO:0008201///heparin binding+++GO:0008233///peptidase activity+++GO:0008237///metallopeptidase activity+++GO:0008270///zinc ion binding+++GO:0016787///hydrolase activity+++GO:0046872///metal ion binding+++GO:0050840///extracellular matrix binding	molecular_function	catalytic activity+++binding
235169	'Foxred1'	mRNA	GO:0016491///oxidoreductase activity	molecular_function	catalytic activity
235320	'Zbtb16'	mRNA	GO:0000978///RNA polymerase II proximal promoter sequence-specific DNA binding+++GO:0001227///DNA-binding transcription repressor activity, RNA polymerase II-specific+++GO:0003676///nucleic acid binding+++GO:0003677///DNA binding+++GO:0003690///double-stranded DNA binding+++GO:0003700///DNA-binding transcription factor activity+++GO:0005515///protein binding+++GO:0008022///protein C-terminus bind…	molecular_function	binding+++transcription regulator activity
235441	'Usp3'	mRNA	GO:0000978///RNA polymerase II proximal promoter sequence-specific DNA binding+++GO:0004843///thiol-dependent ubiquitin-specific protease activity+++GO:0008233///peptidase activity+++GO:0008234///cysteine-type peptidase activity+++GO:0008270///zinc ion binding+++GO:0016787///hydrolase activity+++GO:0036459///thiol-dependent ubiquitinyl hydrolase activity+++GO:0042393///histone binding+++GO:004687…	molecular_function	binding+++catalytic activity
235582	'Glyctk'	mRNA	GO:0000166///nucleotide binding+++GO:0005524///ATP binding+++GO:0008887///glycerate kinase activity+++GO:0016301///kinase activity+++GO:0016740///transferase activity	molecular_function	binding+++catalytic activity
235623	'Scap'	mRNA	GO:0005515///protein binding+++GO:0015485///cholesterol binding+++GO:0032934///sterol binding+++GO:0044877///protein-containing complex binding	molecular_function	binding
236082	'Dhrsx'	mRNA	GO:0016491///oxidoreductase activity	molecular_function	catalytic activity
237221	'Gemin8'	mRNA
237823	'Pfas'	mRNA	GO:0000166///nucleotide binding+++GO:0004642///phosphoribosylformylglycinamidine synthase activity+++GO:0005524///ATP binding+++GO:0016874///ligase activity+++GO:0046872///metal ion binding	molecular_function	binding+++catalytic activity
237831	'Slc13a5'	mRNA	GO:0005215///transporter activity+++GO:0005343///organic acid:sodium symporter activity+++GO:0015137///citrate transmembrane transporter activity+++GO:0015141///succinate transmembrane transporter activity+++GO:0015142///tricarboxylic acid transmembrane transporter activity+++GO:0015293///symporter activity+++GO:0017153///sodium:dicarboxylate symporter activity+++GO:0022857///transmembrane transp…	molecular_function	transporter activity
237860	'Ssh2'	mRNA	GO:0003779///actin binding+++GO:0004721///phosphoprotein phosphatase activity+++GO:0004725///protein tyrosine phosphatase activity+++GO:0008138///protein tyrosine/serine/threonine phosphatase activity+++GO:0016787///hydrolase activity+++GO:0016791///phosphatase activity	molecular_function	binding+++catalytic activity
238323	'Rps6kl1'	mRNA	GO:0000166///nucleotide binding+++GO:0004672///protein kinase activity+++GO:0004674///protein serine/threonine kinase activity+++GO:0005524///ATP binding+++GO:0016301///kinase activity+++GO:0016740///transferase activity	molecular_function	binding+++catalytic activity
238331	'Zdhhc22'	mRNA	GO:0016409///palmitoyltransferase activity+++GO:0016740///transferase activity+++GO:0016746///transferase activity, transferring acyl groups+++GO:0019706///protein-cysteine S-palmitoyltransferase activity	molecular_function	catalytic activity
23834	'Cdc6'	mRNA	GO:0000166///nucleotide binding+++GO:0003682///chromatin binding+++GO:0003688///DNA replication origin binding+++GO:0005524///ATP binding+++GO:0019900///kinase binding	molecular_function	binding
238505	'Mtr'	mRNA	GO:0005542///folic acid binding+++GO:0008168///methyltransferase activity+++GO:0008270///zinc ion binding+++GO:0008705///methionine synthase activity+++GO:0016597///amino acid binding+++GO:0016740///transferase activity+++GO:0031419///cobalamin binding+++GO:0046872///metal ion binding	molecular_function	binding+++catalytic activity
23854	'Def8'	mRNA	GO:0005515///protein binding+++GO:0046872///metal ion binding	molecular_function	binding
238680	'Cntnap3'	mRNA	GO:0003674///molecular_function	molecular_function	molecular_function
239102	'Zfhx2'	mRNA	GO:0000976///transcription regulatory region sequence-specific DNA binding+++GO:0000978///RNA polymerase II proximal promoter sequence-specific DNA binding+++GO:0003676///nucleic acid binding+++GO:0003677///DNA binding+++GO:0008270///zinc ion binding+++GO:0043565///sequence-specific DNA binding+++GO:0044212///transcription regulatory region DNA binding+++GO:0046872///metal ion binding	molecular_function	binding
239273	'Abcc4'	mRNA	GO:0000166///nucleotide binding+++GO:0005524///ATP binding+++GO:0015132///prostaglandin transmembrane transporter activity+++GO:0015562///efflux transmembrane transporter activity+++GO:0016887///ATPase activity+++GO:0042626///ATPase activity, coupled to transmembrane movement of substances+++GO:0042910///xenobiotic transmembrane transporter activity	molecular_function	binding+++transporter activity+++catalytic activity
239364	'Tspyl5'	mRNA	GO:0003682///chromatin binding+++GO:0042393///histone binding	molecular_function	binding
23945	'Mgll'	mRNA	GO:0016298///lipase activity+++GO:0016787///hydrolase activity+++GO:0042803///protein homodimerization activity+++GO:0047372///acylglycerol lipase activity+++GO:0052689///carboxylic ester hydrolase activity	molecular_function	catalytic activity+++binding
239554	'Foxred2'	mRNA	GO:0016491///oxidoreductase activity+++GO:0050660///flavin adenine dinucleotide binding	molecular_function	catalytic activity+++binding
239556	'Cacna1i'	mRNA	GO:0005216///ion channel activity+++GO:0005244///voltage-gated ion channel activity+++GO:0005245///voltage-gated calcium channel activity+++GO:0005248///voltage-gated sodium channel activity+++GO:0005261///cation channel activity+++GO:0005262///calcium channel activity+++GO:0008332///low voltage-gated calcium channel activity	molecular_function	transporter activity
239559	'A4galt'	mRNA	GO:0008378///galactosyltransferase activity+++GO:0015643///toxic substance binding+++GO:0016740///transferase activity+++GO:0016757///transferase activity, transferring glycosyl groups+++GO:0016758///transferase activity, transferring hexosyl groups+++GO:0050512///lactosylceramide 4-alpha-galactosyltransferase activity	molecular_function	catalytic activity+++binding
239606	'Slc2a13'	mRNA	GO:0002020///protease binding+++GO:0005215///transporter activity+++GO:0005366///myo-inositol:proton symporter activity+++GO:0022857///transmembrane transporter activity	molecular_function	binding+++transporter activity
23965	'Tenm3'	mRNA	GO:0005515///protein binding+++GO:0042802///identical protein binding+++GO:0042803///protein homodimerization activity+++GO:0046982///protein heterodimerization activity+++GO:0050839///cell adhesion molecule binding	molecular_function	binding
239766	'Rtp1'	mRNA	GO:0031849///olfactory receptor binding	molecular_function	binding
239985	'Arid1b'	mRNA	GO:0003677///DNA binding+++GO:0005515///protein binding+++GO:0031491///nucleosome binding	molecular_function	binding
240505	'Cdc42bpg'	mRNA	GO:0000166///nucleotide binding+++GO:0000287///magnesium ion binding+++GO:0004672///protein kinase activity+++GO:0004674///protein serine/threonine kinase activity+++GO:0005524///ATP binding+++GO:0016301///kinase activity+++GO:0016740///transferase activity+++GO:0046872///metal ion binding	molecular_function	binding+++catalytic activity
24056	'Sh3bp5'	mRNA	GO:0004860///protein kinase inhibitor activity+++GO:0005085///guanyl-nucleotide exchange factor activity+++GO:0017112///Rab guanyl-nucleotide exchange factor activity+++GO:0017124///SH3 domain binding	molecular_function	molecular function regulator+++binding
24063	'Spry1'	mRNA	GO:0005515///protein binding	molecular_function	binding
240667	'Sec31b'	mRNA	GO:0005198///structural molecule activity	molecular_function	structural molecule activity
241073	'Dytn'	mRNA	GO:0003674///molecular_function+++GO:0008270///zinc ion binding+++GO:0046872///metal ion binding	molecular_function	molecular_function+++binding
241075	'Plekhm3'	mRNA	GO:0005515///protein binding+++GO:0046872///metal ion binding	molecular_function	binding
241226	'Itga8'	mRNA	GO:0046872///metal ion binding	molecular_function	binding
241263	'Gpr158'	mRNA	GO:0004930///G protein-coupled receptor activity+++GO:0005515///protein binding	molecular_function	molecular transducer activity+++binding
241431	'Xirp2'	mRNA	GO:0003779///actin binding+++GO:0005515///protein binding+++GO:0046872///metal ion binding+++GO:0051015///actin filament binding+++GO:0051393///alpha-actinin binding	molecular_function	binding
241589	'D430041D05Rik'	mRNA	GO:0003674///molecular_function	molecular_function	molecular_function
241638	'Lzts3'	mRNA	GO:0030165///PDZ domain binding+++GO:0043621///protein self-association	molecular_function	binding
241794	'Kcng1'	mRNA	GO:0005216///ion channel activity+++GO:0005244///voltage-gated ion channel activity+++GO:0005249///voltage-gated potassium channel activity+++GO:0005251///delayed rectifier potassium channel activity+++GO:0005267///potassium channel activity	molecular_function	transporter activity
242384	'Lingo2'	mRNA	GO:0003674///molecular_function	molecular_function	molecular_function
242443	'Grin3a'	mRNA	GO:0004970///ionotropic glutamate receptor activity+++GO:0004972///NMDA glutamate receptor activity+++GO:0005216///ion channel activity+++GO:0005262///calcium channel activity+++GO:0005515///protein binding+++GO:0008066///glutamate receptor activity+++GO:0015276///ligand-gated ion channel activity+++GO:0016594///glycine binding+++GO:0038023///signaling receptor activity+++GO:0042165///neurotransm…	molecular_function	molecular transducer activity+++transporter activity+++binding
242620	'Dmrta2'	mRNA	GO:0003677///DNA binding+++GO:0003700///DNA-binding transcription factor activity+++GO:0005515///protein binding+++GO:0042802///identical protein binding+++GO:0043565///sequence-specific DNA binding+++GO:0046872///metal ion binding	molecular_function	binding+++transcription regulator activity
242653	'Cldn19'	mRNA	GO:0005198///structural molecule activity+++GO:0005515///protein binding+++GO:0042802///identical protein binding	molecular_function	structural molecule activity+++binding
242667	'Dlgap3'	mRNA	GO:0001540///amyloid-beta binding+++GO:0019904///protein domain specific binding+++GO:0030165///PDZ domain binding+++GO:0060090///molecular adaptor activity+++GO:0097110///scaffold protein binding	molecular_function	binding
242702	'Myom3'	mRNA	GO:0008307///structural constituent of muscle+++GO:0042802///identical protein binding+++GO:0042803///protein homodimerization activity+++GO:0051015///actin filament binding+++GO:0051371///muscle alpha-actinin binding	molecular_function	structural molecule activity+++binding
242785	'Klhl21'	mRNA	GO:0004842///ubiquitin-protein transferase activity+++GO:0097602///cullin family protein binding	molecular_function	catalytic activity+++binding
242894	'Actr3b'	mRNA	GO:0000166///nucleotide binding+++GO:0003779///actin binding+++GO:0005524///ATP binding+++GO:0051015///actin filament binding	molecular_function	binding
242915	'Garem2'	mRNA	GO:0003674///molecular_function	molecular_function	molecular_function
243548	'Prickle2'	mRNA	GO:0005515///protein binding+++GO:0008270///zinc ion binding+++GO:0046872///metal ion binding	molecular_function	binding
243853	'Fkrp'	mRNA	GO:0002162///dystroglycan binding+++GO:0016740///transferase activity	molecular_function	binding+++catalytic activity
244049	'Mctp2'	mRNA	GO:0005509///calcium ion binding+++GO:0005544///calcium-dependent phospholipid binding+++GO:0046872///metal ion binding	molecular_function	binding
244152	'Tsku'	mRNA	GO:0005515///protein binding	molecular_function	binding
244421	'Lonrf1'	mRNA	GO:0046872///metal ion binding	molecular_function	binding
244550	'Podnl1'	mRNA
245404	'Dcaf12l1'	mRNA	GO:0003674///molecular_function	molecular_function	molecular_function
245638	'Tbc1d8b'	mRNA	GO:0005096///GTPase activator activity+++GO:0005509///calcium ion binding+++GO:0017137///Rab GTPase binding	molecular_function	molecular function regulator+++binding
245666	'Iqsec2'	mRNA	GO:0005086///ARF guanyl-nucleotide exchange factor activity+++GO:0005515///protein binding	molecular_function	binding+++molecular function regulator
245860	'Atg9a'	mRNA	GO:0003674///molecular_function	molecular_function	molecular_function
245877	'Map7d1'	mRNA
246694	'Hps5'	mRNA	GO:0005515///protein binding	molecular_function	binding
252870	'Usp7'	mRNA	GO:0002039///p53 binding+++GO:0004197///cysteine-type endopeptidase activity+++GO:0004843///thiol-dependent ubiquitin-specific protease activity+++GO:0005515///protein binding+++GO:0008022///protein C-terminus binding+++GO:0008134///transcription factor binding+++GO:0008233///peptidase activity+++GO:0008234///cysteine-type peptidase activity+++GO:0016787///hydrolase activity+++GO:0031625///ubiqui…	molecular_function	binding+++catalytic activity
258098	'Olfr1490'	mRNA	GO:0004930///G protein-coupled receptor activity+++GO:0004984///olfactory receptor activity	molecular_function	molecular transducer activity
258218	'Olfr102'	mRNA	GO:0004888///transmembrane signaling receptor activity+++GO:0004930///G protein-coupled receptor activity+++GO:0004984///olfactory receptor activity	molecular_function	molecular transducer activity
258413	'Olfr881'	mRNA	GO:0004930///G protein-coupled receptor activity+++GO:0004984///olfactory receptor activity+++GO:0005549///odorant binding	molecular_function	molecular transducer activity+++binding
259277	'Klk8'	mRNA	GO:0004252///serine-type endopeptidase activity+++GO:0008233///peptidase activity+++GO:0008236///serine-type peptidase activity+++GO:0016787///hydrolase activity	molecular_function	catalytic activity
26356	'Ing1'	mRNA	GO:0035064///methylated histone binding+++GO:0046872///metal ion binding	molecular_function	binding
26365	'Ceacam1'	mRNA	GO:0001618///virus receptor activity+++GO:0003779///actin binding+++GO:0005130///granulocyte colony-stimulating factor receptor binding+++GO:0005515///protein binding+++GO:0005516///calmodulin binding+++GO:0015125///bile acid transmembrane transporter activity+++GO:0019900///kinase binding+++GO:0019901///protein kinase binding+++GO:0019903///protein phosphatase binding+++GO:0031005///filamin bind…	molecular_function	hijacked molecular function+++binding+++transporter activity
26385	'Grk6'	mRNA	GO:0000166///nucleotide binding+++GO:0004672///protein kinase activity+++GO:0004674///protein serine/threonine kinase activity+++GO:0004703///G protein-coupled receptor kinase activity+++GO:0005515///protein binding+++GO:0005524///ATP binding+++GO:0016301///kinase activity+++GO:0016740///transferase activity+++GO:0047696///beta-adrenergic receptor kinase activity	molecular_function	binding+++catalytic activity
26390	'Mapkbp1'	mRNA	GO:0005515///protein binding	molecular_function	binding
264064	'Cdk8'	mRNA	GO:0000166///nucleotide binding+++GO:0004672///protein kinase activity+++GO:0004674///protein serine/threonine kinase activity+++GO:0004693///cyclin-dependent protein serine/threonine kinase activity+++GO:0005515///protein binding+++GO:0005524///ATP binding+++GO:0008353///RNA polymerase II CTD heptapeptide repeat kinase activity+++GO:0016301///kinase activity+++GO:0016740///transferase activity++…	molecular_function	binding+++catalytic activity+++molecular transducer activity
26413	'Mapk1'	mRNA	GO:0000166///nucleotide binding+++GO:0001784///phosphotyrosine residue binding+++GO:0003690///double-stranded DNA binding+++GO:0004672///protein kinase activity+++GO:0004674///protein serine/threonine kinase activity+++GO:0004707///MAP kinase activity+++GO:0004708///MAP kinase kinase activity+++GO:0005515///protein binding+++GO:0005524///ATP binding+++GO:0008134///transcription factor binding+++G…	molecular_function	binding+++catalytic activity
266645	'Acmsd'	mRNA	GO:0001760///aminocarboxymuconate-semialdehyde decarboxylase activity+++GO:0008270///zinc ion binding+++GO:0016787///hydrolase activity+++GO:0016829///lyase activity+++GO:0016831///carboxy-lyase activity+++GO:0046872///metal ion binding	molecular_function	catalytic activity+++binding
268345	'Kcnc2'	mRNA	GO:0005216///ion channel activity+++GO:0005244///voltage-gated ion channel activity+++GO:0005249///voltage-gated potassium channel activity+++GO:0005251///delayed rectifier potassium channel activity+++GO:0005267///potassium channel activity+++GO:0005515///protein binding+++GO:0044325///ion channel binding+++GO:0099508///voltage-gated ion channel activity involved in regulation of presynaptic mem…	molecular_function	transporter activity+++binding
268709	'Fam107a'	mRNA	GO:0003779///actin binding+++GO:0005515///protein binding	molecular_function	binding
268747	'Carmil3'	mRNA	GO:0003674///molecular_function	molecular_function	molecular_function
268934	'Grm4'	mRNA	GO:0001642///group III metabotropic glutamate receptor activity+++GO:0004930///G protein-coupled receptor activity+++GO:0005516///calmodulin binding+++GO:0008066///glutamate receptor activity+++GO:0048306///calcium-dependent protein binding	molecular_function	molecular transducer activity+++binding
268935	'Scube3'	mRNA	GO:0005509///calcium ion binding+++GO:0042802///identical protein binding	molecular_function	binding
268949	'Mucl3'	mRNA	GO:0003674///molecular_function	molecular_function	molecular_function
268958	'Capn11'	mRNA	GO:0004198///calcium-dependent cysteine-type endopeptidase activity+++GO:0005509///calcium ion binding+++GO:0008233///peptidase activity+++GO:0008234///cysteine-type peptidase activity+++GO:0016787///hydrolase activity+++GO:0046872///metal ion binding	molecular_function	catalytic activity+++binding
268970	'Arhgap28'	mRNA	GO:0005096///GTPase activator activity	molecular_function	molecular function regulator
268996	'Ss18'	mRNA	GO:0003713///transcription coactivator activity+++GO:0030374///nuclear receptor transcription coactivator activity	molecular_function	transcription regulator activity
26903	'Dysf'	mRNA	GO:0005509///calcium ion binding+++GO:0005515///protein binding+++GO:0005543///phospholipid binding+++GO:0005544///calcium-dependent phospholipid binding+++GO:0008017///microtubule binding+++GO:0008289///lipid binding+++GO:0043014///alpha-tubulin binding+++GO:0046872///metal ion binding	molecular_function	binding
269233	'Fam171a1'	mRNA	GO:0003674///molecular_function	molecular_function	molecular_function
269389	'Tox2'	mRNA	GO:0000978///RNA polymerase II proximal promoter sequence-specific DNA binding+++GO:0001085///RNA polymerase II transcription factor binding+++GO:0001228///DNA-binding transcription activator activity, RNA polymerase II-specific+++GO:0003677///DNA binding	molecular_function	binding+++transcription regulator activity
269470	'Wdr3'	mRNA	GO:0030515///snoRNA binding	molecular_function	binding
269473	'Lrig2'	mRNA	GO:0005102///signaling receptor binding+++GO:0005515///protein binding	molecular_function	binding
269529	'Fbxo10'	mRNA	GO:0004842///ubiquitin-protein transferase activity	molecular_function	catalytic activity
269615	'Plch2'	mRNA	GO:0004435///phosphatidylinositol phospholipase C activity+++GO:0004629///phospholipase C activity+++GO:0005509///calcium ion binding+++GO:0008081///phosphoric diester hydrolase activity+++GO:0016787///hydrolase activity+++GO:0046872///metal ion binding	molecular_function	catalytic activity+++binding
269642	'Nat8l'	mRNA	GO:0008080///N-acetyltransferase activity+++GO:0016740///transferase activity+++GO:0016746///transferase activity, transferring acyl groups+++GO:0017188///aspartate N-acetyltransferase activity	molecular_function	catalytic activity
26968	'Islr'	mRNA
269695	'Rnft2'	mRNA	GO:0003674///molecular_function+++GO:0046872///metal ion binding	molecular_function	molecular_function+++binding
269702	'Mphosph9'	mRNA	GO:0003674///molecular_function	molecular_function	molecular_function
269774	'Aak1'	mRNA	GO:0000166///nucleotide binding+++GO:0004672///protein kinase activity+++GO:0004674///protein serine/threonine kinase activity+++GO:0005112///Notch binding+++GO:0005524///ATP binding+++GO:0016301///kinase activity+++GO:0016740///transferase activity+++GO:0035612///AP-2 adaptor complex binding	molecular_function	binding+++catalytic activity
270091	'Lrrc36'	mRNA	GO:0003674///molecular_function	molecular_function	molecular_function
270096	'Mon1b'	mRNA	GO:0003674///molecular_function	molecular_function	molecular_function
27059	'Sh3d19'	mRNA	GO:0005515///protein binding+++GO:0070064///proline-rich region binding	molecular_function	binding
271697	'Cdk15'	mRNA	GO:0000166///nucleotide binding+++GO:0004672///protein kinase activity+++GO:0004674///protein serine/threonine kinase activity+++GO:0004693///cyclin-dependent protein serine/threonine kinase activity+++GO:0005524///ATP binding+++GO:0016301///kinase activity+++GO:0016740///transferase activity+++GO:0030332///cyclin binding+++GO:0046872///metal ion binding	molecular_function	binding+++catalytic activity+++molecular transducer activity
271844	'Pla2g4f'	mRNA	GO:0004620///phospholipase activity+++GO:0004622///lysophospholipase activity+++GO:0004623///phospholipase A2 activity+++GO:0005509///calcium ion binding+++GO:0005544///calcium-dependent phospholipid binding+++GO:0016787///hydrolase activity+++GO:0046872///metal ion binding+++GO:0047498///calcium-dependent phospholipase A2 activity+++GO:0102567///phospholipase A2 activity (consuming 1,2-dipalmito…	molecular_function	catalytic activity+++binding
27205	'Podxl'	mRNA
27225	'Ddx24'	mRNA	GO:0000166///nucleotide binding+++GO:0003676///nucleic acid binding+++GO:0003723///RNA binding+++GO:0003724///RNA helicase activity+++GO:0004386///helicase activity+++GO:0005524///ATP binding+++GO:0016787///hydrolase activity	molecular_function	binding+++catalytic activity
27389	'Dusp13'	mRNA	GO:0004721///phosphoprotein phosphatase activity+++GO:0004725///protein tyrosine phosphatase activity+++GO:0008138///protein tyrosine/serine/threonine phosphatase activity+++GO:0016787///hydrolase activity+++GO:0016791///phosphatase activity	molecular_function	catalytic activity
27410	'Abca3'	mRNA	GO:0000166///nucleotide binding+++GO:0005319///lipid transporter activity+++GO:0005524///ATP binding+++GO:0016887///ATPase activity+++GO:0042626///ATPase activity, coupled to transmembrane movement of substances	molecular_function	binding+++transporter activity+++catalytic activity
276952	'Rasl10b'	mRNA	GO:0000166///nucleotide binding+++GO:0003924///GTPase activity+++GO:0005515///protein binding+++GO:0005525///GTP binding	molecular_function	binding+++catalytic activity
277154	'Nynrin'	mRNA	GO:0003674///molecular_function+++GO:0003676///nucleic acid binding+++GO:0003729///mRNA binding+++GO:0004521///endoribonuclease activity	molecular_function	molecular_function+++binding+++catalytic activity
277973	'Slc9a5'	mRNA	GO:0015297///antiporter activity+++GO:0015299///solute:proton antiporter activity+++GO:0015385///sodium:proton antiporter activity+++GO:0015386///potassium:proton antiporter activity	molecular_function	transporter activity
27883	'Tango2'	mRNA	GO:0003674///molecular_function	molecular_function	molecular_function
279028	'Adamts13'	mRNA	GO:0004175///endopeptidase activity+++GO:0004222///metalloendopeptidase activity+++GO:0008233///peptidase activity+++GO:0008237///metallopeptidase activity+++GO:0016787///hydrolase activity+++GO:0046872///metal ion binding	molecular_function	catalytic activity+++binding
286940	'Flnb'	mRNA	GO:0003779///actin binding+++GO:0005515///protein binding+++GO:0042802///identical protein binding	molecular_function	binding
29819	'Stau2'	mRNA	GO:0003723///RNA binding+++GO:0003725///double-stranded RNA binding+++GO:0019894///kinesin binding+++GO:0030544///Hsp70 protein binding+++GO:0043022///ribosome binding+++GO:0051019///mitogen-activated protein kinase binding	molecular_function	binding
29871	'Scmh1'	mRNA	GO:0003682///chromatin binding+++GO:0005515///protein binding+++GO:0042393///histone binding	molecular_function	binding
30841	'Kdm2b'	mRNA	GO:0000978///RNA polymerase II proximal promoter sequence-specific DNA binding+++GO:0003677///DNA binding+++GO:0003723///RNA binding+++GO:0005515///protein binding+++GO:0008270///zinc ion binding+++GO:0016491///oxidoreductase activity+++GO:0019843///rRNA binding+++GO:0032452///histone demethylase activity+++GO:0045322///unmethylated CpG binding+++GO:0046872///metal ion binding+++GO:0051213///diox…	molecular_function	binding+++catalytic activity
30843	'Fbxl12'	mRNA
30926	'Glrx3'	mRNA	GO:0005080///protein kinase C binding+++GO:0005515///protein binding+++GO:0009055///electron transfer activity+++GO:0015035///protein disulfide oxidoreductase activity+++GO:0042802///identical protein binding+++GO:0046872///metal ion binding+++GO:0051536///iron-sulfur cluster binding	molecular_function	binding+++catalytic activity
30928	'Zbtb18'	mRNA	GO:0003676///nucleic acid binding+++GO:0003677///DNA binding+++GO:0003713///transcription coactivator activity+++GO:0043565///sequence-specific DNA binding+++GO:0046872///metal ion binding	molecular_function	binding+++transcription regulator activity
319229	'Sctr'	mRNA	GO:0004888///transmembrane signaling receptor activity+++GO:0004930///G protein-coupled receptor activity+++GO:0008528///G protein-coupled peptide receptor activity+++GO:0015055///secretin receptor activity+++GO:0017046///peptide hormone binding+++GO:0042277///peptide binding	molecular_function	molecular transducer activity+++binding
319478	'Cxxc4'	mRNA	GO:0003677///DNA binding+++GO:0005515///protein binding+++GO:0008270///zinc ion binding+++GO:0008327///methyl-CpG binding+++GO:0030165///PDZ domain binding+++GO:0046872///metal ion binding	molecular_function	binding
319504	'Nrcam'	mRNA	GO:0005515///protein binding+++GO:0030506///ankyrin binding+++GO:0086080///protein binding involved in heterotypic cell-cell adhesion+++GO:0098632///cell-cell adhesion mediator activity	molecular_function	binding
319594	'Hif1an'	mRNA	GO:0005112///Notch binding+++GO:0005506///iron ion binding+++GO:0005515///protein binding+++GO:0008198///ferrous iron binding+++GO:0008270///zinc ion binding+++GO:0016491///oxidoreductase activity+++GO:0016706///oxidoreductase activity, acting on paired donors, with incorporation or reduction of molecular oxygen, 2-oxoglutarate as one donor, and incorporation of one atom each of oxygen into both …	molecular_function	binding+++catalytic activity
319604	'Fam168a'	mRNA	GO:0003674///molecular_function	molecular_function	molecular_function
319622	'Itpripl2'	mRNA	GO:0003674///molecular_function	molecular_function	molecular_function
319740	'Zfyve27'	mRNA	GO:0005515///protein binding+++GO:0043621///protein self-association+++GO:0046872///metal ion binding	molecular_function	binding
320007	'Sidt1'	mRNA	GO:0003723///RNA binding+++GO:0003725///double-stranded RNA binding+++GO:0015485///cholesterol binding+++GO:0051033///RNA transmembrane transporter activity	molecular_function	binding+++transporter activity
320127	'Dgki'	mRNA	GO:0000166///nucleotide binding+++GO:0003951///NAD+ kinase activity+++GO:0004143///diacylglycerol kinase activity+++GO:0005095///GTPase inhibitor activity+++GO:0005524///ATP binding+++GO:0016301///kinase activity+++GO:0016740///transferase activity+++GO:0017016///Ras GTPase binding	molecular_function	binding+++catalytic activity+++molecular function regulator
320209	'Ddx11'	mRNA	GO:0000166///nucleotide binding+++GO:0003676///nucleic acid binding+++GO:0003677///DNA binding+++GO:0003678///DNA helicase activity+++GO:0003682///chromatin binding+++GO:0003688///DNA replication origin binding+++GO:0003690///double-stranded DNA binding+++GO:0003697///single-stranded DNA binding+++GO:0003723///RNA binding+++GO:0003727///single-stranded RNA binding+++GO:0004386///helicase activity…	molecular_function	binding+++catalytic activity
320244	'Ttll5'	mRNA	GO:0000166///nucleotide binding+++GO:0005524///ATP binding+++GO:0015631///tubulin binding+++GO:0016874///ligase activity+++GO:0070740///tubulin-glutamic acid ligase activity	molecular_function	binding+++catalytic activity
320404	'Itpkb'	mRNA	GO:0000166///nucleotide binding+++GO:0005524///ATP binding+++GO:0008440///inositol-1,4,5-trisphosphate 3-kinase activity+++GO:0016301///kinase activity+++GO:0016740///transferase activity+++GO:0051765///inositol tetrakisphosphate kinase activity	molecular_function	binding+++catalytic activity
320534	'Tmem104'	mRNA	GO:0003674///molecular_function	molecular_function	molecular_function
320557	'Fam169a'	mRNA	GO:0003674///molecular_function	molecular_function	molecular_function
320563	'Islr2'	mRNA	GO:0005515///protein binding	molecular_function	binding
320655	'Pgap3'	mRNA	GO:0016788///hydrolase activity, acting on ester bonds	molecular_function	catalytic activity
320685	'Dctd'	mRNA	GO:0003824///catalytic activity+++GO:0004132///dCMP deaminase activity+++GO:0008270///zinc ion binding+++GO:0016787///hydrolase activity+++GO:0042802///identical protein binding+++GO:0046872///metal ion binding	molecular_function	catalytic activity+++binding
320712	'Abi3bp'	mRNA	GO:0005201///extracellular matrix structural constituent+++GO:0005518///collagen binding+++GO:0005539///glycosaminoglycan binding+++GO:0008201///heparin binding	molecular_function	structural molecule activity+++binding
320938	'Tnpo3'	mRNA	GO:0008536///Ran GTPase binding+++GO:0042802///identical protein binding	molecular_function	binding
321006	'Dcaf1'	mRNA	GO:0000166///nucleotide binding+++GO:0004674///protein serine/threonine kinase activity+++GO:0005524///ATP binding+++GO:0016301///kinase activity+++GO:0016740///transferase activity+++GO:0030331///estrogen receptor binding+++GO:1990244///histone kinase activity (H2A-T120 specific)	molecular_function	binding+++catalytic activity
326622	'Upf2'	mRNA	GO:0003723///RNA binding+++GO:0042162///telomeric DNA binding	molecular_function	binding
327956	'Vmo1'	mRNA	GO:0003674///molecular_function	molecular_function	molecular_function
327958	'Pitpnm3'	mRNA	GO:0004620///phospholipase activity+++GO:0005509///calcium ion binding+++GO:0008289///lipid binding+++GO:0030971///receptor tyrosine kinase binding+++GO:0046872///metal ion binding	molecular_function	catalytic activity+++binding
327992	'Hsf5'	mRNA	GO:0000978///RNA polymerase II proximal promoter sequence-specific DNA binding+++GO:0003677///DNA binding+++GO:0003700///DNA-binding transcription factor activity+++GO:0043565///sequence-specific DNA binding	molecular_function	binding+++transcription regulator activity
328232	'Gfod1'	mRNA	GO:0016491///oxidoreductase activity	molecular_function	catalytic activity
328833	'Treml2'	mRNA	GO:0038023///signaling receptor activity	molecular_function	molecular transducer activity
328845	'Acsbg2'	mRNA	GO:0000166///nucleotide binding+++GO:0003824///catalytic activity+++GO:0003996///acyl-CoA ligase activity+++GO:0004467///long-chain fatty acid-CoA ligase activity+++GO:0005524///ATP binding+++GO:0016405///CoA-ligase activity+++GO:0016874///ligase activity+++GO:0047617///acyl-CoA hydrolase activity+++GO:0047676///arachidonate-CoA ligase activity+++GO:0102391///decanoate-CoA ligase activity	molecular_function	binding+++catalytic activity
329251	'Ppp1r12b'	mRNA	GO:0004857///enzyme inhibitor activity+++GO:0019208///phosphatase regulator activity+++GO:0019901///protein kinase binding	molecular_function	molecular function regulator+++binding
329324	'Syt14'	mRNA	GO:0005515///protein binding+++GO:0005543///phospholipid binding+++GO:0005544///calcium-dependent phospholipid binding+++GO:0042802///identical protein binding	molecular_function	binding
329831	'Fam166b'	mRNA	GO:0003674///molecular_function	molecular_function	molecular_function
330267	'Thsd7a'	mRNA	GO:0003674///molecular_function	molecular_function	molecular_function
330319	'Wipf3'	mRNA	GO:0003779///actin binding+++GO:0017124///SH3 domain binding+++GO:0051015///actin filament binding	molecular_function	binding
330355	'Dnah6'	mRNA	GO:0003777///microtubule motor activity+++GO:0005524///ATP binding+++GO:0008569///ATP-dependent microtubule motor activity, minus-end-directed+++GO:0045505///dynein intermediate chain binding+++GO:0051959///dynein light intermediate chain binding	molecular_function	catalytic activity+++binding
330369	'Fbxo41'	mRNA
330662	'Dock1'	mRNA	GO:0005085///guanyl-nucleotide exchange factor activity+++GO:0005096///GTPase activator activity+++GO:0005515///protein binding+++GO:0017124///SH3 domain binding	molecular_function	binding+++molecular function regulator
330863	'Trim67'	mRNA	GO:0005515///protein binding+++GO:0008270///zinc ion binding+++GO:0046872///metal ion binding	molecular_function	binding
330953	'Hcn4'	mRNA	GO:0000166///nucleotide binding+++GO:0005216///ion channel activity+++GO:0005222///intracellular cAMP-activated cation channel activity+++GO:0005244///voltage-gated ion channel activity+++GO:0005248///voltage-gated sodium channel activity+++GO:0005249///voltage-gated potassium channel activity+++GO:0005267///potassium channel activity+++GO:0005272///sodium channel activity+++GO:0005515///protein …	molecular_function	binding+++transporter activity
332175	'Zdhhc23'	mRNA	GO:0016409///palmitoyltransferase activity+++GO:0016740///transferase activity+++GO:0016746///transferase activity, transferring acyl groups+++GO:0019706///protein-cysteine S-palmitoyltransferase activity	molecular_function	catalytic activity
332221	'Zscan10'	mRNA	GO:0003676///nucleic acid binding+++GO:0003677///DNA binding+++GO:0003700///DNA-binding transcription factor activity+++GO:0005515///protein binding+++GO:0043565///sequence-specific DNA binding+++GO:0046872///metal ion binding	molecular_function	binding+++transcription regulator activity
332579	'Card9'	mRNA	GO:0005515///protein binding+++GO:0019904///protein domain specific binding+++GO:0042803///protein homodimerization activity+++GO:0050700///CARD domain binding	molecular_function	binding
332934	'Zmynd12'	mRNA	GO:0003674///molecular_function	molecular_function	molecular_function
333654	'Ppp1r13l'	mRNA	GO:0005515///protein binding+++GO:0008134///transcription factor binding+++GO:0042802///identical protein binding	molecular_function	binding
333789	'N4bp2'	mRNA	GO:0004519///endonuclease activity+++GO:0005515///protein binding+++GO:0005524///ATP binding+++GO:0046404///ATP-dependent polydeoxyribonucleotide 5'-hydroxyl-kinase activity	molecular_function	catalytic activity+++binding
338355	'Fkbp15'	mRNA	GO:0003755///peptidyl-prolyl cis-trans isomerase activity+++GO:0003779///actin binding+++GO:0016853///isomerase activity	molecular_function	catalytic activity+++binding
353170	'Txlng'	mRNA	GO:0005515///protein binding+++GO:0008134///transcription factor binding+++GO:0019905///syntaxin binding+++GO:0033613///activating transcription factor binding	molecular_function	binding
353236	'Pcdhac1'	mRNA	GO:0003674///molecular_function+++GO:0005509///calcium ion binding	molecular_function	molecular_function+++binding
353237	'Pcdhac2'	mRNA	GO:0003674///molecular_function+++GO:0005509///calcium ion binding+++GO:0046872///metal ion binding	molecular_function	molecular_function+++binding
360013	'Myo18a'	mRNA	GO:0000166///nucleotide binding+++GO:0003774///motor activity+++GO:0003779///actin binding+++GO:0005524///ATP binding+++GO:0043531///ADP binding+++GO:0051015///actin filament binding	molecular_function	binding+++catalytic activity
378435	'Mafa'	mRNA	GO:0000978///RNA polymerase II proximal promoter sequence-specific DNA binding+++GO:0001228///DNA-binding transcription activator activity, RNA polymerase II-specific+++GO:0003677///DNA binding+++GO:0003700///DNA-binding transcription factor activity+++GO:0043565///sequence-specific DNA binding	molecular_function	binding+++transcription regulator activity
380629	'Heca'	mRNA	GO:0003674///molecular_function	molecular_function	molecular_function
380669	'Lin28b'	mRNA	GO:0003676///nucleic acid binding+++GO:0003723///RNA binding+++GO:0008270///zinc ion binding+++GO:0046872///metal ion binding	molecular_function	binding
380702	'Shisa6'	mRNA	GO:0030165///PDZ domain binding+++GO:0035255///ionotropic glutamate receptor binding	molecular_function	binding
380711	'Rap1gap2'	mRNA	GO:0005096///GTPase activator activity	molecular_function	molecular function regulator
380713	'Scarf1'	mRNA	GO:0005044///scavenger receptor activity+++GO:0005515///protein binding+++GO:0030169///low-density lipoprotein particle binding	molecular_function	cargo receptor activity+++binding
380755	'Lsmem1'	mRNA	GO:0003674///molecular_function	molecular_function	molecular_function
380836	'Mrs2'	mRNA	GO:0015095///magnesium ion transmembrane transporter activity	molecular_function	transporter activity
380907	'Gm5142'	mRNA	GO:0003674///molecular_function	molecular_function	molecular_function
380916	'Lrch1'	mRNA	GO:0005515///protein binding	molecular_function	binding
380921	'Dgkh'	mRNA	GO:0000166///nucleotide binding+++GO:0003951///NAD+ kinase activity+++GO:0004143///diacylglycerol kinase activity+++GO:0005524///ATP binding+++GO:0016301///kinase activity+++GO:0016740///transferase activity+++GO:0019900///kinase binding+++GO:0032093///SAM domain binding+++GO:0042802///identical protein binding+++GO:0042803///protein homodimerization activity	molecular_function	binding+++catalytic activity
380959	'Alg10b'	mRNA	GO:0000977///RNA polymerase II regulatory region sequence-specific DNA binding+++GO:0001227///DNA-binding transcription repressor activity, RNA polymerase II-specific+++GO:0003677///DNA binding+++GO:0003700///DNA-binding transcription factor activity+++GO:0003713///transcription coactivator activity+++GO:0004583///dolichyl-phosphate-glucose-glycolipid alpha-glucosyltransferase activity+++GO:00167…	molecular_function	binding+++transcription regulator activity+++catalytic activity
380969	'Nckap5l'	mRNA	GO:0003674///molecular_function	molecular_function	molecular_function
381022	'Kmt2d'	mRNA	GO:0000976///transcription regulatory region sequence-specific DNA binding+++GO:0001228///DNA-binding transcription activator activity, RNA polymerase II-specific+++GO:0003713///transcription coactivator activity+++GO:0005515///protein binding+++GO:0008168///methyltransferase activity+++GO:0016740///transferase activity+++GO:0042393///histone binding+++GO:0042800///histone methyltransferase activ…	molecular_function	binding+++transcription regulator activity+++catalytic activity
381199	'Tmem151a'	mRNA	GO:0003674///molecular_function	molecular_function	molecular_function
381201	'Ap5b1'	mRNA	GO:0003674///molecular_function	molecular_function	molecular_function
381269	'Mreg'	mRNA	GO:0005515///protein binding+++GO:0008289///lipid binding+++GO:0035091///phosphatidylinositol binding	molecular_function	binding
381293	'Kif14'	mRNA	GO:0000166///nucleotide binding+++GO:0003774///motor activity+++GO:0003777///microtubule motor activity+++GO:0005524///ATP binding+++GO:0008017///microtubule binding+++GO:0008574///ATP-dependent microtubule motor activity, plus-end-directed+++GO:0015631///tubulin binding+++GO:0016887///ATPase activity+++GO:0019901///protein kinase binding+++GO:0030165///PDZ domain binding	molecular_function	binding+++catalytic activity
381305	'Rc3h1'	mRNA	GO:0003723///RNA binding+++GO:0003725///double-stranded RNA binding+++GO:0003729///mRNA binding+++GO:0003730///mRNA 3'-UTR binding+++GO:0004842///ubiquitin-protein transferase activity+++GO:0005515///protein binding+++GO:0008270///zinc ion binding+++GO:0016740///transferase activity+++GO:0035198///miRNA binding+++GO:0035613///RNA stem-loop binding+++GO:0046872///metal ion binding	molecular_function	binding+++catalytic activity
381338	'Lonrf2'	mRNA
381359	'Prdm12'	mRNA	GO:0000977///RNA polymerase II regulatory region sequence-specific DNA binding+++GO:0003676///nucleic acid binding+++GO:0003677///DNA binding+++GO:0003700///DNA-binding transcription factor activity+++GO:0008168///methyltransferase activity+++GO:0016740///transferase activity+++GO:0031490///chromatin DNA binding+++GO:0043565///sequence-specific DNA binding+++GO:0046872///metal ion binding+++GO:19…	molecular_function	binding+++transcription regulator activity+++catalytic activity
381399	'Bpifb4'	mRNA	GO:0008289///lipid binding	molecular_function	binding
381628	'Adgrf3'	mRNA	GO:0004888///transmembrane signaling receptor activity+++GO:0004930///G protein-coupled receptor activity	molecular_function	molecular transducer activity
381677	'Vgf'	mRNA	GO:0005179///hormone activity+++GO:0005184///neuropeptide hormone activity+++GO:0008083///growth factor activity	molecular_function	binding+++molecular function regulator
381810	'Lpar5'	mRNA	GO:0004930///G protein-coupled receptor activity	molecular_function	molecular transducer activity
381979	'Brsk1'	mRNA	GO:0000166///nucleotide binding+++GO:0000287///magnesium ion binding+++GO:0004672///protein kinase activity+++GO:0004674///protein serine/threonine kinase activity+++GO:0005515///protein binding+++GO:0005524///ATP binding+++GO:0016301///kinase activity+++GO:0016740///transferase activity+++GO:0019901///protein kinase binding+++GO:0043015///gamma-tubulin binding+++GO:0046872///metal ion binding+++…	molecular_function	binding+++catalytic activity
381983	'Lmtk3'	mRNA	GO:0000166///nucleotide binding+++GO:0004672///protein kinase activity+++GO:0004674///protein serine/threonine kinase activity+++GO:0005524///ATP binding+++GO:0016301///kinase activity+++GO:0016740///transferase activity+++GO:0046872///metal ion binding	molecular_function	binding+++catalytic activity
382051	'Pdp2'	mRNA	GO:0003824///catalytic activity+++GO:0004721///phosphoprotein phosphatase activity+++GO:0004722///protein serine/threonine phosphatase activity+++GO:0004724///magnesium-dependent protein serine/threonine phosphatase activity+++GO:0004741///[pyruvate dehydrogenase (lipoamide)] phosphatase activity+++GO:0016787///hydrolase activity+++GO:0043169///cation binding+++GO:0046872///metal ion binding	molecular_function	catalytic activity+++binding
382056	'Crtc1'	mRNA	GO:0005515///protein binding+++GO:0008140///cAMP response element binding protein binding	molecular_function	binding
382083	'Snx22'	mRNA	GO:0003674///molecular_function+++GO:0035091///phosphatidylinositol binding	molecular_function	molecular_function+++binding
382113	'Slc22a14'	mRNA	GO:0022857///transmembrane transporter activity	molecular_function	transporter activity
382207	'Jade3'	mRNA	GO:0003674///molecular_function+++GO:0046872///metal ion binding	molecular_function	molecular_function+++binding
382236	'Brwd3'	mRNA	GO:0003674///molecular_function	molecular_function	molecular_function
382427	'Best3'	mRNA	GO:0005254///chloride channel activity	molecular_function	transporter activity
382639	'Zbtb42'	mRNA	GO:0003676///nucleic acid binding+++GO:0003677///DNA binding+++GO:0046872///metal ion binding	molecular_function	binding
383103	'Tvp23a'	mRNA	GO:0003674///molecular_function	molecular_function	molecular_function
383787	'Ankrd63'	mRNA	GO:0003674///molecular_function	molecular_function	molecular_function
384071	'Slc25a34'	mRNA
384198	'Fam47e'	mRNA	GO:0003674///molecular_function	molecular_function	molecular_function
384569	'Nova2'	mRNA	GO:0003676///nucleic acid binding+++GO:0003723///RNA binding+++GO:0003729///mRNA binding+++GO:0005515///protein binding	molecular_function	binding
384783	'Irs2'	mRNA	GO:0005158///insulin receptor binding+++GO:0005515///protein binding+++GO:0019901///protein kinase binding+++GO:0019903///protein phosphatase binding+++GO:0019904///protein domain specific binding+++GO:0043548///phosphatidylinositol 3-kinase binding+++GO:0071889///14-3-3 protein binding	molecular_function	binding
386463	'Cdsn'	mRNA	GO:0042803///protein homodimerization activity	molecular_function	binding
399603	'Lratd2'	mRNA	GO:0003674///molecular_function	molecular_function	molecular_function
406218	'Panx2'	mRNA	GO:0005198///structural molecule activity+++GO:0005243///gap junction channel activity+++GO:0015267///channel activity+++GO:0022829///wide pore channel activity+++GO:0044877///protein-containing complex binding+++GO:0055077///gap junction hemi-channel activity	molecular_function	structural molecule activity+++transporter activity+++binding
406219	'Krt87'	mRNA	GO:0003674///molecular_function	molecular_function	molecular_function
407786	'Taf9b'	mRNA	GO:0000976///transcription regulatory region sequence-specific DNA binding+++GO:0008134///transcription factor binding+++GO:0044212///transcription regulatory region DNA binding+++GO:0046982///protein heterodimerization activity	molecular_function	binding
407823	'Baz2b'	mRNA	GO:0003674///molecular_function+++GO:0003677///DNA binding+++GO:0046872///metal ion binding	molecular_function	molecular_function+++binding
407831	'Tmem204'	mRNA	GO:0005515///protein binding	molecular_function	binding
414801	'Itprip'	mRNA	GO:0004860///protein kinase inhibitor activity+++GO:0005515///protein binding	molecular_function	molecular function regulator+++binding
414872	'Zyg11b'	mRNA
432530	'Adcy1'	mRNA	GO:0000166///nucleotide binding+++GO:0004016///adenylate cyclase activity+++GO:0005516///calmodulin binding+++GO:0005524///ATP binding+++GO:0008294///calcium- and calmodulin-responsive adenylate cyclase activity+++GO:0016829///lyase activity+++GO:0016849///phosphorus-oxygen lyase activity+++GO:0046872///metal ion binding	molecular_function	binding+++catalytic activity
432572	'Specc1'	mRNA	GO:0003674///molecular_function	molecular_function	molecular_function
433586	'Maml3'	mRNA	GO:0003713///transcription coactivator activity	molecular_function	transcription regulator activity
433702	'Ncbp1'	mRNA	GO:0000339///RNA cap binding+++GO:0000340///RNA 7-methylguanosine cap binding+++GO:0003723///RNA binding+++GO:0003729///mRNA binding+++GO:0005515///protein binding	molecular_function	binding
433809	'Rnf207'	mRNA	GO:0008270///zinc ion binding+++GO:0030544///Hsp70 protein binding+++GO:0044325///ion channel binding+++GO:0046872///metal ion binding+++GO:0051087///chaperone binding	molecular_function	binding
433940	'Fam222a'	mRNA	GO:0003674///molecular_function	molecular_function	molecular_function
434008	'Tmem178b'	mRNA	GO:0003674///molecular_function	molecular_function	molecular_function
434128	'Pnmal2'	mRNA	GO:0003674///molecular_function	molecular_function	molecular_function
434215	'Lrrc32'	mRNA	GO:0019838///growth factor binding+++GO:0050431///transforming growth factor beta binding	molecular_function	binding
434234	'Rexo5'	mRNA	GO:0003676///nucleic acid binding+++GO:0003723///RNA binding+++GO:0004527///exonuclease activity	molecular_function	binding+++catalytic activity
435626	'Rufy4'	mRNA	GO:0032266///phosphatidylinositol-3-phosphate binding+++GO:0046872///metal ion binding	molecular_function	binding
435653	'Fcrlb'	mRNA	GO:0003674///molecular_function+++GO:0004888///transmembrane signaling receptor activity	molecular_function	molecular_function+++molecular transducer activity
435684	'Shf'	mRNA	GO:0001784///phosphotyrosine residue binding	molecular_function	binding
435965	'Lrp3'	mRNA	GO:0005515///protein binding	molecular_function	binding
449521	'Zfp213'	mRNA	GO:0003676///nucleic acid binding+++GO:0003700///DNA-binding transcription factor activity+++GO:0046872///metal ion binding	molecular_function	binding+++transcription regulator activity
450219	'Gsdma3'	mRNA	GO:0001786///phosphatidylserine binding+++GO:0005546///phosphatidylinositol-4,5-bisphosphate binding+++GO:0070273///phosphatidylinositol-4-phosphate binding	molecular_function	binding
497097	'Xkr4'	mRNA	GO:0003674///molecular_function	molecular_function	molecular_function
497652	'Acd'	mRNA	GO:0003677///DNA binding+++GO:0005515///protein binding+++GO:0042162///telomeric DNA binding+++GO:0044877///protein-containing complex binding+++GO:0070182///DNA polymerase binding	molecular_function	binding
50754	'Fbxw7'	mRNA	GO:0005515///protein binding+++GO:0008270///zinc ion binding+++GO:0030332///cyclin binding+++GO:0030674///protein binding, bridging+++GO:0031625///ubiquitin protein ligase binding+++GO:0042802///identical protein binding+++GO:0043130///ubiquitin binding+++GO:0046872///metal ion binding+++GO:0050816///phosphothreonine residue binding+++GO:0061630///ubiquitin protein ligase activity+++GO:0097027///…	molecular_function	binding+++catalytic activity+++molecular function regulator
50765	'Tfr2'	mRNA	GO:0004998///transferrin receptor activity+++GO:0005515///protein binding+++GO:0039706///co-receptor binding	molecular_function	cargo receptor activity+++binding
50788	'Fbxl8'	mRNA
50875	'Tmod3'	mRNA	GO:0003779///actin binding+++GO:0005523///tropomyosin binding+++GO:0051011///microtubule minus-end binding	molecular_function	binding
50918	'Myadm'	mRNA
50935	'St6galnac6'	mRNA	GO:0001665///alpha-N-acetylgalactosaminide alpha-2,6-sialyltransferase activity+++GO:0008373///sialyltransferase activity+++GO:0016740///transferase activity+++GO:0016757///transferase activity, transferring glycosyl groups	molecular_function	catalytic activity
51875	'Tmem141'	mRNA	GO:0003674///molecular_function	molecular_function	molecular_function
52028	'Bbs1'	mRNA	GO:0001103///RNA polymerase II repressing transcription factor binding+++GO:0005102///signaling receptor binding+++GO:0005113///patched binding+++GO:0005119///smoothened binding+++GO:0005515///protein binding+++GO:0051219///phosphoprotein binding	molecular_function	binding
52055	'Rab11fip5'	mRNA	GO:0017137///Rab GTPase binding+++GO:0043015///gamma-tubulin binding	molecular_function	binding
52132	'Ccdc97'	mRNA	GO:0003674///molecular_function	molecular_function	molecular_function
52184	'Odf2l'	mRNA	GO:0003674///molecular_function	molecular_function	molecular_function
52335	'Atxn1l'	mRNA	GO:0003677///DNA binding+++GO:0003723///RNA binding+++GO:0005515///protein binding	molecular_function	binding
52468	'Ctdsp2'	mRNA	GO:0004721///phosphoprotein phosphatase activity+++GO:0008420///RNA polymerase II CTD heptapeptide repeat phosphatase activity+++GO:0016787///hydrolase activity+++GO:0016791///phosphatase activity+++GO:0046872///metal ion binding	molecular_function	catalytic activity+++binding
52552	'Parp8'	mRNA	GO:0003950///NAD+ ADP-ribosyltransferase activity+++GO:0016740///transferase activity+++GO:0016757///transferase activity, transferring glycosyl groups+++GO:0019900///kinase binding+++GO:0043539///protein serine/threonine kinase activator activity+++GO:1990404///protein ADP-ribosylase activity	molecular_function	catalytic activity+++binding+++molecular function regulator
52588	'Tspan14'	mRNA	GO:0019899///enzyme binding	molecular_function	binding
52683	'Ncaph2'	mRNA	GO:0003682///chromatin binding	molecular_function	binding
52685	'Cd300lg'	mRNA	GO:0001791///IgM binding	molecular_function	binding
52822	'Rufy3'	mRNA	GO:0005515///protein binding+++GO:0046872///metal ion binding	molecular_function	binding
52855	'Lair1'	mRNA
52897	'Rbfox3'	mRNA	GO:0003676///nucleic acid binding+++GO:0003677///DNA binding+++GO:0003723///RNA binding+++GO:0003729///mRNA binding+++GO:0005515///protein binding	molecular_function	binding
52915	'Zmiz2'	mRNA	GO:0001085///RNA polymerase II transcription factor binding+++GO:0003712///transcription coregulator activity+++GO:0008270///zinc ion binding+++GO:0030374///nuclear receptor transcription coactivator activity+++GO:0046872///metal ion binding+++GO:0061665///SUMO ligase activity	molecular_function	binding+++transcription regulator activity+++catalytic activity
53310	'Dlg3'	mRNA	GO:0005515///protein binding+++GO:0008022///protein C-terminus binding+++GO:0019900///kinase binding+++GO:0019902///phosphatase binding+++GO:0019903///protein phosphatase binding+++GO:0019904///protein domain specific binding+++GO:0030165///PDZ domain binding+++GO:0031625///ubiquitin protein ligase binding+++GO:0035255///ionotropic glutamate receptor binding+++GO:0098919///structural constituent …	molecular_function	binding+++structural molecule activity
53404	'Atoh7'	mRNA	GO:0003677///DNA binding+++GO:0046983///protein dimerization activity	molecular_function	binding
53619	'Blcap'	mRNA	GO:0003674///molecular_function	molecular_function	molecular_function
53883	'Celsr2'	mRNA	GO:0004888///transmembrane signaling receptor activity+++GO:0004930///G protein-coupled receptor activity+++GO:0005509///calcium ion binding+++GO:0005515///protein binding	molecular_function	molecular transducer activity+++binding
54126	'Arhgef7'	mRNA	GO:0005085///guanyl-nucleotide exchange factor activity+++GO:0005089///Rho guanyl-nucleotide exchange factor activity+++GO:0005515///protein binding+++GO:0019901///protein kinase binding+++GO:0048365///Rac GTPase binding	molecular_function	binding+++molecular function regulator
54130	'Actr1a'	mRNA	GO:0000166///nucleotide binding+++GO:0005524///ATP binding+++GO:0106006///microtubule cortical anchor activity	molecular_function	binding
54325	'Elovl1'	mRNA	GO:0009922///fatty acid elongase activity+++GO:0016740///transferase activity+++GO:0102336///3-oxo-arachidoyl-CoA synthase activity+++GO:0102337///3-oxo-cerotoyl-CoA synthase activity+++GO:0102338///3-oxo-lignoceronyl-CoA synthase activity+++GO:0102756///very-long-chain 3-ketoacyl-CoA synthase activity	molecular_function	catalytic activity
54411	'Atp6ap1'	mRNA	GO:0000166///nucleotide binding+++GO:0005524///ATP binding+++GO:0017137///Rab GTPase binding+++GO:0046933///proton-transporting ATP synthase activity, rotational mechanism+++GO:0046961///proton-transporting ATPase activity, rotational mechanism	molecular_function	binding+++catalytic activity+++transporter activity
544806	'Tmem92'	mRNA	GO:0003674///molecular_function	molecular_function	molecular_function
544922	'Zkscan4'	mRNA	GO:0003676///nucleic acid binding+++GO:0003700///DNA-binding transcription factor activity+++GO:0046872///metal ion binding	molecular_function	binding+++transcription regulator activity
545136	'Fam186b'	mRNA	GO:0003674///molecular_function	molecular_function	molecular_function
54524	'Syt6'	mRNA	GO:0000149///SNARE binding+++GO:0001786///phosphatidylserine binding+++GO:0005509///calcium ion binding+++GO:0005515///protein binding+++GO:0005544///calcium-dependent phospholipid binding+++GO:0019905///syntaxin binding+++GO:0030276///clathrin binding+++GO:0042802///identical protein binding+++GO:0042803///protein homodimerization activity+++GO:0046872///metal ion binding+++GO:0046982///protein …	molecular_function	binding
545428	'Ccdc141'	mRNA	GO:0005515///protein binding+++GO:0098632///cell-cell adhesion mediator activity	molecular_function	binding
545474	'Scrt2'	mRNA	GO:0003676///nucleic acid binding+++GO:0003677///DNA binding+++GO:0003700///DNA-binding transcription factor activity+++GO:0046872///metal ion binding	molecular_function	binding+++transcription regulator activity
546134	'Gramd2'	mRNA	GO:0005546///phosphatidylinositol-4,5-bisphosphate binding+++GO:0008289///lipid binding+++GO:0035091///phosphatidylinositol binding	molecular_function	binding
54667	'Atp8b2'	mRNA	GO:0000166///nucleotide binding+++GO:0000287///magnesium ion binding+++GO:0005515///protein binding+++GO:0005524///ATP binding+++GO:0046872///metal ion binding	molecular_function	binding
54725	'Cadm1'	mRNA	GO:0005102///signaling receptor binding+++GO:0005515///protein binding+++GO:0030165///PDZ domain binding+++GO:0042803///protein homodimerization activity+++GO:0050839///cell adhesion molecule binding	molecular_function	binding
552899	'Ugt2a2'	mRNA	GO:0008194///UDP-glycosyltransferase activity+++GO:0015020///glucuronosyltransferase activity+++GO:0016740///transferase activity+++GO:0016757///transferase activity, transferring glycosyl groups+++GO:0016758///transferase activity, transferring hexosyl groups	molecular_function	catalytic activity
56044	'Rala'	mRNA	GO:0000166///nucleotide binding+++GO:0003924///GTPase activity+++GO:0005515///protein binding+++GO:0005525///GTP binding+++GO:0017022///myosin binding+++GO:0019003///GDP binding+++GO:0031625///ubiquitin protein ligase binding+++GO:0031755///Edg-2 lysophosphatidic acid receptor binding+++GO:0051117///ATPase binding	molecular_function	binding+++catalytic activity
56045	'Samhd1'	mRNA	GO:0000166///nucleotide binding+++GO:0003676///nucleic acid binding+++GO:0003697///single-stranded DNA binding+++GO:0003723///RNA binding+++GO:0003824///catalytic activity+++GO:0004540///ribonuclease activity+++GO:0005525///GTP binding+++GO:0008270///zinc ion binding+++GO:0008832///dGTPase activity+++GO:0016787///hydrolase activity+++GO:0016793///triphosphoric monoester hydrolase activity+++GO:00…	molecular_function	binding+++catalytic activity
56149	'Grasp'	mRNA	GO:0005515///protein binding+++GO:0030165///PDZ domain binding+++GO:0030306///ADP-ribosylation factor binding+++GO:0042802///identical protein binding	molecular_function	binding
56207	'Uchl5'	mRNA	GO:0004843///thiol-dependent ubiquitin-specific protease activity+++GO:0004866///endopeptidase inhibitor activity+++GO:0008233///peptidase activity+++GO:0008234///cysteine-type peptidase activity+++GO:0016787///hydrolase activity+++GO:0036459///thiol-dependent ubiquitinyl hydrolase activity+++GO:0070628///proteasome binding	molecular_function	catalytic activity+++molecular function regulator+++binding
56361	'Pus1'	mRNA	GO:0000049///tRNA binding+++GO:0002153///steroid receptor RNA activator RNA binding+++GO:0003723///RNA binding+++GO:0005515///protein binding+++GO:0009982///pseudouridine synthase activity+++GO:0016853///isomerase activity+++GO:0030374///nuclear receptor transcription coactivator activity+++GO:0106029///tRNA pseudouridine synthase activity	molecular_function	binding+++catalytic activity+++transcription regulator activity
56369	'Apip'	mRNA	GO:0008270///zinc ion binding+++GO:0016829///lyase activity+++GO:0042802///identical protein binding+++GO:0046570///methylthioribulose 1-phosphate dehydratase activity+++GO:0046872///metal ion binding	molecular_function	binding+++catalytic activity
56381	'Spen'	mRNA	GO:0001085///RNA polymerase II transcription factor binding+++GO:0003676///nucleic acid binding+++GO:0003677///DNA binding+++GO:0003697///single-stranded DNA binding+++GO:0003700///DNA-binding transcription factor activity+++GO:0003714///transcription corepressor activity+++GO:0003723///RNA binding+++GO:0005515///protein binding	molecular_function	binding+++transcription regulator activity
56399	'Akap8'	mRNA	GO:0003677///DNA binding+++GO:0003682///chromatin binding+++GO:0003690///double-stranded DNA binding+++GO:0005515///protein binding+++GO:0008270///zinc ion binding+++GO:0016301///kinase activity+++GO:0034237///protein kinase A regulatory subunit binding+++GO:0042826///histone deacetylase binding+++GO:0046872///metal ion binding+++GO:0051059///NF-kappaB binding	molecular_function	binding+++catalytic activity
56470	'Rgs19'	mRNA	GO:0001965///G-protein alpha-subunit binding+++GO:0005515///protein binding	molecular_function	binding
56501	'Elf4'	mRNA	GO:0000978///RNA polymerase II proximal promoter sequence-specific DNA binding+++GO:0000981///DNA-binding transcription factor activity, RNA polymerase II-specific+++GO:0001228///DNA-binding transcription activator activity, RNA polymerase II-specific+++GO:0003677///DNA binding+++GO:0003700///DNA-binding transcription factor activity+++GO:0043565///sequence-specific DNA binding	molecular_function	binding+++transcription regulator activity
56513	'Pard6a'	mRNA	GO:0005080///protein kinase C binding+++GO:0005515///protein binding+++GO:0017048///Rho GTPase binding+++GO:0030742///GTP-dependent protein binding	molecular_function	binding
56516	'Rbms2'	mRNA	GO:0003676///nucleic acid binding+++GO:0003723///RNA binding	molecular_function	binding
56524	'Mpp6'	mRNA	GO:0004385///guanylate kinase activity+++GO:0005515///protein binding	molecular_function	catalytic activity+++binding
56637	'Gsk3b'	mRNA	GO:0000166///nucleotide binding+++GO:0001085///RNA polymerase II transcription factor binding+++GO:0002020///protease binding+++GO:0002039///p53 binding+++GO:0004672///protein kinase activity+++GO:0004674///protein serine/threonine kinase activity+++GO:0005178///integrin binding+++GO:0005515///protein binding+++GO:0005524///ATP binding+++GO:0008013///beta-catenin binding+++GO:0008134///transcript…	molecular_function	binding+++catalytic activity
56738	'Mocs1'	mRNA	GO:0000166///nucleotide binding+++GO:0003824///catalytic activity+++GO:0005525///GTP binding+++GO:0016829///lyase activity+++GO:0046872///metal ion binding+++GO:0051536///iron-sulfur cluster binding+++GO:0051539///4 iron, 4 sulfur cluster binding+++GO:0061798///GTP 3',8'-cyclase activity+++GO:0061799///cyclic pyranopterin monophosphate synthase activity	molecular_function	binding+++catalytic activity
56747	'Sez6l'	mRNA	GO:0003674///molecular_function	molecular_function	molecular_function
56876	'Nsmf'	mRNA	GO:0005515///protein binding+++GO:0048306///calcium-dependent protein binding	molecular_function	binding
56878	'Rbms1'	mRNA	GO:0003676///nucleic acid binding+++GO:0003677///DNA binding+++GO:0003723///RNA binding	molecular_function	binding
57138	'Slc12a5'	mRNA	GO:0005215///transporter activity+++GO:0005515///protein binding+++GO:0008519///ammonium transmembrane transporter activity+++GO:0015108///chloride transmembrane transporter activity+++GO:0015293///symporter activity+++GO:0015377///cation:chloride symporter activity+++GO:0015379///potassium:chloride symporter activity+++GO:0019901///protein kinase binding+++GO:0022857///transmembrane transporter …	molecular_function	transporter activity+++binding
57266	'Cxcl14'	mRNA	GO:0005125///cytokine activity+++GO:0008009///chemokine activity	molecular_function	binding+++molecular function regulator
57279	'Slc25a20'	mRNA	GO:0015227///acyl carnitine transmembrane transporter activity	molecular_function	transporter activity
57437	'Golga7'	mRNA	GO:0019706///protein-cysteine S-palmitoyltransferase activity	molecular_function	catalytic activity
57439	'Tmem183a'	mRNA	GO:0003674///molecular_function	molecular_function	molecular_function
57776	'Ttyh1'	mRNA	GO:0005229///intracellular calcium activated chloride channel activity+++GO:0005254///chloride channel activity+++GO:0005509///calcium ion binding+++GO:0072320///volume-sensitive chloride channel activity	molecular_function	transporter activity+++binding
57890	'Il17re'	mRNA	GO:0030368///interleukin-17 receptor activity	molecular_function	molecular transducer activity
58202	'Nelfb'	mRNA	GO:0003723///RNA binding+++GO:0005515///protein binding	molecular_function	binding
58208	'Bcl11b'	mRNA	GO:0000166///nucleotide binding+++GO:0000978///RNA polymerase II proximal promoter sequence-specific DNA binding+++GO:0001228///DNA-binding transcription activator activity, RNA polymerase II-specific+++GO:0003676///nucleic acid binding+++GO:0003700///DNA-binding transcription factor activity+++GO:0003924///GTPase activity+++GO:0005515///protein binding+++GO:0005516///calmodulin binding+++GO:0005…	molecular_function	binding+++transcription regulator activity+++catalytic activity
58223	'Mmp19'	mRNA	GO:0004222///metalloendopeptidase activity+++GO:0008233///peptidase activity+++GO:0008237///metallopeptidase activity+++GO:0008270///zinc ion binding+++GO:0016787///hydrolase activity+++GO:0046872///metal ion binding	molecular_function	catalytic activity+++binding
59093	'Pcbp3'	mRNA	GO:0001227///DNA-binding transcription repressor activity, RNA polymerase II-specific+++GO:0003676///nucleic acid binding+++GO:0003677///DNA binding+++GO:0003690///double-stranded DNA binding+++GO:0003723///RNA binding+++GO:0003729///mRNA binding+++GO:1990829///C-rich single-stranded DNA binding	molecular_function	transcription regulator activity+++binding
59310	'Myl10'	mRNA	GO:0005509///calcium ion binding+++GO:0005515///protein binding+++GO:0046872///metal ion binding	molecular_function	binding
60613	'Kcnq4'	mRNA	GO:0005216///ion channel activity+++GO:0005244///voltage-gated ion channel activity+++GO:0005249///voltage-gated potassium channel activity+++GO:0005251///delayed rectifier potassium channel activity+++GO:0005267///potassium channel activity+++GO:0005516///calmodulin binding	molecular_function	transporter activity+++binding
622320	'Kctd21'	mRNA	GO:0042802///identical protein binding+++GO:0042826///histone deacetylase binding+++GO:0097602///cullin family protein binding	molecular_function	binding
623459	'Faiml'	mRNA	GO:0003674///molecular_function	molecular_function	molecular_function
629378	'Dact3'	mRNA	GO:0005080///protein kinase C binding+++GO:0005515///protein binding+++GO:0008013///beta-catenin binding+++GO:0042802///identical protein binding+++GO:0051018///protein kinase A binding+++GO:0070097///delta-catenin binding	molecular_function	binding
64602	'Ireb2'	mRNA	GO:0001069///regulatory region RNA binding+++GO:0003723///RNA binding+++GO:0003994///aconitate hydratase activity+++GO:0030350///iron-responsive element binding+++GO:0030371///translation repressor activity+++GO:0046872///metal ion binding+++GO:0051536///iron-sulfur cluster binding+++GO:0051539///4 iron, 4 sulfur cluster binding	molecular_function	binding+++catalytic activity+++translation regulator activity
64918	'Bhmt2'	mRNA	GO:0008168///methyltransferase activity+++GO:0008270///zinc ion binding+++GO:0008898///S-adenosylmethionine-homocysteine S-methyltransferase activity+++GO:0016740///transferase activity+++GO:0046872///metal ion binding+++GO:0047150///betaine-homocysteine S-methyltransferase activity+++GO:0061627///S-methylmethionine-homocysteine S-methyltransferase activity	molecular_function	catalytic activity+++binding
65246	'Xpo7'	mRNA	GO:0005049///nuclear export signal receptor activity+++GO:0005515///protein binding+++GO:0008536///Ran GTPase binding	molecular_function	molecular carrier activity+++binding
65962	'Slc9a3r2'	mRNA	GO:0005102///signaling receptor binding+++GO:0005515///protein binding+++GO:0008013///beta-catenin binding+++GO:0008022///protein C-terminus binding+++GO:0019902///phosphatase binding+++GO:0047485///protein N-terminus binding+++GO:0050750///low-density lipoprotein particle receptor binding+++GO:0060090///molecular adaptor activity	molecular_function	binding
66082	'Abhd6'	mRNA	GO:0003824///catalytic activity+++GO:0004620///phospholipase activity+++GO:0016787///hydrolase activity+++GO:0047372///acylglycerol lipase activity	molecular_function	catalytic activity
66126	'Elof1'	mRNA	GO:0000993///RNA polymerase II complex binding+++GO:0046872///metal ion binding	molecular_function	binding
66290	'Atp6v1g1'	mRNA	GO:0005515///protein binding+++GO:0008553///proton-exporting ATPase activity, phosphorylative mechanism+++GO:0016887///ATPase activity+++GO:0042626///ATPase activity, coupled to transmembrane movement of substances+++GO:0051117///ATPase binding	molecular_function	binding+++catalytic activity+++transporter activity
66296	'Haus2'	mRNA	GO:0003674///molecular_function	molecular_function	molecular_function
66432	'Slc7a6os'	mRNA	GO:0003674///molecular_function	molecular_function	molecular_function
66455	'Cnpy4'	mRNA	GO:0005102///signaling receptor binding	molecular_function	binding
66481	'Rps21'	mRNA	GO:0003735///structural constituent of ribosome+++GO:0043022///ribosome binding+++GO:0047485///protein N-terminus binding	molecular_function	structural molecule activity+++binding
66482	'Exoc2'	mRNA	GO:0017160///Ral GTPase binding+++GO:0019901///protein kinase binding+++GO:0047485///protein N-terminus binding	molecular_function	binding
665563	'Mthfd2l'	mRNA	GO:0003824///catalytic activity+++GO:0004477///methenyltetrahydrofolate cyclohydrolase activity+++GO:0004487///methylenetetrahydrofolate dehydrogenase (NAD+) activity+++GO:0004488///methylenetetrahydrofolate dehydrogenase (NADP+) activity+++GO:0016491///oxidoreductase activity+++GO:0016787///hydrolase activity	molecular_function	catalytic activity
66586	'Crls1'	mRNA	GO:0008444///CDP-diacylglycerol-glycerol-3-phosphate 3-phosphatidyltransferase activity+++GO:0008808///cardiolipin synthase activity+++GO:0016740///transferase activity+++GO:0016780///phosphotransferase activity, for other substituted phosphate groups	molecular_function	catalytic activity
665891	'Krtap4-1'	mRNA	GO:0003674///molecular_function	molecular_function	molecular_function
66614	'Gpatch4'	mRNA	GO:0003676///nucleic acid binding	molecular_function	binding
66648	'Tpgs2'	mRNA	GO:0003674///molecular_function	molecular_function	molecular_function
66653	'Brf2'	mRNA	GO:0001006///RNA polymerase III type 3 promoter sequence-specific DNA binding+++GO:0001032///RNA polymerase III type 3 promoter DNA binding+++GO:0008134///transcription factor binding+++GO:0046872///metal ion binding	molecular_function	binding
666794	'Rbm24'	mRNA	GO:0003676///nucleic acid binding+++GO:0003723///RNA binding+++GO:0003729///mRNA binding+++GO:0003730///mRNA 3'-UTR binding+++GO:0035925///mRNA 3'-UTR AU-rich region binding+++GO:0097157///pre-mRNA intronic binding+++GO:1990715///mRNA CDS binding+++GO:1990825///sequence-specific mRNA binding	molecular_function	binding
66724	'Tab3'	mRNA	GO:0016301///kinase activity+++GO:0046872///metal ion binding	molecular_function	catalytic activity+++binding
66812	'Ppcdc'	mRNA	GO:0003824///catalytic activity+++GO:0004633///phosphopantothenoylcysteine decarboxylase activity+++GO:0016829///lyase activity+++GO:0016831///carboxy-lyase activity+++GO:0042802///identical protein binding	molecular_function	catalytic activity+++binding
668158	'Ccdc85c'	mRNA	GO:0003674///molecular_function	molecular_function	molecular_function
668212	'Efr3b'	mRNA	GO:0003674///molecular_function	molecular_function	molecular_function
668257	'Dgat2l6'	mRNA	GO:0008374///O-acyltransferase activity+++GO:0016740///transferase activity+++GO:0016746///transferase activity, transferring acyl groups+++GO:0016747///transferase activity, transferring acyl groups other than amino-acyl groups	molecular_function	catalytic activity
66940	'Shisa5'	mRNA	GO:0050699///WW domain binding	molecular_function	binding
66973	'Mrps18b'	mRNA	GO:0003735///structural constituent of ribosome	molecular_function	structural molecule activity
67040	'Ddx17'	mRNA	GO:0000166///nucleotide binding+++GO:0003676///nucleic acid binding+++GO:0003713///transcription coactivator activity+++GO:0003723///RNA binding+++GO:0003724///RNA helicase activity+++GO:0004386///helicase activity+++GO:0005515///protein binding+++GO:0005524///ATP binding+++GO:0016787///hydrolase activity	molecular_function	binding+++transcription regulator activity+++catalytic activity
67070	'Lsm14a'	mRNA	GO:0003690///double-stranded DNA binding+++GO:0003725///double-stranded RNA binding+++GO:0003727///single-stranded RNA binding+++GO:0003729///mRNA binding	molecular_function	binding
67239	'Rpf2'	mRNA	GO:0000981///DNA-binding transcription factor activity, RNA polymerase II-specific+++GO:0008097///5S rRNA binding+++GO:0019843///rRNA binding	molecular_function	transcription regulator activity+++binding
67254	'Bmerb1'	mRNA	GO:0005515///protein binding	molecular_function	binding
67300	'Cltc'	mRNA	GO:0003725///double-stranded RNA binding+++GO:0005198///structural molecule activity+++GO:0005515///protein binding+++GO:0008022///protein C-terminus binding+++GO:0019901///protein kinase binding+++GO:0030506///ankyrin binding+++GO:0031072///heat shock protein binding+++GO:0032051///clathrin light chain binding+++GO:0042277///peptide binding+++GO:0050750///low-density lipoprotein particle recepto…	molecular_function	binding+++structural molecule activity
67333	'Stk35'	mRNA	GO:0000166///nucleotide binding+++GO:0004672///protein kinase activity+++GO:0004674///protein serine/threonine kinase activity+++GO:0005524///ATP binding+++GO:0016301///kinase activity+++GO:0016740///transferase activity	molecular_function	binding+++catalytic activity
67338	'Rffl'	mRNA	GO:0002020///protease binding+++GO:0002039///p53 binding+++GO:0016740///transferase activity+++GO:0019901///protein kinase binding+++GO:0031625///ubiquitin protein ligase binding+++GO:0046872///metal ion binding+++GO:0061630///ubiquitin protein ligase activity	molecular_function	binding+++catalytic activity
67453	'Slc25a46'	mRNA	GO:0003674///molecular_function	molecular_function	molecular_function
67534	'Ttll4'	mRNA	GO:0000166///nucleotide binding+++GO:0005515///protein binding+++GO:0005524///ATP binding+++GO:0015631///tubulin binding+++GO:0016874///ligase activity+++GO:0070739///protein-glutamic acid ligase activity+++GO:0070740///tubulin-glutamic acid ligase activity	molecular_function	binding+++catalytic activity
67602	'Necap1'	mRNA	GO:0005515///protein binding	molecular_function	binding
67605	'Akt1s1'	mRNA
67657	'Rabl3'	mRNA	GO:0000166///nucleotide binding+++GO:0003924///GTPase activity+++GO:0005515///protein binding+++GO:0005525///GTP binding+++GO:0042803///protein homodimerization activity	molecular_function	binding+++catalytic activity
67669	'Hikeshi'	mRNA	GO:0030544///Hsp70 protein binding+++GO:0061608///nuclear import signal receptor activity	molecular_function	binding+++molecular carrier activity
67727	'Stx17'	mRNA	GO:0000149///SNARE binding+++GO:0005484///SNAP receptor activity+++GO:0019901///protein kinase binding+++GO:0019903///protein phosphatase binding	molecular_function	binding
67832	'Brix1'	mRNA
67839	'Gpsm1'	mRNA	GO:0001965///G-protein alpha-subunit binding+++GO:0005092///GDP-dissociation inhibitor activity+++GO:0005515///protein binding+++GO:0030695///GTPase regulator activity	molecular_function	binding+++molecular function regulator
67860	'S100a16'	mRNA	GO:0005509///calcium ion binding+++GO:0042802///identical protein binding+++GO:0042803///protein homodimerization activity+++GO:0046872///metal ion binding	molecular_function	binding
67980	'Gnpda2'	mRNA	GO:0004342///glucosamine-6-phosphate deaminase activity+++GO:0016787///hydrolase activity+++GO:0042802///identical protein binding	molecular_function	catalytic activity+++binding
67991	'Nacc2'	mRNA	GO:0000978///RNA polymerase II proximal promoter sequence-specific DNA binding+++GO:0001227///DNA-binding transcription repressor activity, RNA polymerase II-specific+++GO:0003700///DNA-binding transcription factor activity+++GO:0003714///transcription corepressor activity+++GO:0004407///histone deacetylase activity+++GO:0042803///protein homodimerization activity+++GO:0042826///histone deacetyla…	molecular_function	binding+++transcription regulator activity+++catalytic activity
68018	'Cert1'	mRNA	GO:0008289///lipid binding+++GO:0016301///kinase activity+++GO:0070273///phosphatidylinositol-4-phosphate binding+++GO:0097001///ceramide binding+++GO:0120017///intermembrane ceramide transfer activity+++GO:1902387///ceramide 1-phosphate binding+++GO:1902388///ceramide 1-phosphate transporter activity	molecular_function	binding+++catalytic activity+++transporter activity
68192	'Leprotl1'	mRNA	GO:0003674///molecular_function	molecular_function	molecular_function
68203	'Diras2'	mRNA	GO:0000166///nucleotide binding+++GO:0003924///GTPase activity+++GO:0005525///GTP binding+++GO:0019003///GDP binding	molecular_function	binding+++catalytic activity
68307	'Lrriq4'	mRNA
68427	'Slc39a13'	mRNA	GO:0005385///zinc ion transmembrane transporter activity+++GO:0042803///protein homodimerization activity+++GO:0046873///metal ion transmembrane transporter activity	molecular_function	transporter activity+++binding
68428	'Steap3'	mRNA	GO:0000293///ferric-chelate reductase activity+++GO:0005515///protein binding+++GO:0008823///cupric reductase activity+++GO:0016491///oxidoreductase activity+++GO:0042802///identical protein binding+++GO:0046872///metal ion binding+++GO:0052851///ferric-chelate reductase (NADPH) activity	molecular_function	catalytic activity+++binding
68521	'Fam189b'	mRNA	GO:0050699///WW domain binding	molecular_function	binding
68655	'Fndc1'	mRNA	GO:0003674///molecular_function	molecular_function	molecular_function
68778	'Gucd1'	mRNA	GO:0003674///molecular_function	molecular_function	molecular_function
68794	'Flnc'	mRNA	GO:0003779///actin binding+++GO:0008092///cytoskeletal protein binding+++GO:0030506///ankyrin binding+++GO:0042802///identical protein binding	molecular_function	binding
68813	'Dock5'	mRNA	GO:0005085///guanyl-nucleotide exchange factor activity+++GO:0005096///GTPase activator activity	molecular_function	binding+++molecular function regulator
68964	'Ctc1'	mRNA	GO:0003677///DNA binding+++GO:0003697///single-stranded DNA binding+++GO:0005515///protein binding+++GO:0042162///telomeric DNA binding+++GO:0098505///G-rich strand telomeric DNA binding	molecular_function	binding
69017	'Prrt2'	mRNA	GO:0005515///protein binding+++GO:0017075///syntaxin-1 binding+++GO:0017124///SH3 domain binding	molecular_function	binding
69090	'Ascc1'	mRNA	GO:0003676///nucleic acid binding+++GO:0003713///transcription coactivator activity+++GO:0003723///RNA binding	molecular_function	binding+++transcription regulator activity
69159	'Rhebl1'	mRNA	GO:0000166///nucleotide binding+++GO:0003924///GTPase activity+++GO:0005525///GTP binding+++GO:0019003///GDP binding+++GO:0046872///metal ion binding	molecular_function	binding+++catalytic activity
69168	'Bola1'	mRNA	GO:0003674///molecular_function	molecular_function	molecular_function
69305	'Dcps'	mRNA	GO:0000340///RNA 7-methylguanosine cap binding+++GO:0016787///hydrolase activity+++GO:0050072///m7G(5')pppN diphosphatase activity	molecular_function	binding+++catalytic activity
69562	'Cdk13'	mRNA	GO:0000166///nucleotide binding+++GO:0000976///transcription regulatory region sequence-specific DNA binding+++GO:0004672///protein kinase activity+++GO:0004674///protein serine/threonine kinase activity+++GO:0004693///cyclin-dependent protein serine/threonine kinase activity+++GO:0005524///ATP binding+++GO:0008134///transcription factor binding+++GO:0008353///RNA polymerase II CTD heptapeptide r…	molecular_function	binding+++catalytic activity+++molecular transducer activity
69568	'Vkorc1l1'	mRNA	GO:0016491///oxidoreductase activity+++GO:0047057///vitamin-K-epoxide reductase (warfarin-sensitive) activity+++GO:0048038///quinone binding	molecular_function	catalytic activity+++binding
69582	'Plekhm2'	mRNA	GO:0019894///kinesin binding	molecular_function	binding
69601	'Dab2ip'	mRNA	GO:0005096///GTPase activator activity+++GO:0005123///death receptor binding+++GO:0005515///protein binding+++GO:0017124///SH3 domain binding+++GO:0019900///kinase binding+++GO:0019901///protein kinase binding+++GO:0031434///mitogen-activated protein kinase kinase binding+++GO:0031435///mitogen-activated protein kinase kinase kinase binding+++GO:0032266///phosphatidylinositol-3-phosphate binding+…	molecular_function	molecular function regulator+++binding
69710	'Arap1'	mRNA	GO:0003700///DNA-binding transcription factor activity+++GO:0005096///GTPase activator activity+++GO:0005547///phosphatidylinositol-3,4,5-trisphosphate binding+++GO:0008134///transcription factor binding+++GO:0031702///type 1 angiotensin receptor binding+++GO:0044212///transcription regulatory region DNA binding+++GO:0046872///metal ion binding+++GO:0070412///R-SMAD binding	molecular_function	transcription regulator activity+++molecular function regulator+++binding
69721	'Nkiras1'	mRNA	GO:0000166///nucleotide binding+++GO:0003924///GTPase activity+++GO:0005525///GTP binding	molecular_function	binding+++catalytic activity
69743	'Casz1'	mRNA	GO:0003676///nucleic acid binding+++GO:0003677///DNA binding+++GO:0046872///metal ion binding	molecular_function	binding
69807	'Trim32'	mRNA	GO:0003723///RNA binding+++GO:0004842///ubiquitin-protein transferase activity+++GO:0005515///protein binding+++GO:0008270///zinc ion binding+++GO:0016740///transferase activity+++GO:0017022///myosin binding+++GO:0031369///translation initiation factor binding+++GO:0042802///identical protein binding+++GO:0043130///ubiquitin binding+++GO:0043621///protein self-association+++GO:0046872///metal ion…	molecular_function	binding+++catalytic activity
69926	'Dnah17'	mRNA	GO:0000166///nucleotide binding+++GO:0003774///motor activity+++GO:0003777///microtubule motor activity+++GO:0005515///protein binding+++GO:0005524///ATP binding+++GO:0008569///ATP-dependent microtubule motor activity, minus-end-directed+++GO:0045505///dynein intermediate chain binding+++GO:0051959///dynein light intermediate chain binding	molecular_function	binding+++catalytic activity
70223	'Nars'	mRNA	GO:0000166///nucleotide binding+++GO:0003676///nucleic acid binding+++GO:0004812///aminoacyl-tRNA ligase activity+++GO:0004816///asparagine-tRNA ligase activity+++GO:0005524///ATP binding+++GO:0016874///ligase activity+++GO:0031728///CCR3 chemokine receptor binding+++GO:0046983///protein dimerization activity	molecular_function	binding+++catalytic activity
70351	'Ppp4r1'	mRNA	GO:0003674///molecular_function+++GO:0004722///protein serine/threonine phosphatase activity+++GO:0019888///protein phosphatase regulator activity	molecular_function	molecular_function+++catalytic activity+++molecular function regulator
70361	'Lman1'	mRNA	GO:0005537///mannose binding+++GO:0030246///carbohydrate binding+++GO:0042802///identical protein binding+++GO:0046872///metal ion binding	molecular_function	binding
70375	'Ica1l'	mRNA	GO:0005515///protein binding+++GO:0019904///protein domain specific binding	molecular_function	binding
70381	'Tecpr1'	mRNA	GO:0008289///lipid binding+++GO:0032266///phosphatidylinositol-3-phosphate binding	molecular_function	binding
70417	'Megf10'	mRNA	GO:0001849///complement component C1q binding+++GO:0005044///scavenger receptor activity+++GO:0005112///Notch binding	molecular_function	binding+++cargo receptor activity
70450	'Unc13d'	mRNA	GO:0005515///protein binding+++GO:0017137///Rab GTPase binding+++GO:0046872///metal ion binding	molecular_function	binding
70533	'Btf3l4'	mRNA
70598	'Filip1'	mRNA	GO:0003674///molecular_function	molecular_function	molecular_function
70769	'Nolc1'	mRNA	GO:0001042///RNA polymerase I core binding+++GO:0003677///DNA binding+++GO:0003700///DNA-binding transcription factor activity+++GO:0005515///protein binding+++GO:0008134///transcription factor binding+++GO:0008139///nuclear localization sequence binding+++GO:0019904///protein domain specific binding+++GO:0034512///box C/D snoRNA binding+++GO:0034513///box H/ACA snoRNA binding+++GO:0046982///prot…	molecular_function	binding+++transcription regulator activity
70797	'Ankib1'	mRNA	GO:0004842///ubiquitin-protein transferase activity+++GO:0016740///transferase activity+++GO:0031624///ubiquitin conjugating enzyme binding+++GO:0046872///metal ion binding+++GO:0061630///ubiquitin protein ligase activity	molecular_function	catalytic activity+++binding
70802	'Pwwp2a'	mRNA	GO:0003682///chromatin binding+++GO:0042393///histone binding	molecular_function	binding
70829	'Ccdc93'	mRNA	GO:0003674///molecular_function	molecular_function	molecular_function
70884	'Ccdc81'	mRNA	GO:0003674///molecular_function+++GO:0003677///DNA binding	molecular_function	molecular_function+++binding
71361	'Aifm2'	mRNA	GO:0003677///DNA binding+++GO:0004174///electron-transferring-flavoprotein dehydrogenase activity+++GO:0005515///protein binding+++GO:0016491///oxidoreductase activity+++GO:0016655///oxidoreductase activity, acting on NAD(P)H, quinone or similar compound as acceptor+++GO:0050660///flavin adenine dinucleotide binding	molecular_function	binding+++catalytic activity
71398	'5430427O19Rik'	mRNA	GO:0003674///molecular_function	molecular_function	molecular_function
71720	'Osbpl3'	mRNA	GO:0008289///lipid binding+++GO:0015248///sterol transporter activity+++GO:0015485///cholesterol binding+++GO:0032934///sterol binding	molecular_function	binding+++transporter activity
71721	'Fam13c'	mRNA	GO:0003674///molecular_function	molecular_function	molecular_function
71765	'Klhdc3'	mRNA	GO:0003682///chromatin binding	molecular_function	binding
71766	'Raver1'	mRNA	GO:0003676///nucleic acid binding+++GO:0003723///RNA binding	molecular_function	binding
71770	'Ap2b1'	mRNA	GO:0005515///protein binding+++GO:0030276///clathrin binding+++GO:0044877///protein-containing complex binding	molecular_function	binding
71801	'Plekhf2'	mRNA	GO:0035091///phosphatidylinositol binding+++GO:0046872///metal ion binding	molecular_function	binding
71838	'Phf7'	mRNA	GO:0046872///metal ion binding	molecular_function	binding
71862	'Gpr160'	mRNA	GO:0004930///G protein-coupled receptor activity	molecular_function	molecular transducer activity
71913	'Tmem79'	mRNA	GO:0042802///identical protein binding	molecular_function	binding
72017	'Cyb5r1'	mRNA	GO:0004128///cytochrome-b5 reductase activity, acting on NAD(P)H+++GO:0016491///oxidoreductase activity+++GO:0071949///FAD binding	molecular_function	catalytic activity+++binding
72033	'Tsc22d2'	mRNA	GO:0003700///DNA-binding transcription factor activity	molecular_function	transcription regulator activity
72046	'Urgcp'	mRNA	GO:0003674///molecular_function+++GO:0005525///GTP binding	molecular_function	molecular_function+++binding
72121	'Dennd2d'	mRNA	GO:0005085///guanyl-nucleotide exchange factor activity+++GO:0017112///Rab guanyl-nucleotide exchange factor activity	molecular_function	binding+++molecular function regulator
72125	'Amer2'	mRNA	GO:0005515///protein binding+++GO:0005546///phosphatidylinositol-4,5-bisphosphate binding+++GO:0008013///beta-catenin binding+++GO:0008289///lipid binding	molecular_function	binding
72128	'2610008E11Rik'	mRNA	GO:0003676///nucleic acid binding+++GO:0003700///DNA-binding transcription factor activity+++GO:0043565///sequence-specific DNA binding+++GO:0046872///metal ion binding	molecular_function	binding+++transcription regulator activity
72309	'Tmem158'	mRNA	GO:0005515///protein binding+++GO:0042277///peptide binding	molecular_function	binding
72341	'Elp6'	mRNA	GO:0003674///molecular_function	molecular_function	molecular_function
72433	'Rab38'	mRNA	GO:0000166///nucleotide binding+++GO:0003924///GTPase activity+++GO:0005515///protein binding+++GO:0005525///GTP binding+++GO:0030742///GTP-dependent protein binding+++GO:0035650///AP-1 adaptor complex binding+++GO:0035651///AP-3 adaptor complex binding+++GO:0036461///BLOC-2 complex binding	molecular_function	binding+++catalytic activity
72446	'Prr5l'	mRNA	GO:0031625///ubiquitin protein ligase binding	molecular_function	binding
72504	'Taf4b'	mRNA	GO:0003677///DNA binding+++GO:0003700///DNA-binding transcription factor activity+++GO:0008134///transcription factor binding+++GO:0046982///protein heterodimerization activity+++GO:0051059///NF-kappaB binding	molecular_function	binding+++transcription regulator activity
72565	'Uaca'	mRNA	GO:0005515///protein binding	molecular_function	binding
72640	'Mex3a'	mRNA	GO:0003676///nucleic acid binding+++GO:0003723///RNA binding	molecular_function	binding
72821	'Scn2b'	mRNA	GO:0005244///voltage-gated ion channel activity+++GO:0005248///voltage-gated sodium channel activity+++GO:0005272///sodium channel activity+++GO:0017080///sodium channel regulator activity+++GO:0086006///voltage-gated sodium channel activity involved in cardiac muscle cell action potential	molecular_function	transporter activity+++molecular function regulator
72999	'Insig2'	mRNA	GO:0005515///protein binding+++GO:0008134///transcription factor binding	molecular_function	binding
73102	'Slc22a23'	mRNA	GO:0005215///transporter activity+++GO:0022857///transmembrane transporter activity	molecular_function	transporter activity
73647	'Capn9'	mRNA	GO:0004198///calcium-dependent cysteine-type endopeptidase activity+++GO:0005509///calcium ion binding+++GO:0008233///peptidase activity+++GO:0008234///cysteine-type peptidase activity+++GO:0016787///hydrolase activity+++GO:0046872///metal ion binding	molecular_function	catalytic activity+++binding
73683	'Atg16l2'	mRNA	GO:0003674///molecular_function	molecular_function	molecular_function
73847	'Fam110a'	mRNA	GO:0003674///molecular_function	molecular_function	molecular_function
74007	'Btbd11'	mRNA	GO:0046982///protein heterodimerization activity	molecular_function	binding
74016	'Phf19'	mRNA	GO:0003677///DNA binding+++GO:0003682///chromatin binding+++GO:0035064///methylated histone binding+++GO:0046872///metal ion binding	molecular_function	binding
74044	'Ttf2'	mRNA	GO:0000166///nucleotide binding+++GO:0003677///DNA binding+++GO:0004386///helicase activity+++GO:0005524///ATP binding+++GO:0008270///zinc ion binding+++GO:0016787///hydrolase activity+++GO:0046872///metal ion binding	molecular_function	binding+++catalytic activity
74081	'Cep350'	mRNA	GO:0005515///protein binding+++GO:0008017///microtubule binding	molecular_function	binding
74096	'Hvcn1'	mRNA	GO:0005216///ion channel activity+++GO:0005244///voltage-gated ion channel activity+++GO:0022843///voltage-gated cation channel activity+++GO:0030171///voltage-gated proton channel activity+++GO:0042802///identical protein binding	molecular_function	transporter activity+++binding
74126	'Syvn1'	mRNA	GO:0005515///protein binding+++GO:0016740///transferase activity+++GO:0046872///metal ion binding+++GO:0051082///unfolded protein binding+++GO:0051087///chaperone binding+++GO:0051117///ATPase binding+++GO:0061630///ubiquitin protein ligase activity+++GO:1990381///ubiquitin-specific protease binding	molecular_function	binding+++catalytic activity
74166	'Tmem38a'	mRNA	GO:0005261///cation channel activity+++GO:0005267///potassium channel activity+++GO:0015269///calcium-activated potassium channel activity+++GO:0042802///identical protein binding	molecular_function	transporter activity+++binding
74178	'Stk40'	mRNA	GO:0000166///nucleotide binding+++GO:0004672///protein kinase activity+++GO:0004674///protein serine/threonine kinase activity+++GO:0005515///protein binding+++GO:0005524///ATP binding+++GO:0016301///kinase activity+++GO:0016740///transferase activity	molecular_function	binding+++catalytic activity
74189	'Phactr3'	mRNA	GO:0003779///actin binding+++GO:0004864///protein phosphatase inhibitor activity+++GO:0008157///protein phosphatase 1 binding+++GO:0019888///protein phosphatase regulator activity	molecular_function	binding+++molecular function regulator
74241	'Chpf'	mRNA	GO:0005515///protein binding+++GO:0008376///acetylgalactosaminyltransferase activity+++GO:0016740///transferase activity+++GO:0016757///transferase activity, transferring glycosyl groups+++GO:0046872///metal ion binding+++GO:0047238///glucuronosyl-N-acetylgalactosaminyl-proteoglycan 4-beta-N-acetylgalactosaminyltransferase activity+++GO:0050510///N-acetylgalactosaminyl-proteoglycan 3-beta-glucuro…	molecular_function	binding+++catalytic activity
74340	'Ahcyl2'	mRNA	GO:0004013///adenosylhomocysteinase activity+++GO:0016787///hydrolase activity	molecular_function	catalytic activity
74349	'Fam160a2'	mRNA	GO:0003674///molecular_function	molecular_function	molecular_function
74360	'Cep57'	mRNA	GO:0005515///protein binding+++GO:0008017///microtubule binding+++GO:0017134///fibroblast growth factor binding+++GO:0042802///identical protein binding+++GO:0042803///protein homodimerization activity+++GO:0043015///gamma-tubulin binding	molecular_function	binding
74438	'Clvs1'	mRNA	GO:0008289///lipid binding+++GO:0080025///phosphatidylinositol-3,5-bisphosphate binding+++GO:1902936///phosphatidylinositol bisphosphate binding	molecular_function	binding
74464	'Zswim5'	mRNA	GO:0003674///molecular_function+++GO:0008270///zinc ion binding+++GO:0046872///metal ion binding	molecular_function	molecular_function+++binding
74488	'Lrrc15'	mRNA	GO:0001968///fibronectin binding+++GO:0005518///collagen binding+++GO:0043236///laminin binding	molecular_function	binding
74559	'Elovl7'	mRNA	GO:0009922///fatty acid elongase activity+++GO:0016740///transferase activity+++GO:0102336///3-oxo-arachidoyl-CoA synthase activity+++GO:0102337///3-oxo-cerotoyl-CoA synthase activity+++GO:0102338///3-oxo-lignoceronyl-CoA synthase activity+++GO:0102756///very-long-chain 3-ketoacyl-CoA synthase activity	molecular_function	catalytic activity
74682	'Wdr35'	mRNA
74718	'Snx16'	mRNA	GO:0008289///lipid binding+++GO:0035091///phosphatidylinositol binding+++GO:0042802///identical protein binding	molecular_function	binding
74734	'Rhoh'	mRNA	GO:0000166///nucleotide binding+++GO:0003924///GTPase activity+++GO:0005515///protein binding+++GO:0005525///GTP binding+++GO:0019210///kinase inhibitor activity	molecular_function	binding+++catalytic activity+++molecular function regulator
74762	'Mdga1'	mRNA	GO:0003674///molecular_function	molecular_function	molecular_function
74998	'Rab11fip2'	mRNA	GO:0017137///Rab GTPase binding+++GO:0019901///protein kinase binding+++GO:0042802///identical protein binding+++GO:0042803///protein homodimerization activity	molecular_function	binding
75580	'Zbtb4'	mRNA	GO:0000977///RNA polymerase II regulatory region sequence-specific DNA binding+++GO:0001227///DNA-binding transcription repressor activity, RNA polymerase II-specific+++GO:0003676///nucleic acid binding+++GO:0003677///DNA binding+++GO:0003700///DNA-binding transcription factor activity+++GO:0008327///methyl-CpG binding+++GO:0010428///methyl-CpNpG binding+++GO:0019901///protein kinase binding+++GO…	molecular_function	binding+++transcription regulator activity
75723	'Amotl1'	mRNA	GO:0005515///protein binding+++GO:0042802///identical protein binding	molecular_function	binding
75736	'Bcl2l12'	mRNA	GO:0002039///p53 binding	molecular_function	binding
75746	'Morc4'	mRNA	GO:0003674///molecular_function+++GO:0008270///zinc ion binding+++GO:0046872///metal ion binding	molecular_function	molecular_function+++binding
75770	'Brsk2'	mRNA	GO:0000166///nucleotide binding+++GO:0000287///magnesium ion binding+++GO:0004672///protein kinase activity+++GO:0004674///protein serine/threonine kinase activity+++GO:0005515///protein binding+++GO:0005524///ATP binding+++GO:0016301///kinase activity+++GO:0016740///transferase activity+++GO:0019901///protein kinase binding+++GO:0046872///metal ion binding+++GO:0050321///tau-protein kinase activ…	molecular_function	binding+++catalytic activity
75901	'Dcp1a'	mRNA	GO:0003729///mRNA binding+++GO:0008047///enzyme activator activity+++GO:0008134///transcription factor binding+++GO:0016787///hydrolase activity+++GO:0019894///kinesin binding+++GO:0030234///enzyme regulator activity+++GO:0042802///identical protein binding	molecular_function	binding+++molecular function regulator+++catalytic activity
75956	'Srrm2'	mRNA	GO:0003729///mRNA binding+++GO:0047485///protein N-terminus binding+++GO:0070742///C2H2 zinc finger domain binding	molecular_function	binding
76137	'Mcur1'	mRNA	GO:0003674///molecular_function	molecular_function	molecular_function
76217	'Jakmip2'	mRNA	GO:0003674///molecular_function+++GO:0008017///microtubule binding+++GO:0019900///kinase binding	molecular_function	molecular_function+++binding
76281	'Tax1bp3'	mRNA	GO:0005515///protein binding+++GO:0008013///beta-catenin binding+++GO:0008022///protein C-terminus binding	molecular_function	binding
76303	'Osbp'	mRNA	GO:0005515///protein binding+++GO:0008289///lipid binding+++GO:0015248///sterol transporter activity+++GO:0019904///protein domain specific binding+++GO:0032934///sterol binding+++GO:0070273///phosphatidylinositol-4-phosphate binding+++GO:0120015///intermembrane sterol transfer activity	molecular_function	binding+++transporter activity
76441	'Daam2'	mRNA	GO:0003779///actin binding+++GO:0005515///protein binding+++GO:0017048///Rho GTPase binding	molecular_function	binding
76510	'Trappc9'	mRNA	GO:0005515///protein binding	molecular_function	binding
76524	'Cln6'	mRNA	GO:0035727///lysophosphatidic acid binding+++GO:0042803///protein homodimerization activity+++GO:0120146///sulfatide binding	molecular_function	binding
76580	'Mib2'	mRNA	GO:0003779///actin binding+++GO:0004842///ubiquitin-protein transferase activity+++GO:0008270///zinc ion binding+++GO:0016740///transferase activity+++GO:0046872///metal ion binding+++GO:0061630///ubiquitin protein ligase activity	molecular_function	binding+++catalytic activity
76707	'Clasp1'	mRNA	GO:0002162///dystroglycan binding+++GO:0005515///protein binding+++GO:0008017///microtubule binding+++GO:0043515///kinetochore binding+++GO:0051010///microtubule plus-end binding	molecular_function	binding
76740	'Efr3a'	mRNA	GO:0042803///protein homodimerization activity	molecular_function	binding
76763	'Mospd2'	mRNA	GO:0003674///molecular_function	molecular_function	molecular_function
76867	'Rhbdd1'	mRNA	GO:0004175///endopeptidase activity+++GO:0004252///serine-type endopeptidase activity+++GO:0005515///protein binding+++GO:0008233///peptidase activity+++GO:0008236///serine-type peptidase activity+++GO:0016787///hydrolase activity	molecular_function	catalytic activity+++binding
76884	'Cyfip2'	mRNA	GO:0000340///RNA 7-methylguanosine cap binding+++GO:0005515///protein binding	molecular_function	binding
76895	'Bicd2'	mRNA	GO:0005515///protein binding+++GO:0008093///cytoskeletal adaptor activity+++GO:0017137///Rab GTPase binding+++GO:0034452///dynactin binding+++GO:0051959///dynein light intermediate chain binding+++GO:0070840///dynein complex binding	molecular_function	binding
76954	'Denn2b'	mRNA	GO:0005085///guanyl-nucleotide exchange factor activity+++GO:0017112///Rab guanyl-nucleotide exchange factor activity	molecular_function	binding+++molecular function regulator
77110	'Gpbp1l1'	mRNA	GO:0003677///DNA binding+++GO:0003700///DNA-binding transcription factor activity	molecular_function	binding+++transcription regulator activity
77569	'Limch1'	mRNA	GO:0003779///actin binding+++GO:0032034///myosin II head/neck binding+++GO:0046872///metal ion binding	molecular_function	binding
77605	'H2az2'	mRNA	GO:0003677///DNA binding+++GO:0046982///protein heterodimerization activity	molecular_function	binding
77864	'Ypel2'	mRNA	GO:0003674///molecular_function+++GO:0046872///metal ion binding	molecular_function	molecular_function+++binding
77976	'Nuak1'	mRNA	GO:0000166///nucleotide binding+++GO:0002039///p53 binding+++GO:0004672///protein kinase activity+++GO:0004674///protein serine/threonine kinase activity+++GO:0005524///ATP binding+++GO:0016301///kinase activity+++GO:0016740///transferase activity	molecular_function	binding+++catalytic activity
78323	'Fam219b'	mRNA	GO:0003674///molecular_function	molecular_function	molecular_function
78334	'Cdk19'	mRNA	GO:0000166///nucleotide binding+++GO:0004672///protein kinase activity+++GO:0004674///protein serine/threonine kinase activity+++GO:0004693///cyclin-dependent protein serine/threonine kinase activity+++GO:0005524///ATP binding+++GO:0008353///RNA polymerase II CTD heptapeptide repeat kinase activity+++GO:0016301///kinase activity+++GO:0016740///transferase activity	molecular_function	binding+++catalytic activity+++molecular transducer activity
78369	'Icam4'	mRNA	GO:0005178///integrin binding	molecular_function	binding
78912	'Sp2'	mRNA	GO:0000976///transcription regulatory region sequence-specific DNA binding+++GO:0000978///RNA polymerase II proximal promoter sequence-specific DNA binding+++GO:0000981///DNA-binding transcription factor activity, RNA polymerase II-specific+++GO:0001227///DNA-binding transcription repressor activity, RNA polymerase II-specific+++GO:0003676///nucleic acid binding+++GO:0003677///DNA binding+++GO:00…	molecular_function	binding+++transcription regulator activity
78913	'Ltn1'	mRNA	GO:0004842///ubiquitin-protein transferase activity+++GO:0008270///zinc ion binding+++GO:0016740///transferase activity+++GO:0043023///ribosomal large subunit binding+++GO:0046872///metal ion binding+++GO:0061630///ubiquitin protein ligase activity	molecular_function	catalytic activity+++binding
78926	'Gas2l1'	mRNA	GO:0008017///microtubule binding+++GO:0008093///cytoskeletal adaptor activity+++GO:0046966///thyroid hormone receptor binding+++GO:0051015///actin filament binding	molecular_function	binding
78933	'Agbl4'	mRNA	GO:0004180///carboxypeptidase activity+++GO:0004181///metallocarboxypeptidase activity+++GO:0005515///protein binding+++GO:0008233///peptidase activity+++GO:0008237///metallopeptidase activity+++GO:0008270///zinc ion binding+++GO:0015631///tubulin binding+++GO:0016787///hydrolase activity+++GO:0046872///metal ion binding	molecular_function	catalytic activity+++binding
79196	'Osbpl5'	mRNA	GO:0001786///phosphatidylserine binding+++GO:0008289///lipid binding+++GO:0015248///sterol transporter activity+++GO:0015485///cholesterol binding+++GO:0032934///sterol binding+++GO:0070273///phosphatidylinositol-4-phosphate binding	molecular_function	binding+++transporter activity
79464	'Lias'	mRNA	GO:0003824///catalytic activity+++GO:0016740///transferase activity+++GO:0016783///sulfurtransferase activity+++GO:0016992///lipoate synthase activity+++GO:0046872///metal ion binding+++GO:0051536///iron-sulfur cluster binding+++GO:0051539///4 iron, 4 sulfur cluster binding+++GO:0102552///lipoyl synthase activity (acting on glycine-cleavage complex H protein+++GO:0102553///lipoyl synthase activit…	molecular_function	catalytic activity+++binding
80290	'Gpr146'	mRNA	GO:0003674///molecular_function+++GO:0004930///G protein-coupled receptor activity	molecular_function	molecular_function+++molecular transducer activity
80334	'Kcnip4'	mRNA	GO:0005244///voltage-gated ion channel activity+++GO:0005267///potassium channel activity+++GO:0005509///calcium ion binding+++GO:0015459///potassium channel regulator activity+++GO:0046872///metal ion binding	molecular_function	transporter activity+++binding+++molecular function regulator
80720	'Pbx4'	mRNA	GO:0000978///RNA polymerase II proximal promoter sequence-specific DNA binding+++GO:0000981///DNA-binding transcription factor activity, RNA polymerase II-specific+++GO:0001228///DNA-binding transcription activator activity, RNA polymerase II-specific+++GO:0003677///DNA binding+++GO:0003700///DNA-binding transcription factor activity+++GO:0008134///transcription factor binding+++GO:0043565///sequ…	molecular_function	binding+++transcription regulator activity
80888	'Hspb8'	mRNA	GO:0005515///protein binding+++GO:0042802///identical protein binding+++GO:0042803///protein homodimerization activity	molecular_function	binding
80893	'Tmprss5'	mRNA	GO:0004252///serine-type endopeptidase activity+++GO:0005044///scavenger receptor activity+++GO:0008233///peptidase activity+++GO:0008236///serine-type peptidase activity+++GO:0016787///hydrolase activity	molecular_function	catalytic activity+++cargo receptor activity
80906	'Kcnip2'	mRNA	GO:0005244///voltage-gated ion channel activity+++GO:0005250///A-type (transient outward) potassium channel activity+++GO:0005267///potassium channel activity+++GO:0005509///calcium ion binding+++GO:0015459///potassium channel regulator activity+++GO:0042802///identical protein binding+++GO:0044325///ion channel binding+++GO:0046872///metal ion binding+++GO:0047485///protein N-terminus binding	molecular_function	transporter activity+++binding+++molecular function regulator
81018	'Rnf114'	mRNA	GO:0003676///nucleic acid binding+++GO:0016740///transferase activity+++GO:0046872///metal ion binding+++GO:0061630///ubiquitin protein ligase activity	molecular_function	binding+++catalytic activity
81489	'Dnajb1'	mRNA	GO:0001671///ATPase activator activity+++GO:0003714///transcription corepressor activity+++GO:0030544///Hsp70 protein binding+++GO:0044183///protein binding involved in protein folding+++GO:0051082///unfolded protein binding+++GO:0051087///chaperone binding+++GO:0051117///ATPase binding	molecular_function	molecular function regulator+++transcription regulator activity+++binding
83395	'Sp6'	mRNA	GO:0000976///transcription regulatory region sequence-specific DNA binding+++GO:0000981///DNA-binding transcription factor activity, RNA polymerase II-specific+++GO:0003676///nucleic acid binding+++GO:0003677///DNA binding+++GO:0046872///metal ion binding	molecular_function	binding+++transcription regulator activity
83490	'Pik3ap1'	mRNA	GO:0005102///signaling receptor binding+++GO:0005515///protein binding+++GO:0036312///phosphatidylinositol 3-kinase regulatory subunit binding+++GO:0042802///identical protein binding	molecular_function	binding
83561	'Tdrd1'	mRNA	GO:0005515///protein binding+++GO:0046872///metal ion binding	molecular_function	binding
83675	'Bicc1'	mRNA	GO:0003676///nucleic acid binding+++GO:0003723///RNA binding+++GO:0005515///protein binding	molecular_function	binding
83762	'Otof'	mRNA	GO:0005509///calcium ion binding+++GO:0005515///protein binding+++GO:0035612///AP-2 adaptor complex binding+++GO:0044877///protein-containing complex binding+++GO:0046872///metal ion binding	molecular_function	binding
83796	'Smarcd2'	mRNA
83921	'Cemip2'	mRNA	GO:0004415///hyalurononglucosaminidase activity+++GO:0005509///calcium ion binding+++GO:0016787///hydrolase activity+++GO:0016798///hydrolase activity, acting on glycosyl bonds	molecular_function	catalytic activity+++binding
83946	'Phip'	mRNA	GO:0005158///insulin receptor binding+++GO:0005515///protein binding+++GO:0070577///lysine-acetylated histone binding	molecular_function	binding
84585	'Rnf123'	mRNA	GO:0004842///ubiquitin-protein transferase activity+++GO:0016740///transferase activity+++GO:0046872///metal ion binding	molecular_function	catalytic activity+++binding
93960	'Nkd1'	mRNA	GO:0005509///calcium ion binding+++GO:0005515///protein binding+++GO:0030165///PDZ domain binding+++GO:0046872///metal ion binding	molecular_function	binding
93961	'B3galt5'	mRNA	GO:0008375///acetylglucosaminyltransferase activity+++GO:0008376///acetylgalactosaminyltransferase activity+++GO:0008378///galactosyltransferase activity+++GO:0008499///UDP-galactose:beta-N-acetylglucosamine beta-1,3-galactosyltransferase activity+++GO:0016740///transferase activity+++GO:0016757///transferase activity, transferring glycosyl groups+++GO:0016758///transferase activity, transferring…	molecular_function	catalytic activity
94346	'Tmem40'	mRNA	GO:0003674///molecular_function	molecular_function	molecular_function
98496	'Pid1'	mRNA	GO:0005515///protein binding	molecular_function	binding
98733	'Obsl1'	mRNA
98999	'Znfx1'	mRNA	GO:0003700///DNA-binding transcription factor activity+++GO:0003723///RNA binding+++GO:0008270///zinc ion binding+++GO:0046872///metal ion binding	molecular_function	transcription regulator activity+++binding
99003	'Qser1'	mRNA	GO:0003674///molecular_function	molecular_function	molecular_function
99326	'Garnl3'	mRNA	GO:0003674///molecular_function+++GO:0005096///GTPase activator activity	molecular_function	molecular_function+++molecular function regulator
99371	'Arfgef2'	mRNA	GO:0005085///guanyl-nucleotide exchange factor activity+++GO:0005086///ARF guanyl-nucleotide exchange factor activity+++GO:0017022///myosin binding+++GO:0034237///protein kinase A regulatory subunit binding+++GO:0050811///GABA receptor binding	molecular_function	binding+++molecular function regulator
