# Supplementary material for: Evaluation of the lncRNA-miRNA-mRNA ceRNA network in lungs of miR-147 −/− mice
Source: Front Pharmacol. 2024 Mar 6;15:1335374. doi: 10.3389/fphar.2024.1335374 (PMC10953689; doi:10.3389/fphar.2024.1335374)
Supplement: Supplementary file 2 [file DataSheet1.zip › Original Data/FIGURE 3B (KEGG).xls]

Gene ID	Gene Symbol	Type	kegg_pathway_term	KEGG Pathway Term Level1	KEGG Pathway Term Level2
100037258	'Dnajc3'	mRNA	04141///Protein processing in endoplasmic reticulum+++05164///Influenza A	Genetic Information Processing+++Human Diseases	Folding, sorting and degradation+++Infectious disease: viral
100042150	'Nrg2'	mRNA	01521///EGFR tyrosine kinase inhibitor resistance+++04012///ErbB signaling pathway	Human Diseases+++Environmental Information Processing	Drug resistance: antineoplastic+++Signal transduction
100182	'Akna'	mRNA
100683	'Trrap'	mRNA	05166///Human T-cell leukemia virus 1 infection	Human Diseases	Infectious disease: viral
101240	'Wdr91'	mRNA
101476	'Plekha1'	mRNA
101497	'Plekhg2'	mRNA
101631	'Pwwp2b'	mRNA
101700	'Trim68'	mRNA
102093	'Phkb'	mRNA	04020///Calcium signaling pathway+++04910///Insulin signaling pathway+++04922///Glucagon signaling pathway	Environmental Information Processing+++Organismal Systems	Signal transduction+++Endocrine system
102323	'Dcun1d2'	mRNA
102566	'Ano10'	mRNA
102857	'Slc6a8'	mRNA
103466	'Nt5dc3'	mRNA
103677	'Smg6'	mRNA	03015///mRNA surveillance pathway	Genetic Information Processing	Translation
103836	'Zfp692'	mRNA
103841	'Cuedc1'	mRNA
104015	'Synj1'	mRNA	00562///Inositol phosphate metabolism+++04070///Phosphatidylinositol signaling system	Metabolism+++Environmental Information Processing	Carbohydrate metabolism+++Signal transduction
104027	'Synpo'	mRNA	04530///Tight junction	Cellular Processes	Cellular community - eukaryotes
104082	'Wdr7'	mRNA
104175	'Sbk1'	mRNA
104248	'Cabin1'	mRNA
104382	'Barhl2'	mRNA
104709	'Pik3r6'	mRNA	04022///cGMP-PKG signaling pathway+++04062///Chemokine signaling pathway+++04072///Phospholipase D signaling pathway+++04151///PI3K-Akt signaling pathway+++04261///Adrenergic signaling in cardiomyocytes+++04371///Apelin signaling pathway+++04611///Platelet activation+++04725///Cholinergic synapse+++04921///Oxytocin signaling pathway+++05145///Toxoplasmosis+++05167///Kaposi sarcoma-associated herp…	Environmental Information Processing+++Organismal Systems+++Human Diseases	Signal transduction+++Immune system+++Circulatory system+++Nervous system+++Endocrine system+++Infectious disease: parasitic+++Infectious disease: viral
105246	'Brd9'	mRNA
105787	'Prkaa1'	mRNA	04068///FoxO signaling pathway+++04140///Autophagy - animal+++04150///mTOR signaling pathway+++04151///PI3K-Akt signaling pathway+++04152///AMPK signaling pathway+++04211///Longevity regulating pathway+++04213///Longevity regulating pathway - multiple species+++04361///Axon regeneration+++04371///Apelin signaling pathway+++04530///Tight junction+++04710///Circadian rhythm+++04714///Thermogenesis+…	Environmental Information Processing+++Cellular Processes+++Organismal Systems+++Human Diseases	Signal transduction+++Transport and catabolism+++Aging+++Development and regeneration+++Cellular community - eukaryotes+++Environmental adaptation+++Endocrine system+++Endocrine and metabolic disease+++Cardiovascular disease
105841	'Dennd3'	mRNA
106068	'Slc45a4'	mRNA
106347	'Ildr1'	mRNA
106585	'Ankrd12'	mRNA
106722	'Mpig6b'	mRNA
107607	'Nod1'	mRNA	04621///NOD-like receptor signaling pathway+++05120///Epithelial cell signaling in Helicobacter pylori infection+++05131///Shigellosis+++05133///Pertussis	Organismal Systems+++Human Diseases	Immune system+++Infectious disease: bacterial
107746	'Rapgef1'	mRNA	04015///Rap1 signaling pathway+++04510///Focal adhesion+++04722///Neurotrophin signaling pathway+++04910///Insulin signaling pathway+++05211///Renal cell carcinoma	Environmental Information Processing+++Cellular Processes+++Organismal Systems+++Human Diseases	Signal transduction+++Cellular community - eukaryotes+++Nervous system+++Endocrine system+++Cancer: specific types
108030	'Lin7a'	mRNA
108071	'Grm5'	mRNA	04020///Calcium signaling pathway+++04072///Phospholipase D signaling pathway+++04080///Neuroactive ligand-receptor interaction+++04540///Gap junction+++04720///Long-term potentiation+++04723///Retrograde endocannabinoid signaling+++04724///Glutamatergic synapse+++05016///Huntington disease	Environmental Information Processing+++Cellular Processes+++Organismal Systems+++Human Diseases	Signal transduction+++Signaling molecules and interaction+++Cellular community - eukaryotes+++Nervous system+++Neurodegenerative disease
108075	'Ltbp4'	mRNA
108079	'Prkaa2'	mRNA	04068///FoxO signaling pathway+++04140///Autophagy - animal+++04150///mTOR signaling pathway+++04151///PI3K-Akt signaling pathway+++04152///AMPK signaling pathway+++04211///Longevity regulating pathway+++04213///Longevity regulating pathway - multiple species+++04361///Axon regeneration+++04371///Apelin signaling pathway+++04530///Tight junction+++04710///Circadian rhythm+++04714///Thermogenesis+…	Environmental Information Processing+++Cellular Processes+++Organismal Systems+++Human Diseases	Signal transduction+++Transport and catabolism+++Aging+++Development and regeneration+++Cellular community - eukaryotes+++Environmental adaptation+++Endocrine system+++Endocrine and metabolic disease+++Cardiovascular disease
108100	'Baiap2'	mRNA	04520///Adherens junction+++04810///Regulation of actin cytoskeleton+++05130///Pathogenic Escherichia coli infection+++05135///Yersinia infection	Cellular Processes+++Human Diseases	Cellular community - eukaryotes+++Cell motility+++Infectious disease: bacterial
108946	'Zzz3'	mRNA
108958	'Miga2'	mRNA
108960	'Irak2'	mRNA	04722///Neurotrophin signaling pathway+++05152///Tuberculosis	Organismal Systems+++Human Diseases	Nervous system+++Infectious disease: bacterial
109019	'Nabp1'	mRNA
109331	'Rnf20'	mRNA
109342	'Slc5a10'	mRNA
109575	'Tbx10'	mRNA
109658	'Txlna'	mRNA
110208	'Pgd'	mRNA	00030///Pentose phosphate pathway+++00480///Glutathione metabolism+++01200///Carbon metabolism	Metabolism	Carbohydrate metabolism+++Metabolism of other amino acids+++Global and overview maps
110253	'Triobp'	mRNA
110279	'Bcr'	mRNA	05200///Pathways in cancer+++05220///Chronic myeloid leukemia	Human Diseases	Cancer: overview+++Cancer: specific types
110355	'Grk2'	mRNA	04062///Chemokine signaling pathway+++04144///Endocytosis+++04340///Hedgehog signaling pathway+++04724///Glutamatergic synapse+++04740///Olfactory transduction+++04745///Phototransduction - fly+++05032///Morphine addiction	Organismal Systems+++Cellular Processes+++Environmental Information Processing+++Human Diseases	Immune system+++Transport and catabolism+++Signal transduction+++Nervous system+++Sensory system+++Substance dependence
110532	'Adarb1'	mRNA
110593	'Prdm2'	mRNA	00310///Lysine degradation	Metabolism	Amino acid metabolism
110809	'Srsf1'	mRNA	03040///Spliceosome+++04657///IL-17 signaling pathway+++05168///Herpes simplex virus 1 infection	Genetic Information Processing+++Organismal Systems+++Human Diseases	Transcription+++Immune system+++Infectious disease: viral
110891	'Slc8a2'	mRNA	04020///Calcium signaling pathway+++04022///cGMP-PKG signaling pathway+++04260///Cardiac muscle contraction+++04261///Adrenergic signaling in cardiomyocytes+++04371///Apelin signaling pathway+++04740///Olfactory transduction+++04961///Endocrine and other factor-regulated calcium reabsorption+++04974///Protein digestion and absorption+++04978///Mineral absorption+++05410///Hypertrophic cardiomyopa…	Environmental Information Processing+++Organismal Systems+++Human Diseases	Signal transduction+++Circulatory system+++Sensory system+++Excretory system+++Digestive system+++Cardiovascular disease
11418	'Asic2'	mRNA	04742///Taste transduction+++04750///Inflammatory mediator regulation of TRP channels	Organismal Systems	Sensory system
11419	'Asic1'	mRNA	04750///Inflammatory mediator regulation of TRP channels	Organismal Systems	Sensory system
11431	'Acp1'	mRNA	00730///Thiamine metabolism+++00740///Riboflavin metabolism+++04520///Adherens junction	Metabolism+++Cellular Processes	Metabolism of cofactors and vitamins+++Cellular community - eukaryotes
114601	'Ehbp1l1'	mRNA
114873	'Dscaml1'	mRNA
11496	'Adam22'	mRNA
11517	'Adcyap1r1'	mRNA	04024///cAMP signaling pathway+++04080///Neuroactive ligand-receptor interaction+++04713///Circadian entrainment+++04911///Insulin secretion+++04924///Renin secretion	Environmental Information Processing+++Organismal Systems	Signal transduction+++Signaling molecules and interaction+++Environmental adaptation+++Endocrine system
11534	'Adk'	mRNA	00230///Purine metabolism	Metabolism	Nucleotide metabolism
11539	'Adora1'	mRNA	04022///cGMP-PKG signaling pathway+++04024///cAMP signaling pathway+++04071///Sphingolipid signaling pathway+++04080///Neuroactive ligand-receptor interaction+++04923///Regulation of lipolysis in adipocytes+++04924///Renin secretion+++05032///Morphine addiction	Environmental Information Processing+++Organismal Systems+++Human Diseases	Signal transduction+++Signaling molecules and interaction+++Endocrine system+++Substance dependence
11554	'Adrb1'	mRNA	04020///Calcium signaling pathway+++04022///cGMP-PKG signaling pathway+++04024///cAMP signaling pathway+++04080///Neuroactive ligand-receptor interaction+++04261///Adrenergic signaling in cardiomyocytes+++04540///Gap junction+++04923///Regulation of lipolysis in adipocytes+++04924///Renin secretion+++04970///Salivary secretion+++05414///Dilated cardiomyopathy (DCM)	Environmental Information Processing+++Organismal Systems+++Cellular Processes+++Human Diseases	Signal transduction+++Signaling molecules and interaction+++Circulatory system+++Cellular community - eukaryotes+++Endocrine system+++Digestive system+++Cardiovascular disease
11569	'Aebp2'	mRNA
11624	'Ahrr'	mRNA
11637	'Ak2'	mRNA	00230///Purine metabolism+++00730///Thiamine metabolism	Metabolism	Nucleotide metabolism+++Metabolism of cofactors and vitamins
11733	'Ank1'	mRNA	04624///Toll and Imd signaling pathway+++05205///Proteoglycans in cancer	Organismal Systems+++Human Diseases	Immune system+++Cancer: overview
117591	'Slc2a9'	mRNA
117600	'Srgap1'	mRNA	04360///Axon guidance	Organismal Systems	Development and regeneration
11771	'Ap2a1'	mRNA	04144///Endocytosis+++04721///Synaptic vesicle cycle+++04961///Endocrine and other factor-regulated calcium reabsorption+++05016///Huntington disease	Cellular Processes+++Organismal Systems+++Human Diseases	Transport and catabolism+++Nervous system+++Excretory system+++Neurodegenerative disease
11799	'Birc5'	mRNA	01524///Platinum drug resistance+++04210///Apoptosis+++04215///Apoptosis - multiple species+++04390///Hippo signaling pathway+++05161///Hepatitis B+++05200///Pathways in cancer+++05210///Colorectal cancer	Human Diseases+++Cellular Processes+++Environmental Information Processing	Drug resistance: antineoplastic+++Cell growth and death+++Signal transduction+++Infectious disease: viral+++Cancer: overview+++Cancer: specific types
11800	'Api5'	mRNA
11804	'Aplp2'	mRNA
11863	'Arnt'	mRNA	04066///HIF-1 signaling pathway+++04934///Cushing syndrome+++05200///Pathways in cancer+++05204///Chemical carcinogenesis+++05211///Renal cell carcinoma	Environmental Information Processing+++Human Diseases	Signal transduction+++Endocrine and metabolic disease+++Cancer: overview+++Cancer: specific types
11938	'Atp2a2'	mRNA	04020///Calcium signaling pathway+++04022///cGMP-PKG signaling pathway+++04024///cAMP signaling pathway+++04260///Cardiac muscle contraction+++04261///Adrenergic signaling in cardiomyocytes+++04919///Thyroid hormone signaling pathway+++04972///Pancreatic secretion+++05010///Alzheimer disease+++05410///Hypertrophic cardiomyopathy (HCM)+++05412///Arrhythmogenic right ventricular cardiomyopathy (ARV…	Environmental Information Processing+++Organismal Systems+++Human Diseases	Signal transduction+++Circulatory system+++Endocrine system+++Digestive system+++Neurodegenerative disease+++Cardiovascular disease
11941	'Atp2b2'	mRNA	04020///Calcium signaling pathway+++04022///cGMP-PKG signaling pathway+++04024///cAMP signaling pathway+++04261///Adrenergic signaling in cardiomyocytes+++04925///Aldosterone synthesis and secretion+++04961///Endocrine and other factor-regulated calcium reabsorption+++04970///Salivary secretion+++04972///Pancreatic secretion+++04978///Mineral absorption	Environmental Information Processing+++Organismal Systems	Signal transduction+++Circulatory system+++Endocrine system+++Excretory system+++Digestive system
11980	'Atp8a1'	mRNA
12005	'Axin1'	mRNA	04310///Wnt signaling pathway+++04390///Hippo signaling pathway+++04550///Signaling pathways regulating pluripotency of stem cells+++04934///Cushing syndrome+++05165///Human papillomavirus infection+++05200///Pathways in cancer+++05210///Colorectal cancer+++05213///Endometrial cancer+++05217///Basal cell carcinoma+++05224///Breast cancer+++05225///Hepatocellular carcinoma+++05226///Gastric cancer	Environmental Information Processing+++Cellular Processes+++Human Diseases	Signal transduction+++Cellular community - eukaryotes+++Endocrine and metabolic disease+++Infectious disease: viral+++Cancer: overview+++Cancer: specific types
12017	'Bag1'	mRNA	04141///Protein processing in endoplasmic reticulum	Genetic Information Processing	Folding, sorting and degradation
12033	'Bcap29'	mRNA
12035	'Bcat1'	mRNA	00270///Cysteine and methionine metabolism+++00280///Valine, leucine and isoleucine degradation+++00290///Valine, leucine and isoleucine biosynthesis+++00770///Pantothenate and CoA biosynthesis+++01210///2-Oxocarboxylic acid metabolism+++01230///Biosynthesis of amino acids	Metabolism	Amino acid metabolism+++Metabolism of cofactors and vitamins+++Global and overview maps
12156	'Bmp2'	mRNA	04060///Cytokine-cytokine receptor interaction+++04350///TGF-beta signaling pathway+++04390///Hippo signaling pathway+++05200///Pathways in cancer+++05217///Basal cell carcinoma	Environmental Information Processing+++Human Diseases	Signaling molecules and interaction+++Signal transduction+++Cancer: overview+++Cancer: specific types
12193	'Zfp36l2'	mRNA	04218///Cellular senescence	Cellular Processes	Cell growth and death
12212	'Chic1'	mRNA
12217	'Bsn'	mRNA
12234	'Btrc'	mRNA	04114///Oocyte meiosis+++04120///Ubiquitin mediated proteolysis+++04218///Cellular senescence+++04310///Wnt signaling pathway+++04340///Hedgehog signaling pathway+++04341///Hedgehog signaling pathway - fly+++04390///Hippo signaling pathway+++04624///Toll and Imd signaling pathway+++04710///Circadian rhythm+++05131///Shigellosis+++05170///Human immunodeficiency virus 1 infection	Cellular Processes+++Genetic Information Processing+++Environmental Information Processing+++Organismal Systems+++Human Diseases	Cell growth and death+++Folding, sorting and degradation+++Signal transduction+++Immune system+++Environmental adaptation+++Infectious disease: bacterial+++Infectious disease: viral
12286	'Cacna1a'	mRNA	04010///MAPK signaling pathway+++04020///Calcium signaling pathway+++04721///Synaptic vesicle cycle+++04723///Retrograde endocannabinoid signaling+++04724///Glutamatergic synapse+++04725///Cholinergic synapse+++04726///Serotonergic synapse+++04727///GABAergic synapse+++04728///Dopaminergic synapse+++04730///Long-term depression+++04742///Taste transduction+++04930///Type II diabetes mellitus+++05…	Environmental Information Processing+++Organismal Systems+++Human Diseases	Signal transduction+++Nervous system+++Sensory system+++Endocrine and metabolic disease+++Substance dependence
12287	'Cacna1b'	mRNA	04010///MAPK signaling pathway+++04020///Calcium signaling pathway+++04721///Synaptic vesicle cycle+++04723///Retrograde endocannabinoid signaling+++04725///Cholinergic synapse+++04726///Serotonergic synapse+++04727///GABAergic synapse+++04728///Dopaminergic synapse+++04930///Type II diabetes mellitus+++05032///Morphine addiction+++05033///Nicotine addiction	Environmental Information Processing+++Organismal Systems+++Human Diseases	Signal transduction+++Nervous system+++Endocrine and metabolic disease+++Substance dependence
12288	'Cacna1c'	mRNA	04010///MAPK signaling pathway+++04020///Calcium signaling pathway+++04022///cGMP-PKG signaling pathway+++04024///cAMP signaling pathway+++04260///Cardiac muscle contraction+++04261///Adrenergic signaling in cardiomyocytes+++04270///Vascular smooth muscle contraction+++04713///Circadian entrainment+++04720///Long-term potentiation+++04723///Retrograde endocannabinoid signaling+++04724///Glutamate…	Environmental Information Processing+++Organismal Systems+++Human Diseases	Signal transduction+++Circulatory system+++Environmental adaptation+++Nervous system+++Sensory system+++Endocrine system+++Endocrine and metabolic disease+++Neurodegenerative disease+++Substance dependence+++Cardiovascular disease
12311	'Calcr'	mRNA	04080///Neuroactive ligand-receptor interaction+++04380///Osteoclast differentiation	Environmental Information Processing+++Organismal Systems	Signaling molecules and interaction+++Development and regeneration
12325	'Camk2g'	mRNA	04012///ErbB signaling pathway+++04020///Calcium signaling pathway+++04024///cAMP signaling pathway+++04066///HIF-1 signaling pathway+++04114///Oocyte meiosis+++04217///Necroptosis+++04261///Adrenergic signaling in cardiomyocytes+++04310///Wnt signaling pathway+++04360///Axon guidance+++04713///Circadian entrainment+++04720///Long-term potentiation+++04722///Neurotrophin signaling pathway+++04725…	Environmental Information Processing+++Cellular Processes+++Organismal Systems+++Human Diseases	Signal transduction+++Cell growth and death+++Circulatory system+++Development and regeneration+++Environmental adaptation+++Nervous system+++Sensory system+++Endocrine system+++Endocrine and metabolic disease+++Digestive system+++Substance dependence+++Infectious disease: bacterial+++Cancer: overview+++Cancer: specific types
12393	'Runx2'	mRNA	04928///Parathyroid hormone synthesis, secretion and action+++05202///Transcriptional misregulation in cancer	Organismal Systems+++Human Diseases	Endocrine system+++Cancer: overview
12395	'Runx1t1'	mRNA	05200///Pathways in cancer+++05202///Transcriptional misregulation in cancer+++05221///Acute myeloid leukemia	Human Diseases	Cancer: overview+++Cancer: specific types
12405	'Cbln2'	mRNA
12419	'Cbx5'	mRNA
12455	'Ccnt1'	mRNA	05202///Transcriptional misregulation in cancer	Human Diseases	Cancer: overview
12483	'Cd22'	mRNA	04514///Cell adhesion molecules (CAMs)+++04640///Hematopoietic cell lineage+++04662///B cell receptor signaling pathway	Environmental Information Processing+++Organismal Systems	Signaling molecules and interaction+++Immune system
12499	'Entpd5'	mRNA	00230///Purine metabolism+++00240///Pyrimidine metabolism	Metabolism	Nucleotide metabolism
12511	'Cd6'	mRNA	04514///Cell adhesion molecules (CAMs)	Environmental Information Processing	Signaling molecules and interaction
12550	'Cdh1'	mRNA	04015///Rap1 signaling pathway+++04371///Apelin signaling pathway+++04390///Hippo signaling pathway+++04514///Cell adhesion molecules (CAMs)+++04520///Adherens junction+++05100///Bacterial invasion of epithelial cells+++05200///Pathways in cancer+++05213///Endometrial cancer+++05216///Thyroid cancer+++05218///Melanoma+++05219///Bladder cancer+++05226///Gastric cancer	Environmental Information Processing+++Cellular Processes+++Human Diseases	Signal transduction+++Signaling molecules and interaction+++Cellular community - eukaryotes+++Infectious disease: bacterial+++Cancer: overview+++Cancer: specific types
12554	'Cdh13'	mRNA
12569	'Cdk5r1'	mRNA	05010///Alzheimer disease+++05030///Cocaine addiction	Human Diseases	Neurodegenerative disease+++Substance dependence
12570	'Cdk5r2'	mRNA
12571	'Cdk6'	mRNA	04110///Cell cycle+++04115///p53 signaling pathway+++04151///PI3K-Akt signaling pathway+++04218///Cellular senescence+++04934///Cushing syndrome+++05160///Hepatitis C+++05162///Measles+++05163///Human cytomegalovirus infection+++05164///Influenza A+++05165///Human papillomavirus infection+++05167///Kaposi sarcoma-associated herpesvirus infection+++05169///Epstein-Barr virus infection+++05200///Pa…	Cellular Processes+++Environmental Information Processing+++Human Diseases	Cell growth and death+++Signal transduction+++Endocrine and metabolic disease+++Infectious disease: viral+++Cancer: overview+++Cancer: specific types
12575	'Cdkn1a'	mRNA	01522///Endocrine resistance+++01524///Platinum drug resistance+++04012///ErbB signaling pathway+++04066///HIF-1 signaling pathway+++04068///FoxO signaling pathway+++04110///Cell cycle+++04115///p53 signaling pathway+++04151///PI3K-Akt signaling pathway+++04218///Cellular senescence+++04630///Jak-STAT signaling pathway+++04921///Oxytocin signaling pathway+++04928///Parathyroid hormone synthesis, …	Human Diseases+++Environmental Information Processing+++Cellular Processes+++Organismal Systems	Drug resistance: antineoplastic+++Signal transduction+++Cell growth and death+++Endocrine system+++Endocrine and metabolic disease+++Infectious disease: viral+++Cancer: overview+++Cancer: specific types
12576	'Cdkn1b'	mRNA	01522///Endocrine resistance+++04012///ErbB signaling pathway+++04066///HIF-1 signaling pathway+++04068///FoxO signaling pathway+++04110///Cell cycle+++04151///PI3K-Akt signaling pathway+++04933///AGE-RAGE signaling pathway in diabetic complications+++04934///Cushing syndrome+++05162///Measles+++05165///Human papillomavirus infection+++05169///Epstein-Barr virus infection+++05200///Pathways in ca…	Human Diseases+++Environmental Information Processing+++Cellular Processes	Drug resistance: antineoplastic+++Signal transduction+++Cell growth and death+++Endocrine and metabolic disease+++Infectious disease: viral+++Cancer: overview+++Cancer: specific types
12593	'Cdyl'	mRNA
12632	'Cfl2'	mRNA	04360///Axon guidance+++04666///Fc gamma R-mediated phagocytosis+++04810///Regulation of actin cytoskeleton+++05133///Pertussis+++05170///Human immunodeficiency virus 1 infection	Organismal Systems+++Cellular Processes+++Human Diseases	Development and regeneration+++Immune system+++Cell motility+++Infectious disease: bacterial+++Infectious disease: viral
12649	'Chek1'	mRNA	04110///Cell cycle+++04115///p53 signaling pathway+++04218///Cellular senescence+++05166///Human T-cell leukemia virus 1 infection+++05170///Human immunodeficiency virus 1 infection+++05203///Viral carcinogenesis	Cellular Processes+++Human Diseases	Cell growth and death+++Infectious disease: viral+++Cancer: overview
12661	'Chl1'	mRNA
12703	'Socs1'	mRNA	04120///Ubiquitin mediated proteolysis+++04380///Osteoclast differentiation+++04630///Jak-STAT signaling pathway+++04910///Insulin signaling pathway+++04917///Prolactin signaling pathway+++04930///Type II diabetes mellitus+++04935///Growth hormone synthesis, secretion and action+++05145///Toxoplasmosis+++05206///MicroRNAs in cancer	Genetic Information Processing+++Organismal Systems+++Environmental Information Processing+++Human Diseases	Folding, sorting and degradation+++Development and regeneration+++Signal transduction+++Endocrine system+++Endocrine and metabolic disease+++Infectious disease: parasitic+++Cancer: overview
12725	'Clcn3'	mRNA
12738	'Cldn2'	mRNA	04514///Cell adhesion molecules (CAMs)+++04530///Tight junction+++04670///Leukocyte transendothelial migration+++05130///Pathogenic Escherichia coli infection+++05160///Hepatitis C	Environmental Information Processing+++Cellular Processes+++Organismal Systems+++Human Diseases	Signaling molecules and interaction+++Cellular community - eukaryotes+++Immune system+++Infectious disease: bacterial+++Infectious disease: viral
12757	'Clta'	mRNA	04142///Lysosome+++04144///Endocytosis+++04721///Synaptic vesicle cycle+++04961///Endocrine and other factor-regulated calcium reabsorption+++05016///Huntington disease+++05100///Bacterial invasion of epithelial cells	Cellular Processes+++Organismal Systems+++Human Diseases	Transport and catabolism+++Nervous system+++Excretory system+++Neurodegenerative disease+++Infectious disease: bacterial
12797	'Cnn1'	mRNA
12805	'Cntn1'	mRNA	04514///Cell adhesion molecules (CAMs)	Environmental Information Processing	Signaling molecules and interaction
12856	'Cox17'	mRNA	00190///Oxidative phosphorylation+++04714///Thermogenesis	Metabolism+++Organismal Systems	Energy metabolism+++Environmental adaptation
12877	'Cpeb1'	mRNA	04114///Oocyte meiosis+++04320///Dorso-ventral axis formation+++04914///Progesterone-mediated oocyte maturation	Cellular Processes+++Organismal Systems	Cell growth and death+++Development and regeneration+++Endocrine system
12921	'Crhr1'	mRNA	04080///Neuroactive ligand-receptor interaction+++04730///Long-term depression+++04934///Cushing syndrome	Environmental Information Processing+++Organismal Systems+++Human Diseases	Signaling molecules and interaction+++Nervous system+++Endocrine and metabolic disease
12951	'Crx'	mRNA
13081	'Cyp24a1'	mRNA	00100///Steroid biosynthesis+++04928///Parathyroid hormone synthesis, secretion and action+++05206///MicroRNAs in cancer	Metabolism+++Organismal Systems+++Human Diseases	Lipid metabolism+++Endocrine system+++Cancer: overview
13124	'Cyp8b1'	mRNA	00120///Primary bile acid biosynthesis+++03320///PPAR signaling pathway	Metabolism+++Organismal Systems	Lipid metabolism+++Endocrine system
13132	'Dab2'	mRNA	04144///Endocytosis	Cellular Processes	Transport and catabolism
13143	'Dapk2'	mRNA	04140///Autophagy - animal+++05200///Pathways in cancer+++05219///Bladder cancer	Cellular Processes+++Human Diseases	Transport and catabolism+++Cancer: overview+++Cancer: specific types
13199	'Ddn'	mRNA
13205	'Ddx3x'	mRNA	04622///RIG-I-like receptor signaling pathway+++05161///Hepatitis B+++05203///Viral carcinogenesis	Organismal Systems+++Human Diseases	Immune system+++Infectious disease: viral+++Cancer: overview
13518	'Dst'	mRNA
13527	'Dtna'	mRNA
13548	'Dyrk1a'	mRNA
13549	'Dyrk1b'	mRNA
13555	'E2f1'	mRNA	01522///Endocrine resistance+++04110///Cell cycle+++04137///Mitophagy - animal+++04218///Cellular senescence+++04934///Cushing syndrome+++05160///Hepatitis C+++05161///Hepatitis B+++05163///Human cytomegalovirus infection+++05165///Human papillomavirus infection+++05166///Human T-cell leukemia virus 1 infection+++05167///Kaposi sarcoma-associated herpesvirus infection+++05169///Epstein-Barr virus…	Human Diseases+++Cellular Processes	Drug resistance: antineoplastic+++Cell growth and death+++Transport and catabolism+++Endocrine and metabolic disease+++Infectious disease: viral+++Cancer: overview+++Cancer: specific types
13593	'Ebf3'	mRNA
13619	'Phc1'	mRNA
13649	'Egfr'	mRNA	01521///EGFR tyrosine kinase inhibitor resistance+++01522///Endocrine resistance+++04010///MAPK signaling pathway+++04012///ErbB signaling pathway+++04013///MAPK signaling pathway - fly+++04014///Ras signaling pathway+++04015///Rap1 signaling pathway+++04020///Calcium signaling pathway+++04066///HIF-1 signaling pathway+++04068///FoxO signaling pathway+++04072///Phospholipase D signaling pathway++…	Human Diseases+++Environmental Information Processing+++Cellular Processes+++Organismal Systems	Drug resistance: antineoplastic+++Signal transduction+++Transport and catabolism+++Cell growth and death+++Development and regeneration+++Cellular community - eukaryotes+++Cell motility+++Endocrine system+++Endocrine and metabolic disease+++Infectious disease: bacterial+++Infectious disease: viral+++Cancer: overview+++Cancer: specific types
13667	'Eif2b4'	mRNA	03013///RNA transport+++05168///Herpes simplex virus 1 infection	Genetic Information Processing+++Human Diseases	Translation+++Infectious disease: viral
13685	'Eif4ebp1'	mRNA	01521///EGFR tyrosine kinase inhibitor resistance+++03013///RNA transport+++04012///ErbB signaling pathway+++04066///HIF-1 signaling pathway+++04150///mTOR signaling pathway+++04151///PI3K-Akt signaling pathway+++04152///AMPK signaling pathway+++04211///Longevity regulating pathway+++04218///Cellular senescence+++04910///Insulin signaling pathway+++05163///Human cytomegalovirus infection+++05165/…	Human Diseases+++Genetic Information Processing+++Environmental Information Processing+++Organismal Systems+++Cellular Processes	Drug resistance: antineoplastic+++Translation+++Signal transduction+++Aging+++Cell growth and death+++Endocrine system+++Infectious disease: viral+++Cancer: specific types+++Cancer: overview
13711	'Elf5'	mRNA	04917///Prolactin signaling pathway	Organismal Systems	Endocrine system
13728	'Mark2'	mRNA
13831	'Epc1'	mRNA
13839	'Epha5'	mRNA	04360///Axon guidance	Organismal Systems	Development and regeneration
13841	'Epha7'	mRNA	04360///Axon guidance	Organismal Systems	Development and regeneration
13866	'Erbb2'	mRNA	01521///EGFR tyrosine kinase inhibitor resistance+++01522///Endocrine resistance+++01524///Platinum drug resistance+++04010///MAPK signaling pathway+++04012///ErbB signaling pathway+++04020///Calcium signaling pathway+++04066///HIF-1 signaling pathway+++04151///PI3K-Akt signaling pathway+++04510///Focal adhesion+++04520///Adherens junction+++04530///Tight junction+++05200///Pathways in cancer+++0…	Human Diseases+++Environmental Information Processing+++Cellular Processes	Drug resistance: antineoplastic+++Signal transduction+++Cellular community - eukaryotes+++Cancer: overview+++Cancer: specific types
14011	'Etv6'	mRNA	04013///MAPK signaling pathway - fly+++04320///Dorso-ventral axis formation+++05202///Transcriptional misregulation in cancer	Environmental Information Processing+++Organismal Systems+++Human Diseases	Signal transduction+++Development and regeneration+++Cancer: overview
14012	'Mpzl2'	mRNA
14029	'Evx2'	mRNA
140499	'Ube2j2'	mRNA	04120///Ubiquitin mediated proteolysis+++04141///Protein processing in endoplasmic reticulum+++05012///Parkinson disease	Genetic Information Processing+++Human Diseases	Folding, sorting and degradation+++Neurodegenerative disease
140629	'Ubox5'	mRNA	04120///Ubiquitin mediated proteolysis	Genetic Information Processing	Folding, sorting and degradation
140742	'Sesn1'	mRNA	04115///p53 signaling pathway+++04211///Longevity regulating pathway	Cellular Processes+++Organismal Systems	Cell growth and death+++Aging
14176	'Fgf5'	mRNA	04010///MAPK signaling pathway+++04014///Ras signaling pathway+++04015///Rap1 signaling pathway+++04151///PI3K-Akt signaling pathway+++04810///Regulation of actin cytoskeleton+++05200///Pathways in cancer+++05218///Melanoma+++05224///Breast cancer+++05226///Gastric cancer	Environmental Information Processing+++Cellular Processes+++Human Diseases	Signal transduction+++Cell motility+++Cancer: overview+++Cancer: specific types
14184	'Fgfr3'	mRNA	01521///EGFR tyrosine kinase inhibitor resistance+++04010///MAPK signaling pathway+++04014///Ras signaling pathway+++04015///Rap1 signaling pathway+++04144///Endocytosis+++04151///PI3K-Akt signaling pathway+++04550///Signaling pathways regulating pluripotency of stem cells+++04810///Regulation of actin cytoskeleton+++05200///Pathways in cancer+++05206///MicroRNAs in cancer+++05219///Bladder cance…	Human Diseases+++Environmental Information Processing+++Cellular Processes	Drug resistance: antineoplastic+++Signal transduction+++Transport and catabolism+++Cellular community - eukaryotes+++Cell motility+++Cancer: overview+++Cancer: specific types
14190	'Fgl2'	mRNA
14230	'Fkbp10'	mRNA
14241	'Foxl1'	mRNA
14252	'Flot2'	mRNA	04910///Insulin signaling pathway	Organismal Systems	Endocrine system
14282	'Fosb'	mRNA	04380///Osteoclast differentiation+++04657///IL-17 signaling pathway+++05030///Cocaine addiction+++05031///Amphetamine addiction+++05034///Alcoholism	Organismal Systems+++Human Diseases	Development and regeneration+++Immune system+++Substance dependence
142980	'Tlr3'	mRNA	04217///Necroptosis+++04620///Toll-like receptor signaling pathway+++05160///Hepatitis C+++05161///Hepatitis B+++05164///Influenza A+++05165///Human papillomavirus infection+++05167///Kaposi sarcoma-associated herpesvirus infection+++05168///Herpes simplex virus 1 infection	Cellular Processes+++Organismal Systems+++Human Diseases	Cell growth and death+++Immune system+++Infectious disease: viral
14390	'Gabpa'	mRNA
14402	'Gabrb3'	mRNA	04080///Neuroactive ligand-receptor interaction+++04723///Retrograde endocannabinoid signaling+++04726///Serotonergic synapse+++04727///GABAergic synapse+++05032///Morphine addiction+++05033///Nicotine addiction	Environmental Information Processing+++Organismal Systems+++Human Diseases	Signaling molecules and interaction+++Nervous system+++Substance dependence
14411	'Slc6a12'	mRNA	04721///Synaptic vesicle cycle+++04727///GABAergic synapse	Organismal Systems	Nervous system
14461	'Gata2'	mRNA
14593	'Ggps1'	mRNA	00900///Terpenoid backbone biosynthesis	Metabolism	Metabolism of terpenoids and polyketides
14602	'Ghrhr'	mRNA	04080///Neuroactive ligand-receptor interaction+++04935///Growth hormone synthesis, secretion and action	Environmental Information Processing+++Organismal Systems	Signaling molecules and interaction+++Endocrine system
14620	'Gjb3'	mRNA
14814	'Grin2d'	mRNA	04020///Calcium signaling pathway+++04024///cAMP signaling pathway+++04080///Neuroactive ligand-receptor interaction+++04713///Circadian entrainment+++04720///Long-term potentiation+++04724///Glutamatergic synapse+++05010///Alzheimer disease+++05014///Amyotrophic lateral sclerosis (ALS)+++05030///Cocaine addiction+++05031///Amphetamine addiction+++05033///Nicotine addiction+++05034///Alcoholism	Environmental Information Processing+++Organismal Systems+++Human Diseases	Signal transduction+++Signaling molecules and interaction+++Environmental adaptation+++Nervous system+++Neurodegenerative disease+++Substance dependence
14828	'Hspa5'	mRNA	03060///Protein export+++04141///Protein processing in endoplasmic reticulum+++04918///Thyroid hormone synthesis+++05020///Prion diseases	Genetic Information Processing+++Organismal Systems+++Human Diseases	Folding, sorting and degradation+++Endocrine system+++Neurodegenerative disease
14916	'Guca2b'	mRNA
15110	'Hand1'	mRNA	04550///Signaling pathways regulating pluripotency of stem cells	Cellular Processes	Cellular community - eukaryotes
15166	'Hcn2'	mRNA	04024///cAMP signaling pathway+++04929///GnRH secretion	Environmental Information Processing+++Organismal Systems	Signal transduction+++Endocrine system
15206	'Hes2'	mRNA	05165///Human papillomavirus infection	Human Diseases	Infectious disease: viral
15227	'Foxf1'	mRNA
15229	'Foxd1'	mRNA
15258	'Hipk2'	mRNA	04218///Cellular senescence	Cellular Processes	Cell growth and death
15357	'Hmgcr'	mRNA	00900///Terpenoid backbone biosynthesis+++04152///AMPK signaling pathway+++04976///Bile secretion	Metabolism+++Environmental Information Processing+++Organismal Systems	Metabolism of terpenoids and polyketides+++Signal transduction+++Digestive system
15382	'Hnrnpa1'	mRNA	03040///Spliceosome	Genetic Information Processing	Transcription
15384	'Hnrnpab'	mRNA
15405	'Hoxa9'	mRNA	05202///Transcriptional misregulation in cancer	Human Diseases	Cancer: overview
15434	'Hoxd3'	mRNA
15560	'Htr2c'	mRNA	04020///Calcium signaling pathway+++04080///Neuroactive ligand-receptor interaction+++04540///Gap junction+++04726///Serotonergic synapse+++04750///Inflammatory mediator regulation of TRP channels	Environmental Information Processing+++Cellular Processes+++Organismal Systems	Signal transduction+++Signaling molecules and interaction+++Cellular community - eukaryotes+++Nervous system+++Sensory system
15568	'Elavl1'	mRNA	04152///AMPK signaling pathway+++04657///IL-17 signaling pathway	Environmental Information Processing+++Organismal Systems	Signal transduction+++Immune system
15574	'Hus1'	mRNA	04218///Cellular senescence	Cellular Processes	Cell growth and death
15894	'Icam1'	mRNA	04064///NF-kappa B signaling pathway+++04514///Cell adhesion molecules (CAMs)+++04650///Natural killer cell mediated cytotoxicity+++04668///TNF signaling pathway+++04670///Leukocyte transendothelial migration+++04933///AGE-RAGE signaling pathway in diabetic complications+++05143///African trypanosomiasis+++05144///Malaria+++05150///Staphylococcus aureus infection+++05164///Influenza A+++05166///H…	Environmental Information Processing+++Organismal Systems+++Human Diseases	Signal transduction+++Signaling molecules and interaction+++Immune system+++Endocrine and metabolic disease+++Infectious disease: parasitic+++Infectious disease: bacterial+++Infectious disease: viral+++Immune disease+++Cardiovascular disease
16169	'Il15ra'	mRNA	04060///Cytokine-cytokine receptor interaction+++04630///Jak-STAT signaling pathway+++04672///Intestinal immune network for IgA production+++05166///Human T-cell leukemia virus 1 infection+++05200///Pathways in cancer	Environmental Information Processing+++Organismal Systems+++Human Diseases	Signaling molecules and interaction+++Signal transduction+++Immune system+++Infectious disease: viral+++Cancer: overview
16175	'Il1a'	mRNA	04010///MAPK signaling pathway+++04060///Cytokine-cytokine receptor interaction+++04217///Necroptosis+++04218///Cellular senescence+++04380///Osteoclast differentiation+++04640///Hematopoietic cell lineage+++04932///Non-alcoholic fatty liver disease (NAFLD)+++04933///AGE-RAGE signaling pathway in diabetic complications+++04940///Type I diabetes mellitus+++05020///Prion diseases+++05132///Salmonel…	Environmental Information Processing+++Cellular Processes+++Organismal Systems+++Human Diseases	Signal transduction+++Signaling molecules and interaction+++Cell growth and death+++Development and regeneration+++Immune system+++Endocrine and metabolic disease+++Neurodegenerative disease+++Infectious disease: bacterial+++Infectious disease: parasitic+++Infectious disease: viral+++Immune disease+++Cardiovascular disease
16362	'Irf1'	mRNA	04625///C-type lectin receptor signaling pathway+++04668///TNF signaling pathway+++04917///Prolactin signaling pathway+++05133///Pertussis+++05165///Human papillomavirus infection	Organismal Systems+++Environmental Information Processing+++Human Diseases	Immune system+++Signal transduction+++Endocrine system+++Infectious disease: bacterial+++Infectious disease: viral
16365	'Acod1'	mRNA	00660///C5-Branched dibasic acid metabolism	Metabolism	Carbohydrate metabolism
16402	'Itga5'	mRNA	04145///Phagosome+++04151///PI3K-Akt signaling pathway+++04510///Focal adhesion+++04512///ECM-receptor interaction+++04640///Hematopoietic cell lineage+++04810///Regulation of actin cytoskeleton+++05100///Bacterial invasion of epithelial cells+++05131///Shigellosis+++05133///Pertussis+++05135///Yersinia infection+++05165///Human papillomavirus infection+++05168///Herpes simplex virus 1 infection+…	Cellular Processes+++Environmental Information Processing+++Organismal Systems+++Human Diseases	Transport and catabolism+++Signal transduction+++Cellular community - eukaryotes+++Signaling molecules and interaction+++Immune system+++Cell motility+++Infectious disease: bacterial+++Infectious disease: viral+++Cancer: overview+++Cardiovascular disease
16408	'Itgal'	mRNA	04015///Rap1 signaling pathway+++04514///Cell adhesion molecules (CAMs)+++04650///Natural killer cell mediated cytotoxicity+++04670///Leukocyte transendothelial migration+++04810///Regulation of actin cytoskeleton+++05144///Malaria+++05150///Staphylococcus aureus infection+++05166///Human T-cell leukemia virus 1 infection+++05169///Epstein-Barr virus infection+++05323///Rheumatoid arthritis+++054…	Environmental Information Processing+++Organismal Systems+++Cellular Processes+++Human Diseases	Signal transduction+++Signaling molecules and interaction+++Immune system+++Cell motility+++Infectious disease: parasitic+++Infectious disease: bacterial+++Infectious disease: viral+++Immune disease+++Cardiovascular disease
16410	'Itgav'	mRNA	04145///Phagosome+++04151///PI3K-Akt signaling pathway+++04510///Focal adhesion+++04512///ECM-receptor interaction+++04514///Cell adhesion molecules (CAMs)+++04810///Regulation of actin cytoskeleton+++04919///Thyroid hormone signaling pathway+++05163///Human cytomegalovirus infection+++05165///Human papillomavirus infection+++05200///Pathways in cancer+++05205///Proteoglycans in cancer+++05222///…	Cellular Processes+++Environmental Information Processing+++Organismal Systems+++Human Diseases	Transport and catabolism+++Signal transduction+++Cellular community - eukaryotes+++Signaling molecules and interaction+++Cell motility+++Endocrine system+++Infectious disease: viral+++Cancer: overview+++Cancer: specific types+++Cardiovascular disease
16519	'Kcnj3'	mRNA	04713///Circadian entrainment+++04723///Retrograde endocannabinoid signaling+++04724///Glutamatergic synapse+++04725///Cholinergic synapse+++04726///Serotonergic synapse+++04728///Dopaminergic synapse+++04915///Estrogen signaling pathway+++04921///Oxytocin signaling pathway+++04929///GnRH secretion+++05032///Morphine addiction	Organismal Systems+++Human Diseases	Environmental adaptation+++Nervous system+++Endocrine system+++Substance dependence
16524	'Kcnj9'	mRNA	04713///Circadian entrainment+++04723///Retrograde endocannabinoid signaling+++04726///Serotonergic synapse+++04728///Dopaminergic synapse+++04915///Estrogen signaling pathway+++04921///Oxytocin signaling pathway+++04929///GnRH secretion+++05032///Morphine addiction	Organismal Systems+++Human Diseases	Environmental adaptation+++Nervous system+++Endocrine system+++Substance dependence
16536	'Kcnq2'	mRNA	04725///Cholinergic synapse	Organismal Systems	Nervous system
16538	'Kcns1'	mRNA
16554	'Kif13b'	mRNA
16560	'Kif1a'	mRNA
16565	'Kif21b'	mRNA
16570	'Kif3c'	mRNA
16593	'Klc1'	mRNA	05132///Salmonella infection	Human Diseases	Infectious disease: bacterial
16650	'Kpna6'	mRNA	05164///Influenza A	Human Diseases	Infectious disease: viral
16772	'Lama1'	mRNA	04151///PI3K-Akt signaling pathway+++04510///Focal adhesion+++04512///ECM-receptor interaction+++05145///Toxoplasmosis+++05146///Amoebiasis+++05165///Human papillomavirus infection+++05200///Pathways in cancer+++05222///Small cell lung cancer+++05410///Hypertrophic cardiomyopathy (HCM)+++05412///Arrhythmogenic right ventricular cardiomyopathy (ARVC)+++05414///Dilated cardiomyopathy (DCM)+++05416/…	Environmental Information Processing+++Cellular Processes+++Human Diseases	Signal transduction+++Cellular community - eukaryotes+++Signaling molecules and interaction+++Infectious disease: parasitic+++Infectious disease: viral+++Cancer: overview+++Cancer: specific types+++Cardiovascular disease
16776	'Lama5'	mRNA	04151///PI3K-Akt signaling pathway+++04510///Focal adhesion+++04512///ECM-receptor interaction+++05145///Toxoplasmosis+++05146///Amoebiasis+++05165///Human papillomavirus infection+++05200///Pathways in cancer+++05222///Small cell lung cancer	Environmental Information Processing+++Cellular Processes+++Human Diseases	Signal transduction+++Cellular community - eukaryotes+++Signaling molecules and interaction+++Infectious disease: parasitic+++Infectious disease: viral+++Cancer: overview+++Cancer: specific types
16835	'Ldlr'	mRNA	04144///Endocytosis+++04913///Ovarian steroidogenesis+++04925///Aldosterone synthesis and secretion+++04927///Cortisol synthesis and secretion+++04934///Cushing syndrome+++04976///Bile secretion+++04979///Cholesterol metabolism+++05145///Toxoplasmosis+++05160///Hepatitis C	Cellular Processes+++Organismal Systems+++Human Diseases	Transport and catabolism+++Endocrine system+++Endocrine and metabolic disease+++Digestive system+++Infectious disease: parasitic+++Infectious disease: viral
16871	'Lhx3'	mRNA
16878	'Lif'	mRNA	04060///Cytokine-cytokine receptor interaction+++04550///Signaling pathways regulating pluripotency of stem cells+++04630///Jak-STAT signaling pathway+++04668///TNF signaling pathway	Environmental Information Processing+++Cellular Processes	Signaling molecules and interaction+++Cellular community - eukaryotes+++Signal transduction
16886	'Limk2'	mRNA	04360///Axon guidance+++04666///Fc gamma R-mediated phagocytosis+++04810///Regulation of actin cytoskeleton+++05170///Human immunodeficiency virus 1 infection	Organismal Systems+++Cellular Processes+++Human Diseases	Development and regeneration+++Immune system+++Cell motility+++Infectious disease: viral
16994	'Ltb'	mRNA	04060///Cytokine-cytokine receptor interaction+++04064///NF-kappa B signaling pathway+++05323///Rheumatoid arthritis	Environmental Information Processing+++Human Diseases	Signaling molecules and interaction+++Signal transduction+++Immune disease
17000	'Ltbr'	mRNA	04060///Cytokine-cytokine receptor interaction+++04061///Viral protein interaction with cytokine and cytokine receptor+++04064///NF-kappa B signaling pathway+++04066///HIF-1 signaling pathway+++04672///Intestinal immune network for IgA production+++05166///Human T-cell leukemia virus 1 infection+++05203///Viral carcinogenesis	Environmental Information Processing+++Organismal Systems+++Human Diseases	Signaling molecules and interaction+++Signal transduction+++Immune system+++Infectious disease: viral+++Cancer: overview
17075	'Epcam'	mRNA
170768	'Pfkfb3'	mRNA	00051///Fructose and mannose metabolism+++04066///HIF-1 signaling pathway+++04152///AMPK signaling pathway	Metabolism+++Environmental Information Processing	Carbohydrate metabolism+++Signal transduction
17079	'Cd180'	mRNA
170822	'Usp33'	mRNA
17113	'M6pr'	mRNA	04142///Lysosome+++04145///Phagosome	Cellular Processes	Transport and catabolism
171171	'Ntng2'	mRNA	04360///Axon guidance+++04514///Cell adhesion molecules (CAMs)	Organismal Systems+++Environmental Information Processing	Development and regeneration+++Signaling molecules and interaction
17118	'Marcks'	mRNA	04666///Fc gamma R-mediated phagocytosis+++05206///MicroRNAs in cancer	Organismal Systems+++Human Diseases	Immune system+++Cancer: overview
17126	'Smad2'	mRNA	04110///Cell cycle+++04144///Endocytosis+++04218///Cellular senescence+++04350///TGF-beta signaling pathway+++04371///Apelin signaling pathway+++04390///Hippo signaling pathway+++04550///Signaling pathways regulating pluripotency of stem cells+++04659///Th17 cell differentiation+++04926///Relaxin signaling pathway+++04933///AGE-RAGE signaling pathway in diabetic complications+++05142///Chagas dis…	Cellular Processes+++Environmental Information Processing+++Organismal Systems+++Human Diseases	Cell growth and death+++Transport and catabolism+++Signal transduction+++Cellular community - eukaryotes+++Immune system+++Endocrine system+++Endocrine and metabolic disease+++Infectious disease: parasitic+++Infectious disease: viral+++Cancer: overview+++Cancer: specific types+++Immune disease
17130	'Smad6'	mRNA	04350///TGF-beta signaling pathway	Environmental Information Processing	Signal transduction
171486	'Cd99l2'	mRNA
171543	'Bmf'	mRNA	05206///MicroRNAs in cancer	Human Diseases	Cancer: overview
17169	'Mark3'	mRNA
17181	'Matn2'	mRNA
17207	'Mcf2l'	mRNA
17256	'Mea1'	mRNA
17258	'Mef2a'	mRNA	04013///MAPK signaling pathway - fly+++04022///cGMP-PKG signaling pathway+++04371///Apelin signaling pathway+++04928///Parathyroid hormone synthesis, secretion and action+++05418///Fluid shear stress and atherosclerosis	Environmental Information Processing+++Organismal Systems+++Human Diseases	Signal transduction+++Endocrine system+++Cardiovascular disease
17260	'Mef2c'	mRNA	04010///MAPK signaling pathway+++04022///cGMP-PKG signaling pathway+++04371///Apelin signaling pathway+++04921///Oxytocin signaling pathway+++04928///Parathyroid hormone synthesis, secretion and action+++05202///Transcriptional misregulation in cancer+++05418///Fluid shear stress and atherosclerosis	Environmental Information Processing+++Organismal Systems+++Human Diseases	Signal transduction+++Endocrine system+++Cancer: overview+++Cardiovascular disease
17283	'Men1'	mRNA	04934///Cushing syndrome+++05202///Transcriptional misregulation in cancer	Human Diseases	Endocrine and metabolic disease+++Cancer: overview
17342	'Mitf'	mRNA	04137///Mitophagy - animal+++04380///Osteoclast differentiation+++04916///Melanogenesis+++05200///Pathways in cancer+++05202///Transcriptional misregulation in cancer+++05218///Melanoma	Cellular Processes+++Organismal Systems+++Human Diseases	Transport and catabolism+++Development and regeneration+++Endocrine system+++Cancer: overview+++Cancer: specific types
17355	'Aff1'	mRNA	05202///Transcriptional misregulation in cancer	Human Diseases	Cancer: overview
17356	'Afdn'	mRNA	04014///Ras signaling pathway+++04015///Rap1 signaling pathway+++04024///cAMP signaling pathway+++04520///Adherens junction+++04530///Tight junction+++04670///Leukocyte transendothelial migration	Environmental Information Processing+++Cellular Processes+++Organismal Systems	Signal transduction+++Cellular community - eukaryotes+++Immune system
17436	'Me1'	mRNA	00620///Pyruvate metabolism+++01200///Carbon metabolism+++03320///PPAR signaling pathway	Metabolism+++Organismal Systems	Carbohydrate metabolism+++Global and overview maps+++Endocrine system
17535	'Mre11a'	mRNA	03440///Homologous recombination+++03450///Non-homologous end-joining+++04218///Cellular senescence	Genetic Information Processing+++Cellular Processes	Replication and repair+++Cell growth and death
17760	'Map6'	mRNA
17762	'Mapt'	mRNA	04010///MAPK signaling pathway+++05010///Alzheimer disease	Environmental Information Processing+++Human Diseases	Signal transduction+++Neurodegenerative disease
17863	'Myb'	mRNA	04151///PI3K-Akt signaling pathway	Environmental Information Processing	Signal transduction
17992	'Ndufa4'	mRNA	00190///Oxidative phosphorylation+++04714///Thermogenesis+++04723///Retrograde endocannabinoid signaling+++04932///Non-alcoholic fatty liver disease (NAFLD)+++05010///Alzheimer disease+++05012///Parkinson disease+++05016///Huntington disease	Metabolism+++Organismal Systems+++Human Diseases	Energy metabolism+++Environmental adaptation+++Nervous system+++Endocrine and metabolic disease+++Neurodegenerative disease
18007	'Neo1'	mRNA	04350///TGF-beta signaling pathway+++04360///Axon guidance+++04514///Cell adhesion molecules (CAMs)	Environmental Information Processing+++Organismal Systems	Signal transduction+++Development and regeneration+++Signaling molecules and interaction
18013	'Neurod2'	mRNA
18015	'Nf1'	mRNA	01521///EGFR tyrosine kinase inhibitor resistance+++04010///MAPK signaling pathway+++04014///Ras signaling pathway	Human Diseases+++Environmental Information Processing	Drug resistance: antineoplastic+++Signal transduction
18018	'Nfatc1'	mRNA	04010///MAPK signaling pathway+++04022///cGMP-PKG signaling pathway+++04024///cAMP signaling pathway+++04218///Cellular senescence+++04310///Wnt signaling pathway+++04380///Osteoclast differentiation+++04625///C-type lectin receptor signaling pathway+++04650///Natural killer cell mediated cytotoxicity+++04658///Th1 and Th2 cell differentiation+++04659///Th17 cell differentiation+++04660///T cell …	Environmental Information Processing+++Cellular Processes+++Organismal Systems+++Human Diseases	Signal transduction+++Cell growth and death+++Development and regeneration+++Immune system+++Endocrine system+++Endocrine and metabolic disease+++Infectious disease: bacterial+++Infectious disease: viral+++Cancer: overview+++Immune disease
18019	'Nfatc2'	mRNA	04022///cGMP-PKG signaling pathway+++04218///Cellular senescence+++04310///Wnt signaling pathway+++04360///Axon guidance+++04370///VEGF signaling pathway+++04380///Osteoclast differentiation+++04625///C-type lectin receptor signaling pathway+++04650///Natural killer cell mediated cytotoxicity+++04658///Th1 and Th2 cell differentiation+++04659///Th17 cell differentiation+++04660///T cell receptor …	Environmental Information Processing+++Cellular Processes+++Organismal Systems+++Human Diseases	Signal transduction+++Cell growth and death+++Development and regeneration+++Immune system+++Endocrine system+++Infectious disease: bacterial+++Infectious disease: viral+++Cancer: overview
18029	'Nfic'	mRNA
18044	'Nfya'	mRNA	04612///Antigen processing and presentation+++05152///Tuberculosis	Organismal Systems+++Human Diseases	Immune system+++Infectious disease: bacterial
18117	'Emc8'	mRNA
18133	'Ccn3'	mRNA
18162	'Npr3'	mRNA
18176	'Nras'	mRNA	01521///EGFR tyrosine kinase inhibitor resistance+++01522///Endocrine resistance+++04010///MAPK signaling pathway+++04012///ErbB signaling pathway+++04014///Ras signaling pathway+++04015///Rap1 signaling pathway+++04062///Chemokine signaling pathway+++04068///FoxO signaling pathway+++04071///Sphingolipid signaling pathway+++04072///Phospholipase D signaling pathway+++04137///Mitophagy - animal+++…	Human Diseases+++Environmental Information Processing+++Organismal Systems+++Cellular Processes	Drug resistance: antineoplastic+++Signal transduction+++Immune system+++Transport and catabolism+++Cell growth and death+++Aging+++Development and regeneration+++Cellular community - eukaryotes+++Environmental adaptation+++Nervous system+++Cell motility+++Endocrine system+++Endocrine and metabolic disease+++Substance dependence+++Infectious disease: viral+++Cancer: overview+++Cancer: specific typ…
18198	'Musk'	mRNA
18208	'Ntn1'	mRNA	04360///Axon guidance+++04361///Axon regeneration	Organismal Systems	Development and regeneration
18212	'Ntrk2'	mRNA	04010///MAPK signaling pathway+++04014///Ras signaling pathway+++04151///PI3K-Akt signaling pathway+++04722///Neurotrophin signaling pathway+++05034///Alcoholism	Environmental Information Processing+++Organismal Systems+++Human Diseases	Signal transduction+++Nervous system+++Substance dependence
18391	'Sigmar1'	mRNA
18413	'Osm'	mRNA	04060///Cytokine-cytokine receptor interaction+++04151///PI3K-Akt signaling pathway+++04630///Jak-STAT signaling pathway	Environmental Information Processing	Signaling molecules and interaction+++Signal transduction
18419	'Otog'	mRNA
18430	'Oxtr'	mRNA	04020///Calcium signaling pathway+++04024///cAMP signaling pathway+++04080///Neuroactive ligand-receptor interaction+++04921///Oxytocin signaling pathway	Environmental Information Processing+++Organismal Systems	Signal transduction+++Signaling molecules and interaction+++Endocrine system
18439	'P2rx7'	mRNA	04020///Calcium signaling pathway+++04080///Neuroactive ligand-receptor interaction+++04621///NOD-like receptor signaling pathway	Environmental Information Processing+++Organismal Systems	Signal transduction+++Signaling molecules and interaction+++Immune system
18504	'Pax2'	mRNA
18516	'Pbx3'	mRNA	05202///Transcriptional misregulation in cancer	Human Diseases	Cancer: overview
18521	'Pcbp2'	mRNA	04216///Ferroptosis	Cellular Processes	Cell growth and death
18530	'Pcdh8'	mRNA
18550	'Furin'	mRNA
18573	'Pde1a'	mRNA	00230///Purine metabolism+++04020///Calcium signaling pathway+++04740///Olfactory transduction+++04742///Taste transduction+++04924///Renin secretion+++05032///Morphine addiction	Metabolism+++Environmental Information Processing+++Organismal Systems+++Human Diseases	Nucleotide metabolism+++Signal transduction+++Sensory system+++Endocrine system+++Substance dependence
18575	'Pde1c'	mRNA	00230///Purine metabolism+++04020///Calcium signaling pathway+++04740///Olfactory transduction+++04742///Taste transduction+++04924///Renin secretion+++05032///Morphine addiction	Metabolism+++Environmental Information Processing+++Organismal Systems+++Human Diseases	Nucleotide metabolism+++Signal transduction+++Sensory system+++Endocrine system+++Substance dependence
18595	'Pdgfra'	mRNA	01521///EGFR tyrosine kinase inhibitor resistance+++04010///MAPK signaling pathway+++04014///Ras signaling pathway+++04015///Rap1 signaling pathway+++04020///Calcium signaling pathway+++04072///Phospholipase D signaling pathway+++04144///Endocytosis+++04151///PI3K-Akt signaling pathway+++04510///Focal adhesion+++04540///Gap junction+++04630///Jak-STAT signaling pathway+++04810///Regulation of act…	Human Diseases+++Environmental Information Processing+++Cellular Processes	Drug resistance: antineoplastic+++Signal transduction+++Transport and catabolism+++Cellular community - eukaryotes+++Cell motility+++Infectious disease: viral+++Cancer: overview+++Cancer: specific types
18640	'Pfkfb2'	mRNA	00051///Fructose and mannose metabolism+++04152///AMPK signaling pathway+++04919///Thyroid hormone signaling pathway	Metabolism+++Environmental Information Processing+++Organismal Systems	Carbohydrate metabolism+++Signal transduction+++Endocrine system
18654	'Pgf'	mRNA	04010///MAPK signaling pathway+++04014///Ras signaling pathway+++04015///Rap1 signaling pathway+++04151///PI3K-Akt signaling pathway+++04510///Focal adhesion+++05200///Pathways in cancer	Environmental Information Processing+++Cellular Processes+++Human Diseases	Signal transduction+++Cellular community - eukaryotes+++Cancer: overview
18707	'Pik3cd'	mRNA	00562///Inositol phosphate metabolism+++01521///EGFR tyrosine kinase inhibitor resistance+++01522///Endocrine resistance+++01524///Platinum drug resistance+++04012///ErbB signaling pathway+++04014///Ras signaling pathway+++04015///Rap1 signaling pathway+++04024///cAMP signaling pathway+++04062///Chemokine signaling pathway+++04066///HIF-1 signaling pathway+++04068///FoxO signaling pathway+++04070…	Metabolism+++Human Diseases+++Environmental Information Processing+++Organismal Systems+++Cellular Processes	Carbohydrate metabolism+++Drug resistance: antineoplastic+++Signal transduction+++Immune system+++Transport and catabolism+++Cell growth and death+++Aging+++Development and regeneration+++Cellular community - eukaryotes+++Nervous system+++Sensory system+++Cell motility+++Endocrine system+++Endocrine and metabolic disease+++Excretory system+++Digestive system+++Infectious disease: bacterial+++Infe…
18708	'Pik3r1'	mRNA	01521///EGFR tyrosine kinase inhibitor resistance+++01522///Endocrine resistance+++01524///Platinum drug resistance+++04012///ErbB signaling pathway+++04014///Ras signaling pathway+++04015///Rap1 signaling pathway+++04024///cAMP signaling pathway+++04062///Chemokine signaling pathway+++04066///HIF-1 signaling pathway+++04068///FoxO signaling pathway+++04070///Phosphatidylinositol signaling system…	Human Diseases+++Environmental Information Processing+++Organismal Systems+++Cellular Processes	Drug resistance: antineoplastic+++Signal transduction+++Immune system+++Transport and catabolism+++Cell growth and death+++Aging+++Development and regeneration+++Cellular community - eukaryotes+++Nervous system+++Sensory system+++Cell motility+++Endocrine system+++Endocrine and metabolic disease+++Excretory system+++Digestive system+++Infectious disease: bacterial+++Infectious disease: parasitic+…
18742	'Pitx3'	mRNA
18755	'Prkch'	mRNA	04270///Vascular smooth muscle contraction+++04750///Inflammatory mediator regulation of TRP channels	Organismal Systems	Circulatory system+++Sensory system
18791	'Plat'	mRNA	04371///Apelin signaling pathway+++04610///Complement and coagulation cascades+++05202///Transcriptional misregulation in cancer+++05215///Prostate cancer+++05418///Fluid shear stress and atherosclerosis	Environmental Information Processing+++Organismal Systems+++Human Diseases	Signal transduction+++Immune system+++Cancer: overview+++Cancer: specific types+++Cardiovascular disease
18846	'Plxna3'	mRNA	04360///Axon guidance	Organismal Systems	Development and regeneration
18933	'Prrx1'	mRNA
18949	'Pnn'	mRNA	03013///RNA transport+++03015///mRNA surveillance pathway	Genetic Information Processing	Translation
18986	'Pou2f1'	mRNA	05168///Herpes simplex virus 1 infection	Human Diseases	Infectious disease: viral
19035	'Ppib'	mRNA
19089	'Prkcsh'	mRNA	04141///Protein processing in endoplasmic reticulum	Genetic Information Processing	Folding, sorting and degradation
19159	'Cyth3'	mRNA	04072///Phospholipase D signaling pathway+++04144///Endocytosis+++05130///Pathogenic Escherichia coli infection	Environmental Information Processing+++Cellular Processes+++Human Diseases	Signal transduction+++Transport and catabolism+++Infectious disease: bacterial
192231	'Hexim1'	mRNA
192285	'Phf21a'	mRNA
19241	'Tmsb4x'	mRNA	04810///Regulation of actin cytoskeleton	Cellular Processes	Cell motility
19244	'Ptp4a2'	mRNA
19253	'Ptpn18'	mRNA
192775	'Kcnh6'	mRNA
192897	'Itgb4'	mRNA	04151///PI3K-Akt signaling pathway+++04510///Focal adhesion+++04512///ECM-receptor interaction+++04810///Regulation of actin cytoskeleton+++05165///Human papillomavirus infection+++05410///Hypertrophic cardiomyopathy (HCM)+++05412///Arrhythmogenic right ventricular cardiomyopathy (ARVC)+++05414///Dilated cardiomyopathy (DCM)	Environmental Information Processing+++Cellular Processes+++Human Diseases	Signal transduction+++Cellular community - eukaryotes+++Signaling molecules and interaction+++Cell motility+++Infectious disease: viral+++Cardiovascular disease
193034	'Trpv1'	mRNA	04080///Neuroactive ligand-receptor interaction+++04750///Inflammatory mediator regulation of TRP channels	Environmental Information Processing+++Organismal Systems	Signaling molecules and interaction+++Sensory system
19365	'Rad52'	mRNA	03440///Homologous recombination	Genetic Information Processing	Replication and repair
19377	'Rai1'	mRNA
19387	'Rangap1'	mRNA	03013///RNA transport	Genetic Information Processing	Translation
19415	'Rasal1'	mRNA	04014///Ras signaling pathway	Environmental Information Processing	Signal transduction
19419	'Rasgrp1'	mRNA	04010///MAPK signaling pathway+++04014///Ras signaling pathway+++04611///Platelet activation+++04660///T cell receptor signaling pathway+++05200///Pathways in cancer+++05235///PD-L1 expression and PD-1 checkpoint pathway in cancer	Environmental Information Processing+++Organismal Systems+++Human Diseases	Signal transduction+++Immune system+++Cancer: overview
194227	'Gm13023'	mRNA
194388	'Tet3'	mRNA
194597	'Tmprss11a'	mRNA
194735	'Btg1c'	mRNA	03018///RNA degradation	Genetic Information Processing	Folding, sorting and degradation
194974	'Sun3'	mRNA
195018	'Zzef1'	mRNA
19731	'Rgl1'	mRNA	04014///Ras signaling pathway	Environmental Information Processing	Signal transduction
19735	'Rgs2'	mRNA	04022///cGMP-PKG signaling pathway+++04740///Olfactory transduction+++04921///Oxytocin signaling pathway	Environmental Information Processing+++Organismal Systems	Signal transduction+++Sensory system+++Endocrine system
19763	'Ring1'	mRNA
19777	'Uri1'	mRNA
19883	'Rora'	mRNA	04659///Th17 cell differentiation+++04710///Circadian rhythm+++05321///Inflammatory bowel disease (IBD)	Organismal Systems+++Human Diseases	Immune system+++Environmental adaptation+++Immune disease
20133	'Rrm1'	mRNA	00230///Purine metabolism+++00240///Pyrimidine metabolism+++00480///Glutathione metabolism+++00983///Drug metabolism - other enzymes	Metabolism	Nucleotide metabolism+++Metabolism of other amino acids+++Xenobiotics biodegradation and metabolism
20148	'Dhrs3'	mRNA	00830///Retinol metabolism	Metabolism	Metabolism of cofactors and vitamins
20167	'Rtn2'	mRNA
20168	'Rtn3'	mRNA	05010///Alzheimer disease	Human Diseases	Neurodegenerative disease
20197	'S100a3'	mRNA
20254	'Scg2'	mRNA
20288	'Msr1'	mRNA	04145///Phagosome	Cellular Processes	Transport and catabolism
20315	'Cxcl12'	mRNA	04060///Cytokine-cytokine receptor interaction+++04061///Viral protein interaction with cytokine and cytokine receptor+++04062///Chemokine signaling pathway+++04064///NF-kappa B signaling pathway+++04360///Axon guidance+++04670///Leukocyte transendothelial migration+++04672///Intestinal immune network for IgA production+++04810///Regulation of actin cytoskeleton+++05163///Human cytomegalovirus in…	Environmental Information Processing+++Organismal Systems+++Cellular Processes+++Human Diseases	Signaling molecules and interaction+++Immune system+++Signal transduction+++Development and regeneration+++Cell motility+++Infectious disease: viral+++Cancer: overview+++Immune disease
20355	'Sema4f'	mRNA	04360///Axon guidance	Organismal Systems	Development and regeneration
20439	'Siah2'	mRNA
20454	'St3gal5'	mRNA	00604///Glycosphingolipid biosynthesis - ganglio series	Metabolism	Glycan biosynthesis and metabolism
20475	'Six5'	mRNA
20482	'Skil'	mRNA	04550///Signaling pathways regulating pluripotency of stem cells	Cellular Processes	Cellular community - eukaryotes
20491	'Sla'	mRNA
20524	'Slc25a17'	mRNA	04146///Peroxisome	Cellular Processes	Transport and catabolism
20602	'Ncor2'	mRNA	04330///Notch signaling pathway+++05169///Epstein-Barr virus infection	Environmental Information Processing+++Human Diseases	Signal transduction+++Infectious disease: viral
20667	'Sox12'	mRNA
20669	'Sox14'	mRNA
20678	'Sox5'	mRNA
20687	'Sp3'	mRNA
207214	'Larp4'	mRNA
207278	'Fchsd2'	mRNA
20737	'Spn'	mRNA	04514///Cell adhesion molecules (CAMs)	Environmental Information Processing	Signaling molecules and interaction
20744	'Strbp'	mRNA
207596	'Thsd4'	mRNA	04350///TGF-beta signaling pathway	Environmental Information Processing	Signal transduction
207728	'Pde2a'	mRNA	00230///Purine metabolism+++04022///cGMP-PKG signaling pathway+++04740///Olfactory transduction+++04925///Aldosterone synthesis and secretion+++05032///Morphine addiction	Metabolism+++Environmental Information Processing+++Organismal Systems+++Human Diseases	Nucleotide metabolism+++Signal transduction+++Sensory system+++Endocrine system+++Substance dependence
20787	'Srebf1'	mRNA	04152///AMPK signaling pathway+++04910///Insulin signaling pathway+++04931///Insulin resistance+++04932///Non-alcoholic fatty liver disease (NAFLD)	Environmental Information Processing+++Organismal Systems+++Human Diseases	Signal transduction+++Endocrine system+++Endocrine and metabolic disease
208043	'Setd1b'	mRNA	00310///Lysine degradation	Metabolism	Amino acid metabolism
208076	'Pknox2'	mRNA
208092	'Chmp6'	mRNA	04144///Endocytosis+++04217///Necroptosis	Cellular Processes	Transport and catabolism+++Cell growth and death
208154	'Btla'	mRNA
20832	'Ssr4'	mRNA	04141///Protein processing in endoplasmic reticulum	Genetic Information Processing	Folding, sorting and degradation
208431	'Shroom4'	mRNA
208440	'Dip2c'	mRNA
20851	'Stat5b'	mRNA	04012///ErbB signaling pathway+++04062///Chemokine signaling pathway+++04217///Necroptosis+++04630///Jak-STAT signaling pathway+++04658///Th1 and Th2 cell differentiation+++04659///Th17 cell differentiation+++04917///Prolactin signaling pathway+++04933///AGE-RAGE signaling pathway in diabetic complications+++04935///Growth hormone synthesis, secretion and action+++05161///Hepatitis B+++05162///Me…	Environmental Information Processing+++Organismal Systems+++Cellular Processes+++Human Diseases	Signal transduction+++Immune system+++Cell growth and death+++Endocrine system+++Endocrine and metabolic disease+++Infectious disease: viral+++Cancer: overview+++Cancer: specific types
20855	'Stc1'	mRNA
20874	'Slk'	mRNA	04114///Oocyte meiosis	Cellular Processes	Cell growth and death
208748	'Prrg3'	mRNA
208922	'Cpeb3'	mRNA	04114///Oocyte meiosis+++04320///Dorso-ventral axis formation+++04914///Progesterone-mediated oocyte maturation	Cellular Processes+++Organismal Systems	Cell growth and death+++Development and regeneration+++Endocrine system
210106	'Tent4a'	mRNA	03018///RNA degradation	Genetic Information Processing	Folding, sorting and degradation
210573	'Tmem151b'	mRNA
210582	'Coq10a'	mRNA
210982	'Bicral'	mRNA
211147	'Marchf11'	mRNA
211286	'Cln5'	mRNA	04142///Lysosome	Cellular Processes	Transport and catabolism
211488	'Ado'	mRNA	00430///Taurine and hypotaurine metabolism	Metabolism	Metabolism of other amino acids
211978	'Zfyve26'	mRNA
212632	'Iffo2'	mRNA
212986	'Scfd2'	mRNA
212999	'Tnpo2'	mRNA
213498	'Arhgef11'	mRNA	04270///Vascular smooth muscle contraction+++04928///Parathyroid hormone synthesis, secretion and action+++05130///Pathogenic Escherichia coli infection+++05163///Human cytomegalovirus infection+++05200///Pathways in cancer	Organismal Systems+++Human Diseases	Circulatory system+++Endocrine system+++Infectious disease: bacterial+++Infectious disease: viral+++Cancer: overview
21385	'Tbx2'	mRNA	04013///MAPK signaling pathway - fly	Environmental Information Processing	Signal transduction
213948	'Atg9b'	mRNA	04136///Autophagy - other+++04137///Mitophagy - animal+++04140///Autophagy - animal	Cellular Processes	Transport and catabolism
213990	'Agap3'	mRNA	04144///Endocytosis	Cellular Processes	Transport and catabolism
21413	'Tcf4'	mRNA
214133	'Tet2'	mRNA
21415	'Tcf7l1'	mRNA	04310///Wnt signaling pathway+++04390///Hippo signaling pathway+++04520///Adherens junction+++04916///Melanogenesis+++04934///Cushing syndrome+++05165///Human papillomavirus infection+++05200///Pathways in cancer+++05210///Colorectal cancer+++05213///Endometrial cancer+++05215///Prostate cancer+++05216///Thyroid cancer+++05217///Basal cell carcinoma+++05221///Acute myeloid leukemia+++05224///Brea…	Environmental Information Processing+++Cellular Processes+++Organismal Systems+++Human Diseases	Signal transduction+++Cellular community - eukaryotes+++Endocrine system+++Endocrine and metabolic disease+++Infectious disease: viral+++Cancer: overview+++Cancer: specific types+++Cardiovascular disease
214230	'Pak6'	mRNA	04012///ErbB signaling pathway+++04014///Ras signaling pathway+++04360///Axon guidance+++04510///Focal adhesion+++04660///T cell receptor signaling pathway+++04810///Regulation of actin cytoskeleton+++05170///Human immunodeficiency virus 1 infection+++05211///Renal cell carcinoma	Environmental Information Processing+++Organismal Systems+++Cellular Processes+++Human Diseases	Signal transduction+++Development and regeneration+++Cellular community - eukaryotes+++Immune system+++Cell motility+++Infectious disease: viral+++Cancer: specific types
214239	'Ccdc9b'	mRNA
21463	'Tcp11'	mRNA
214922	'Slc39a2'	mRNA
215113	'Slc43a2'	mRNA
215445	'Rab11fip3'	mRNA	04144///Endocytosis	Cellular Processes	Transport and catabolism
215474	'Sec22c'	mRNA
215789	'Phactr2'	mRNA
215999	'Mcu'	mRNA	04020///Calcium signaling pathway+++04218///Cellular senescence+++04621///NOD-like receptor signaling pathway	Environmental Information Processing+++Cellular Processes+++Organismal Systems	Signal transduction+++Cell growth and death+++Immune system
216148	'Shc2'	mRNA	01521///EGFR tyrosine kinase inhibitor resistance+++01522///Endocrine resistance+++04012///ErbB signaling pathway+++04014///Ras signaling pathway+++04062///Chemokine signaling pathway+++04072///Phospholipase D signaling pathway+++04370///VEGF signaling pathway+++04510///Focal adhesion+++04650///Natural killer cell mediated cytotoxicity+++04722///Neurotrophin signaling pathway+++04910///Insulin si…	Human Diseases+++Environmental Information Processing+++Organismal Systems+++Cellular Processes	Drug resistance: antineoplastic+++Signal transduction+++Immune system+++Cellular community - eukaryotes+++Nervous system+++Endocrine system+++Substance dependence+++Infectious disease: bacterial+++Cancer: specific types
216157	'Tmem259'	mRNA
216238	'Eea1'	mRNA	04144///Endocytosis+++04145///Phagosome+++05152///Tuberculosis	Cellular Processes+++Human Diseases	Transport and catabolism+++Infectious disease: bacterial
216363	'Rab3ip'	mRNA
216439	'Agap2'	mRNA	04068///FoxO signaling pathway+++04144///Endocytosis	Environmental Information Processing+++Cellular Processes	Signal transduction+++Transport and catabolism
216443	'Mars1'	mRNA	00450///Selenocompound metabolism+++00970///Aminoacyl-tRNA biosynthesis	Metabolism+++Genetic Information Processing	Metabolism of other amino acids+++Translation
216705	'Clint1'	mRNA
216810	'Tom1l2'	mRNA
216850	'Kdm6b'	mRNA
216874	'Camta2'	mRNA
216961	'Coro6'	mRNA
216963	'Git1'	mRNA	04144///Endocytosis+++04810///Regulation of actin cytoskeleton+++05120///Epithelial cell signaling in Helicobacter pylori infection	Cellular Processes+++Human Diseases	Transport and catabolism+++Cell motility+++Infectious disease: bacterial
217431	'Nol10'	mRNA
21744	'Adad1'	mRNA
21769	'Zfand3'	mRNA
217716	'Mlh3'	mRNA	03430///Mismatch repair	Genetic Information Processing	Replication and repair
21781	'Tfdp1'	mRNA	04110///Cell cycle+++04350///TGF-beta signaling pathway	Cellular Processes+++Environmental Information Processing	Cell growth and death+++Signal transduction
217882	'Cep170b'	mRNA
218236	'Fam120a'	mRNA
21844	'Tiam1'	mRNA	04014///Ras signaling pathway+++04015///Rap1 signaling pathway+++04024///cAMP signaling pathway+++04062///Chemokine signaling pathway+++04530///Tight junction+++04810///Regulation of actin cytoskeleton+++05205///Proteoglycans in cancer	Environmental Information Processing+++Organismal Systems+++Cellular Processes+++Human Diseases	Signal transduction+++Immune system+++Cellular community - eukaryotes+++Cell motility+++Cancer: overview
218518	'Marveld2'	mRNA	04530///Tight junction	Cellular Processes	Cellular community - eukaryotes
218630	'Ccno'	mRNA
218877	'Sema3g'	mRNA	04360///Axon guidance	Organismal Systems	Development and regeneration
218973	'Wdhd1'	mRNA
21898	'Tlr4'	mRNA	04064///NF-kappa B signaling pathway+++04066///HIF-1 signaling pathway+++04145///Phagosome+++04151///PI3K-Akt signaling pathway+++04217///Necroptosis+++04620///Toll-like receptor signaling pathway+++04621///NOD-like receptor signaling pathway+++05130///Pathogenic Escherichia coli infection+++05131///Shigellosis+++05132///Salmonella infection+++05133///Pertussis+++05134///Legionellosis+++05135///Y…	Environmental Information Processing+++Cellular Processes+++Organismal Systems+++Human Diseases	Signal transduction+++Transport and catabolism+++Cell growth and death+++Immune system+++Infectious disease: bacterial+++Infectious disease: parasitic+++Infectious disease: viral+++Cancer: overview+++Immune disease
21985	'Tpd52'	mRNA
22066	'Trpc4'	mRNA	04360///Axon guidance+++04745///Phototransduction - fly+++04929///GnRH secretion	Organismal Systems	Development and regeneration+++Sensory system+++Endocrine system
22192	'Ube2m'	mRNA	04120///Ubiquitin mediated proteolysis	Genetic Information Processing	Folding, sorting and degradation
22221	'Ubp1'	mRNA
22278	'Usf1'	mRNA
22359	'Vldlr'	mRNA
223666	'Arhgap39'	mRNA
22367	'Vrk1'	mRNA
223701	'Mrtfa'	mRNA
223827	'Gxylt1'	mRNA	00514///Other types of O-glycan biosynthesis	Metabolism	Glycan biosynthesis and metabolism
223838	'Adamts20'	mRNA
22385	'Baz1b'	mRNA
223918	'Spryd3'	mRNA
224020	'Pi4ka'	mRNA	00562///Inositol phosphate metabolism+++04070///Phosphatidylinositol signaling system	Metabolism+++Environmental Information Processing	Carbohydrate metabolism+++Signal transduction
22403	'Ccn5'	mRNA
224617	'Tbc1d24'	mRNA
224648	'Uhrf1bp1'	mRNA
224674	'Slc37a1'	mRNA
224826	'Ubr2'	mRNA
224897	'Dpp9'	mRNA
224902	'Safb2'	mRNA
224997	'Dlgap1'	mRNA	04724///Glutamatergic synapse	Organismal Systems	Nervous system
225348	'Wdr36'	mRNA	03008///Ribosome biogenesis in eukaryotes	Genetic Information Processing	Translation
225518	'Prdm6'	mRNA	00310///Lysine degradation	Metabolism	Amino acid metabolism
225651	'Mppe1'	mRNA
225655	'Prelid3a'	mRNA
225876	'Kdm2a'	mRNA
226025	'Trpm3'	mRNA
226101	'Myof'	mRNA
226251	'Ablim1'	mRNA	04360///Axon guidance	Organismal Systems	Development and regeneration
22640	'Zfp1'	mRNA	05168///Herpes simplex virus 1 infection	Human Diseases	Infectious disease: viral
226517	'Smg7'	mRNA	03015///mRNA surveillance pathway	Genetic Information Processing	Translation
226519	'Lamc1'	mRNA	04151///PI3K-Akt signaling pathway+++04510///Focal adhesion+++04512///ECM-receptor interaction+++05020///Prion diseases+++05145///Toxoplasmosis+++05146///Amoebiasis+++05165///Human papillomavirus infection+++05200///Pathways in cancer+++05222///Small cell lung cancer	Environmental Information Processing+++Cellular Processes+++Human Diseases	Signal transduction+++Cellular community - eukaryotes+++Signaling molecules and interaction+++Neurodegenerative disease+++Infectious disease: parasitic+++Infectious disease: viral+++Cancer: overview+++Cancer: specific types
226541	'Klhl20'	mRNA
226594	'Rcsd1'	mRNA
22668	'Sf1'	mRNA
226856	'Lpgat1'	mRNA	00564///Glycerophospholipid metabolism	Metabolism	Lipid metabolism
226861	'Hhat'	mRNA
226922	'Kcnq5'	mRNA	04725///Cholinergic synapse	Organismal Systems	Nervous system
22695	'Zfp36'	mRNA	05166///Human T-cell leukemia virus 1 infection+++05167///Kaposi sarcoma-associated herpesvirus infection	Human Diseases	Infectious disease: viral
22701	'Zfp41'	mRNA
22720	'Zfp62'	mRNA
227357	'Espnl'	mRNA
227619	'Man1b1'	mRNA	00510///N-Glycan biosynthesis+++00513///Various types of N-glycan biosynthesis+++04141///Protein processing in endoplasmic reticulum	Metabolism+++Genetic Information Processing	Glycan biosynthesis and metabolism+++Folding, sorting and degradation
22770	'Zhx1'	mRNA
22778	'Ikzf1'	mRNA
227867	'Epc2'	mRNA
228361	'Ambra1'	mRNA	04137///Mitophagy - animal+++04140///Autophagy - animal	Cellular Processes	Transport and catabolism
228662	'Btbd3'	mRNA
228770	'Rspo4'	mRNA	04310///Wnt signaling pathway	Environmental Information Processing	Signal transduction
228785	'Mylk2'	mRNA	04020///Calcium signaling pathway+++04022///cGMP-PKG signaling pathway+++04270///Vascular smooth muscle contraction+++04371///Apelin signaling pathway+++04510///Focal adhesion+++04611///Platelet activation+++04810///Regulation of actin cytoskeleton+++04921///Oxytocin signaling pathway+++04971///Gastric acid secretion	Environmental Information Processing+++Organismal Systems+++Cellular Processes	Signal transduction+++Circulatory system+++Cellular community - eukaryotes+++Immune system+++Cell motility+++Endocrine system+++Digestive system
228787	'Xkr7'	mRNA
228790	'Asxl1'	mRNA
228812	'Pigu'	mRNA	00563///Glycosylphosphatidylinositol (GPI)-anchor biosynthesis	Metabolism	Glycan biosynthesis and metabolism
228836	'Dlgap4'	mRNA
229474	'Fhdc1'	mRNA
229603	'Otud7b'	mRNA
229706	'Slc6a17'	mRNA
229715	'Amigo1'	mRNA
230125	'Slc25a51'	mRNA
230126	'Shb'	mRNA
230718	'Nt5c1a'	mRNA	00230///Purine metabolism+++00240///Pyrimidine metabolism+++00760///Nicotinate and nicotinamide metabolism	Metabolism	Nucleotide metabolism+++Metabolism of cofactors and vitamins
230824	'Grhl3'	mRNA
230863	'Sh2d5'	mRNA
230959	'Ajap1'	mRNA
230971	'Megf6'	mRNA
231125	'Zfyve28'	mRNA
231207	'Cpeb2'	mRNA	04114///Oocyte meiosis+++04320///Dorso-ventral axis formation+++04914///Progesterone-mediated oocyte maturation	Cellular Processes+++Organismal Systems	Cell growth and death+++Development and regeneration+++Endocrine system
231571	'Rpap2'	mRNA
231630	'Ficd'	mRNA
231861	'Tnrc18'	mRNA
231876	'Lmtk2'	mRNA
231889	'Bud31'	mRNA	03040///Spliceosome	Genetic Information Processing	Transcription
231999	'Plekha8'	mRNA
232089	'Elmod3'	mRNA
232156	'Slc4a5'	mRNA	04976///Bile secretion	Organismal Systems	Digestive system
232341	'Wnk1'	mRNA
232539	'Klhl42'	mRNA
232889	'Pla2g4c'	mRNA	00564///Glycerophospholipid metabolism+++00565///Ether lipid metabolism+++00590///Arachidonic acid metabolism+++00591///Linoleic acid metabolism+++00592///alpha-Linolenic acid metabolism+++04010///MAPK signaling pathway+++04014///Ras signaling pathway+++04072///Phospholipase D signaling pathway+++04217///Necroptosis+++04270///Vascular smooth muscle contraction+++04370///VEGF signaling pathway+++0…	Metabolism+++Environmental Information Processing+++Cellular Processes+++Organismal Systems+++Human Diseases	Lipid metabolism+++Signal transduction+++Cell growth and death+++Circulatory system+++Immune system+++Nervous system+++Sensory system+++Endocrine system+++Cancer: overview
232984	'B3gnt8'	mRNA
233058	'Zfp420'	mRNA	05168///Herpes simplex virus 1 infection	Human Diseases	Infectious disease: viral
233080	'Ffar3'	mRNA
233208	'Scaf1'	mRNA
233332	'Adamts17'	mRNA
233789	'Smg1'	mRNA	03015///mRNA surveillance pathway	Genetic Information Processing	Translation
234094	'Arhgef10'	mRNA
234135	'Nsd3'	mRNA	00310///Lysine degradation	Metabolism	Amino acid metabolism
234366	'Gatad2a'	mRNA
234378	'Klhl26'	mRNA
234582	'Ccdc102a'	mRNA
234593	'Ndrg4'	mRNA
234736	'Rfwd3'	mRNA
234740	'Tmem231'	mRNA
235130	'Adamts15'	mRNA
235169	'Foxred1'	mRNA
235320	'Zbtb16'	mRNA	05200///Pathways in cancer+++05202///Transcriptional misregulation in cancer+++05221///Acute myeloid leukemia	Human Diseases	Cancer: overview+++Cancer: specific types
235441	'Usp3'	mRNA
235582	'Glyctk'	mRNA	00030///Pentose phosphate pathway+++00260///Glycine, serine and threonine metabolism+++00561///Glycerolipid metabolism+++00630///Glyoxylate and dicarboxylate metabolism+++01200///Carbon metabolism	Metabolism	Carbohydrate metabolism+++Amino acid metabolism+++Lipid metabolism+++Global and overview maps
235623	'Scap'	mRNA
236082	'Dhrsx'	mRNA
237221	'Gemin8'	mRNA	03013///RNA transport	Genetic Information Processing	Translation
237823	'Pfas'	mRNA	00230///Purine metabolism	Metabolism	Nucleotide metabolism
237831	'Slc13a5'	mRNA
237860	'Ssh2'	mRNA	04360///Axon guidance+++04810///Regulation of actin cytoskeleton	Organismal Systems+++Cellular Processes	Development and regeneration+++Cell motility
238323	'Rps6kl1'	mRNA
238331	'Zdhhc22'	mRNA
23834	'Cdc6'	mRNA	04110///Cell cycle	Cellular Processes	Cell growth and death
238505	'Mtr'	mRNA	00270///Cysteine and methionine metabolism+++00450///Selenocompound metabolism+++00670///One carbon pool by folate+++01230///Biosynthesis of amino acids	Metabolism	Amino acid metabolism+++Metabolism of other amino acids+++Metabolism of cofactors and vitamins+++Global and overview maps
23854	'Def8'	mRNA
238680	'Cntnap3'	mRNA
239102	'Zfhx2'	mRNA
239273	'Abcc4'	mRNA	01523///Antifolate resistance+++02010///ABC transporters+++04024///cAMP signaling pathway+++04976///Bile secretion	Human Diseases+++Environmental Information Processing+++Organismal Systems	Drug resistance: antineoplastic+++Membrane transport+++Signal transduction+++Digestive system
239364	'Tspyl5'	mRNA
23945	'Mgll'	mRNA	00561///Glycerolipid metabolism+++04714///Thermogenesis+++04723///Retrograde endocannabinoid signaling+++04923///Regulation of lipolysis in adipocytes	Metabolism+++Organismal Systems	Lipid metabolism+++Environmental adaptation+++Nervous system+++Endocrine system
239554	'Foxred2'	mRNA
239556	'Cacna1i'	mRNA	04010///MAPK signaling pathway+++04020///Calcium signaling pathway+++04713///Circadian entrainment+++04925///Aldosterone synthesis and secretion+++04927///Cortisol synthesis and secretion+++04929///GnRH secretion+++04934///Cushing syndrome	Environmental Information Processing+++Organismal Systems+++Human Diseases	Signal transduction+++Environmental adaptation+++Endocrine system+++Endocrine and metabolic disease
239559	'A4galt'	mRNA	00601///Glycosphingolipid biosynthesis - lacto and neolacto series+++00603///Glycosphingolipid biosynthesis - globo and isoglobo series	Metabolism	Glycan biosynthesis and metabolism
239606	'Slc2a13'	mRNA
23965	'Tenm3'	mRNA
239766	'Rtp1'	mRNA
239985	'Arid1b'	mRNA	04714///Thermogenesis+++05225///Hepatocellular carcinoma	Organismal Systems+++Human Diseases	Environmental adaptation+++Cancer: specific types
240505	'Cdc42bpg'	mRNA
24056	'Sh3bp5'	mRNA
24063	'Spry1'	mRNA
240667	'Sec31b'	mRNA	04141///Protein processing in endoplasmic reticulum	Genetic Information Processing	Folding, sorting and degradation
241073	'Dytn'	mRNA
241075	'Plekhm3'	mRNA
241226	'Itga8'	mRNA	04151///PI3K-Akt signaling pathway+++04510///Focal adhesion+++04512///ECM-receptor interaction+++04514///Cell adhesion molecules (CAMs)+++04810///Regulation of actin cytoskeleton+++05165///Human papillomavirus infection+++05410///Hypertrophic cardiomyopathy (HCM)+++05412///Arrhythmogenic right ventricular cardiomyopathy (ARVC)+++05414///Dilated cardiomyopathy (DCM)	Environmental Information Processing+++Cellular Processes+++Human Diseases	Signal transduction+++Cellular community - eukaryotes+++Signaling molecules and interaction+++Cell motility+++Infectious disease: viral+++Cardiovascular disease
241263	'Gpr158'	mRNA
241431	'Xirp2'	mRNA
241589	'D430041D05Rik'	mRNA
241638	'Lzts3'	mRNA
241794	'Kcng1'	mRNA
242384	'Lingo2'	mRNA
242443	'Grin3a'	mRNA	04024///cAMP signaling pathway+++04080///Neuroactive ligand-receptor interaction+++04724///Glutamatergic synapse+++05030///Cocaine addiction+++05031///Amphetamine addiction+++05033///Nicotine addiction+++05034///Alcoholism	Environmental Information Processing+++Organismal Systems+++Human Diseases	Signal transduction+++Signaling molecules and interaction+++Nervous system+++Substance dependence
242620	'Dmrta2'	mRNA
242653	'Cldn19'	mRNA	04514///Cell adhesion molecules (CAMs)+++04530///Tight junction+++04670///Leukocyte transendothelial migration+++05130///Pathogenic Escherichia coli infection+++05160///Hepatitis C	Environmental Information Processing+++Cellular Processes+++Organismal Systems+++Human Diseases	Signaling molecules and interaction+++Cellular community - eukaryotes+++Immune system+++Infectious disease: bacterial+++Infectious disease: viral
242667	'Dlgap3'	mRNA
242702	'Myom3'	mRNA
242785	'Klhl21'	mRNA
242894	'Actr3b'	mRNA	04530///Tight junction+++05135///Yersinia infection	Cellular Processes+++Human Diseases	Cellular community - eukaryotes+++Infectious disease: bacterial
242915	'Garem2'	mRNA
243548	'Prickle2'	mRNA	04310///Wnt signaling pathway	Environmental Information Processing	Signal transduction
243853	'Fkrp'	mRNA	00515///Mannose type O-glycan biosynthesis	Metabolism	Glycan biosynthesis and metabolism
244049	'Mctp2'	mRNA
244152	'Tsku'	mRNA
244421	'Lonrf1'	mRNA
244550	'Podnl1'	mRNA
245404	'Dcaf12l1'	mRNA
245638	'Tbc1d8b'	mRNA
245666	'Iqsec2'	mRNA	04144///Endocytosis	Cellular Processes	Transport and catabolism
245860	'Atg9a'	mRNA	04136///Autophagy - other+++04137///Mitophagy - animal+++04140///Autophagy - animal	Cellular Processes	Transport and catabolism
245877	'Map7d1'	mRNA
246694	'Hps5'	mRNA
252870	'Usp7'	mRNA	04068///FoxO signaling pathway+++05169///Epstein-Barr virus infection+++05203///Viral carcinogenesis	Environmental Information Processing+++Human Diseases	Signal transduction+++Infectious disease: viral+++Cancer: overview
258098	'Olfr1490'	mRNA	04740///Olfactory transduction	Organismal Systems	Sensory system
258218	'Olfr102'	mRNA	04740///Olfactory transduction	Organismal Systems	Sensory system
258413	'Olfr881'	mRNA	04740///Olfactory transduction	Organismal Systems	Sensory system
259277	'Klk8'	mRNA
26356	'Ing1'	mRNA
26365	'Ceacam1'	mRNA
26385	'Grk6'	mRNA	04062///Chemokine signaling pathway+++04144///Endocytosis+++04341///Hedgehog signaling pathway - fly+++05032///Morphine addiction	Organismal Systems+++Cellular Processes+++Environmental Information Processing+++Human Diseases	Immune system+++Transport and catabolism+++Signal transduction+++Substance dependence
26390	'Mapkbp1'	mRNA
264064	'Cdk8'	mRNA
26413	'Mapk1'	mRNA	01521///EGFR tyrosine kinase inhibitor resistance+++01522///Endocrine resistance+++01524///Platinum drug resistance+++04010///MAPK signaling pathway+++04012///ErbB signaling pathway+++04013///MAPK signaling pathway - fly+++04014///Ras signaling pathway+++04015///Rap1 signaling pathway+++04022///cGMP-PKG signaling pathway+++04024///cAMP signaling pathway+++04062///Chemokine signaling pathway+++040…	Human Diseases+++Environmental Information Processing+++Organismal Systems+++Cellular Processes	Drug resistance: antineoplastic+++Signal transduction+++Immune system+++Cell growth and death+++Transport and catabolism+++Circulatory system+++Development and regeneration+++Cellular community - eukaryotes+++Environmental adaptation+++Nervous system+++Cell motility+++Endocrine system+++Endocrine and metabolic disease+++Excretory system+++Neurodegenerative disease+++Substance dependence+++Infecti…
266645	'Acmsd'	mRNA	00380///Tryptophan metabolism	Metabolism	Amino acid metabolism
268345	'Kcnc2'	mRNA
268709	'Fam107a'	mRNA
268747	'Carmil3'	mRNA
268934	'Grm4'	mRNA	04072///Phospholipase D signaling pathway+++04080///Neuroactive ligand-receptor interaction+++04724///Glutamatergic synapse+++04742///Taste transduction	Environmental Information Processing+++Organismal Systems	Signal transduction+++Signaling molecules and interaction+++Nervous system+++Sensory system
268935	'Scube3'	mRNA
268949	'Mucl3'	mRNA
268958	'Capn11'	mRNA
268970	'Arhgap28'	mRNA
268996	'Ss18'	mRNA	05202///Transcriptional misregulation in cancer	Human Diseases	Cancer: overview
26903	'Dysf'	mRNA
269233	'Fam171a1'	mRNA
269389	'Tox2'	mRNA
269470	'Wdr3'	mRNA	03008///Ribosome biogenesis in eukaryotes	Genetic Information Processing	Translation
269473	'Lrig2'	mRNA
269529	'Fbxo10'	mRNA
269615	'Plch2'	mRNA	00562///Inositol phosphate metabolism	Metabolism	Carbohydrate metabolism
269642	'Nat8l'	mRNA	00250///Alanine, aspartate and glutamate metabolism	Metabolism	Amino acid metabolism
26968	'Islr'	mRNA
269695	'Rnft2'	mRNA
269702	'Mphosph9'	mRNA
269774	'Aak1'	mRNA
270091	'Lrrc36'	mRNA
270096	'Mon1b'	mRNA
27059	'Sh3d19'	mRNA
271697	'Cdk15'	mRNA
271844	'Pla2g4f'	mRNA	00564///Glycerophospholipid metabolism+++00565///Ether lipid metabolism+++00590///Arachidonic acid metabolism+++00591///Linoleic acid metabolism+++00592///alpha-Linolenic acid metabolism+++04010///MAPK signaling pathway+++04014///Ras signaling pathway+++04072///Phospholipase D signaling pathway+++04217///Necroptosis+++04270///Vascular smooth muscle contraction+++04370///VEGF signaling pathway+++0…	Metabolism+++Environmental Information Processing+++Cellular Processes+++Organismal Systems+++Human Diseases	Lipid metabolism+++Signal transduction+++Cell growth and death+++Circulatory system+++Immune system+++Nervous system+++Sensory system+++Endocrine system+++Cancer: overview
27205	'Podxl'	mRNA
27225	'Ddx24'	mRNA
27389	'Dusp13'	mRNA
27410	'Abca3'	mRNA	02010///ABC transporters	Environmental Information Processing	Membrane transport
276952	'Rasl10b'	mRNA
277154	'Nynrin'	mRNA
277973	'Slc9a5'	mRNA
27883	'Tango2'	mRNA
279028	'Adamts13'	mRNA
286940	'Flnb'	mRNA	04010///MAPK signaling pathway+++04510///Focal adhesion+++05132///Salmonella infection+++05205///Proteoglycans in cancer	Environmental Information Processing+++Cellular Processes+++Human Diseases	Signal transduction+++Cellular community - eukaryotes+++Infectious disease: bacterial+++Cancer: overview
29819	'Stau2'	mRNA
29871	'Scmh1'	mRNA
30841	'Kdm2b'	mRNA
30843	'Fbxl12'	mRNA
30926	'Glrx3'	mRNA
30928	'Zbtb18'	mRNA
319229	'Sctr'	mRNA	04080///Neuroactive ligand-receptor interaction+++04972///Pancreatic secretion+++04976///Bile secretion	Environmental Information Processing+++Organismal Systems	Signaling molecules and interaction+++Digestive system
319478	'Cxxc4'	mRNA	04310///Wnt signaling pathway	Environmental Information Processing	Signal transduction
319504	'Nrcam'	mRNA	04514///Cell adhesion molecules (CAMs)	Environmental Information Processing	Signaling molecules and interaction
319594	'Hif1an'	mRNA
319604	'Fam168a'	mRNA
319622	'Itpripl2'	mRNA
319740	'Zfyve27'	mRNA	04144///Endocytosis	Cellular Processes	Transport and catabolism
320007	'Sidt1'	mRNA
320127	'Dgki'	mRNA	00561///Glycerolipid metabolism+++00564///Glycerophospholipid metabolism+++04070///Phosphatidylinositol signaling system+++04072///Phospholipase D signaling pathway+++04361///Axon regeneration+++05231///Choline metabolism in cancer	Metabolism+++Environmental Information Processing+++Organismal Systems+++Human Diseases	Lipid metabolism+++Signal transduction+++Development and regeneration+++Cancer: overview
320209	'Ddx11'	mRNA
320244	'Ttll5'	mRNA
320404	'Itpkb'	mRNA	00562///Inositol phosphate metabolism+++04020///Calcium signaling pathway+++04070///Phosphatidylinositol signaling system	Metabolism+++Environmental Information Processing	Carbohydrate metabolism+++Signal transduction
320534	'Tmem104'	mRNA
320557	'Fam169a'	mRNA
320563	'Islr2'	mRNA
320655	'Pgap3'	mRNA
320685	'Dctd'	mRNA	00240///Pyrimidine metabolism	Metabolism	Nucleotide metabolism
320712	'Abi3bp'	mRNA
320938	'Tnpo3'	mRNA
321006	'Dcaf1'	mRNA	05170///Human immunodeficiency virus 1 infection	Human Diseases	Infectious disease: viral
326622	'Upf2'	mRNA	03013///RNA transport+++03015///mRNA surveillance pathway	Genetic Information Processing	Translation
327956	'Vmo1'	mRNA
327958	'Pitpnm3'	mRNA
327992	'Hsf5'	mRNA
328232	'Gfod1'	mRNA
328833	'Treml2'	mRNA
328845	'Acsbg2'	mRNA	00061///Fatty acid biosynthesis+++00071///Fatty acid degradation+++01212///Fatty acid metabolism+++03320///PPAR signaling pathway+++04920///Adipocytokine signaling pathway	Metabolism+++Organismal Systems	Lipid metabolism+++Global and overview maps+++Endocrine system
329251	'Ppp1r12b'	mRNA	04270///Vascular smooth muscle contraction+++04510///Focal adhesion+++04810///Regulation of actin cytoskeleton+++04921///Oxytocin signaling pathway+++05205///Proteoglycans in cancer	Organismal Systems+++Cellular Processes+++Human Diseases	Circulatory system+++Cellular community - eukaryotes+++Cell motility+++Endocrine system+++Cancer: overview
329324	'Syt14'	mRNA
329831	'Fam166b'	mRNA
330267	'Thsd7a'	mRNA
330319	'Wipf3'	mRNA	04144///Endocytosis+++05130///Pathogenic Escherichia coli infection+++05135///Yersinia infection	Cellular Processes+++Human Diseases	Transport and catabolism+++Infectious disease: bacterial
330355	'Dnah6'	mRNA	05016///Huntington disease	Human Diseases	Neurodegenerative disease
330369	'Fbxo41'	mRNA
330662	'Dock1'	mRNA	04510///Focal adhesion+++04810///Regulation of actin cytoskeleton+++05100///Bacterial invasion of epithelial cells+++05131///Shigellosis+++05135///Yersinia infection	Cellular Processes+++Human Diseases	Cellular community - eukaryotes+++Cell motility+++Infectious disease: bacterial
330863	'Trim67'	mRNA
330953	'Hcn4'	mRNA	04024///cAMP signaling pathway+++04742///Taste transduction	Environmental Information Processing+++Organismal Systems	Signal transduction+++Sensory system
332175	'Zdhhc23'	mRNA
332221	'Zscan10'	mRNA
332579	'Card9'	mRNA	04621///NOD-like receptor signaling pathway+++04625///C-type lectin receptor signaling pathway+++05152///Tuberculosis+++05168///Herpes simplex virus 1 infection	Organismal Systems+++Human Diseases	Immune system+++Infectious disease: bacterial+++Infectious disease: viral
332934	'Zmynd12'	mRNA
333654	'Ppp1r13l'	mRNA
333789	'N4bp2'	mRNA
338355	'Fkbp15'	mRNA
353170	'Txlng'	mRNA
353236	'Pcdhac1'	mRNA
353237	'Pcdhac2'	mRNA
360013	'Myo18a'	mRNA
378435	'Mafa'	mRNA	04930///Type II diabetes mellitus+++04950///Maturity onset diabetes of the young	Human Diseases	Endocrine and metabolic disease
380629	'Heca'	mRNA
380669	'Lin28b'	mRNA
380702	'Shisa6'	mRNA
380711	'Rap1gap2'	mRNA
380713	'Scarf1'	mRNA
380755	'Lsmem1'	mRNA
380836	'Mrs2'	mRNA
380907	'Gm5142'	mRNA
380916	'Lrch1'	mRNA
380921	'Dgkh'	mRNA	00561///Glycerolipid metabolism+++00564///Glycerophospholipid metabolism+++04070///Phosphatidylinositol signaling system+++04072///Phospholipase D signaling pathway+++04361///Axon regeneration+++05231///Choline metabolism in cancer	Metabolism+++Environmental Information Processing+++Organismal Systems+++Human Diseases	Lipid metabolism+++Signal transduction+++Development and regeneration+++Cancer: overview
380959	'Alg10b'	mRNA	00510///N-Glycan biosynthesis	Metabolism	Glycan biosynthesis and metabolism
380969	'Nckap5l'	mRNA
381022	'Kmt2d'	mRNA	00310///Lysine degradation+++04934///Cushing syndrome	Metabolism+++Human Diseases	Amino acid metabolism+++Endocrine and metabolic disease
381199	'Tmem151a'	mRNA
381201	'Ap5b1'	mRNA
381269	'Mreg'	mRNA
381293	'Kif14'	mRNA
381305	'Rc3h1'	mRNA
381338	'Lonrf2'	mRNA
381359	'Prdm12'	mRNA
381399	'Bpifb4'	mRNA
381628	'Adgrf3'	mRNA
381677	'Vgf'	mRNA
381810	'Lpar5'	mRNA	04015///Rap1 signaling pathway+++04072///Phospholipase D signaling pathway+++04151///PI3K-Akt signaling pathway+++04810///Regulation of actin cytoskeleton+++05130///Pathogenic Escherichia coli infection+++05200///Pathways in cancer	Environmental Information Processing+++Cellular Processes+++Human Diseases	Signal transduction+++Cell motility+++Infectious disease: bacterial+++Cancer: overview
381979	'Brsk1'	mRNA
381983	'Lmtk3'	mRNA
382051	'Pdp2'	mRNA
382056	'Crtc1'	mRNA	05166///Human T-cell leukemia virus 1 infection	Human Diseases	Infectious disease: viral
382083	'Snx22'	mRNA
382113	'Slc22a14'	mRNA
382207	'Jade3'	mRNA
382236	'Brwd3'	mRNA
382427	'Best3'	mRNA
382639	'Zbtb42'	mRNA
383103	'Tvp23a'	mRNA
383787	'Ankrd63'	mRNA
384071	'Slc25a34'	mRNA
384198	'Fam47e'	mRNA
384569	'Nova2'	mRNA
384783	'Irs2'	mRNA	04022///cGMP-PKG signaling pathway+++04068///FoxO signaling pathway+++04140///Autophagy - animal+++04152///AMPK signaling pathway+++04211///Longevity regulating pathway+++04213///Longevity regulating pathway - multiple species+++04910///Insulin signaling pathway+++04920///Adipocytokine signaling pathway+++04923///Regulation of lipolysis in adipocytes+++04930///Type II diabetes mellitus+++04931///…	Environmental Information Processing+++Cellular Processes+++Organismal Systems+++Human Diseases	Signal transduction+++Transport and catabolism+++Aging+++Endocrine system+++Endocrine and metabolic disease+++Cancer: overview
386463	'Cdsn'	mRNA
399603	'Lratd2'	mRNA
406218	'Panx2'	mRNA
406219	'Krt87'	mRNA
407786	'Taf9b'	mRNA	03022///Basal transcription factors	Genetic Information Processing	Transcription
407823	'Baz2b'	mRNA
407831	'Tmem204'	mRNA
414801	'Itprip'	mRNA
414872	'Zyg11b'	mRNA
432530	'Adcy1'	mRNA	00230///Purine metabolism+++01522///Endocrine resistance+++04015///Rap1 signaling pathway+++04020///Calcium signaling pathway+++04022///cGMP-PKG signaling pathway+++04024///cAMP signaling pathway+++04062///Chemokine signaling pathway+++04072///Phospholipase D signaling pathway+++04114///Oocyte meiosis+++04211///Longevity regulating pathway+++04213///Longevity regulating pathway - multiple species…	Metabolism+++Human Diseases+++Environmental Information Processing+++Organismal Systems+++Cellular Processes	Nucleotide metabolism+++Drug resistance: antineoplastic+++Signal transduction+++Immune system+++Cell growth and death+++Aging+++Circulatory system+++Cellular community - eukaryotes+++Environmental adaptation+++Nervous system+++Sensory system+++Endocrine system+++Endocrine and metabolic disease+++Digestive system+++Substance dependence+++Infectious disease: parasitic+++Infectious disease: viral+++…
432572	'Specc1'	mRNA
433586	'Maml3'	mRNA	04330///Notch signaling pathway+++04658///Th1 and Th2 cell differentiation+++05165///Human papillomavirus infection	Environmental Information Processing+++Organismal Systems+++Human Diseases	Signal transduction+++Immune system+++Infectious disease: viral
433702	'Ncbp1'	mRNA	03013///RNA transport+++03015///mRNA surveillance pathway+++03040///Spliceosome	Genetic Information Processing	Translation+++Transcription
433809	'Rnf207'	mRNA
433940	'Fam222a'	mRNA
434008	'Tmem178b'	mRNA
434128	'Pnmal2'	mRNA
434215	'Lrrc32'	mRNA
434234	'Rexo5'	mRNA	03008///Ribosome biogenesis in eukaryotes	Genetic Information Processing	Translation
435626	'Rufy4'	mRNA
435653	'Fcrlb'	mRNA
435684	'Shf'	mRNA
435965	'Lrp3'	mRNA
449521	'Zfp213'	mRNA
450219	'Gsdma3'	mRNA
497097	'Xkr4'	mRNA
497652	'Acd'	mRNA
50754	'Fbxw7'	mRNA	04120///Ubiquitin mediated proteolysis	Genetic Information Processing	Folding, sorting and degradation
50765	'Tfr2'	mRNA
50788	'Fbxl8'	mRNA
50875	'Tmod3'	mRNA
50918	'Myadm'	mRNA
50935	'St6galnac6'	mRNA	00604///Glycosphingolipid biosynthesis - ganglio series	Metabolism	Glycan biosynthesis and metabolism
51875	'Tmem141'	mRNA
52028	'Bbs1'	mRNA
52055	'Rab11fip5'	mRNA	04144///Endocytosis	Cellular Processes	Transport and catabolism
52132	'Ccdc97'	mRNA
52184	'Odf2l'	mRNA
52335	'Atxn1l'	mRNA	04330///Notch signaling pathway	Environmental Information Processing	Signal transduction
52468	'Ctdsp2'	mRNA
52552	'Parp8'	mRNA
52588	'Tspan14'	mRNA
52683	'Ncaph2'	mRNA
52685	'Cd300lg'	mRNA
52822	'Rufy3'	mRNA
52855	'Lair1'	mRNA
52897	'Rbfox3'	mRNA
52915	'Zmiz2'	mRNA
53310	'Dlg3'	mRNA	04390///Hippo signaling pathway+++04530///Tight junction+++05165///Human papillomavirus infection	Environmental Information Processing+++Cellular Processes+++Human Diseases	Signal transduction+++Cellular community - eukaryotes+++Infectious disease: viral
53404	'Atoh7'	mRNA
53619	'Blcap'	mRNA
53883	'Celsr2'	mRNA
54126	'Arhgef7'	mRNA	04810///Regulation of actin cytoskeleton+++05135///Yersinia infection	Cellular Processes+++Human Diseases	Cell motility+++Infectious disease: bacterial
54130	'Actr1a'	mRNA
54325	'Elovl1'	mRNA	00062///Fatty acid elongation+++01040///Biosynthesis of unsaturated fatty acids+++01212///Fatty acid metabolism	Metabolism	Lipid metabolism+++Global and overview maps
54411	'Atp6ap1'	mRNA	00190///Oxidative phosphorylation+++04142///Lysosome+++04145///Phagosome+++05110///Vibrio cholerae infection+++05120///Epithelial cell signaling in Helicobacter pylori infection+++05152///Tuberculosis+++05161///Hepatitis B+++05165///Human papillomavirus infection+++05323///Rheumatoid arthritis	Metabolism+++Cellular Processes+++Human Diseases	Energy metabolism+++Transport and catabolism+++Infectious disease: bacterial+++Infectious disease: viral+++Immune disease
544806	'Tmem92'	mRNA
544922	'Zkscan4'	mRNA
545136	'Fam186b'	mRNA
54524	'Syt6'	mRNA
545428	'Ccdc141'	mRNA
545474	'Scrt2'	mRNA
546134	'Gramd2'	mRNA
54667	'Atp8b2'	mRNA
54725	'Cadm1'	mRNA	04514///Cell adhesion molecules (CAMs)	Environmental Information Processing	Signaling molecules and interaction
552899	'Ugt2a2'	mRNA	00040///Pentose and glucuronate interconversions+++00053///Ascorbate and aldarate metabolism+++00140///Steroid hormone biosynthesis+++00830///Retinol metabolism+++00860///Porphyrin and chlorophyll metabolism+++00980///Metabolism of xenobiotics by cytochrome P450+++00982///Drug metabolism - cytochrome P450+++00983///Drug metabolism - other enzymes+++05204///Chemical carcinogenesis	Metabolism+++Human Diseases	Carbohydrate metabolism+++Lipid metabolism+++Metabolism of cofactors and vitamins+++Xenobiotics biodegradation and metabolism+++Cancer: overview
56044	'Rala'	mRNA	04014///Ras signaling pathway+++04015///Rap1 signaling pathway+++04072///Phospholipase D signaling pathway+++05200///Pathways in cancer+++05210///Colorectal cancer+++05212///Pancreatic cancer	Environmental Information Processing+++Human Diseases	Signal transduction+++Cancer: overview+++Cancer: specific types
56045	'Samhd1'	mRNA	05170///Human immunodeficiency virus 1 infection	Human Diseases	Infectious disease: viral
56149	'Grasp'	mRNA
56207	'Uchl5'	mRNA
56361	'Pus1'	mRNA
56369	'Apip'	mRNA	00270///Cysteine and methionine metabolism	Metabolism	Amino acid metabolism
56381	'Spen'	mRNA
56399	'Akap8'	mRNA
56470	'Rgs19'	mRNA
56501	'Elf4'	mRNA	04214///Apoptosis - fly	Cellular Processes	Cell growth and death
56513	'Pard6a'	mRNA	04015///Rap1 signaling pathway+++04144///Endocytosis+++04360///Axon guidance+++04390///Hippo signaling pathway+++04391///Hippo signaling pathway - fly+++04530///Tight junction+++05165///Human papillomavirus infection	Environmental Information Processing+++Cellular Processes+++Organismal Systems+++Human Diseases	Signal transduction+++Transport and catabolism+++Development and regeneration+++Cellular community - eukaryotes+++Infectious disease: viral
56516	'Rbms2'	mRNA
56524	'Mpp6'	mRNA
56637	'Gsk3b'	mRNA	01521///EGFR tyrosine kinase inhibitor resistance+++04012///ErbB signaling pathway+++04062///Chemokine signaling pathway+++04110///Cell cycle+++04150///mTOR signaling pathway+++04151///PI3K-Akt signaling pathway+++04310///Wnt signaling pathway+++04340///Hedgehog signaling pathway+++04341///Hedgehog signaling pathway - fly+++04360///Axon guidance+++04390///Hippo signaling pathway+++04510///Focal a…	Human Diseases+++Environmental Information Processing+++Organismal Systems+++Cellular Processes	Drug resistance: antineoplastic+++Signal transduction+++Immune system+++Cell growth and death+++Development and regeneration+++Cellular community - eukaryotes+++Environmental adaptation+++Nervous system+++Endocrine system+++Endocrine and metabolic disease+++Neurodegenerative disease+++Infectious disease: bacterial+++Infectious disease: viral+++Cancer: overview+++Cancer: specific types
56738	'Mocs1'	mRNA	00790///Folate biosynthesis	Metabolism	Metabolism of cofactors and vitamins
56747	'Sez6l'	mRNA
56876	'Nsmf'	mRNA
56878	'Rbms1'	mRNA
57138	'Slc12a5'	mRNA
57266	'Cxcl14'	mRNA	04060///Cytokine-cytokine receptor interaction+++04061///Viral protein interaction with cytokine and cytokine receptor+++04062///Chemokine signaling pathway	Environmental Information Processing+++Organismal Systems	Signaling molecules and interaction+++Immune system
57279	'Slc25a20'	mRNA	04714///Thermogenesis	Organismal Systems	Environmental adaptation
57437	'Golga7'	mRNA
57439	'Tmem183a'	mRNA
57776	'Ttyh1'	mRNA
57890	'Il17re'	mRNA	04060///Cytokine-cytokine receptor interaction+++04657///IL-17 signaling pathway	Environmental Information Processing+++Organismal Systems	Signaling molecules and interaction+++Immune system
58202	'Nelfb'	mRNA
58208	'Bcl11b'	mRNA	05202///Transcriptional misregulation in cancer	Human Diseases	Cancer: overview
58223	'Mmp19'	mRNA
59093	'Pcbp3'	mRNA
59310	'Myl10'	mRNA	04510///Focal adhesion+++04670///Leukocyte transendothelial migration+++04810///Regulation of actin cytoskeleton+++05131///Shigellosis	Cellular Processes+++Organismal Systems+++Human Diseases	Cellular community - eukaryotes+++Immune system+++Cell motility+++Infectious disease: bacterial
60613	'Kcnq4'	mRNA	04725///Cholinergic synapse	Organismal Systems	Nervous system
622320	'Kctd21'	mRNA
623459	'Faiml'	mRNA
629378	'Dact3'	mRNA
64602	'Ireb2'	mRNA
64918	'Bhmt2'	mRNA	00270///Cysteine and methionine metabolism	Metabolism	Amino acid metabolism
65246	'Xpo7'	mRNA
65962	'Slc9a3r2'	mRNA	04960///Aldosterone-regulated sodium reabsorption	Organismal Systems	Excretory system
66082	'Abhd6'	mRNA	04723///Retrograde endocannabinoid signaling	Organismal Systems	Nervous system
66126	'Elof1'	mRNA
66290	'Atp6v1g1'	mRNA	00190///Oxidative phosphorylation+++04145///Phagosome+++04150///mTOR signaling pathway+++04721///Synaptic vesicle cycle+++04966///Collecting duct acid secretion+++05110///Vibrio cholerae infection+++05120///Epithelial cell signaling in Helicobacter pylori infection+++05165///Human papillomavirus infection+++05323///Rheumatoid arthritis	Metabolism+++Cellular Processes+++Environmental Information Processing+++Organismal Systems+++Human Diseases	Energy metabolism+++Transport and catabolism+++Signal transduction+++Nervous system+++Excretory system+++Infectious disease: bacterial+++Infectious disease: viral+++Immune disease
66296	'Haus2'	mRNA
66432	'Slc7a6os'	mRNA
66455	'Cnpy4'	mRNA
66481	'Rps21'	mRNA	03010///Ribosome	Genetic Information Processing	Translation
66482	'Exoc2'	mRNA	04014///Ras signaling pathway	Environmental Information Processing	Signal transduction
665563	'Mthfd2l'	mRNA	00670///One carbon pool by folate	Metabolism	Metabolism of cofactors and vitamins
66586	'Crls1'	mRNA	00564///Glycerophospholipid metabolism	Metabolism	Lipid metabolism
665891	'Krtap4-1'	mRNA
66614	'Gpatch4'	mRNA
66648	'Tpgs2'	mRNA
66653	'Brf2'	mRNA
666794	'Rbm24'	mRNA
66724	'Tab3'	mRNA	04064///NF-kappa B signaling pathway+++04621///NOD-like receptor signaling pathway+++04657///IL-17 signaling pathway+++04668///TNF signaling pathway+++05130///Pathogenic Escherichia coli infection+++05131///Shigellosis	Environmental Information Processing+++Organismal Systems+++Human Diseases	Signal transduction+++Immune system+++Infectious disease: bacterial
66812	'Ppcdc'	mRNA	00770///Pantothenate and CoA biosynthesis	Metabolism	Metabolism of cofactors and vitamins
668158	'Ccdc85c'	mRNA
668212	'Efr3b'	mRNA
668257	'Dgat2l6'	mRNA
66940	'Shisa5'	mRNA	04115///p53 signaling pathway	Cellular Processes	Cell growth and death
66973	'Mrps18b'	mRNA	05203///Viral carcinogenesis	Human Diseases	Cancer: overview
67040	'Ddx17'	mRNA
67070	'Lsm14a'	mRNA
67239	'Rpf2'	mRNA
67254	'Bmerb1'	mRNA
67300	'Cltc'	mRNA	04142///Lysosome+++04144///Endocytosis+++04721///Synaptic vesicle cycle+++04961///Endocrine and other factor-regulated calcium reabsorption+++05016///Huntington disease+++05100///Bacterial invasion of epithelial cells	Cellular Processes+++Organismal Systems+++Human Diseases	Transport and catabolism+++Nervous system+++Excretory system+++Neurodegenerative disease+++Infectious disease: bacterial
67333	'Stk35'	mRNA
67338	'Rffl'	mRNA
67453	'Slc25a46'	mRNA
67534	'Ttll4'	mRNA
67602	'Necap1'	mRNA
67605	'Akt1s1'	mRNA	04140///Autophagy - animal+++04150///mTOR signaling pathway+++04152///AMPK signaling pathway+++04211///Longevity regulating pathway+++04213///Longevity regulating pathway - multiple species+++04714///Thermogenesis+++05131///Shigellosis	Cellular Processes+++Environmental Information Processing+++Organismal Systems+++Human Diseases	Transport and catabolism+++Signal transduction+++Aging+++Environmental adaptation+++Infectious disease: bacterial
67657	'Rabl3'	mRNA
67669	'Hikeshi'	mRNA
67727	'Stx17'	mRNA	04130///SNARE interactions in vesicular transport+++04140///Autophagy - animal	Genetic Information Processing+++Cellular Processes	Folding, sorting and degradation+++Transport and catabolism
67832	'Brix1'	mRNA
67839	'Gpsm1'	mRNA	05030///Cocaine addiction	Human Diseases	Substance dependence
67860	'S100a16'	mRNA
67980	'Gnpda2'	mRNA	00520///Amino sugar and nucleotide sugar metabolism	Metabolism	Carbohydrate metabolism
67991	'Nacc2'	mRNA
68018	'Cert1'	mRNA
68192	'Leprotl1'	mRNA
68203	'Diras2'	mRNA
68307	'Lrriq4'	mRNA
68427	'Slc39a13'	mRNA
68428	'Steap3'	mRNA	04115///p53 signaling pathway+++04216///Ferroptosis	Cellular Processes	Cell growth and death
68521	'Fam189b'	mRNA
68655	'Fndc1'	mRNA
68778	'Gucd1'	mRNA
68794	'Flnc'	mRNA	04010///MAPK signaling pathway+++04510///Focal adhesion+++05132///Salmonella infection+++05205///Proteoglycans in cancer	Environmental Information Processing+++Cellular Processes+++Human Diseases	Signal transduction+++Cellular community - eukaryotes+++Infectious disease: bacterial+++Cancer: overview
68813	'Dock5'	mRNA
68964	'Ctc1'	mRNA
69017	'Prrt2'	mRNA
69090	'Ascc1'	mRNA
69159	'Rhebl1'	mRNA
69168	'Bola1'	mRNA
69305	'Dcps'	mRNA	03018///RNA degradation	Genetic Information Processing	Folding, sorting and degradation
69562	'Cdk13'	mRNA
69568	'Vkorc1l1'	mRNA	00130///Ubiquinone and other terpenoid-quinone biosynthesis	Metabolism	Metabolism of cofactors and vitamins
69582	'Plekhm2'	mRNA	05132///Salmonella infection	Human Diseases	Infectious disease: bacterial
69601	'Dab2ip'	mRNA	04210///Apoptosis+++04668///TNF signaling pathway	Cellular Processes+++Environmental Information Processing	Cell growth and death+++Signal transduction
69710	'Arap1'	mRNA	04144///Endocytosis	Cellular Processes	Transport and catabolism
69721	'Nkiras1'	mRNA
69743	'Casz1'	mRNA
69807	'Trim32'	mRNA	04120///Ubiquitin mediated proteolysis	Genetic Information Processing	Folding, sorting and degradation
69926	'Dnah17'	mRNA	05016///Huntington disease	Human Diseases	Neurodegenerative disease
70223	'Nars'	mRNA	00970///Aminoacyl-tRNA biosynthesis	Genetic Information Processing	Translation
70351	'Ppp4r1'	mRNA
70361	'Lman1'	mRNA	04141///Protein processing in endoplasmic reticulum	Genetic Information Processing	Folding, sorting and degradation
70375	'Ica1l'	mRNA
70381	'Tecpr1'	mRNA	05131///Shigellosis	Human Diseases	Infectious disease: bacterial
70417	'Megf10'	mRNA
70450	'Unc13d'	mRNA
70533	'Btf3l4'	mRNA	04214///Apoptosis - fly	Cellular Processes	Cell growth and death
70598	'Filip1'	mRNA
70769	'Nolc1'	mRNA
70797	'Ankib1'	mRNA
70802	'Pwwp2a'	mRNA
70829	'Ccdc93'	mRNA
70884	'Ccdc81'	mRNA
71361	'Aifm2'	mRNA	04115///p53 signaling pathway	Cellular Processes	Cell growth and death
71398	'5430427O19Rik'	mRNA
71720	'Osbpl3'	mRNA
71721	'Fam13c'	mRNA
71765	'Klhdc3'	mRNA
71766	'Raver1'	mRNA
71770	'Ap2b1'	mRNA	04144///Endocytosis+++04721///Synaptic vesicle cycle+++04961///Endocrine and other factor-regulated calcium reabsorption+++05016///Huntington disease	Cellular Processes+++Organismal Systems+++Human Diseases	Transport and catabolism+++Nervous system+++Excretory system+++Neurodegenerative disease
71801	'Plekhf2'	mRNA
71838	'Phf7'	mRNA
71862	'Gpr160'	mRNA
71913	'Tmem79'	mRNA
72017	'Cyb5r1'	mRNA	00520///Amino sugar and nucleotide sugar metabolism	Metabolism	Carbohydrate metabolism
72033	'Tsc22d2'	mRNA
72046	'Urgcp'	mRNA
72121	'Dennd2d'	mRNA
72125	'Amer2'	mRNA
72128	'2610008E11Rik'	mRNA	05168///Herpes simplex virus 1 infection	Human Diseases	Infectious disease: viral
72309	'Tmem158'	mRNA
72341	'Elp6'	mRNA
72433	'Rab38'	mRNA
72446	'Prr5l'	mRNA
72504	'Taf4b'	mRNA	03022///Basal transcription factors+++05016///Huntington disease	Genetic Information Processing+++Human Diseases	Transcription+++Neurodegenerative disease
72565	'Uaca'	mRNA
72640	'Mex3a'	mRNA
72821	'Scn2b'	mRNA
72999	'Insig2'	mRNA
73102	'Slc22a23'	mRNA
73647	'Capn9'	mRNA
73683	'Atg16l2'	mRNA	04140///Autophagy - animal	Cellular Processes	Transport and catabolism
73847	'Fam110a'	mRNA
74007	'Btbd11'	mRNA
74016	'Phf19'	mRNA
74044	'Ttf2'	mRNA	04918///Thyroid hormone synthesis	Organismal Systems	Endocrine system
74081	'Cep350'	mRNA
74096	'Hvcn1'	mRNA
74126	'Syvn1'	mRNA	04120///Ubiquitin mediated proteolysis+++04141///Protein processing in endoplasmic reticulum	Genetic Information Processing	Folding, sorting and degradation
74166	'Tmem38a'	mRNA
74178	'Stk40'	mRNA
74189	'Phactr3'	mRNA
74241	'Chpf'	mRNA	00532///Glycosaminoglycan biosynthesis - chondroitin sulfate / dermatan sulfate	Metabolism	Glycan biosynthesis and metabolism
74340	'Ahcyl2'	mRNA	00270///Cysteine and methionine metabolism	Metabolism	Amino acid metabolism
74349	'Fam160a2'	mRNA
74360	'Cep57'	mRNA
74438	'Clvs1'	mRNA
74464	'Zswim5'	mRNA
74488	'Lrrc15'	mRNA
74559	'Elovl7'	mRNA	00062///Fatty acid elongation+++01040///Biosynthesis of unsaturated fatty acids+++01212///Fatty acid metabolism	Metabolism	Lipid metabolism+++Global and overview maps
74682	'Wdr35'	mRNA
74718	'Snx16'	mRNA
74734	'Rhoh'	mRNA	04670///Leukocyte transendothelial migration	Organismal Systems	Immune system
74762	'Mdga1'	mRNA
74998	'Rab11fip2'	mRNA	04144///Endocytosis	Cellular Processes	Transport and catabolism
75580	'Zbtb4'	mRNA
75723	'Amotl1'	mRNA	04530///Tight junction	Cellular Processes	Cellular community - eukaryotes
75736	'Bcl2l12'	mRNA
75746	'Morc4'	mRNA
75770	'Brsk2'	mRNA
75901	'Dcp1a'	mRNA	03018///RNA degradation	Genetic Information Processing	Folding, sorting and degradation
75956	'Srrm2'	mRNA
76137	'Mcur1'	mRNA
76217	'Jakmip2'	mRNA
76281	'Tax1bp3'	mRNA
76303	'Osbp'	mRNA
76441	'Daam2'	mRNA	04310///Wnt signaling pathway	Environmental Information Processing	Signal transduction
76510	'Trappc9'	mRNA
76524	'Cln6'	mRNA
76580	'Mib2'	mRNA
76707	'Clasp1'	mRNA
76740	'Efr3a'	mRNA
76763	'Mospd2'	mRNA
76867	'Rhbdd1'	mRNA
76884	'Cyfip2'	mRNA	03013///RNA transport+++04810///Regulation of actin cytoskeleton+++05130///Pathogenic Escherichia coli infection	Genetic Information Processing+++Cellular Processes+++Human Diseases	Translation+++Cell motility+++Infectious disease: bacterial
76895	'Bicd2'	mRNA
76954	'Denn2b'	mRNA
77110	'Gpbp1l1'	mRNA
77569	'Limch1'	mRNA
77605	'H2az2'	mRNA	04217///Necroptosis+++05034///Alcoholism+++05322///Systemic lupus erythematosus	Cellular Processes+++Human Diseases	Cell growth and death+++Substance dependence+++Immune disease
77864	'Ypel2'	mRNA
77976	'Nuak1'	mRNA
78323	'Fam219b'	mRNA
78334	'Cdk19'	mRNA
78369	'Icam4'	mRNA
78912	'Sp2'	mRNA
78913	'Ltn1'	mRNA
78926	'Gas2l1'	mRNA
78933	'Agbl4'	mRNA	04361///Axon regeneration	Organismal Systems	Development and regeneration
79196	'Osbpl5'	mRNA	04979///Cholesterol metabolism	Organismal Systems	Digestive system
79464	'Lias'	mRNA	00785///Lipoic acid metabolism	Metabolism	Metabolism of cofactors and vitamins
80290	'Gpr146'	mRNA
80334	'Kcnip4'	mRNA
80720	'Pbx4'	mRNA
80888	'Hspb8'	mRNA
80893	'Tmprss5'	mRNA
80906	'Kcnip2'	mRNA
81018	'Rnf114'	mRNA
81489	'Dnajb1'	mRNA	04141///Protein processing in endoplasmic reticulum+++05164///Influenza A	Genetic Information Processing+++Human Diseases	Folding, sorting and degradation+++Infectious disease: viral
83395	'Sp6'	mRNA
83490	'Pik3ap1'	mRNA	04151///PI3K-Akt signaling pathway+++04662///B cell receptor signaling pathway	Environmental Information Processing+++Organismal Systems	Signal transduction+++Immune system
83561	'Tdrd1'	mRNA
83675	'Bicc1'	mRNA
83762	'Otof'	mRNA
83796	'Smarcd2'	mRNA	04714///Thermogenesis+++05225///Hepatocellular carcinoma	Organismal Systems+++Human Diseases	Environmental adaptation+++Cancer: specific types
83921	'Cemip2'	mRNA
83946	'Phip'	mRNA
84585	'Rnf123'	mRNA
93960	'Nkd1'	mRNA	04310///Wnt signaling pathway	Environmental Information Processing	Signal transduction
93961	'B3galt5'	mRNA	00601///Glycosphingolipid biosynthesis - lacto and neolacto series+++00603///Glycosphingolipid biosynthesis - globo and isoglobo series	Metabolism	Glycan biosynthesis and metabolism
94346	'Tmem40'	mRNA
98496	'Pid1'	mRNA
98733	'Obsl1'	mRNA
98999	'Znfx1'	mRNA
99003	'Qser1'	mRNA
99326	'Garnl3'	mRNA
99371	'Arfgef2'	mRNA	04144///Endocytosis	Cellular Processes	Transport and catabolism
