# Supplementary material for: Evaluation of the lncRNA-miRNA-mRNA ceRNA network in lungs of miR-147 −/− mice
Source: Front Pharmacol. 2024 Mar 6;15:1335374. doi: 10.3389/fphar.2024.1335374 (PMC10953689; doi:10.3389/fphar.2024.1335374)
Supplement: Supplementary file 2 [file DataSheet1.zip › Original Data/FIGURE 3C (KEGG).xls]

Gene ID	Gene Symbol	Type	kegg_pathway_term	KEGG Pathway Term Level1	KEGG Pathway Term Level2
100039192	'Tmem254c'	mRNA
100039257	'Tmem254b'	mRNA
100039293	'Duxbl3'	mRNA
100039484	'Gm2260'	mRNA
100039503	'Gm2274'	mRNA
100041504	'LOC100041504'	mRNA	04060///Cytokine-cytokine receptor interaction+++04061///Viral protein interaction with cytokine and cytokine receptor+++04062///Chemokine signaling pathway+++04064///NF-kappa B signaling pathway	Environmental Information Processing+++Organismal Systems	Signaling molecules and interaction+++Immune system+++Signal transduction
100041678	'Gm3500'	mRNA
100042503	'Ndufb4b'	mRNA	00190///Oxidative phosphorylation+++04714///Thermogenesis+++04723///Retrograde endocannabinoid signaling+++04932///Non-alcoholic fatty liver disease (NAFLD)+++05010///Alzheimer disease+++05012///Parkinson disease+++05016///Huntington disease	Metabolism+++Organismal Systems+++Human Diseases	Energy metabolism+++Environmental adaptation+++Nervous system+++Endocrine and metabolic disease+++Neurodegenerative disease
100042807	'Eif3j2'	mRNA	03013///RNA transport	Genetic Information Processing	Translation
100043123	'Cd300ld4'	mRNA
100043125	'Cd300ld5'	mRNA
100043757	'Zfp831'	mRNA
100504285	'Abhd12b'	mRNA
100859931	'Gm20604'	mRNA
101488212	'Evi2'	mRNA
102632737	'Gm30732'	mRNA
102633783	'LOC102633783'	mRNA
102634296	'Gm4779'	mRNA
102639598	'Gm14296'	mRNA
105244826	'Gm40363'	mRNA
105244828	'Gm40364'	mRNA
105244833	'Gm40369'	mRNA
105245236	'Gm19802'	mRNA
105245436	'Gm40892'	mRNA
105246824	'Gm42048'	mRNA
107522	'Ece2'	mRNA
108168152	'Gm8126'	mRNA
109212	'Pimreg'	mRNA
114479	'Slc5a5'	mRNA	04918///Thyroid hormone synthesis	Organismal Systems	Endocrine system
11464	'Actc1'	mRNA	04260///Cardiac muscle contraction+++04261///Adrenergic signaling in cardiomyocytes+++05410///Hypertrophic cardiomyopathy (HCM)+++05414///Dilated cardiomyopathy (DCM)	Organismal Systems+++Human Diseases	Circulatory system+++Cardiovascular disease
11468	'Actg2'	mRNA	04270///Vascular smooth muscle contraction	Organismal Systems	Circulatory system
11472	'Actn2'	mRNA	05412///Arrhythmogenic right ventricular cardiomyopathy (ARVC)	Human Diseases	Cardiovascular disease
11475	'Acta2'	mRNA	04270///Vascular smooth muscle contraction+++04371///Apelin signaling pathway+++04926///Relaxin signaling pathway	Organismal Systems+++Environmental Information Processing	Circulatory system+++Signal transduction+++Endocrine system
115487436	'Gm51792'	mRNA
115489304	'Gm52481'	mRNA
115489314	'LOC115489314'	mRNA
115490184	'Gm42427'	mRNA
11550	'Adra1d'	mRNA	04020///Calcium signaling pathway+++04022///cGMP-PKG signaling pathway+++04080///Neuroactive ligand-receptor interaction+++04261///Adrenergic signaling in cardiomyocytes+++04270///Vascular smooth muscle contraction+++04970///Salivary secretion	Environmental Information Processing+++Organismal Systems	Signal transduction+++Signaling molecules and interaction+++Circulatory system+++Digestive system
11615	'Gm4737'	mRNA	00270///Cysteine and methionine metabolism	Metabolism	Amino acid metabolism
11624	'Ahrr'	mRNA
11695	'Alx4'	mRNA
11865	'Arntl'	mRNA	04710///Circadian rhythm+++04711///Circadian rhythm - fly+++04728///Dopaminergic synapse	Organismal Systems	Environmental adaptation+++Nervous system
11872	'Art2b'	mRNA	00760///Nicotinate and nicotinamide metabolism	Metabolism	Metabolism of cofactors and vitamins
12062	'Bdkrb2'	mRNA	04020///Calcium signaling pathway+++04022///cGMP-PKG signaling pathway+++04071///Sphingolipid signaling pathway+++04080///Neuroactive ligand-receptor interaction+++04610///Complement and coagulation cascades+++04750///Inflammatory mediator regulation of TRP channels+++04810///Regulation of actin cytoskeleton+++04961///Endocrine and other factor-regulated calcium reabsorption+++05142///Chagas dise…	Environmental Information Processing+++Organismal Systems+++Cellular Processes+++Human Diseases	Signal transduction+++Signaling molecules and interaction+++Immune system+++Sensory system+++Cell motility+++Excretory system+++Infectious disease: parasitic+++Cancer: overview
12372	'Casq1'	mRNA	04020///Calcium signaling pathway	Environmental Information Processing	Signal transduction
12399	'Runx3'	mRNA	04658///Th1 and Th2 cell differentiation+++05169///Epstein-Barr virus infection	Organismal Systems+++Human Diseases	Immune system+++Infectious disease: viral
12447	'Ccne1'	mRNA	04110///Cell cycle+++04114///Oocyte meiosis+++04115///p53 signaling pathway+++04151///PI3K-Akt signaling pathway+++04218///Cellular senescence+++04391///Hippo signaling pathway - fly+++04934///Cushing syndrome+++05161///Hepatitis B+++05162///Measles+++05165///Human papillomavirus infection+++05166///Human T-cell leukemia virus 1 infection+++05169///Epstein-Barr virus infection+++05200///Pathways …	Cellular Processes+++Environmental Information Processing+++Human Diseases	Cell growth and death+++Signal transduction+++Endocrine and metabolic disease+++Infectious disease: viral+++Cancer: overview+++Cancer: specific types
12487	'Cd28'	mRNA	04514///Cell adhesion molecules (CAMs)+++04660///T cell receptor signaling pathway+++04672///Intestinal immune network for IgA production+++04940///Type I diabetes mellitus+++05162///Measles+++05235///PD-L1 expression and PD-1 checkpoint pathway in cancer+++05320///Autoimmune thyroid disease+++05322///Systemic lupus erythematosus+++05323///Rheumatoid arthritis+++05330///Allograft rejection+++0533…	Environmental Information Processing+++Organismal Systems+++Human Diseases	Signaling molecules and interaction+++Immune system+++Endocrine and metabolic disease+++Infectious disease: viral+++Cancer: overview+++Immune disease+++Cardiovascular disease
12500	'Cd3d'	mRNA	04640///Hematopoietic cell lineage+++04658///Th1 and Th2 cell differentiation+++04659///Th17 cell differentiation+++04660///T cell receptor signaling pathway+++05142///Chagas disease (American trypanosomiasis)+++05162///Measles+++05166///Human T-cell leukemia virus 1 infection+++05169///Epstein-Barr virus infection+++05170///Human immunodeficiency virus 1 infection+++05235///PD-L1 expression and …	Organismal Systems+++Human Diseases	Immune system+++Infectious disease: parasitic+++Infectious disease: viral+++Cancer: overview+++Immune disease
12501	'Cd3e'	mRNA	04640///Hematopoietic cell lineage+++04658///Th1 and Th2 cell differentiation+++04659///Th17 cell differentiation+++04660///T cell receptor signaling pathway+++05142///Chagas disease (American trypanosomiasis)+++05162///Measles+++05166///Human T-cell leukemia virus 1 infection+++05169///Epstein-Barr virus infection+++05170///Human immunodeficiency virus 1 infection+++05235///PD-L1 expression and …	Organismal Systems+++Human Diseases	Immune system+++Infectious disease: parasitic+++Infectious disease: viral+++Cancer: overview+++Immune disease
12502	'Cd3g'	mRNA	04640///Hematopoietic cell lineage+++04658///Th1 and Th2 cell differentiation+++04659///Th17 cell differentiation+++04660///T cell receptor signaling pathway+++05142///Chagas disease (American trypanosomiasis)+++05162///Measles+++05166///Human T-cell leukemia virus 1 infection+++05169///Epstein-Barr virus infection+++05170///Human immunodeficiency virus 1 infection+++05235///PD-L1 expression and …	Organismal Systems+++Human Diseases	Immune system+++Infectious disease: parasitic+++Infectious disease: viral+++Cancer: overview
12504	'Cd4'	mRNA	04060///Cytokine-cytokine receptor interaction+++04514///Cell adhesion molecules (CAMs)+++04612///Antigen processing and presentation+++04640///Hematopoietic cell lineage+++04658///Th1 and Th2 cell differentiation+++04659///Th17 cell differentiation+++04660///T cell receptor signaling pathway+++05166///Human T-cell leukemia virus 1 infection+++05170///Human immunodeficiency virus 1 infection+++05…	Environmental Information Processing+++Organismal Systems+++Human Diseases	Signaling molecules and interaction+++Immune system+++Infectious disease: viral+++Cancer: overview+++Immune disease
12507	'Cd5'	mRNA	04640///Hematopoietic cell lineage	Organismal Systems	Immune system
12511	'Cd6'	mRNA	04514///Cell adhesion molecules (CAMs)	Environmental Information Processing	Signaling molecules and interaction
12525	'Cd8a'	mRNA	04514///Cell adhesion molecules (CAMs)+++04612///Antigen processing and presentation+++04640///Hematopoietic cell lineage+++04660///T cell receptor signaling pathway+++05340///Primary immunodeficiency	Environmental Information Processing+++Organismal Systems+++Human Diseases	Signaling molecules and interaction+++Immune system+++Immune disease
12526	'Cd8b1'	mRNA	04514///Cell adhesion molecules (CAMs)+++04612///Antigen processing and presentation+++04640///Hematopoietic cell lineage+++04660///T cell receptor signaling pathway+++05340///Primary immunodeficiency	Environmental Information Processing+++Organismal Systems+++Human Diseases	Signaling molecules and interaction+++Immune system+++Immune disease
12563	'Cdh6'	mRNA
12766	'Cxcr3'	mRNA	04060///Cytokine-cytokine receptor interaction+++04061///Viral protein interaction with cytokine and cytokine receptor+++04062///Chemokine signaling pathway	Environmental Information Processing+++Organismal Systems	Signaling molecules and interaction+++Immune system
12797	'Cnn1'	mRNA
12879	'Cys1'	mRNA
13034	'Ctse'	mRNA	04142///Lysosome	Cellular Processes	Transport and catabolism
13041	'Ctsw'	mRNA	04142///Lysosome+++04210///Apoptosis	Cellular Processes	Transport and catabolism+++Cell growth and death
13076	'Cyp1a1'	mRNA	00140///Steroid hormone biosynthesis+++00380///Tryptophan metabolism+++00830///Retinol metabolism+++00980///Metabolism of xenobiotics by cytochrome P450+++04913///Ovarian steroidogenesis+++05204///Chemical carcinogenesis	Metabolism+++Organismal Systems+++Human Diseases	Lipid metabolism+++Amino acid metabolism+++Metabolism of cofactors and vitamins+++Xenobiotics biodegradation and metabolism+++Endocrine system+++Cancer: overview
13170	'Dbp'	mRNA
13447	'Doc2b'	mRNA
13999	'Gm14288'	mRNA
140476	'Strc'	mRNA
14180	'Fgf9'	mRNA	04010///MAPK signaling pathway+++04014///Ras signaling pathway+++04015///Rap1 signaling pathway+++04151///PI3K-Akt signaling pathway+++04810///Regulation of actin cytoskeleton+++05200///Pathways in cancer+++05218///Melanoma+++05224///Breast cancer+++05226///Gastric cancer	Environmental Information Processing+++Cellular Processes+++Human Diseases	Signal transduction+++Cell motility+++Cancer: overview+++Cancer: specific types
14313	'Fst'	mRNA	04350///TGF-beta signaling pathway	Environmental Information Processing	Signal transduction
14561	'Gdf11'	mRNA	04060///Cytokine-cytokine receptor interaction	Environmental Information Processing	Signaling molecules and interaction
14587	'Gfra3'	mRNA
14608	'Gpr83'	mRNA	04080///Neuroactive ligand-receptor interaction	Environmental Information Processing	Signaling molecules and interaction
14658	'Glrb'	mRNA	04080///Neuroactive ligand-receptor interaction	Environmental Information Processing	Signaling molecules and interaction
15077	'H3c14'	mRNA	05034///Alcoholism+++05131///Shigellosis+++05202///Transcriptional misregulation in cancer+++05322///Systemic lupus erythematosus	Human Diseases	Substance dependence+++Infectious disease: bacterial+++Cancer: overview+++Immune disease
15360	'Hmgcs2'	mRNA	00072///Synthesis and degradation of ketone bodies+++00280///Valine, leucine and isoleucine degradation+++00650///Butanoate metabolism+++00900///Terpenoid backbone biosynthesis+++03320///PPAR signaling pathway	Metabolism+++Organismal Systems	Lipid metabolism+++Amino acid metabolism+++Carbohydrate metabolism+++Metabolism of terpenoids and polyketides+++Endocrine system
15484	'Hsd11b2'	mRNA	00140///Steroid hormone biosynthesis+++04960///Aldosterone-regulated sodium reabsorption	Metabolism+++Organismal Systems	Lipid metabolism+++Excretory system
15562	'Htr4'	mRNA	04020///Calcium signaling pathway+++04024///cAMP signaling pathway+++04080///Neuroactive ligand-receptor interaction+++04726///Serotonergic synapse	Environmental Information Processing+++Organismal Systems	Signal transduction+++Signaling molecules and interaction+++Nervous system
15945	'Cxcl10'	mRNA	04060///Cytokine-cytokine receptor interaction+++04061///Viral protein interaction with cytokine and cytokine receptor+++04062///Chemokine signaling pathway+++04620///Toll-like receptor signaling pathway+++04622///RIG-I-like receptor signaling pathway+++04623///Cytosolic DNA-sensing pathway+++04657///IL-17 signaling pathway+++04668///TNF signaling pathway+++05160///Hepatitis C+++05164///Influenza…	Environmental Information Processing+++Organismal Systems+++Human Diseases	Signaling molecules and interaction+++Immune system+++Signal transduction+++Infectious disease: viral
15957	'Ifit1'	mRNA	05160///Hepatitis C	Human Diseases	Infectious disease: viral
15959	'Ifit3'	mRNA
16174	'Il18rap'	mRNA	04060///Cytokine-cytokine receptor interaction+++04061///Viral protein interaction with cytokine and cytokine receptor+++05321///Inflammatory bowel disease (IBD)	Environmental Information Processing+++Human Diseases	Signaling molecules and interaction+++Immune disease
16424	'Itih1'	mRNA
16428	'Itk'	mRNA	04062///Chemokine signaling pathway+++04660///T cell receptor signaling pathway+++04670///Leukocyte transendothelial migration	Organismal Systems	Immune system
16485	'Kcna1'	mRNA
16522	'Kcnj6'	mRNA	04713///Circadian entrainment+++04723///Retrograde endocannabinoid signaling+++04725///Cholinergic synapse+++04726///Serotonergic synapse+++04727///GABAergic synapse+++04728///Dopaminergic synapse+++04915///Estrogen signaling pathway+++04921///Oxytocin signaling pathway+++04929///GnRH secretion+++05032///Morphine addiction	Organismal Systems+++Human Diseases	Environmental adaptation+++Nervous system+++Endocrine system+++Substance dependence
16636	'Klra5'	mRNA
16638	'Klra7'	mRNA
16641	'Klrc1'	mRNA	04612///Antigen processing and presentation	Organismal Systems	Immune system
16797	'Lat'	mRNA	04014///Ras signaling pathway+++04015///Rap1 signaling pathway+++04064///NF-kappa B signaling pathway+++04650///Natural killer cell mediated cytotoxicity+++04658///Th1 and Th2 cell differentiation+++04659///Th17 cell differentiation+++04660///T cell receptor signaling pathway+++04664///Fc epsilon RI signaling pathway+++04666///Fc gamma R-mediated phagocytosis+++05135///Yersinia infection+++05235/…	Environmental Information Processing+++Organismal Systems+++Human Diseases	Signal transduction+++Immune system+++Infectious disease: bacterial+++Cancer: overview
16818	'Lck'	mRNA	04064///NF-kappa B signaling pathway+++04380///Osteoclast differentiation+++04650///Natural killer cell mediated cytotoxicity+++04658///Th1 and Th2 cell differentiation+++04659///Th17 cell differentiation+++04660///T cell receptor signaling pathway+++05135///Yersinia infection+++05166///Human T-cell leukemia virus 1 infection+++05235///PD-L1 expression and PD-1 checkpoint pathway in cancer+++0534…	Environmental Information Processing+++Organismal Systems+++Human Diseases	Signal transduction+++Development and regeneration+++Immune system+++Infectious disease: bacterial+++Infectious disease: viral+++Cancer: overview+++Immune disease
16867	'Lhcgr'	mRNA	04020///Calcium signaling pathway+++04024///cAMP signaling pathway+++04080///Neuroactive ligand-receptor interaction+++04913///Ovarian steroidogenesis+++04917///Prolactin signaling pathway	Environmental Information Processing+++Organismal Systems	Signal transduction+++Signaling molecules and interaction+++Endocrine system
16878	'Lif'	mRNA	04060///Cytokine-cytokine receptor interaction+++04550///Signaling pathways regulating pluripotency of stem cells+++04630///Jak-STAT signaling pathway+++04668///TNF signaling pathway	Environmental Information Processing+++Cellular Processes	Signaling molecules and interaction+++Cellular community - eukaryotes+++Signal transduction
170738	'Kcnh7'	mRNA
17329	'Cxcl9'	mRNA	04060///Cytokine-cytokine receptor interaction+++04061///Viral protein interaction with cytokine and cytokine receptor+++04062///Chemokine signaling pathway+++04620///Toll-like receptor signaling pathway	Environmental Information Processing+++Organismal Systems	Signaling molecules and interaction+++Immune system
17528	'Mpz'	mRNA	04514///Cell adhesion molecules (CAMs)	Environmental Information Processing	Signaling molecules and interaction
17880	'Myh11'	mRNA	04530///Tight junction+++05130///Pathogenic Escherichia coli infection	Cellular Processes+++Human Diseases	Cellular community - eukaryotes+++Infectious disease: bacterial
17897	'Myl3'	mRNA	04260///Cardiac muscle contraction+++04261///Adrenergic signaling in cardiomyocytes+++04371///Apelin signaling pathway+++05410///Hypertrophic cardiomyopathy (HCM)+++05414///Dilated cardiomyopathy (DCM)	Organismal Systems+++Environmental Information Processing+++Human Diseases	Circulatory system+++Signal transduction+++Cardiovascular disease
18534	'Pck1'	mRNA	00010///Glycolysis / Gluconeogenesis+++00020///Citrate cycle (TCA cycle)+++00620///Pyruvate metabolism+++03320///PPAR signaling pathway+++04068///FoxO signaling pathway+++04151///PI3K-Akt signaling pathway+++04152///AMPK signaling pathway+++04910///Insulin signaling pathway+++04920///Adipocytokine signaling pathway+++04922///Glucagon signaling pathway+++04931///Insulin resistance+++04964///Proxim…	Metabolism+++Organismal Systems+++Environmental Information Processing+++Human Diseases	Carbohydrate metabolism+++Endocrine system+++Signal transduction+++Endocrine and metabolic disease+++Excretory system
18784	'Pla2g5'	mRNA	00564///Glycerophospholipid metabolism+++00565///Ether lipid metabolism+++00590///Arachidonic acid metabolism+++00591///Linoleic acid metabolism+++00592///alpha-Linolenic acid metabolism+++04014///Ras signaling pathway+++04270///Vascular smooth muscle contraction+++04972///Pancreatic secretion+++04975///Fat digestion and absorption	Metabolism+++Environmental Information Processing+++Organismal Systems	Lipid metabolism+++Signal transduction+++Circulatory system+++Digestive system
192212	'Prom2'	mRNA
19242	'Ptn'	mRNA
19260	'Ptpn22'	mRNA
192734	'Lrrc75b'	mRNA
192775	'Kcnh6'	mRNA
19734	'Rgs16'	mRNA
19824	'Trim10'	mRNA
20210	'Saa3'	mRNA
20265	'Scn1a'	mRNA	04728///Dopaminergic synapse	Organismal Systems	Nervous system
20304	'Ccl5'	mRNA	04060///Cytokine-cytokine receptor interaction+++04061///Viral protein interaction with cytokine and cytokine receptor+++04062///Chemokine signaling pathway+++04620///Toll-like receptor signaling pathway+++04621///NOD-like receptor signaling pathway+++04623///Cytosolic DNA-sensing pathway+++04668///TNF signaling pathway+++05020///Prion diseases+++05120///Epithelial cell signaling in Helicobacter …	Environmental Information Processing+++Organismal Systems+++Human Diseases	Signaling molecules and interaction+++Immune system+++Signal transduction+++Neurodegenerative disease+++Infectious disease: bacterial+++Infectious disease: parasitic+++Infectious disease: viral+++Immune disease
20339	'Sele'	mRNA	04514///Cell adhesion molecules (CAMs)+++04668///TNF signaling pathway+++04933///AGE-RAGE signaling pathway in diabetic complications+++05143///African trypanosomiasis+++05144///Malaria+++05418///Fluid shear stress and atherosclerosis	Environmental Information Processing+++Human Diseases	Signaling molecules and interaction+++Signal transduction+++Endocrine and metabolic disease+++Infectious disease: parasitic+++Cardiovascular disease
20420	'Shd'	mRNA
20737	'Spn'	mRNA	04514///Cell adhesion molecules (CAMs)	Environmental Information Processing	Signaling molecules and interaction
20745	'Spock1'	mRNA
20878	'Aurka'	mRNA	04114///Oocyte meiosis+++04914///Progesterone-mediated oocyte maturation	Cellular Processes+++Organismal Systems	Cell growth and death+++Endocrine system
210757	'Themis'	mRNA
211623	'Plac9a'	mRNA
211961	'Asxl3'	mRNA
21838	'Thy1'	mRNA	04670///Leukocyte transendothelial migration	Organismal Systems	Immune system
21947	'Cd40lg'	mRNA	04060///Cytokine-cytokine receptor interaction+++04064///NF-kappa B signaling pathway+++04514///Cell adhesion molecules (CAMs)+++04660///T cell receptor signaling pathway+++04672///Intestinal immune network for IgA production+++05144///Malaria+++05145///Toxoplasmosis+++05310///Asthma+++05320///Autoimmune thyroid disease+++05322///Systemic lupus erythematosus+++05330///Allograft rejection+++05340/…	Environmental Information Processing+++Organismal Systems+++Human Diseases	Signaling molecules and interaction+++Signal transduction+++Immune system+++Infectious disease: parasitic+++Immune disease+++Cardiovascular disease
22236	'Ugt1a2'	mRNA	00040///Pentose and glucuronate interconversions+++00053///Ascorbate and aldarate metabolism+++00140///Steroid hormone biosynthesis+++00830///Retinol metabolism+++00860///Porphyrin and chlorophyll metabolism+++00980///Metabolism of xenobiotics by cytochrome P450+++00982///Drug metabolism - cytochrome P450+++00983///Drug metabolism - other enzymes+++05204///Chemical carcinogenesis	Metabolism+++Human Diseases	Carbohydrate metabolism+++Lipid metabolism+++Metabolism of cofactors and vitamins+++Xenobiotics biodegradation and metabolism+++Cancer: overview
224019	'Tmem191c'	mRNA
22437	'Xirp1'	mRNA
225872	'Npas4'	mRNA
230098	'Arhgef39'	mRNA
231655	'Oasl1'	mRNA	05165///Human papillomavirus infection	Human Diseases	Infectious disease: viral
231932	'Gimap7'	mRNA
232174	'Cyp26b1'	mRNA	00830///Retinol metabolism	Metabolism	Metabolism of cofactors and vitamins
232345	'A2m'	mRNA	04610///Complement and coagulation cascades	Organismal Systems	Immune system
233081	'Ffar1'	mRNA	04911///Insulin secretion	Organismal Systems	Endocrine system
233549	'Mogat2'	mRNA	00561///Glycerolipid metabolism+++04975///Fat digestion and absorption	Metabolism+++Organismal Systems	Lipid metabolism+++Digestive system
234724	'Tat'	mRNA	00130///Ubiquinone and other terpenoid-quinone biosynthesis+++00270///Cysteine and methionine metabolism+++00350///Tyrosine metabolism+++00360///Phenylalanine metabolism+++00400///Phenylalanine, tyrosine and tryptophan biosynthesis+++01230///Biosynthesis of amino acids	Metabolism	Metabolism of cofactors and vitamins+++Amino acid metabolism+++Global and overview maps
235130	'Adamts15'	mRNA
23828	'Bves'	mRNA	04530///Tight junction	Cellular Processes	Cellular community - eukaryotes
238377	'Gpr68'	mRNA
238393	'Serpina3f'	mRNA
23900	'Hcst'	mRNA	04650///Natural killer cell mediated cytotoxicity	Organismal Systems	Immune system
239650	'Ccdc184'	mRNA
23968	'Nlrp5'	mRNA
240754	'Lax1'	mRNA
240816	'Rgsl1'	mRNA
241128	'Fam124b'	mRNA
242037	'Ankub1'	mRNA
243084	'Tmprss11e'	mRNA
243547	'Grip2'	mRNA
244550	'Podnl1'	mRNA
244923	'Klhl31'	mRNA
246278	'Cd207'	mRNA
268935	'Scube3'	mRNA
26972	'Spo11'	mRNA
27206	'Nrk'	mRNA
27273	'Pdk4'	mRNA
27371	'Sh2d2a'	mRNA	04370///VEGF signaling pathway	Environmental Information Processing	Signal transduction
278672	'Duxbl1'	mRNA
29818	'Hspb7'	mRNA
30937	'Lmcd1'	mRNA
319170	'H2ac22'	mRNA	04217///Necroptosis+++05034///Alcoholism+++05322///Systemic lupus erythematosus	Cellular Processes+++Human Diseases	Cell growth and death+++Substance dependence+++Immune disease
319171	'H2ac24'	mRNA	04217///Necroptosis+++05034///Alcoholism+++05322///Systemic lupus erythematosus	Cellular Processes+++Human Diseases	Cell growth and death+++Substance dependence+++Immune disease
319187	'H2bc15'	mRNA	05034///Alcoholism+++05203///Viral carcinogenesis+++05322///Systemic lupus erythematosus	Human Diseases	Substance dependence+++Cancer: overview+++Immune disease
319486	'A430057M04Rik'	mRNA
328563	'Apol11b'	mRNA
328795	'Ubash3a'	mRNA
329178	'Unc80'	mRNA
330671	'B4galnt4'	mRNA	00513///Various types of N-glycan biosynthesis	Metabolism	Glycan biosynthesis and metabolism
330941	'AI593442'	mRNA
331524	'Xkrx'	mRNA
331531	'AV320801'	mRNA
382044	'Ces1b'	mRNA
385668	'Lca5l'	mRNA
399548	'Scn4b'	mRNA	04261///Adrenergic signaling in cardiomyocytes	Organismal Systems	Circulatory system
432552	'Fam71b'	mRNA
433470	'AA467197'	mRNA
435653	'Fcrlb'	mRNA
50928	'Klrg1'	mRNA
54167	'Icos'	mRNA	04514///Cell adhesion molecules (CAMs)+++04660///T cell receptor signaling pathway+++04672///Intestinal immune network for IgA production+++05340///Primary immunodeficiency	Environmental Information Processing+++Organismal Systems+++Human Diseases	Signaling molecules and interaction+++Immune system+++Immune disease
54204	'Septin1'	mRNA	05100///Bacterial invasion of epithelial cells	Human Diseases	Infectious disease: bacterial
54390	'Sit1'	mRNA
545366	'Cfhr2'	mRNA	04610///Complement and coagulation cascades	Organismal Systems	Immune system
545651	'Gm13278'	mRNA
546250	'Gm5930'	mRNA
56847	'Aldh1a3'	mRNA	00010///Glycolysis / Gluconeogenesis+++00340///Histidine metabolism+++00350///Tyrosine metabolism+++00360///Phenylalanine metabolism+++00410///beta-Alanine metabolism+++00980///Metabolism of xenobiotics by cytochrome P450+++00982///Drug metabolism - cytochrome P450+++05204///Chemical carcinogenesis	Metabolism+++Human Diseases	Carbohydrate metabolism+++Amino acid metabolism+++Metabolism of other amino acids+++Xenobiotics biodegradation and metabolism+++Cancer: overview
57264	'Retn'	mRNA
57277	'Slurp1'	mRNA	04080///Neuroactive ligand-receptor interaction	Environmental Information Processing	Signaling molecules and interaction
574437	'Xlr3b'	mRNA
57757	'Pglyrp2'	mRNA
57765	'Tbx21'	mRNA	04658///Th1 and Th2 cell differentiation+++04659///Th17 cell differentiation+++05321///Inflammatory bowel disease (IBD)	Organismal Systems+++Human Diseases	Immune system+++Immune disease
57775	'Usp29'	mRNA
57875	'Angptl4'	mRNA	03320///PPAR signaling pathway+++04979///Cholesterol metabolism	Organismal Systems	Endocrine system+++Digestive system
58179	'Klrc3'	mRNA	04612///Antigen processing and presentation	Organismal Systems	Immune system
58208	'Bcl11b'	mRNA	05202///Transcriptional misregulation in cancer	Human Diseases	Cancer: overview
60361	'Ms4a4b'	mRNA
623230	'Tmem200b'	mRNA
624219	'Angptl8'	mRNA	04979///Cholesterol metabolism	Organismal Systems	Digestive system
626316	'Zfp987'	mRNA	05168///Herpes simplex virus 1 infection	Human Diseases	Infectious disease: viral
629303	'Heatr9'	mRNA
637079	'Iqcn'	mRNA
65256	'Asb2'	mRNA
65972	'Ifi30'	mRNA	04612///Antigen processing and presentation	Organismal Systems	Immune system
66995	'Zcchc18'	mRNA
670558	'H60c'	mRNA
68396	'Nat8'	mRNA	00480///Glutathione metabolism	Metabolism	Metabolism of other amino acids
68612	'Ube2c'	mRNA	04120///Ubiquitin mediated proteolysis	Genetic Information Processing	Folding, sorting and degradation
69137	'Vstm5'	mRNA
69312	'Ppp1r42'	mRNA
69376	'Zpbp2'	mRNA
69852	'Tcf23'	mRNA
70218	'Kif18b'	mRNA
70417	'Megf10'	mRNA
71898	'Apol9b'	mRNA
72080	'Sapcd2'	mRNA
72310	'Nkg7'	mRNA
73420	'Ccsap'	mRNA
74091	'Npl'	mRNA	00520///Amino sugar and nucleotide sugar metabolism	Metabolism	Carbohydrate metabolism
74276	'Cldnd2'	mRNA
74614	'Ocstamp'	mRNA
74747	'Ddit4'	mRNA	04140///Autophagy - animal+++04150///mTOR signaling pathway+++04151///PI3K-Akt signaling pathway+++05206///MicroRNAs in cancer	Cellular Processes+++Environmental Information Processing+++Human Diseases	Transport and catabolism+++Signal transduction+++Cancer: overview
75690	'Vsig10l'	mRNA
76933	'Ifi27l2a'	mRNA
78733	'Troap'	mRNA
78772	'Hhipl2'	mRNA
80901	'Cxcr6'	mRNA	04060///Cytokine-cytokine receptor interaction+++04062///Chemokine signaling pathway	Environmental Information Processing+++Organismal Systems	Signaling molecules and interaction+++Immune system
80982	'Cemip'	mRNA
83408	'Gimap3'	mRNA
83672	'Sytl3'	mRNA
84544	'Cd96'	mRNA
93896	'Glp2r'	mRNA	04080///Neuroactive ligand-receptor interaction	Environmental Information Processing	Signaling molecules and interaction
94226	'S1pr5'	mRNA	04071///Sphingolipid signaling pathway+++04080///Neuroactive ligand-receptor interaction	Environmental Information Processing	Signal transduction+++Signaling molecules and interaction
98388	'Chst10'	mRNA	00515///Mannose type O-glycan biosynthesis	Metabolism	Glycan biosynthesis and metabolism
