# Supplementary material for: Evaluation of the lncRNA-miRNA-mRNA ceRNA network in lungs of miR-147 −/− mice
Source: Front Pharmacol. 2024 Mar 6;15:1335374. doi: 10.3389/fphar.2024.1335374 (PMC10953689; doi:10.3389/fphar.2024.1335374)
Supplement: Supplementary file 2 [file DataSheet1.zip › Original Data/FIGURE 4 (Kcnh6).xls]

Gene ID	Gene Symbol	Type	target_total	target_192775	cerna_total	cerna_192775
105246059	'Gm41410'	lncRNA	0	0	1	1
100503044	'A730020M07Rik'	lncRNA	0	0	1	1
75930	'4930567H12Rik'	lncRNA	0	0	1	1
665976	'Vmn2r-ps129'	lncRNA	0	0	1	1
100049161	'Gm13032'	lncRNA	0	0	1	1
234374	'Ddx49'	mRNA	0	0	1	1
74062	'Speer8-ps1'	lncRNA	0	0	1	1
381598	'2610005L07Rik'	lncRNA	0	0	1	1
72575	'C430049B03Rik'	lncRNA	0	0	1	1
546024	'Crxos'	mRNA	0	0	1	1
18689	'Phxr4'	lncRNA	0	0	1	1
78416	'Rnase6'	mRNA	0	0	1	1
320507	'D930015M05Rik'	lncRNA	0	0	1	1
102640368	'Cd55os'	lncRNA	0	0	1	1
75022	'4930471L23Rik'	lncRNA	0	0	1	1
105242798	'1700055D16Rik'	lncRNA	0	0	1	1
668272	'Gm9079'	lncRNA	0	0	1	1
67629	'Spc24'	mRNA	0	0	1	1
101243624	'Gm29811'	lncRNA	0	0	1	1
75569	'1700028D13Rik'	lncRNA	0	0	1	1
328576	'Gm20556'	lncRNA	0	0	1	1
320203	'C130071C03Rik'	lncRNA	0	0	1	1
620016	'Gm12669'	lncRNA	0	0	1	1
102632813	'Gm15486'	lncRNA	0	0	1	1
71244	'4933436H12Rik'	lncRNA	0	0	1	1
102635937	'Gm12348'	lncRNA	0	0	1	1
320178	'4921529L05Rik'	lncRNA	0	0	1	1
626009	'Gm6644'	lncRNA	0	0	1	1
279610	'E530001F21Rik'	lncRNA	0	0	1	1
74541	'8430437L04Rik'	lncRNA	0	0	1	1
75768	'4833422M21Rik'	lncRNA	0	0	1	1
74283	'1700085C21Rik'	lncRNA	0	0	1	1
100503496	'Gm45916'	lncRNA	0	0	1	1
75259	'4930556M19Rik'	lncRNA	0	0	1	1
74061	'4933404K08Rik'	lncRNA	0	0	1	1
104940697	'Dalir'	lncRNA	0	0	1	1
75139	'Gm38397'	lncRNA	0	0	1	1
74992	'4930487H11Rik'	lncRNA	0	0	1	1
102634600	'Gm32141'	lncRNA	0	0	1	1
71473	'8430423G03Rik'	lncRNA	0	0	1	1
100042639	'Gm3942'	lncRNA	0	0	1	1
667433	'Gm8630'	lncRNA	0	0	1	1
22314	'Vmn2r-ps159'	lncRNA	0	0	1	1
624549	'Gm29683'	lncRNA	0	0	1	1
67725	'Nudt13'	mRNA	0	0	1	1
70351	'Ppp4r1'	mRNA	0	0	1	1
73914	'Irak3'	mRNA	0	0	1	1
72774	'Neil1'	mRNA	0	0	1	1
72203	'2610507I01Rik'	lncRNA	0	0	1	1
66177	'Ubl5'	mRNA	0	0	1	1
mmu-miR-6991-3p		miRNA	1	1	0	0
mmu-miR-3473h-5p		miRNA	1	1	0	0
mmu-miR-3961		miRNA	1	1	0	0
mmu-miR-125a-5p		miRNA	1	1	0	0
mmu-miR-15a-3p		miRNA	1	1	0	0
mmu-miR-3473b		miRNA	1	1	0	0
mmu-miR-6979-5p		miRNA	1	1	0	0
mmu-miR-6974-3p		miRNA	1	1	0	0
mmu-miR-7025-5p		miRNA	1	1	0	0
mmu-miR-298-5p		miRNA	1	1	0	0
mmu-miR-208a-5p		miRNA	1	1	0	0
mmu-miR-6937-5p		miRNA	1	1	0	0
mmu-miR-365-2-5p		miRNA	1	1	0	0
mmu-miR-3473e		miRNA	1	1	0	0
mmu-miR-3090-3p		miRNA	1	1	0	0
mmu-miR-3064-5p		miRNA	1	1	0	0
mmu-miR-378d		miRNA	1	1	0	0
mmu-miR-3110-5p		miRNA	1	1	0	0
mmu-miR-5125		miRNA	1	1	0	0
mmu-miR-7016-5p		miRNA	1	1	0	0
mmu-miR-6921-5p		miRNA	1	1	0	0
mmu-miR-6939-5p		miRNA	1	1	0	0
mmu-miR-7018-5p		miRNA	1	1	0	0
mmu-miR-185-3p		miRNA	1	1	0	0
mmu-miR-5106		miRNA	1	1	0	0
mmu-miR-6925-5p		miRNA	1	1	0	0
mmu-miR-12185-5p		miRNA	1	1	0	0
mmu-miR-6911-5p		miRNA	1	1	0	0
mmu-miR-6337		miRNA	1	1	0	0
mmu-miR-6982-3p		miRNA	1	1	0	0
mmu-miR-3083b-5p		miRNA	1	1	0	0
mmu-miR-3104-5p		miRNA	1	1	0	0
mmu-miR-351-5p		miRNA	1	1	0	0
mmu-miR-1955-5p		miRNA	1	1	0	0
mmu-miR-149-3p		miRNA	1	1	0	0
mmu-miR-328-5p		miRNA	1	1	0	0
mmu-miR-1943-5p		miRNA	1	1	0	0
mmu-miR-666-3p		miRNA	1	1	0	0
mmu-miR-6967-5p		miRNA	1	1	0	0
mmu-miR-125b-5p		miRNA	1	1	0	0
mmu-miR-12181-3p		miRNA	1	1	0	0
mmu-miR-423-5p		miRNA	1	1	0	0
mmu-miR-135a-1-3p		miRNA	1	1	0	0
mmu-miR-6897-5p		miRNA	1	1	0	0
mmu-miR-6394		miRNA	1	1	0	0
mmu-miR-7035-5p		miRNA	1	1	0	0
mmu-miR-7028-5p		miRNA	1	1	0	0
mmu-miR-1892		miRNA	1	1	0	0
mmu-miR-3113-3p		miRNA	1	1	0	0
mmu-miR-365-1-5p		miRNA	1	1	0	0
192775	'Kcnh6'	mRNA	0	0	0	0
