# Supplementary material for: Evaluation of the lncRNA-miRNA-mRNA ceRNA network in lungs of miR-147 −/− mice
Source: Front Pharmacol. 2024 Mar 6;15:1335374. doi: 10.3389/fphar.2024.1335374 (PMC10953689; doi:10.3389/fphar.2024.1335374)
Supplement: Supplementary file 2 [file DataSheet1.zip › Original Data/FIGURE 5C.xlsx]

## Sheet: 样本设置
仪器名称	S22090197
仪器型号	QuantStudio™ 1 Plus System
仪器序列号	S22090197
信号平滑化	true
创建日期	2024-01-18 16:47:54 下午 CST
加热模块类型	96-Well 0.2-mL Block
参比荧光	ROX
在某个阶段/循环分析	阶段2, 步骤2
实验名称	2024-01-17_133509
实验文件名	C:\Users\DELL\Desktop\ZN\20240117RT-PCR\2024-01-17_133509.eds
实验类型	定量 - 比较 Cт (ΔΔCт)
实验运行结束时间	2024-01-17 15:13:04 下午 CST
校准 Background 已过期	No
校准 Background 执行	09-07-2022
校准 Pure Dye CY5 已过期	No
校准 Pure Dye CY5 执行	09-07-2022
校准 Pure Dye FAM 已过期	No
校准 Pure Dye FAM 执行	09-07-2022
校准 Pure Dye JUN 已过期	No
校准 Pure Dye JUN 执行	09-07-2022
校准 Pure Dye MUSTANG PURPLE 已过期	No
校准 Pure Dye MUSTANG PURPLE 执行	09-07-2022
校准 Pure Dye ROX 已过期	No
校准 Pure Dye ROX 执行	09-07-2022
校准 Pure Dye SYBR 已过期	No
校准 Pure Dye SYBR 执行	09-07-2022
校准 Pure Dye VIC 已过期	No
校准 Pure Dye VIC 执行	09-07-2022
校准 ROI 已过期	No
校准 ROI 执行	09-07-2022
校准 Uniformity 已过期	No
校准 Uniformity 执行	09-07-2022
溶解曲线阶段	Stage3
试剂	SYBR_GREEN
读后阶段/步骤数
量化循环数方法	Ct
预读阶段/步骤数
反应孔	反应孔位置	样本名	样本颜色	生物学重复组名称	生物学重复组颜色	基因名称	基因颜色	任务	报告基团	淬灭基团	数量	注释
1	A1	Con	RGB(176,23,31)			GAPDH	RGB(176,23,31)	UNKNOWN	SYBR	None
2	A2	Con	RGB(176,23,31)			GAPDH	RGB(176,23,31)	UNKNOWN	SYBR	None
3	A3	Con	RGB(176,23,31)			GAPDH	RGB(176,23,31)	UNKNOWN	SYBR	None
4	A4	147KO	RGB(0,0,255)			GAPDH	RGB(176,23,31)	UNKNOWN	SYBR	None
5	A5	147KO	RGB(0,0,255)			GAPDH	RGB(176,23,31)	UNKNOWN	SYBR	None
6	A6	147KO	RGB(0,0,255)			GAPDH	RGB(176,23,31)	UNKNOWN	SYBR	None
7	A7
8	A8
9	A9
10	A10
11	A11
12	A12
13	B1	Con	RGB(176,23,31)			KCNH6	RGB(0,0,255)	UNKNOWN	SYBR	None
14	B2	Con	RGB(176,23,31)			KCNH6	RGB(0,0,255)	UNKNOWN	SYBR	None
15	B3	Con	RGB(176,23,31)			KCNH6	RGB(0,0,255)	UNKNOWN	SYBR	None
16	B4	147KO	RGB(0,0,255)			KCNH6	RGB(0,0,255)	UNKNOWN	SYBR	None
17	B5	147KO	RGB(0,0,255)			KCNH6	RGB(0,0,255)	UNKNOWN	SYBR	None
18	B6	147KO	RGB(0,0,255)			KCNH6	RGB(0,0,255)	UNKNOWN	SYBR	None
19	B7
20	B8
21	B9
22	B10
23	B11
24	B12
25	C1
26	C2
27	C3
28	C4
29	C5
30	C6
31	C7
32	C8
33	C9
34	C10
35	C11
36	C12
37	D1
38	D2
39	D3
40	D4
41	D5
42	D6
43	D7
44	D8
45	D9
46	D10
47	D11
48	D12
49	E1
50	E2
51	E3
52	E4
53	E5
54	E6
55	E7
56	E8
57	E9
58	E10
59	E11
60	E12
61	F1
62	F2
63	F3
64	F4
65	F5
66	F6
67	F7
68	F8
69	F9
70	F10
71	F11
72	F12
73	G1
74	G2
75	G3
76	G4
77	G5
78	G6
79	G7
80	G8
81	G9
82	G10
83	G11
84	G12
85	H1
86	H2
87	H3
88	H4
89	H5
90	H6
91	H7
92	H8
93	H9
94	H10
95	H11
96	H12

## Sheet: 原始数据
仪器名称	S22090197
仪器型号	QuantStudio™ 1 Plus System
仪器序列号	S22090197
信号平滑化	true
创建日期	2024-01-18 16:47:55 下午 CST
加热模块类型	96-Well 0.2-mL Block
参比荧光	ROX
在某个阶段/循环分析	阶段2, 步骤2
实验名称	2024-01-17_133509
实验文件名	C:\Users\DELL\Desktop\ZN\20240117RT-PCR\2024-01-17_133509.eds
实验类型	定量 - 比较 Cт (ΔΔCт)
实验运行结束时间	2024-01-17 15:13:04 下午 CST
校准 Background 已过期	No
校准 Background 执行	09-07-2022
校准 Pure Dye CY5 已过期	No
校准 Pure Dye CY5 执行	09-07-2022
校准 Pure Dye FAM 已过期	No
校准 Pure Dye FAM 执行	09-07-2022
校准 Pure Dye JUN 已过期	No
校准 Pure Dye JUN 执行	09-07-2022
校准 Pure Dye MUSTANG PURPLE 已过期	No
校准 Pure Dye MUSTANG PURPLE 执行	09-07-2022
校准 Pure Dye ROX 已过期	No
校准 Pure Dye ROX 执行	09-07-2022
校准 Pure Dye SYBR 已过期	No
校准 Pure Dye SYBR 执行	09-07-2022
校准 Pure Dye VIC 已过期	No
校准 Pure Dye VIC 执行	09-07-2022
校准 ROI 已过期	No
校准 ROI 执行	09-07-2022
校准 Uniformity 已过期	No
校准 Uniformity 执行	09-07-2022
溶解曲线阶段	Stage3
试剂	SYBR_GREEN
读后阶段/步骤数
量化循环数方法	Ct
预读阶段/步骤数
反应孔	反应孔位置	循环数	x1-m1	x2-m2	x4-m4	x5-m5
1	A1	1	43589.8	19634.2	1.01968e+06	-2755.78
2	A2	1	33136.2	15132.2	962605	-1155.26
3	A3	1	31253	14798.5	943577	1268.8
4	A4	1	30996	13919.6	935598	112.277
5	A5	1	33390.4	15638	967647	1575.9
6	A6	1	42197.8	17193.6	1.03374e+06	-60.4889
7	A7	1	1728.63	2149.33	119.034	-1008.88
8	A8	1	4176.78	5277.99	1153.1	-1550.64
9	A9	1	-2275.5	318.806	-834.872	-1433.3
10	A10	1	6.59152	123.09	-44.5196	-2749.93
11	A11	1	-2387.72	221.364	-388.648	-1165.48
12	A12	1	-5106.02	-1186.13	-1202.6	-6973.33
13	B1	1	30141	12024.6	917020	-692.12
14	B2	1	28147.8	10985.1	878162	262.661
15	B3	1	28215.5	11317.5	974443	1790.17
16	B4	1	25563.1	11990	839311	1192.84
17	B5	1	29459.7	12943.1	967600	2301.59
18	B6	1	26063.8	10519.6	822894	-508.537
19	B7	1	23802.6	15847.2	2039.38	-873.973
20	B8	1	-1262.41	116.87	-804.338	-1126.01
21	B9	1	-414.774	692.804	227.544	-1321.17
22	B10	1	5554.99	831.023	1153.92	-1175.9
23	B11	1	1703	531.778	808.474	-1281.36
24	B12	1	-3794.6	-592.338	-510.201	-5859.63
25	C1	1	14254.6	2969.12	2570.57	-2069.61
26	C2	1	-2541.94	-172.599	-319.263	-1844.36
27	C3	1	-2410.41	-46.6096	-476.05	-1922.28
28	C4	1	-1598.12	188.266	-773.44	-1885.18
29	C5	1	184.935	529.088	-456.98	-1872.91
30	C6	1	-1812.81	476.992	-771.584	-2316.26
31	C7	1	7181.2	1230.72	-53.0038	-2341.2
32	C8	1	-1376.72	642.736	-336.074	-1745.54
33	C9	1	-1571.39	-52.004	111.113	-792.51
34	C10	1	72310.6	7529.45	3659.46	-73.4062
35	C11	1	102.195	1225.37	-389.257	-1107.08
36	C12	1	-1801.67	861.476	218.095	-2836.18
37	D1	1	-2153.82	407.237	-891.302	-2174.69
38	D2	1	-1710.37	173.579	47.709	-263.854
39	D3	1	-1468.66	163.669	-62.5424	-1399.71
40	D4	1	9073.36	1422.7	529.285	-1234.55
41	D5	1	-1326.74	138.36	-435.368	-1436.26
42	D6	1	-2235.89	229.365	-636.199	-2352.46
43	D7	1	-2413.6	326.26	-1469.44	-2027.85
44	D8	1	-1416.56	411.137	-217.01	-2016.21
45	D9	1	1118.55	652.09	830.598	-349.874
46	D10	1	-891.895	347.008	-453.619	-662.93
47	D11	1	94431.6	12096.3	5938.79	1490.29
48	D12	1	-5418.52	-367.007	5.40208	-2140.58
49	E1	1	-2946.77	-429.963	-975.334	-2269.67
50	E2	1	-1880.72	-82.4431	-181.57	-1078.35
51	E3	1	-2068.03	-193.406	-184.142	-1095.05
52	E4	1	102253	17426.9	16527.6	5424.44
53	E5	1	696.121	380.591	76.5497	-1354.8
54	E6	1	2713.38	768.945	-91.5287	-1900.42
55	E7	1	514.833	365.473	-129.537	-1091.41
56	E8	1	-849.815	774.423	-170.3	-1092.47
57	E9	1	2242.56	788.662	319.272	-767.939
58	E10	1	662.983	431.009	782.01	-117.961
59	E11	1	-1364.53	59.2568	151.527	-429.923
60	E12	1	-1880.64	-448.685	-655.703	-2585.9
61	F1	1	1013.87	420.625	174.685	-2395.56
62	F2	1	-2575.86	-302.923	-1.61274	-885.42
63	F3	1	35109.8	5737.13	4601.79	107.418
64	F4	1	1162.6	439.424	-28.4454	-1630.76
65	F5	1	-363.042	52.6793	-29.0204	-1655.01
66	F6	1	890.128	568.801	-228.969	-2200.62
67	F7	1	-3397.45	190.94	-302.599	-1302.14
68	F8	1	-3042.37	443.329	-253.257	-2002.66
69	F9	1	-2546.74	249.305	61.0649	-1100.23
70	F10	1	-375.41	133.969	-452.723	-1342.06
71	F11	1	1967.02	886.4	654.098	-625.512
72	F12	1	-3030.08	153.183	-191.671	-1770.94
73	G1	1	-3899.63	-159.075	-1021.65	-2444.21
74	G2	1	-126.171	70.9282	-235.983	-1437.35
75	G3	1	-1776.3	-147.802	-527.104	-2094.52
76	G4	1	-1849.81	124.46	-78.9537	-1719.37
77	G5	1	-2525.62	-263.49	-98.621	-2010.07
78	G6	1	-2908.08	-184.074	-1133.33	-2663.95
79	G7	1	-3425.29	-89.6099	-413.048	-1795.78
80	G8	1	-2636.22	-372.689	-241.793	-2154.16
81	G9	1	16233.4	2118.95	1224.42	-33.5616
82	G10	1	-3048.67	-340.969	-6521.01	-1584.33
83	G11	1	-1372.58	487.35	44.5541	-1209.86
84	G12	1	-3046.14	-604.005	-400.298	-2840.15
85	H1	1	-6321.16	-858.79	-1462.46	-4605.57
86	H2	1	-2631.22	407.762	-941.374	-2840.49
87	H3	1	-3551.18	-578.938	-873.051	-3378.24
88	H4	1	-4070.07	-592.62	-1025.01	-2704.14
89	H5	1	-3953.49	-536.735	-371.476	-1822.05
90	H6	1	47044.4	7823.77	6577.88	-324.303
91	H7	1	-4873.17	-225.639	-121.242	-2140.85
92	H8	1	-1624.2	99.4668	331.382	-2714.41
93	H9	1	-866.517	7.85332	-287.162	-846.473
94	H10	1	-5089.84	-670.08	-802.823	-3027.39
95	H11	1	-3352	-384.63	2.33731	-856.39
96	H12	1	-8022.03	-2290.53	-1963.56	-8053.85
1	A1	2	18162.4	10895.3	975873	-2429.98
2	A2	2	14415	9767.12	923147	-884.585
3	A3	2	14370.4	10363.6	898434	1255.8
4	A4	2	13645.7	9532.85	895936	-89.5254
5	A5	2	14559.5	11247.9	929101	1668.57
6	A6	2	16292.1	10964.5	986095	-36.4851
7	A7	2	1167.2	2290.21	50.0794	-1113.77
8	A8	2	3380.47	5485.47	1271.61	-1658.5
9	A9	2	-2630.93	406.091	-934.566	-1489
10	A10	2	-743.655	384.517	-367.164	-2719.77
11	A11	2	-2637.84	-169.695	-599.869	-1144.35
12	A12	2	-5607.48	-1676.49	-1134.95	-6768.62
13	B1	2	11111.6	7587.39	884053	-450.065
14	B2	2	10970.4	7356.59	842429	493.371
15	B3	2	10066.3	7754.44	932005	1806.24
16	B4	2	9845.41	9249.59	804375	1416.66
17	B5	2	11841.2	10157.9	925858	2565.51
18	B6	2	7013.79	7439.2	785609	-128.394
19	B7	2	22133.6	15620.2	1761.85	-737.315
20	B8	2	-1582.51	-5.23618	-906.283	-1101.82
21	B9	2	-1007.9	272.516	114.115	-1220.43
22	B10	2	5033.87	457.529	699.125	-1042.52
23	B11	2	1169.6	287.812	573.129	-1007.05
24	B12	2	-3680.5	-1134.19	-796.266	-5620.84
25	C1	2	13140.9	3016.48	2376.21	-1945.21
26	C2	2	-2543.59	-154.522	-234.798	-1696.36
27	C3	2	-2678.28	-188.019	-527.425	-1859.12
28	C4	2	-1503.02	97.7262	-658.687	-2029.17
29	C5	2	-121.42	341.596	-499.462	-1799.41
30	C6	2	-1868.29	236.954	-761.367	-2081.72
31	C7	2	5926.65	986.652	-84.0697	-2177.39
32	C8	2	-1853.18	486.9	-110.539	-1631.5
33	C9	2	-1561.82	-244.052	373.171	-783.793
34	C10	2	66399.6	6792.72	3413.12	-0.867035
35	C11	2	-520.036	1286.77	-276.27	-854.659
36	C12	2	-1914.07	525.676	284.152	-2847.19
37	D1	2	-2176.53	759.343	-856.206	-2021.67
38	D2	2	-1724.21	23.491	-64.4118	-388.8
39	D3	2	-1726.21	180.938	-212.171	-1367.53
40	D4	2	8396.97	1344.9	540.807	-1315.95
41	D5	2	-1465.07	53.9383	-549.318	-1415.4
42	D6	2	-2041.41	101.602	-553.247	-2389.5
43	D7	2	-2698.11	201.654	-1426.71	-2118.05
44	D8	2	-1406.54	302.317	-320.346	-1988.92
45	D9	2	735.226	439.684	894.876	-590.991
46	D10	2	-1179.44	426.576	-423.229	-711.751
47	D11	2	85894.6	10952.4	5578.37	1550.89
48	D12	2	-5689.74	-574.839	67.6896	-2059.59
49	E1	2	-3191.47	-474.779	-852.351	-2288.09
50	E2	2	-2074.96	-70.5579	-448.975	-1318.82
51	E3	2	-2004.54	-155.198	-230.843	-1043.69
52	E4	2	96163.2	16452.2	15415.8	4937.14
53	E5	2	227.266	545.719	39.639	-1563.64
54	E6	2	2340.08	761.375	-193.535	-1905.62
55	E7	2	358.957	332.48	-269.793	-1241.49
56	E8	2	-1056.27	591.982	-364.247	-1234.47
57	E9	2	1716.58	788.488	96.2249	-661.971
58	E10	2	-217.442	466.377	685.444	-380.501
59	E11	2	-1370	-21.1308	14.978	-449.585
60	E12	2	-2062.26	-377.074	-635.97	-2460.76
61	F1	2	606.717	538.548	-57.7731	-2216.66
62	F2	2	-3086.88	-553.463	-145.831	-650.897
63	F3	2	32649.5	5483.8	4279.06	205.951
64	F4	2	999.903	422.094	-107.915	-1702.74
65	F5	2	-1359.1	-164.652	16.9639	-1668.4
66	F6	2	359.289	538.29	-219.711	-1867.81
67	F7	2	-3404.98	190	-226.757	-1200.77
68	F8	2	-2890.83	470.962	-136.145	-1884.39
69	F9	2	-2419.16	481.714	-12.0475	-744.501
70	F10	2	-1036.8	184.02	-507.305	-1129.45
71	F11	2	1896.05	918.295	712.101	-691.022
72	F12	2	-3425.14	304.953	-216.088	-1544.33
73	G1	2	-4050.36	-74.5013	-977.517	-2657.27
74	G2	2	113.766	286.417	-136.864	-1359.28
75	G3	2	-2355.75	-348.496	-577.672	-1955.58
76	G4	2	-2337.56	67.4426	-4.60934	-1725.31
77	G5	2	-2783	-347.121	-56.4602	-2019.77
78	G6	2	-3050.67	-352.587	-1293.49	-2564.82
79	G7	2	-3737.47	34.4962	-354.359	-1826.66
80	G8	2	-2908.63	-355.171	-123.503	-2188.91
81	G9	2	13203.7	1872.52	1168.63	6.18987
82	G10	2	-3371.72	-609.092	-6710.62	-1676.71
83	G11	2	-1552.72	74.1452	104.644	-1207.39
84	G12	2	-3548.75	-600.658	-267.006	-2809.79
85	H1	2	-6241.8	-681.222	-1743.76	-4563.73
86	H2	2	-2545.66	-26.495	-1107.27	-2718.94
87	H3	2	-3806.01	-674.446	-848.794	-3080.58
88	H4	2	-4257.26	-546.218	-1139.44	-2646.11
89	H5	2	-3908.58	-383.99	-437.55	-1839.17
90	H6	2	43090.5	7436.22	6062.72	-330.355
91	H7	2	-5215.94	16.0466	-194.408	-2142.67
92	H8	2	-1839.16	-137.045	116.21	-2842.38
93	H9	2	-1262.86	360.416	-191.405	-844.157
94	H10	2	-5425.15	-494.919	-929.111	-3060.38
95	H11	2	-3414.08	-267.562	17.214	-397.599
96	H12	2	-8401.4	-2161.78	-2216.43	-7931.28
1	A1	3	46065.9	20919.7	1.01481e+06	-2685.61
2	A2	3	36436.8	16234.8	952757	-1016.76
3	A3	3	33418.2	15473.7	924544	954.477
4	A4	3	32807.4	14704.6	926606	59.6379
5	A5	3	35484.9	16332.3	955901	1524.65
6	A6	3	44011.5	17479	1.02466e+06	-355.287
7	A7	3	1962.41	2251.99	248.272	-1032.89
8	A8	3	4651.91	5571.5	1356.21	-1550.84
9	A9	3	-1943.94	249.403	-933.331	-1602.95
10	A10	3	-71.1106	443.96	-50.5924	-2674.21
11	A11	3	-2455.16	-47.6599	-295.039	-902.235
12	A12	3	-4476.93	-1455.51	-1142.12	-6975.54
13	B1	3	31715	12301	910879	-662.012
14	B2	3	28809.3	11254	872025	458.582
15	B3	3	29065	11384	959218	1723.63
16	B4	3	26905.2	12223.3	836177	1301.26
17	B5	3	30522.9	13046.2	953409	2227.86
18	B6	3	26864	10575.8	812457	-242.628
19	B7	3	24775.2	15927.8	1925.52	-845.04
20	B8	3	-1247.45	-70.7679	-642.539	-954.464
21	B9	3	-1134.26	215.821	193.56	-1268.2
22	B10	3	5420.3	461.067	1008.22	-1021.47
23	B11	3	2221.26	247.556	803.48	-929.883
24	B12	3	-3551.72	-1315.08	-677.498	-5529.04
25	C1	3	14705.7	2854.41	2800.9	-1908.89
26	C2	3	-2590.97	-154.18	-192.436	-1579.8
27	C3	3	-2544.25	-41.7471	-492.995	-1907.93
28	C4	3	-1146.22	-92.8467	-661.173	-2002.98
29	C5	3	288.63	660.43	-519.694	-1805.08
30	C6	3	-1661.35	255.749	-602.966	-2369.35
31	C7	3	6943.29	1313.69	154.119	-2303.23
32	C8	3	-1628.84	491.9	-186.699	-1606.1
33	C9	3	-1408.24	-320.86	480.178	-918.448
34	C10	3	73258.8	7405.56	4081.7	-175.607
35	C11	3	-16.1166	1498.17	-151.302	-1206.09
36	C12	3	-1814.83	568.404	47.5701	-2705.54
37	D1	3	-2208.46	493.315	-792.061	-1984.47
38	D2	3	-1575.28	85.7007	-42.1021	-301.641
39	D3	3	-1086.26	283.766	-77.0068	-1393.12
40	D4	3	9562.53	1465.03	539.249	-1298.98
41	D5	3	-1113.36	90.6356	-406.03	-1372.75
42	D6	3	-2438.78	160.801	-607.884	-2277.82
43	D7	3	-2380.12	355.368	-1489.36	-2002.7
44	D8	3	-971.943	590.553	-204.59	-2017.56
45	D9	3	1296.08	648.483	932.133	-281.934
46	D10	3	-600.143	598.394	-426.311	-715.331
47	D11	3	96370.6	12453.6	6089.6	1648.61
48	D12	3	-5677.23	-193.29	-9.61606	-1920.72
49	E1	3	-2719.95	-369.805	-914.309	-2127.54
50	E2	3	-1936.73	207.575	-341.562	-1134.37
51	E3	3	-2217.48	-62.927	-353.01	-1069.82
52	E4	3	104572	17778.6	16743	5544.06
53	E5	3	783.99	578.229	241.849	-1568.98
54	E6	3	2527.26	799.579	-95.6215	-1767.95
55	E7	3	592.786	269.806	-33.3616	-1147.01
56	E8	3	-665.468	575.563	-155.522	-952.958
57	E9	3	2269.73	833.919	316.265	-637.745
58	E10	3	215.718	752.01	725.596	-151.964
59	E11	3	-1194.16	195.022	136.009	-255.227
60	E12	3	-1950.37	-265.208	-428.7	-2379.51
61	F1	3	674.067	763.14	17.706	-2250.59
62	F2	3	-3105.88	-251.249	-133.469	-631.259
63	F3	3	35436.4	6121.49	4715.09	325.4
64	F4	3	931.677	409.995	-101.67	-1687.26
65	F5	3	-651.286	-51.9944	-36.1977	-1279.97
66	F6	3	636.312	740.789	-179.105	-1825.09
67	F7	3	-3190.64	112.803	-207.461	-1282.26
68	F8	3	-3078.04	515.587	-240.423	-1781.56
69	F9	3	-2497.41	352.587	2.11034	-950.224
70	F10	3	-698.104	294.376	-359.965	-1214.77
71	F11	3	2216.69	1080.95	943.678	-757.605
72	F12	3	-3290.53	135.26	-55.493	-1529.28
73	G1	3	-3711.59	-169.88	-1207.27	-2522.38
74	G2	3	369.502	239.789	-452.66	-1364.97
75	G3	3	-1418.17	-268.417	-540.813	-1822.31
76	G4	3	-1905.57	-52.6892	-139.68	-1612.7
77	G5	3	-2614.88	-150.85	-171.1	-1922.09
78	G6	3	-3199.98	-73.0384	-1174.92	-2724.24
79	G7	3	-3310.79	-200.548	-335.935	-1806.97
80	G8	3	-2848.87	-177.362	-72.8828	-2170.65
81	G9	3	16344.5	2219.88	1239.19	45.3145
82	G10	3	-3287.41	-571.491	-6783.12	-1689.91
83	G11	3	-1277.01	93.2391	-74.6636	-1099.43
84	G12	3	-3218.64	-541.892	-644.394	-2795.93
85	H1	3	-6289.89	-628.606	-1775.13	-4810.67
86	H2	3	-2432.97	531.834	-1085.59	-2938.85
87	H3	3	-3543.78	-455.798	-1033.56	-3525.48
88	H4	3	-4071.81	-323.672	-1031.97	-2586.03
89	H5	3	-3587.37	-79.6958	-357.821	-2135.69
90	H6	3	47896.3	8238.37	6580.26	-184.774
91	H7	3	-4664.27	-10.1597	-343.622	-2070.04
92	H8	3	-1566.35	98.2113	87.3556	-2818.03
93	H9	3	-910.688	129.613	-322.431	-921.704
94	H10	3	-4549.25	-365.065	-1023.1	-3342.95
95	H11	3	-3708.11	198.872	-325.463	-654.71
96	H12	3	-7988.16	-1828.49	-2032.33	-7856.3
1	A1	4	19026.1	11448	970010	-2617.69
2	A2	4	15876.5	10147.8	912030	-853.714
3	A3	4	15105	10768.6	889197	1021.84
4	A4	4	14397.3	9896.7	887437	134.672
5	A5	4	15601.1	11705.5	914592	1715.9
6	A6	4	17117.4	11286.3	977227	-382.33
7	A7	4	1238.13	2351.61	66.0009	-828.763
8	A8	4	3535.97	5872.78	1209.42	-1567.24
9	A9	4	-2407.33	369.027	-1156.16	-1553.25
10	A10	4	-540.644	50.1832	-484.906	-2718.75
11	A11	4	-2895.37	32.5392	-635.527	-1090.43
12	A12	4	-4687.98	-1388.72	-1303.41	-6841.7
13	B1	4	12150.3	7570.32	873506	-302.503
14	B2	4	10828.9	7445.8	834171	547.978
15	B3	4	10335.5	7637.13	914564	1608.28
16	B4	4	10187.4	9340.04	793818	1559.76
17	B5	4	12041.3	10272.7	910954	2358.14
18	B6	4	7392.33	7246.84	775840	-167.133
19	B7	4	22604.2	15960.9	1939.34	-713.788
20	B8	4	-1521.87	56.4931	-807.471	-1126.6
21	B9	4	-622.517	273.623	120.084	-1319.57
22	B10	4	4836.6	349.357	728.816	-1193.82
23	B11	4	1566.82	436.181	882.546	-1253.87
24	B12	4	-3628.91	-1200.17	-1027.36	-5723.21
25	C1	4	13597.6	3015.52	2335.68	-1933.58
26	C2	4	-2445.7	-278.021	-41.3866	-1659.32
27	C3	4	-2629.81	-185.336	-474.374	-1800.63
28	C4	4	-1437.99	110.094	-718.06	-1911.04
29	C5	4	-500.113	463.209	-515.728	-1837.17
30	C6	4	-1521.06	266.899	-609.641	-2226.75
31	C7	4	5828.32	1278.42	-140.442	-2202.31
32	C8	4	-1614.1	763.357	-154.294	-1743.09
33	C9	4	-1459.2	-44.3122	251.071	-817.895
34	C10	4	66769.9	6788.3	3630.64	-328.515
35	C11	4	-449.832	1545.24	-466.732	-1223.74
36	C12	4	-1856.79	824.062	80.4052	-2775.75
37	D1	4	-2107.31	148.16	-656.222	-2315.04
38	D2	4	-1964.83	318.42	50.8277	-425.33
39	D3	4	-1772.96	176.716	-97.8993	-1318.4
40	D4	4	8404.34	1343.15	496.236	-1370.93
41	D5	4	-1490.7	-58.2943	-543.004	-1389.28
42	D6	4	-2323.68	31.08	-733.284	-2330.65
43	D7	4	-2560.65	55.9822	-1411.06	-1901.83
44	D8	4	-1195.03	277.065	-226.794	-2076.82
45	D9	4	737.681	535.18	873.911	-548.355
46	D10	4	-1304.5	159.241	-285.289	-848.771
47	D11	4	87202	11376.2	5645.45	1410.02
48	D12	4	-5676.63	-568.599	175.59	-2161.76
49	E1	4	-3072.6	-404.967	-1000.56	-2234.08
50	E2	4	-2235.83	-76.3476	-353.908	-1149.48
51	E3	4	-1898.88	-217.644	-342.96	-1024.69
52	E4	4	97149.5	16624.3	15951.3	5227.56
53	E5	4	353.87	398.959	131.033	-1489.51
54	E6	4	2127.7	635.873	-83.7845	-1631.02
55	E7	4	351.221	354.277	-196.329	-1126.83
56	E8	4	-931.634	598.629	-269.305	-993.467
57	E9	4	1818.92	613.543	122.447	-796.222
58	E10	4	73.8648	462.801	675.177	-197.421
59	E11	4	-1690.47	-69.4277	34.1652	-390.011
60	E12	4	-2033.87	-320.703	-744.003	-2274.35
61	F1	4	692.933	700.392	221.826	-2545.06
62	F2	4	-3090.45	-360.698	-13.5602	-823.06
63	F3	4	33046.9	5591.9	4651.88	101.404
64	F4	4	1101.66	268.472	31.1374	-1689.19
65	F5	4	-838.884	4.76367	156.234	-1695.02
66	F6	4	357.021	598.903	-77.1625	-2000.04
67	F7	4	-3389.37	152.519	-192.005	-1208.98
68	F8	4	-3018.8	315.24	-223.187	-1824.03
69	F9	4	-2738.33	316.326	165.719	-882.773
70	F10	4	-895.326	45.2766	-278.537	-1196.65
71	F11	4	1806.67	1190.15	916.792	-836.226
72	F12	4	-3601.91	535.372	164.215	-1661.5
73	G1	4	-4078.13	-145.752	-930.148	-2274.21
74	G2	4	-250.327	96.9463	-320.015	-1427.85
75	G3	4	-2192.37	-263.139	-561.564	-1832.36
76	G4	4	-2174.95	4.80267	6.41457	-1586.27
77	G5	4	-2791.77	-217.016	-100.132	-1764.91
78	G6	4	-2894.68	-394.101	-1181.01	-2604.71
79	G7	4	-3498.75	-361.314	-415.003	-1567.91
80	G8	4	-2904.61	-330.826	-180.864	-2376.11
81	G9	4	13500.2	1662.37	1287.21	27.4377
82	G10	4	-3257.22	-623.422	-6586.38	-1597.85
83	G11	4	-1655.8	274.506	-75.3008	-1124.51
84	G12	4	-3455.8	-372.444	-334.599	-2866.72
85	H1	4	-6574.58	-678.422	-1612.11	-4523.63
86	H2	4	-2162.88	295.941	-1019.71	-2794.43
87	H3	4	-3469.23	-230.701	-893.815	-3302.92
88	H4	4	-4196.81	-265.163	-1171.49	-2607.36
89	H5	4	-3531.05	-161.118	-308.289	-1866.3
90	H6	4	43805.9	7300.57	6073.97	-166.307
91	H7	4	-4858.24	-284.097	-330.924	-2067.4
92	H8	4	-1862.86	192.909	132.72	-2611.05
93	H9	4	-1151.35	-10.1238	-534.972	-904.438
94	H10	4	-4945.97	-303.348	-1075.93	-3143.24
95	H11	4	-3326.98	-305.822	-130.115	-537.424
96	H12	4	-8454.86	-1647.89	-2148.11	-7970.22
1	A1	5	46993.1	21247.7	1.00897e+06	-2673.02
2	A2	5	38851.1	16782.5	945731	-993.311
3	A3	5	37034.8	16554.2	919221	1054.07
4	A4	5	35447.8	15088.1	919083	59.4623
5	A5	5	37810.5	17096.1	944467	1448.1
6	A6	5	46367.1	18032.6	1.01141e+06	-167.381
7	A7	5	2792.77	2665.08	112.847	-750
8	A8	5	5161.71	5405.56	1281.3	-1463.08
9	A9	5	-1874.95	274.287	-1249.74	-1381.24
10	A10	5	138.522	411.936	-411.455	-2477.81
11	A11	5	-2645.57	157.046	-479.389	-984.258
12	A12	5	-4567.19	-1480.53	-1175.5	-6785.18
13	B1	5	32810.8	13059.4	903732	-643.285
14	B2	5	30487.4	11612.3	861463	373.499
15	B3	5	30064.1	11503.7	948363	1660.53
16	B4	5	27555	13035.5	824069	1224.97
17	B5	5	32532.6	13430.9	938157	2232.21
18	B6	5	27251.4	10741.6	803366	-343.917
19	B7	5	25143.4	16702.1	2048.42	-746.38
20	B8	5	-621.148	273.269	-615.263	-1227.88
21	B9	5	-837.4	420.833	48.9131	-1268.79
22	B10	5	5464.75	654.889	958.546	-1217.93
23	B11	5	1574.05	659.035	667.146	-1043.45
24	B12	5	-3317.93	-960.58	-824.861	-5672.22
25	C1	5	14537.4	3456.62	2532.63	-2026.86
26	C2	5	-2600.36	33.2907	-150.532	-1610.4
27	C3	5	-2528.98	-51.8243	-452.833	-1929.55
28	C4	5	-1499.19	111.326	-509.166	-2020.8
29	C5	5	-149.521	548.731	-483.462	-1863
30	C6	5	-1672.88	213.982	-647.173	-2312.53
31	C7	5	7177.97	1603.83	5.41311	-2417.64
32	C8	5	-1393.06	647.641	-240.678	-1819.41
33	C9	5	-1310.22	-22.8325	464.236	-855.218
34	C10	5	73924.1	7674.44	4116.97	-150.463
35	C11	5	-25.1407	1467.95	-332.052	-1140.56
36	C12	5	-1811.58	659.977	269.035	-2905.15
37	D1	5	-1750.73	280.634	-584.248	-2154.19
38	D2	5	-1764.5	16.3585	-38.0873	-346.504
39	D3	5	-872.247	48.0799	-150.446	-1436.67
40	D4	5	9556.35	1251.74	639.603	-1189.46
41	D5	5	-1362.2	23.9539	-494.153	-1468.12
42	D6	5	-2110.94	107.249	-676.013	-2448.12
43	D7	5	-1986.89	360.881	-1440.72	-2182.24
44	D8	5	-1172.2	362.232	-192.029	-2024.3
45	D9	5	1256.74	560.653	798.504	-525.816
46	D10	5	-603.145	441.92	-522.861	-779.335
47	D11	5	96188.3	12121.4	6021.21	1519.37
48	D12	5	-5384.63	-253.459	22.7184	-2343.64
49	E1	5	-2977.43	-375.381	-658.841	-2265.9
50	E2	5	-2147.69	-55.2491	-322.739	-1167.11
51	E3	5	-1588.03	-335.829	-176.08	-978.756
52	E4	5	106027	18056.6	17124.6	5571.53
53	E5	5	421.497	451.111	116.887	-1582.58
54	E6	5	2728.08	926.014	-32.5742	-1748.68
55	E7	5	533.892	260.945	-97.6469	-1191.25
56	E8	5	-639.513	571.965	-126.142	-1094.35
57	E9	5	2298.36	868.673	205.456	-684.601
58	E10	5	248.121	562.308	808.712	-126.797
59	E11	5	-1434.63	-165.507	161.038	-165.475
60	E12	5	-1940.25	-344.649	-370.759	-2411.9
61	F1	5	641.663	711.131	-25.1252	-2127.58
62	F2	5	-2935.62	-160.374	-110.861	-808.371
63	F3	5	35856.3	5995.15	4672.99	136.737
64	F4	5	1006.54	335.573	-127.344	-1648.51
65	F5	5	-740.027	77.9073	-117.667	-1483.99
66	F6	5	1036.63	611.971	-231.386	-2009.84
67	F7	5	-3486.3	64.4921	-406.68	-1053.89
68	F8	5	-3029.9	568.566	-147.92	-1924.13
69	F9	5	-2269.15	331.978	13.1607	-941.407
70	F10	5	-426.463	165.175	-524.681	-1320.8
71	F11	5	2519.58	1062.7	678.013	-662.132
72	F12	5	-3168.05	238.329	-20.382	-1659.64
73	G1	5	-3920.06	-206.74	-1047.09	-2635.88
74	G2	5	-14.7094	284.925	-249.154	-1383.55
75	G3	5	-1661.49	-330.503	-555.447	-1921.93
76	G4	5	-1970.06	50.4123	-195.298	-1661.84
77	G5	5	-2753.49	-110.746	-304.571	-1965.71
78	G6	5	-2890.96	-190.276	-1260.39	-2592.86
79	G7	5	-3675.72	39.4255	-442.837	-1615.74
80	G8	5	-2694.24	-278.169	-205.982	-2267.56
81	G9	5	16733.1	2204.66	1238.44	-40.3037
82	G10	5	-2538.86	-571.899	-6641.63	-1629.81
83	G11	5	-1320.03	12.3172	-46.7252	-1285.83
84	G12	5	-3460.61	-851.444	-427.424	-2756.03
85	H1	5	-5738.62	-1045.89	-1728.24	-4439.7
86	H2	5	-2095.58	36.9717	-879.254	-2800.46
87	H3	5	-3296.87	-613.384	-817.274	-3371.22
88	H4	5	-3833.79	-271.393	-1035.18	-2574.03
89	H5	5	-3532.88	-200.413	-285.643	-1790.15
90	H6	5	48255.2	8102.63	6944.06	56.5078
91	H7	5	-4366.42	-426.404	-184.353	-2170.31
92	H8	5	-1550.26	-107.257	76.1851	-2597.84
93	H9	5	-1026.5	226.165	-325.423	-725.729
94	H10	5	-4804.06	-464.226	-871.614	-3098.7
95	H11	5	-3219.29	-255.31	-263.947	-697.904
96	H12	5	-7538.05	-2218.25	-2017.38	-7904.94
1	A1	6	19912.1	11881.6	963635	-2489.09
2	A2	6	16730.2	10518.7	909005	-920.878
3	A3	6	16653.8	11006.2	878522	1052.65
4	A4	6	15227.8	10181.5	878894	37.6257
5	A5	6	16829.5	11828.2	911279	1603.24
6	A6	6	17921.4	11490	968486	-99.0505
7	A7	6	1867.81	2413.93	69.9382	-1158.66
8	A8	6	4162.55	5803.3	984.223	-1506.63
9	A9	6	-2316.24	549.83	-1306.49	-1537.33
10	A10	6	-279.586	370.855	-484.804	-2754.54
11	A11	6	-2635	-80.1181	-566.138	-1066.13
12	A12	6	-5082.93	-1585.5	-1358.29	-6932.31
13	B1	6	11599	7578.49	872816	-456.102
14	B2	6	11000.7	7589.76	830035	376.951
15	B3	6	10606.1	7854.61	910463	1704.11
16	B4	6	10019.3	9327.04	788042	1544.6
17	B5	6	12081	10381.5	902119	2374.8
18	B6	6	7059.26	7351.91	768372	-18.5201
19	B7	6	23269.9	16387.8	1951.02	-579.924
20	B8	6	-1452.77	71.1454	-685.707	-1100.35
21	B9	6	-747.316	515.134	88.7387	-1222.28
22	B10	6	5129.73	718.937	812.621	-913.232
23	B11	6	1853.49	359.837	534.646	-1209.2
24	B12	6	-3774.86	-1159.71	-570.09	-5393.96
25	C1	6	13343.6	3005.43	2434.05	-1970.76
26	C2	6	-2997.23	-9.88457	1.77995	-1690.37
27	C3	6	-2668.62	-116.328	-282.494	-1853.59
28	C4	6	-1581.69	55.4714	-724.046	-1848.97
29	C5	6	-499.229	389.881	-394.868	-1913.9
30	C6	6	-2001.98	235.684	-720.028	-2069.59
31	C7	6	6108.34	1249.03	-7.01635	-2178.4
32	C8	6	-1858.06	753.87	-155.991	-1583.15
33	C9	6	-1539.93	-120.8	436.594	-890.81
34	C10	6	67769.9	6770.77	3534.8	-27.3914
35	C11	6	-382.256	1450.15	-371.833	-1111.43
36	C12	6	-2076.41	388.206	116.201	-2530.71
37	D1	6	-2129.5	388.209	-894.157	-2215.67
38	D2	6	-1928.39	145.098	30.2614	-374.597
39	D3	6	-1743.81	151.969	26.7925	-1507.74
40	D4	6	8687.59	1178.24	561.366	-1225.7
41	D5	6	-1568.17	83.1707	-475.891	-1307.08
42	D6	6	-2530.91	208.29	-578.636	-2360.17
43	D7	6	-2474.47	228.108	-1437.28	-1966.22
44	D8	6	-1367.68	262.31	-166.437	-2116.96
45	D9	6	788.487	608.755	1197.18	-411.792
46	D10	6	-1041.25	417.759	-473.744	-742.464
47	D11	6	87620	11298.8	5596.18	1539.6
48	D12	6	-5518.54	-281.643	109.27	-2183.27
49	E1	6	-3608	-414.999	-908.135	-2273.4
50	E2	6	-2185.06	-118.747	-395.048	-1309.03
51	E3	6	-1980.92	-166.542	-209.179	-1272.33
52	E4	6	98580.8	16950.2	16053	5141.72
53	E5	6	553.163	531.175	79.0815	-1611.64
54	E6	6	2505.67	800.066	-213.775	-1675.95
55	E7	6	603.986	367.528	-208.181	-1383.28
56	E8	6	-731.407	559.588	-150.154	-1036.51
57	E9	6	2209.55	879.136	85.5376	-534.85
58	E10	6	-1.45153	444.149	624.177	-314.115
59	E11	6	-1654.09	-138.008	63.7898	-337.551
60	E12	6	-1944.41	-236.063	-449.665	-2431.74
61	F1	6	404.166	384.393	-39.5803	-2496.96
62	F2	6	-3047.09	-328.185	-240.002	-864.784
63	F3	6	33286.3	5594.74	4640.72	322.974
64	F4	6	891.384	327.137	-106.842	-1541.39
65	F5	6	-1063.71	97.0222	94.7327	-1640.32
66	F6	6	650.886	465.783	-223.422	-2022.54
67	F7	6	-3334.96	172.392	-249.992	-1235.09
68	F8	6	-3116.38	539.344	-113.944	-1786.66
69	F9	6	-2624	101.146	-15.6598	-892.521
70	F10	6	-1194.72	267.623	-300.46	-1208.28
71	F11	6	1758.24	1209.38	816.195	-799.561
72	F12	6	-3713.47	472.972	3.95756	-1567.73
73	G1	6	-4210.71	-249.243	-902.569	-2485.26
74	G2	6	-288.12	211.574	-296.064	-1329.03
75	G3	6	-2247.2	-603.991	-486.774	-1977.54
76	G4	6	-2405.66	288.277	-10.1083	-1515.66
77	G5	6	-3028.93	-261.224	-148.751	-1809.21
78	G6	6	-2955.37	-518.559	-1255.98	-2700.55
79	G7	6	-3884.52	-121.722	-372.617	-1688.98
80	G8	6	-3131.09	-335.044	-235.75	-2319.18
81	G9	6	13605.4	1834.39	1086.59	6.15737
82	G10	6	-3040.34	-627.041	-6615.51	-1606.38
83	G11	6	-1148.04	452.672	122.369	-926.645
84	G12	6	-3909.52	-493.323	-450.859	-2858
85	H1	6	-6593.51	-1067.14	-1605.12	-4640.22
86	H2	6	-2244.3	0.674666	-1020.38	-2816.56
87	H3	6	-4294.41	-740.543	-931.261	-3419.99
88	H4	6	-4043.45	-544.74	-949.155	-2612.77
89	H5	6	-3814.15	-376.331	-315.667	-1870.47
90	H6	6	44382.1	7484.84	6107.2	-19.5757
91	H7	6	-5233.57	-384.797	-319.43	-2288.15
92	H8	6	-1836.42	-16.63	53.5508	-2724.3
93	H9	6	-1211.84	-210.083	-362.01	-765.906
94	H10	6	-5095.43	-677.773	-778.586	-3109.38
95	H11	6	-3709.62	-445.37	-81.356	-516.052
96	H12	6	-8229.05	-2004.75	-2124.25	-8072.82
1	A1	7	47966.2	21260.6	1.00264e+06	-2868.61
2	A2	7	40868	17649.7	935908	-1034.03
3	A3	7	38886.3	17316.3	909638	827.903
4	A4	7	37318.4	15425.5	907092	-106.931
5	A5	7	40483.9	17379.8	936449	1415.54
6	A6	7	47884.2	18362.9	1.00197e+06	-492.682
7	A7	7	2467.12	2361	-14.3587	-1076.58
8	A8	7	5042.41	5142.95	1348.8	-1383.64
9	A9	7	-2284.07	441.816	-997.081	-1316.09
10	A10	7	-303.718	14.8964	-341.783	-2958.38
11	A11	7	-2839.12	-444.359	-250.043	-1230.03
12	A12	7	-4528.44	-1585.36	-1337.98	-6746.52
13	B1	7	33448.6	13153.3	906112	-653.269
14	B2	7	31369.7	12023	859556	308.562
15	B3	7	30701.4	11657.7	939856	1584.32
16	B4	7	29531.9	12924.8	816525	962.256
17	B5	7	34168.2	13912.6	927463	2065.77
18	B6	7	28094.5	10855.1	797904	-486.45
19	B7	7	25933.8	16699.8	2105.03	-609.891
20	B8	7	-719.748	350.938	-765.816	-960.485
21	B9	7	-631.74	327.859	-9.98118	-1173.4
22	B10	7	5544.81	449.361	929.504	-1157.58
23	B11	7	2466.85	231.862	603.943	-1235.99
24	B12	7	-3286.17	-1004.24	-813.128	-5695.97
25	C1	7	15028.9	3121.01	2606.33	-1937.25
26	C2	7	-2584.7	-176.986	-184.608	-1509.47
27	C3	7	-2275.65	50.3834	-375.476	-1606.39
28	C4	7	-1386.11	-7.81726	-615.459	-2022.6
29	C5	7	134.792	484.671	-476.287	-1835.39
30	C6	7	-1637.42	201.017	-679.173	-2154.66
31	C7	7	7267.7	1341.62	-41.8127	-2198.3
32	C8	7	-1526.02	668.863	-15.5375	-1658.6
33	C9	7	-1369.89	-324.255	353.611	-762.728
34	C10	7	74427.6	7530.22	4026.59	-65.2362
35	C11	7	-9.42872	1361.73	-282.929	-1195.94
36	C12	7	-1717.37	846.128	240.974	-2780.95
37	D1	7	-1747.78	198.372	-765.043	-2234.01
38	D2	7	-1373.44	177.289	28.9527	-245.639
39	D3	7	-1103.04	-1.35077	-80.0259	-1359.92
40	D4	7	9608.94	1458.2	666.296	-1255.77
41	D5	7	-1486.77	54.5012	-459.943	-1418.86
42	D6	7	-2535.41	265.028	-470.743	-2232.77
43	D7	7	-2335.1	119.864	-1400.55	-1976.78
44	D8	7	-1414.27	450.134	-291.277	-1893.59
45	D9	7	1563.98	648.549	985.077	-333.221
46	D10	7	-615.925	335.418	-247.279	-586.065
47	D11	7	95888.3	12252.1	6140.51	1697.93
48	D12	7	-5299.57	-179.882	67.1789	-2041.42
49	E1	7	-2795.59	-151.138	-933.15	-2176.38
50	E2	7	-2339.89	-33.4046	-472.037	-1263.36
51	E3	7	-1510.2	-98.9362	-397.644	-1222.33
52	E4	7	107102	18297.2	17245	5628.67
53	E5	7	1004.24	520.618	157.064	-1439.57
54	E6	7	2900.51	721.757	-135.814	-1737.76
55	E7	7	849.639	339.223	-119.108	-1288.22
56	E8	7	-1130.26	711.915	-352.379	-1118.25
57	E9	7	2191.35	821.528	236.885	-754.021
58	E10	7	304.297	714.185	634.604	-320.711
59	E11	7	-1282.32	-163.642	40.5008	-409.482
60	E12	7	-1846.39	-109.502	-489.661	-2542.86
61	F1	7	886.056	749.959	61.1638	-2379.22
62	F2	7	-3108.43	-176.75	-73.6938	-756.975
63	F3	7	35382.2	6075.93	5010.33	291.95
64	F4	7	1174.96	443.154	-152.334	-1649.04
65	F5	7	-861.28	-122.297	-109.063	-1706.86
66	F6	7	739.037	449.645	-122.738	-1945.04
67	F7	7	-3486.58	96.8116	-318.782	-1356.91
68	F8	7	-2791.19	261.356	-288.197	-2050.69
69	F9	7	-2481.68	281.142	1.74911	-938.149
70	F10	7	-690.899	246.298	-396.079	-991.538
71	F11	7	2424.01	971.341	591.72	-688.439
72	F12	7	-2854.51	400.865	-140.284	-1727.23
73	G1	7	-4019.99	65.8159	-1006.68	-2421.03
74	G2	7	351.354	230.213	-276.244	-1341.27
75	G3	7	-1485.45	-376.282	-519.316	-1841.38
76	G4	7	-1764.06	227.438	-339.942	-1730.85
77	G5	7	-2576.69	-478.091	-34.1407	-1995.32
78	G6	7	-3404.81	-200.81	-1151.26	-2580.68
79	G7	7	-3490.76	-190.483	-392.984	-1616.21
80	G8	7	-2776.81	-204.512	-119.739	-2095.51
81	G9	7	16931.4	2138.5	1294.59	158.426
82	G10	7	-3052.63	-677.178	-6598.2	-1746.94
83	G11	7	-1085.36	286.868	16.6098	-1341.65
84	G12	7	-3190.43	-345.948	-436.65	-2681.35
85	H1	7	-6011.64	-639.738	-1488.47	-4597.41
86	H2	7	-2071.62	170.876	-1042.26	-2911.63
87	H3	7	-3709.98	-542.528	-808.994	-3484.81
88	H4	7	-3800.06	-307.567	-1142.39	-2675.19
89	H5	7	-3772.83	-208.968	-289.094	-1836.52
90	H6	7	48922.1	8184.09	6678.71	-301.296
91	H7	7	-4799.8	-196.543	-179.165	-2064.63
92	H8	7	-1116.95	108.585	104.372	-2691.61
93	H9	7	-1206.96	112.331	-312.83	-871.512
94	H10	7	-4791.99	-811.993	-976.726	-3097.89
95	H11	7	-3455.62	-210.305	-168.08	-866.292
96	H12	7	-7663.58	-1569.28	-2028.73	-8159.14
1	A1	8	20383.1	12022.7	963470	-2329.74
2	A2	8	17217.3	10749.9	899278	-494.425
3	A3	8	17002.6	11348.3	870753	1200.23
4	A4	8	15521.5	10543.8	868646	270.401
5	A5	8	17305.3	12229	898626	1765.42
6	A6	8	18447.5	11499.4	958834	-137.331
7	A7	8	2159.41	2407.55	20.6986	-966.365
8	A8	8	4072.86	5736.1	1196.94	-1519.89
9	A9	8	-2797.1	435.535	-1157.75	-1103.3
10	A10	8	-493.726	311.757	-373.034	-2681.71
11	A11	8	-3130.4	-203.634	-434.187	-863.931
12	A12	8	-4873.33	-1173.21	-1433.55	-6806.15
13	B1	8	11636.4	7488.64	864663	-529.656
14	B2	8	11421.7	7530.66	820670	456.42
15	B3	8	10387.2	7866.55	899363	1642.67
16	B4	8	10330.2	9669.55	781378	1416.15
17	B5	8	12879.1	10914.8	892766	2295.7
18	B6	8	8008.46	7500.55	760166	-266.092
19	B7	8	23445.5	16557.7	1958.97	-680.213
20	B8	8	-809.22	61.0905	-687.409	-1131.15
21	B9	8	-969.182	378.843	-53.9904	-1003.52
22	B10	8	4761.96	408.21	879.853	-1045.79
23	B11	8	1262.04	406.203	597.031	-994.805
24	B12	8	-3586.62	-854.306	-432.824	-5731.39
25	C1	8	13956	2986.6	2451.81	-1889
26	C2	8	-2585.58	-422.685	-143.305	-1505.26
27	C3	8	-2353.83	-285.42	-586.162	-1578.02
28	C4	8	-1959.6	-176.405	-731.183	-1852.94
29	C5	8	58.0996	390.527	-501.787	-1827.91
30	C6	8	-1705.55	59.8917	-648.165	-2121.45
31	C7	8	6326.75	1053.44	67.2017	-2106.87
32	C8	8	-1801.31	525.216	-190.497	-1576.6
33	C9	8	-1533.9	-290.904	230.17	-683.592
34	C10	8	67909.1	6791.96	3673.24	-105.86
35	C11	8	-385.554	1231.57	-379.784	-1077.72
36	C12	8	-1530.01	695.355	207.318	-2599.27
37	D1	8	-2397.68	463.202	-741.869	-2244
38	D2	8	-1883.2	170.711	-141.917	-342.471
39	D3	8	-1358.67	-8.2886	-18.4056	-1380.11
40	D4	8	8555.62	1315.39	576.855	-1255.24
41	D5	8	-1267.41	0.493323	-466.094	-1377.3
42	D6	8	-2091.17	136.97	-556.079	-2298.69
43	D7	8	-2630.13	110.3	-1349.15	-1964.91
44	D8	8	-1320.99	410.353	-403.304	-2092.36
45	D9	8	556.727	670.776	879.567	-305.52
46	D10	8	-988.919	455.224	-339.29	-710.8
47	D11	8	88232.1	11222.6	5671.72	1566.32
48	D12	8	-5218.35	-63.0186	-10.0317	-2289.45
49	E1	8	-3190.6	-257.068	-901.437	-2488.51
50	E2	8	-2165.56	79.492	-311.697	-1205.08
51	E3	8	-2108.61	-229.868	-142.479	-1144.96
52	E4	8	99127.2	16935.4	16268	5223.97
53	E5	8	527.174	499.678	90.3125	-1524.92
54	E6	8	2429.07	830.45	-259.478	-1873.07
55	E7	8	520.067	404.497	-202.04	-1308
56	E8	8	-1046.27	544.5	-106.413	-1194.37
57	E9	8	1820.27	819.145	163.965	-662.47
58	E10	8	7.74576	551.39	609.171	-485.69
59	E11	8	-1585.72	186.507	-76.2198	-713.49
60	E12	8	-2685.38	8.2963	-752.352	-2499.34
61	F1	8	194.595	552.477	26.707	-2210.4
62	F2	8	-3098.79	-214.028	-22.2215	-769.929
63	F3	8	33460.1	5627.13	4584.74	104.881
64	F4	8	1012.59	322.559	-110.535	-1534.09
65	F5	8	-1037.95	105.506	-64.6123	-1578.42
66	F6	8	577.145	545.262	-189.146	-1888.2
67	F7	8	-3028.2	-50.0651	-329.191	-1252.43
68	F8	8	-2947.52	479.715	-297.678	-1941.73
69	F9	8	-2596.62	304.975	192.081	-898.193
70	F10	8	-1176.39	149.557	-576.388	-1076.46
71	F11	8	1483.96	1146.25	437.106	-600.288
72	F12	8	-3534.73	127.836	-147.199	-1720.96
73	G1	8	-3997.43	-209.333	-1018.29	-2639.64
74	G2	8	-221.348	96.6506	-249.484	-1319.37
75	G3	8	-1829.41	-245.83	-564.401	-1703.92
76	G4	8	-2284.17	147.356	-58.0576	-1653.33
77	G5	8	-2403.35	-312.907	-93.2279	-1948.72
78	G6	8	-3472.37	-206.398	-1136.91	-2443.22
79	G7	8	-3682.15	-149.979	-310.151	-1783.22
80	G8	8	-2709.71	-223.219	-171.806	-2227.09
81	G9	8	13725	1974.72	1209.06	154.117
82	G10	8	-2970.24	-420.509	-6589.33	-1646.58
83	G11	8	-1265.32	-45.1893	86.9662	-1125.26
84	G12	8	-3093.88	-404.628	-255.395	-2610.44
85	H1	8	-6128.92	-886.768	-1713.98	-4664.87
86	H2	8	-2670.31	216.886	-873.141	-2691.48
87	H3	8	-3478.11	-678.793	-763.32	-3561.47
88	H4	8	-4018.95	-182.519	-1243.24	-2623.93
89	H5	8	-3649.97	-442.697	-446.913	-1925.58
90	H6	8	44606.5	7313.79	6184.07	-73.6678
91	H7	8	-4847.22	-73.5451	-374.719	-2143.59
92	H8	8	-1724.27	39.1865	-54.0278	-2627.39
93	H9	8	-1620.83	-152.634	-310.721	-643.237
94	H10	8	-5235.63	-479.172	-1018.93	-3052.85
95	H11	8	-3693.92	-295.947	-281.867	-565.394
96	H12	8	-8564.76	-2221.96	-1846.7	-7986.42
1	A1	9	48007.2	21386.8	996959	-2780.71
2	A2	9	42783.4	18220.9	932768	-903.99
3	A3	9	41015.6	17933.9	903005	1178.35
4	A4	9	39378.3	16227.2	902187	-110.308
5	A5	9	41994.4	18422.2	926976	1704.22
6	A6	9	49648.1	18687	992305	-160.914
7	A7	9	2315.4	2490.1	109.226	-870.575
8	A8	9	5323.16	5760.79	1416.27	-1564.9
9	A9	9	-1976.73	487.009	-1185.64	-1325.07
10	A10	9	-33.9548	419.477	-393.135	-2423.86
11	A11	9	-2383.76	-75.2234	-383.033	-1117.18
12	A12	9	-4643.61	-1423.68	-1008.33	-6692.42
13	B1	9	34201.1	13623.5	898267	-560.812
14	B2	9	31921.2	12300.5	848502	360.893
15	B3	9	31563.6	12080.7	930975	1570.1
16	B4	9	30138.2	13531.5	809685	987.304
17	B5	9	35659.2	14374.7	921474	1981.61
18	B6	9	28745.9	10895	790028	-608.247
19	B7	9	26041	16879.6	2112.39	-836.419
20	B8	9	-611.236	144.757	-582.556	-1129.98
21	B9	9	-601.61	376.217	147.486	-1324.72
22	B10	9	5677.32	466.506	943.256	-1422.95
23	B11	9	2187.35	300.684	600.401	-1178.13
24	B12	9	-3003.93	-788.009	-747.91	-5692.86
25	C1	9	14633.4	3294.82	2478.07	-1813.61
26	C2	9	-2491.51	-39.463	-175.937	-1680.51
27	C3	9	-1926.33	0.528715	-630.303	-1819.6
28	C4	9	-1289.87	-85.6882	-708.8	-1959.96
29	C5	9	86.6922	513.313	-594.151	-1920.8
30	C6	9	-1401.07	238.967	-700.595	-2112.9
31	C7	9	6942.41	1284.31	90.2822	-2207.11
32	C8	9	-1417.82	697.314	-231.771	-1560.97
33	C9	9	-1250.26	-183.765	355.497	-804.492
34	C10	9	74761.2	7645.8	4144.29	49.2577
35	C11	9	109.359	1237.32	-276.423	-1102.22
36	C12	9	-1328.98	1006.78	432.518	-2797.6
37	D1	9	-1896.39	651.523	-681.657	-2204.64
38	D2	9	-1427.01	130.888	-197.05	-466.989
39	D3	9	-1325.31	286.26	-137.425	-1561.14
40	D4	9	9659.64	1482.7	642.322	-1273.81
41	D5	9	-1502.95	126.738	-315.648	-1452.43
42	D6	9	-1733.24	260.455	-674.703	-2215.4
43	D7	9	-2190.29	262.803	-1356.88	-2135.31
44	D8	9	-1101.95	472.297	-275.031	-2133.58
45	D9	9	1200.99	919.643	999.97	-379.537
46	D10	9	-523.339	397.231	-389.88	-638.862
47	D11	9	96928.2	12325.2	6120.01	1567.71
48	D12	9	-5526.89	-294.675	103.789	-2056.82
49	E1	9	-2693.52	-382.729	-903.539	-2202.36
50	E2	9	-1528.02	-47.9737	-324.497	-1367.37
51	E3	9	-1646.04	-123.844	-180.688	-1078.84
52	E4	9	107666	18379.2	17301.3	5665.49
53	E5	9	962.893	444.976	133.314	-1523.53
54	E6	9	2899.72	765.658	-91.5856	-1778.9
55	E7	9	774.114	422.516	-223.426	-1283.2
56	E8	9	-587.556	658.344	-183.27	-971.826
57	E9	9	2483.4	838.041	205.965	-802.69
58	E10	9	536.936	518.389	855.045	-131.606
59	E11	9	-1313.79	96.2866	142.559	-404.919
60	E12	9	-1588.45	-171.941	-482.571	-2585.83
61	F1	9	630.298	376.682	124.378	-2281.43
62	F2	9	-2564.29	-360.627	-39.327	-700.363
63	F3	9	36304.2	6083.68	4900.61	378.555
64	F4	9	1284.17	430.335	-69.9977	-1521.83
65	F5	9	-636.067	9.95082	-21.4422	-1691.68
66	F6	9	985.112	480.04	60.1813	-2004.57
67	F7	9	-3303.46	99.2003	-338.001	-1038.1
68	F8	9	-2779.16	382.217	-88.508	-1885.48
69	F9	9	-2158.2	248.218	58.9057	-891.977
70	F10	9	-546.735	162.765	-284.503	-1090.39
71	F11	9	2304.51	951.344	609.052	-525.715
72	F12	9	-2996.23	42.3395	58.0994	-1464.01
73	G1	9	-3544.27	-178.593	-918.092	-2543.1
74	G2	9	393.66	74.463	-266.216	-1299.77
75	G3	9	-1858.83	-398.409	-635.995	-2017.23
76	G4	9	-1815.42	54.6459	-183.971	-1567.67
77	G5	9	-2688.04	-289.858	-57.5464	-1893.92
78	G6	9	-2980.37	-443.322	-1158.17	-2513.24
79	G7	9	-3501.23	-53.4952	-321.289	-1667.88
80	G8	9	-2718.21	-363.805	-277.874	-2129.86
81	G9	9	16862.9	2357.25	1344.97	-23.6481
82	G10	9	-2842.08	-698.051	-6714.47	-1684.35
83	G11	9	-710.7	457.171	-19.0286	-1089.15
84	G12	9	-3184.89	-454.194	-226.144	-2919.18
85	H1	9	-6817.23	-633.74	-1576.48	-4702.11
86	H2	9	-1935.02	204.363	-1074.89	-2757.22
87	H3	9	-3701.63	-581.978	-769.333	-3406.65
88	H4	9	-4240.49	-253.383	-975.033	-2645.73
89	H5	9	-3760.96	-543.616	-480.232	-1740.04
90	H6	9	48489.1	8249.21	6870.36	218.167
91	H7	9	-5140.36	-161.544	-169.839	-2187.15
92	H8	9	-1241.16	129.743	188.087	-2508.61
93	H9	9	-1287.02	112.831	-198.583	-655.334
94	H10	9	-5302.93	-319.757	-1087.77	-3112.67
95	H11	9	-3075.16	-371.768	35.3074	-580.259
96	H12	9	-8167.92	-1829.41	-2072.43	-7986.45
1	A1	10	19829.2	11330.6	957022	-2358.08
2	A2	10	17980.2	11226.5	893853	-763.766
3	A3	10	18348.5	11372.4	862695	991.433
4	A4	10	16277.4	10574.8	866652	257.763
5	A5	10	17815.5	12252.2	891761	1521.86
6	A6	10	19688.5	11496	951296	-210.962
7	A7	10	2178.64	2074.45	124.556	-725.221
8	A8	10	4431.15	5570.79	1349.22	-1509.16
9	A9	10	-2268.68	375.585	-1259.4	-1261.48
10	A10	10	-89.878	-3.83599	-543.472	-2838.53
11	A11	10	-3006.65	-409.733	-254.468	-1176.53
12	A12	10	-4636.83	-1164.68	-1245.74	-6870.88
13	B1	10	12054.5	7582.15	864180	-419.503
14	B2	10	11741.1	7660.98	813775	371.213
15	B3	10	10731.7	7795.6	888865	1563.39
16	B4	10	11114.1	9842.32	776011	1283.61
17	B5	10	13081.4	10738.2	883554	2249.94
18	B6	10	7920.71	7405.25	753431	-137.345
19	B7	10	24076.3	16582.7	2021.56	-599.669
20	B8	10	-1095.01	322.506	-765.649	-1167.24
21	B9	10	-774.251	360.894	60.1723	-1112.36
22	B10	10	4872.41	728.757	921.379	-1153.31
23	B11	10	1541.85	527.831	739.929	-999.689
24	B12	10	-3630.08	-946.833	-576.137	-5697.97
25	C1	10	13454.8	3170.95	2511.86	-2014.53
26	C2	10	-2805.16	-339.22	-63.6703	-1511.61
27	C3	10	-2449.03	33.1299	-311.85	-1701.92
28	C4	10	-1769.68	243.455	-674.891	-1901.89
29	C5	10	-291.209	574.504	-701.949	-1942.93
30	C6	10	-1979.87	247.983	-632.581	-2075.73
31	C7	10	6429.05	1291.95	-38.6339	-2201.22
32	C8	10	-1609.22	604.958	-102.14	-1687.82
33	C9	10	-1497.05	-117.531	418.812	-708.986
34	C10	10	68153.9	6999.06	3702.1	-229.755
35	C11	10	-484.819	1274.64	-396.915	-1020.45
36	C12	10	-1737.23	799.115	281.415	-2914.99
37	D1	10	-1943.67	375.815	-766.022	-2074.06
38	D2	10	-1586.05	-29.707	-36.9339	-306.687
39	D3	10	-1501.47	108.918	17.3131	-1416.93
40	D4	10	9053.28	1361.09	525.876	-1373.61
41	D5	10	-1508.24	131.328	-492.084	-1424
42	D6	10	-2121.93	108.477	-592.402	-2434.73
43	D7	10	-2423.04	318.518	-1409.14	-2086.64
44	D8	10	-1536.44	396.294	-248.974	-2060.02
45	D9	10	1080.09	603.464	835.407	-350.23
46	D10	10	-386.31	212.137	-401.604	-679.38
47	D11	10	88869.7	11108.5	5698.87	1412.41
48	D12	10	-5271.06	-222.552	32.0654	-2231.74
49	E1	10	-2772.47	-297.954	-887.669	-2364.81
50	E2	10	-1878.7	-115.818	-349.517	-1212.33
51	E3	10	-1926.78	-96.0053	-305.737	-917.441
52	E4	10	100491	17218.5	16310.9	5425.21
53	E5	10	533.076	362.643	68.0595	-1431.71
54	E6	10	2694.86	689.115	-181.357	-1792.96
55	E7	10	334.62	275.451	-186.526	-1418.14
56	E8	10	-1196.57	552.675	-306.748	-1066.88
57	E9	10	2475.35	888.74	202.719	-728.652
58	E10	10	-27.2084	631.545	558.71	-246.574
59	E11	10	-1470.87	184.398	-3.61044	-443.95
60	E12	10	-1870.84	-178.602	-485.854	-2484.63
61	F1	10	586.396	457.049	123.839	-2398.65
62	F2	10	-3088.61	-281.207	126.759	-768.281
63	F3	10	33643.2	5733.06	4704.93	186.284
64	F4	10	863.682	398.749	6.54725	-1668.92
65	F5	10	-968.098	-229.245	70.0519	-1515.68
66	F6	10	170.181	388.34	-208.784	-1989.08
67	F7	10	-3279.66	-43.4362	-196.432	-1434.98
68	F8	10	-3079.34	303.632	-232.499	-2057.81
69	F9	10	-2341.38	381.85	70.5595	-1015.72
70	F10	10	-1053.85	152.814	-289.556	-1153.23
71	F11	10	1262.06	778.79	483	-623.401
72	F12	10	-3198.77	349.789	108.307	-1520.6
73	G1	10	-3921.69	-82.3968	-899.484	-2397.62
74	G2	10	-251.329	26.3277	-373.001	-1297.23
75	G3	10	-2034.4	-519.895	-622.771	-1943.06
76	G4	10	-1899.68	249.763	-222.438	-1678.11
77	G5	10	-3013.46	-186.148	-108.181	-1872.31
78	G6	10	-3281.69	-266.767	-1332.87	-2605.58
79	G7	10	-3659.04	-310.094	-398.48	-1679.87
80	G8	10	-2984.18	-206.613	-264.262	-2360.16
81	G9	10	14184	1630.45	1382.38	-28.0036
82	G10	10	-3284.01	-653.442	-6653.78	-1540.57
83	G11	10	-1348.77	-9.31504	-71.6249	-1204.07
84	G12	10	-3472.57	-365.465	-424.177	-2855.42
85	H1	10	-6452.64	-946.037	-1471.78	-4667.54
86	H2	10	-2197.08	191.381	-1062.33	-2969.98
87	H3	10	-3282.03	-433.376	-942.039	-3442.16
88	H4	10	-4191.05	-572.731	-1102.98	-2712.7
89	H5	10	-3681.55	-253.488	-443.973	-1978.11
90	H6	10	44590.9	7698.63	6347.86	-113.141
91	H7	10	-4685.35	-68.8831	-195.157	-2245.86
92	H8	10	-1507.68	138.011	185.18	-2614.63
93	H9	10	-1096.86	-69.4845	-395.148	-794.575
94	H10	10	-5123.56	-324.886	-920.141	-3061.32
95	H11	10	-3349.98	-134.838	-81.1827	-529.564
96	H12	10	-7968.89	-2048.28	-2040.68	-7873.92
1	A1	11	49111.8	21978.6	988379	-2721.04
2	A2	11	43596.1	18740.6	919650	-1004.59
3	A3	11	42390.5	17946.6	889480	1048.67
4	A4	11	40484.7	16561.3	891038	57.8148
5	A5	11	43719.7	18730.1	911103	1598.25
6	A6	11	49991.8	19101.5	981480	-291.632
7	A7	11	3062.62	2440.9	106.333	-1061.7
8	A8	11	5257.24	5572.13	1511.08	-1525.59
9	A9	11	-2502.98	422.15	-1199.83	-1372.76
10	A10	11	356.201	287.549	-534.16	-2565.43
11	A11	11	-2371.65	-15.4861	-474.958	-951.058
12	A12	11	-4783.16	-1265.01	-1346.77	-6919.22
13	B1	11	34400.3	13695.9	889899	-740.361
14	B2	11	31885.2	12301.1	838865	125.502
15	B3	11	32098.5	12014.2	918935	1578.43
16	B4	11	31211.2	13573.1	802752	1308.5
17	B5	11	37279.9	14691.7	911530	1981.71
18	B6	11	29627.5	11298.9	777702	-558.657
19	B7	11	26552.9	17085.8	2000.87	-701.875
20	B8	11	-76.7828	374.269	-590.7	-969.295
21	B9	11	-668.629	394.849	-28.0713	-1157.53
22	B10	11	5549.62	698.289	925.576	-1189.14
23	B11	11	2529.88	274.72	581.157	-1059.59
24	B12	11	-3120.03	-807.016	-787.819	-5720.68
25	C1	11	14608.2	3497.04	2914.45	-1941.02
26	C2	11	-2582.72	-388.291	-160.338	-1492.19
27	C3	11	-2646.27	-109.912	-278.601	-1687.79
28	C4	11	-1861.22	-62.3981	-589.685	-1943.92
29	C5	11	13.9089	348.636	-489.008	-1928.16
30	C6	11	-2005.74	256.587	-572.862	-2139.27
31	C7	11	7205.34	1153.15	137.909	-2260.21
32	C8	11	-1203.57	776.209	-76.5452	-1484.97
33	C9	11	-1228.39	-232.572	299.243	-687.188
34	C10	11	75062.8	7392.82	4045.25	53.6618
35	C11	11	-57.9481	1287.87	-80.3501	-958.106
36	C12	11	-1399.21	560.192	454.052	-2522.51
37	D1	11	-1806.31	497.818	-827.605	-2072.93
38	D2	11	-1557.62	-33.5386	-59.3634	-403.039
39	D3	11	-1345.1	-94.2808	-121.799	-1386.97
40	D4	11	9971.02	1314.46	559.291	-1286.62
41	D5	11	-1004.22	48.1666	-471.428	-1417.47
42	D6	11	-2109.24	-13.2751	-714.875	-2175.2
43	D7	11	-2200.1	27.3686	-1504.83	-2064.26
44	D8	11	-1173.2	378.919	-371.191	-1990.51
45	D9	11	1224.61	730.105	794.783	-456.137
46	D10	11	-701.124	140.747	-412.022	-777.293
47	D11	11	97996.3	11975.2	6114.72	1670.18
48	D12	11	-5235.01	-516.783	-64.5994	-2242.86
49	E1	11	-3050.1	-253.442	-1018.72	-2184.76
50	E2	11	-1686.58	160.579	-355.75	-1206.69
51	E3	11	-1873.98	-162.357	-223.342	-1110.31
52	E4	11	108463	18655.3	17430.8	5817.45
53	E5	11	788.419	593.926	0.51346	-1523.47
54	E6	11	2698.15	702.601	-110.913	-1575.12
55	E7	11	525.183	311.943	-220.08	-1240.61
56	E8	11	-588.209	611.551	-214.903	-987.8
57	E9	11	2548.01	856.42	315.902	-588.345
58	E10	11	264.919	475.029	783.941	-223.747
59	E11	11	-1374.57	33.1598	-139.67	-439.652
60	E12	11	-1975.29	-367.403	-815.454	-2456.25
61	F1	11	1156.93	514.79	33.3652	-2240.12
62	F2	11	-2899.85	-382.684	42.4666	-819.242
63	F3	11	36413.7	6037.83	4862.9	359.43
64	F4	11	1074.21	551.783	-162.632	-1668.55
65	F5	11	-565.973	33.8602	-107.738	-1563.32
66	F6	11	765.976	474.948	-194.116	-2109.66
67	F7	11	-3281.59	-50.209	-278.994	-1264.64
68	F8	11	-3078.01	466.816	-214.67	-1981.08
69	F9	11	-2217.61	254.607	97.697	-933.473
70	F10	11	-420.168	-19.9836	-458.135	-1050.04
71	F11	11	2161.09	979.525	628.008	-522.214
72	F12	11	-3188.15	151.949	-88.6666	-1251.69
73	G1	11	-3731.56	-59.5692	-1050.67	-2548.81
74	G2	11	113.986	368.246	-75.1365	-1161.16
75	G3	11	-1797.08	-307.17	-595.03	-1817.19
76	G4	11	-1359.17	93.7585	-87.7563	-1523.26
77	G5	11	-2434.37	-301.48	-231.447	-1862.89
78	G6	11	-2604.09	-236.193	-1130.94	-2423.68
79	G7	11	-3279.63	-56.2166	-298.362	-1521.33
80	G8	11	-2646.54	-155.428	-75.2782	-2242.11
81	G9	11	17256.5	2224.81	1372.29	63.4467
82	G10	11	-2939.24	-487.169	-6721.03	-1657.21
83	G11	11	-1093.72	238.102	-13.4823	-1219.89
84	G12	11	-3296.32	21.863	-430.434	-2730.23
85	H1	11	-6061.01	-758.237	-1649.87	-4674.6
86	H2	11	-1787.01	194.514	-1015.84	-2770.79
87	H3	11	-3120.66	-285.407	-943.028	-3517.26
88	H4	11	-3758.28	-415.701	-1238.79	-2684.67
89	H5	11	-3274.67	-300.933	-438.297	-1842.6
90	H6	11	49382	8293.49	6848.29	220.188
91	H7	11	-4489.27	-304.203	-447.345	-2160.46
92	H8	11	-1374.39	-18.0947	37.3993	-2471.39
93	H9	11	-822.69	127.423	-251.361	-886.431
94	H10	11	-4463.58	-518.219	-1056.59	-3173.31
95	H11	11	-3178.67	-130.029	70.7431	-637.552
96	H12	11	-7547.85	-1839.52	-2364.17	-8079.84
1	A1	12	19950.5	12232.4	943135	-2471.46
2	A2	12	18761.3	11197.4	884371	-708.473
3	A3	12	18588.1	11943.6	853411	1076.69
4	A4	12	16909.3	10936.5	857204	69.3683
5	A5	12	18383.6	12803.1	877913	1656.57
6	A6	12	19496.4	11976.5	939465	-74.739
7	A7	12	2290.49	2496.88	233.894	-822.545
8	A8	12	4737.49	5791.91	1214.51	-1549.07
9	A9	12	-1983.59	401.286	-1104.49	-1483.14
10	A10	12	-723.601	388.666	-357.244	-2889.1
11	A11	12	-2958.63	44.7123	-293.593	-1041.11
12	A12	12	-5224.23	-1017.52	-1408.76	-6671.62
13	B1	12	12466.1	7868.3	854661	-657.067
14	B2	12	11095.3	7599.75	804567	266.103
15	B3	12	10735	7977.37	878495	1251.19
16	B4	12	11173.2	9933.13	768614	1212.19
17	B5	12	12947.8	10803.7	874244	2179.34
18	B6	12	7811.58	7193.72	745854	-294.717
19	B7	12	24156.4	16496.3	1859.91	-755.171
20	B8	12	-985.221	233.435	-806.41	-1111.14
21	B9	12	-806.793	209.486	61.8311	-1290.35
22	B10	12	5193.79	411.692	650.394	-1107.97
23	B11	12	1480.02	493.323	627.253	-1139.16
24	B12	12	-3480.23	-919.124	-627.2	-5860.14
25	C1	12	13683.8	2928.62	2436.44	-1938.95
26	C2	12	-2631.57	-225.254	-275.949	-1709.81
27	C3	12	-2573.44	-289.897	-379.716	-1734.02
28	C4	12	-1460.87	-134.031	-630.624	-1938.72
29	C5	12	-349.547	273.955	-390.145	-1749.1
30	C6	12	-1822.98	115.914	-672.971	-2063.75
31	C7	12	6393.67	1215.35	14.9956	-2225.9
32	C8	12	-1806.02	552.175	-115.677	-1692.79
33	C9	12	-1264.33	-133.599	390.375	-843.868
34	C10	12	69134.1	7023.32	3692.89	-76.0949
35	C11	12	-9.19968	1149.83	-464.581	-1019.33
36	C12	12	-1179.64	523.825	274.774	-2593.82
37	D1	12	-2082.17	435.249	-859.409	-2125.6
38	D2	12	-1823.19	-7.803	-300.125	-456.749
39	D3	12	-1367.84	225.877	-132.983	-1416.88
40	D4	12	9293.15	1413.26	542.558	-1258.92
41	D5	12	-1369.96	88.2734	-414.194	-1404.85
42	D6	12	-2532.22	169.998	-612.973	-2490.58
43	D7	12	-2615.43	206.464	-1446.82	-2113.59
44	D8	12	-1484.49	312.667	-308.92	-2065.32
45	D9	12	825.984	595.426	849.816	-422.575
46	D10	12	-503.516	280.221	-407.681	-668.696
47	D11	12	88888.1	11234.6	5705.69	1419.32
48	D12	12	-5728.68	-497.503	5.33676	-2086.96
49	E1	12	-3117.63	-257.676	-994.636	-2152.99
50	E2	12	-2187.89	-192.509	-313.173	-1104.24
51	E3	12	-2005.2	-165.167	-272.572	-1027
52	E4	12	100371	17099.3	16503	5568.46
53	E5	12	452.567	558.787	90.3925	-1362.69
54	E6	12	2415.41	755.678	-169.854	-1791.22
55	E7	12	495.668	284.132	-114.871	-1040.21
56	E8	12	-1291.85	519.784	-382.453	-886.789
57	E9	12	2235.36	895.342	110.328	-669.283
58	E10	12	216.158	565.599	638.858	-181.683
59	E11	12	-1582.25	-27.1309	129.869	-489.974
60	E12	12	-2198.64	-310.44	-572.361	-2334.29
61	F1	12	771.535	521.839	98.9878	-2318.33
62	F2	12	-3037.21	-361.123	-28.3178	-687.645
63	F3	12	34231.2	5718.07	4538.1	307.099
64	F4	12	1097.38	275.993	-21.7281	-1674.78
65	F5	12	-1166.82	-185.9	-83.9772	-1553.92
66	F6	12	880.87	481.818	-32.5738	-2212.2
67	F7	12	-3295.16	38.8639	-440.56	-1186.02
68	F8	12	-3144.87	488.016	-243.161	-2010.82
69	F9	12	-2295.6	400.258	114.929	-1003.98
70	F10	12	-802.315	156.514	-250.239	-1176.09
71	F11	12	1570.92	961.234	587.089	-701.615
72	F12	12	-3091.58	221.757	147.417	-1774.81
73	G1	12	-3642.59	135.241	-946.062	-2240.44
74	G2	12	114.681	175.268	-207.334	-1480.43
75	G3	12	-2180.71	-422.041	-421.969	-1915.59
76	G4	12	-2116.65	120.65	35.5028	-1781.47
77	G5	12	-2833.64	-378.615	-77.7825	-1773.48
78	G6	12	-3231.26	-356.147	-1081.89	-2547.71
79	G7	12	-3507.68	-96.9323	-275.262	-1617.24
80	G8	12	-2945.3	-366.258	-32.7263	-2235.52
81	G9	12	13652.3	1752.65	1272.64	25.7568
82	G10	12	-2958.3	-528.084	-6405.02	-1748.05
83	G11	12	-1370.15	234.125	2.92676	-1101.92
84	G12	12	-3352.42	-232.443	-396.929	-2773.1
85	H1	12	-6563.42	-717.798	-1746.92	-4640.53
86	H2	12	-2683.49	111.323	-1167.27	-2815.32
87	H3	12	-3957.95	-518.082	-819.148	-3228.3
88	H4	12	-4207.92	-308.456	-924.315	-2661.8
89	H5	12	-3680.59	-336.977	-525.488	-1912.37
90	H6	12	44720.7	7594.51	6381.7	-14.2048
91	H7	12	-4804.67	-173.214	-388.306	-2029.84
92	H8	12	-1931.29	60.5924	100.943	-2567.48
93	H9	12	-1195.98	202.807	-509.276	-741.441
94	H10	12	-5280.92	-225.339	-954.51	-2953.45
95	H11	12	-3452.53	-179.79	-378.569	-409.069
96	H12	12	-8160.33	-2115.39	-1825.26	-7884.8
1	A1	13	51758.6	23007.9	977123	-2573.61
2	A2	13	45368	18867.5	913736	-907.464
3	A3	13	43015	18250.1	884944	1065.99
4	A4	13	40930.4	16701.3	884483	89.9189
5	A5	13	44129.3	18502.1	904624	1414.77
6	A6	13	50470.2	19099.6	973044	-9.831
7	A7	13	3141.56	2351.38	178.91	-830.887
8	A8	13	5745.33	5735.72	1429.71	-1365.02
9	A9	13	-2168.02	226.224	-1039.49	-1343.5
10	A10	13	334.921	263.264	-480.05	-2529.62
11	A11	13	-2636.63	89.6281	-659.501	-971.783
12	A12	13	-4716.13	-1212.16	-1298.31	-6765.82
13	B1	13	34243.9	13397.2	881688	-717.305
14	B2	13	32191.6	12441.2	829734	184.726
15	B3	13	33035.5	12297.7	905170	1476.19
16	B4	13	30748.2	13853.8	792840	1022.15
17	B5	13	37822.7	14870.1	901096	1979.67
18	B6	13	29406.4	11035.4	770786	-417.04
19	B7	13	26577.4	17342.2	2177.05	-512.133
20	B8	13	-825.49	265.486	-662.213	-917.093
21	B9	13	-1028.33	464.723	-141.089	-1274.94
22	B10	13	5065.14	859.311	1064.45	-1140.41
23	B11	13	1879.11	496.425	568.281	-959.986
24	B12	13	-3906.85	-932.045	-782.079	-5451.33
25	C1	13	15140.1	3369.79	2624.35	-2028.42
26	C2	13	-2441.31	7.86907	28.8234	-1798.54
27	C3	13	-2632.77	-283.609	-484.13	-1711.3
28	C4	13	-1527.26	-133.786	-784.846	-2052.59
29	C5	13	291.894	499.542	-519.502	-1786.43
30	C6	13	-2149.22	300.946	-618.005	-2272.38
31	C7	13	6850.21	1303.86	39.6771	-2272.27
32	C8	13	-1677.04	522.349	-209.075	-1615.8
33	C9	13	-1504.19	-199.204	365.777	-739.762
34	C10	13	74978.1	7784.35	4206.87	-118.502
35	C11	13	76.8544	1434.72	-370.317	-1149.29
36	C12	13	-1882.57	861.815	54.4835	-2763.53
37	D1	13	-1908.99	276.922	-688.308	-2126.69
38	D2	13	-1559.98	207.649	-20.5377	-513.912
39	D3	13	-1142.63	212.629	5.28091	-1233.18
40	D4	13	9711.57	1499.36	607.312	-1218.56
41	D5	13	-1389.39	60.1668	-283.153	-1312.92
42	D6	13	-2007.49	132.56	-636.039	-2305.91
43	D7	13	-2304.95	287.092	-1403.03	-2071.71
44	D8	13	-1309.23	675.264	-240.504	-2027.93
45	D9	13	1347.14	674.861	1133.13	-358.281
46	D10	13	-487.527	503.912	-186.074	-789.843
47	D11	13	98091.8	12358.6	6215.58	1776.73
48	D12	13	-5410.52	-446.773	22.8906	-2182.48
49	E1	13	-2890.45	-438.149	-961.493	-2220.78
50	E2	13	-1738.09	116.272	-379.164	-1183.74
51	E3	13	-1722.08	-289.456	-335.451	-879.135
52	E4	13	108574	18399.1	17666.4	5849.46
53	E5	13	925.935	548.487	162.326	-1455.56
54	E6	13	3006.11	678.382	-8.45873	-1770.22
55	E7	13	711.528	268.893	-117.448	-1292.85
56	E8	13	-794.476	603.163	-198.492	-1010.99
57	E9	13	2301.16	719.671	162.066	-902.542
58	E10	13	437.803	530.13	528.901	-185.227
59	E11	13	-1347.37	-161.256	37.1785	-407.553
60	E12	13	-1819.09	-261.313	-538.511	-2497.25
61	F1	13	1091.87	500.075	-16.7562	-2580.97
62	F2	13	-2641.88	-152.783	95.3675	-652.07
63	F3	13	36670.7	5995.97	4810.17	481.479
64	F4	13	1382.25	415.033	-57.7583	-1726.86
65	F5	13	-656.592	-230.592	-10.6745	-1392.23
66	F6	13	757.619	636.499	-215.966	-1903.39
67	F7	13	-3169.07	-69.3666	-257.735	-1184.37
68	F8	13	-2642.94	335.656	-249.573	-1796.09
69	F9	13	-2261.51	349.336	0.431436	-832.473
70	F10	13	-352.237	147.754	-259.87	-1063.86
71	F11	13	2484.29	821.569	656.502	-526.648
72	F12	13	-3044.75	317.202	-202.223	-1301.31
73	G1	13	-3658.55	-161.826	-1038.19	-2390.45
74	G2	13	62.3547	233.36	-233.976	-1367.42
75	G3	13	-1753.85	-565.53	-678.883	-1922.44
76	G4	13	-1846.9	181.551	-2.4444	-1680.73
77	G5	13	-2549.26	-391.306	-166.144	-1796.99
78	G6	13	-2942.55	-176.438	-1165.82	-2347.7
79	G7	13	-3432.61	-48.047	-443.405	-1784.43
80	G8	13	-2917.15	-393.146	-177.158	-2248.96
81	G9	13	17156.4	2420.73	1588.39	55.1584
82	G10	13	-2894.86	-562.778	-6594.81	-1534.82
83	G11	13	-978.544	204.236	-117.247	-1117.31
84	G12	13	-3036.96	-544.017	-171.08	-2660.33
85	H1	13	-6574.47	-471.556	-1686.02	-4685.48
86	H2	13	-2238.35	122.03	-1049.35	-2730.93
87	H3	13	-3767.14	-449.442	-920.783	-3333.76
88	H4	13	-4168.69	-395.411	-1125.59	-2616.23
89	H5	13	-3687.4	-240.833	-428.167	-1903.49
90	H6	13	48847.7	8198.15	6732.29	10.2952
91	H7	13	-4829.87	-194.092	-266.443	-2097.01
92	H8	13	-1581.47	263.695	-105.663	-2679.78
93	H9	13	-1249.4	-72.9812	-396.579	-715.156
94	H10	13	-5233.81	-405.675	-1238.79	-3029.58
95	H11	13	-3336.99	-270.957	-285.604	-449.18
96	H12	13	-8416.38	-1903.18	-2076.1	-7858.99
1	A1	14	20713.6	12106.9	934925	-2487.73
2	A2	14	18819.3	11342.9	882066	-536.574
3	A3	14	18584.2	11958	846197	962.606
4	A4	14	17111.3	10678.2	847419	150.45
5	A5	14	18561.6	12633.8	866645	1558.91
6	A6	14	19229	11810.4	932111	-155.765
7	A7	14	2138.73	2538.61	65.7369	-907.2
8	A8	14	4938.46	5778.35	1319.95	-1409.82
9	A9	14	-2393.68	456.439	-1102.63	-1451.64
10	A10	14	-341.971	141.771	-479.587	-2592.94
11	A11	14	-2913.76	340.849	-528.926	-1062.49
12	A12	14	-4905.71	-1403.5	-1290.2	-6891.33
13	B1	14	12071.8	7836.09	849396	-697.126
14	B2	14	11409.8	7630.21	794670	364.494
15	B3	14	10566.8	7666.59	866214	1433.26
16	B4	14	11191.4	10135.2	758912	1231
17	B5	14	13317.2	11056.8	862101	2192.69
18	B6	14	8041.65	7301.47	735202	-228.636
19	B7	14	24110.1	16818.8	2041.64	-645.808
20	B8	14	-984.786	486.919	-714.053	-979.023
21	B9	14	-1148.89	448.389	70.5801	-1297.28
22	B10	14	5221.36	436.324	960.956	-1132.42
23	B11	14	1767.42	720.132	862.459	-1254.54
24	B12	14	-3159.82	-879.671	-694.526	-5618.87
25	C1	14	13943.6	3200.62	2507.16	-2121.45
26	C2	14	-2512.12	-176.097	-212.914	-1686.13
27	C3	14	-1967.21	-80.9434	-518.758	-1555.3
28	C4	14	-1400.38	116.92	-643.503	-1788.34
29	C5	14	-130.383	386.636	-460.738	-1871.86
30	C6	14	-1368.92	150.098	-644.173	-1890.05
31	C7	14	6297.33	1255.84	18.8186	-2116.7
32	C8	14	-1801.27	654.052	-158.886	-1654.51
33	C9	14	-1754.86	20.7013	312.059	-695.487
34	C10	14	68911.9	6986.83	3865.14	-317.195
35	C11	14	-154.455	1240.7	-318.446	-1098.87
36	C12	14	-1863.64	606.061	408.246	-2775.77
37	D1	14	-1995.55	263.064	-576.159	-2128.88
38	D2	14	-1347.5	-102.899	-153.078	-204.679
39	D3	14	-960.788	177.793	-3.94525	-1324.73
40	D4	14	9329.41	1168.99	463.762	-1253.12
41	D5	14	-1462.36	27.2297	-287.943	-1406.9
42	D6	14	-2166.98	-95.8804	-644.622	-2229.22
43	D7	14	-2459.59	38.371	-1488.8	-1946.78
44	D8	14	-1364.25	426.362	-258.751	-1971.55
45	D9	14	812.189	447.005	889.893	-342.564
46	D10	14	-825.259	252.462	-374.503	-565.833
47	D11	14	89406.5	11430.8	5803.25	1646.91
48	D12	14	-5257.56	-706.914	10.9366	-2129.72
49	E1	14	-3328.29	-589.784	-923.947	-2296.52
50	E2	14	-2003.83	-39.3166	-411.56	-1346.8
51	E3	14	-1834.41	-10.2443	-265.266	-1290.04
52	E4	14	101331	17281.3	16720.6	5323.15
53	E5	14	512.673	394.276	198.422	-1568.92
54	E6	14	2675.75	638.032	-145.585	-1959.13
55	E7	14	284.968	218.629	-109.715	-1303.2
56	E8	14	-926.181	414.298	-268.742	-1065.56
57	E9	14	2111.39	860.7	286.033	-682.81
58	E10	14	68.3822	616.144	707.525	-242.559
59	E11	14	-1701.76	-48.2053	44.9162	-503.343
60	E12	14	-2336.66	-90.0668	-481.025	-2619.52
61	F1	14	690.033	479.937	22.0158	-2450.97
62	F2	14	-2781.27	-410.076	-24.6732	-756.426
63	F3	14	34388.7	5750.45	4682.45	312.113
64	F4	14	1168.5	350.42	31.3718	-1659.94
65	F5	14	-1056.84	6.0241	-155.856	-1476.63
66	F6	14	770.1	498.043	-66.2024	-1975.34
67	F7	14	-3188.64	25.8075	-267.656	-1323.45
68	F8	14	-3000.1	444.86	-216.75	-1807.69
69	F9	14	-2504.24	217.055	-69.0276	-960.654
70	F10	14	-1027.65	30.1667	-544.018	-1096.57
71	F11	14	1931.3	1064	712.288	-736.875
72	F12	14	-3228.73	323.143	40.1351	-1496
73	G1	14	-4134.42	-79.5371	-1095	-2532.31
74	G2	14	157.216	285.643	-394.884	-1411.46
75	G3	14	-2032.19	-398.297	-584.032	-2047.1
76	G4	14	-2114.15	158.047	-22.4745	-1528.04
77	G5	14	-2478.14	-246.882	-172.806	-1830.26
78	G6	14	-2946.81	-215.919	-1136.15	-2465
79	G7	14	-3439.47	-29.1029	-538.614	-1559.46
80	G8	14	-2713.36	-306.247	-269.635	-2356.56
81	G9	14	14429	1904.48	1201.38	22.4554
82	G10	14	-3248.75	-592.766	-6821.74	-1676.19
83	G11	14	-1330.21	176.796	27.8855	-1201.15
84	G12	14	-3212.23	-369.638	-639.574	-2738.37
85	H1	14	-6305.38	-668.457	-1634.06	-4498.01
86	H2	14	-2400.68	383.284	-1047.35	-2934.69
87	H3	14	-3480.86	-742.2	-822.004	-3387.79
88	H4	14	-4127.55	-492.655	-1031.25	-2858.22
89	H5	14	-3703.52	-361.36	-329.123	-1880.83
90	H6	14	45237.9	7486.56	6270.14	-203.515
91	H7	14	-4662.81	-150.843	-343.508	-2068.03
92	H8	14	-1820.91	52.711	89.3631	-2639.8
93	H9	14	-1455.74	-35.2473	-138.632	-765.593
94	H10	14	-5386.77	-616.203	-1109.64	-3074.92
95	H11	14	-3526.2	44.9766	-259.427	-691.133
96	H12	14	-8558.25	-2115.02	-2045.77	-7960.59
1	A1	15	51413.6	22224.8	956582	-2610.59
2	A2	15	48259.9	19997.2	910076	-977.96
3	A3	15	46188	19099.6	880021	921.093
4	A4	15	43809.2	17259.8	874306	4.06515
5	A5	15	46958.3	19567.8	891359	1547.25
6	A6	15	53950.4	19699	966470	-285.37
7	A7	15	2709.54	2445.79	49.9129	-875.155
8	A8	15	5828.24	5716.93	1305.53	-1377.06
9	A9	15	-2222.37	218.976	-1311.28	-1238.49
10	A10	15	-51.9244	362.729	-292.75	-2580.46
11	A11	15	-2771.13	73.7471	-633.697	-1098.62
12	A12	15	-4819.97	-1292.82	-1381.04	-6742.56
13	B1	15	36412.7	14158.4	879694	-751.931
14	B2	15	33999.3	12866.8	826410	289.213
15	B3	15	33907.5	12629.2	898697	1618.72
16	B4	15	31337.7	13722.4	786975	1192.88
17	B5	15	38769.2	14811.4	894071	1931.45
18	B6	15	30916.2	11382.4	764764	-420.442
19	B7	15	26805.4	17696.2	2037.21	-681.573
20	B8	15	-597.729	220.966	-847.514	-1075.39
21	B9	15	-687.914	298.636	-81.9501	-1210.28
22	B10	15	5424.01	828.286	815.167	-1183.1
23	B11	15	2358.42	356.566	795.067	-995.824
24	B12	15	-3479.52	-1181.93	-625.677	-5703.86
25	C1	15	15152.4	3279.76	2723.93	-1869.41
26	C2	15	-2091.21	-313.436	-195.238	-1639.2
27	C3	15	-2213.28	-136.426	-440.282	-1574.15
28	C4	15	-1257.85	95.1216	-699.787	-1972.79
29	C5	15	180.803	283.212	-536.345	-1844.05
30	C6	15	-1480	124.752	-526.778	-2245.92
31	C7	15	7480.25	1233.91	-16.3944	-2337.15
32	C8	15	-1251.31	564.269	-246.328	-1707.96
33	C9	15	-1279.92	-36.4602	265.185	-757.375
34	C10	15	75975	7557.02	4228.71	-192.119
35	C11	15	289.649	1401.81	-334.203	-1231.72
36	C12	15	-1139.42	894.431	337.524	-3004.78
37	D1	15	-2195.72	213.317	-752.016	-2011.73
38	D2	15	-1757.03	-67.7247	-211.942	-141.247
39	D3	15	-1039.8	298.664	-154.048	-1323.17
40	D4	15	9884.51	1534.2	479.272	-1083.23
41	D5	15	-1173.38	81.7774	-566.681	-1283.71
42	D6	15	-2290.08	187.262	-656.67	-2305.32
43	D7	15	-2403.02	128.448	-1599.19	-2011.98
44	D8	15	-1132.07	572.939	-408.513	-1850.56
45	D9	15	1417.64	737.136	845.98	-271.817
46	D10	15	-580.274	315.088	-427.136	-686.899
47	D11	15	98274.4	12478.6	6067.86	1843.46
48	D12	15	-5110.18	-495.949	76.5259	-2138
49	E1	15	-3158.64	-437.422	-953.123	-2216.04
50	E2	15	-1787.95	2.94779	-302.354	-1236.44
51	E3	15	-1965.71	-154.26	-264.12	-1071.58
52	E4	15	108816	18583.7	17765.5	5983.57
53	E5	15	716.879	493.645	109.954	-1448.93
54	E6	15	2881.06	848.771	-186.653	-1810.75
55	E7	15	920.222	261.98	-100.13	-1215.85
56	E8	15	-850.381	573.74	-351.848	-997.111
57	E9	15	2729.05	921.345	224.233	-529.824
58	E10	15	258.996	709.02	742.423	-303.848
59	E11	15	-1360.78	-55.736	49.2033	-546.65
60	E12	15	-1966.52	-256.739	-815.679	-2514.26
61	F1	15	837.081	566.313	70.3283	-2383.9
62	F2	15	-2592.84	-200.426	-181.264	-559.971
63	F3	15	36496.4	6222.72	4865.3	475.265
64	F4	15	1371.3	481.74	-221.881	-1467.58
65	F5	15	-914.042	-72.6897	-112.219	-1426.69
66	F6	15	491.35	534.811	-206.673	-1892.5
67	F7	15	-3309.97	170.267	-265.76	-1084.84
68	F8	15	-2931.79	140.495	-244.479	-1607.2
69	F9	15	-2300.25	273.074	127.027	-799.124
70	F10	15	-362.134	-16.3535	-477.166	-1071.76
71	F11	15	1869.21	915.414	694.497	-268.923
72	F12	15	-3095.07	382.943	45.3016	-1419.44
73	G1	15	-3994.57	-210.325	-953.551	-2399.51
74	G2	15	496.597	165.657	-244.122	-1628.34
75	G3	15	-1776.97	-443.385	-381.004	-1964.83
76	G4	15	-1682.49	-23.0825	-126.99	-1669.88
77	G5	15	-2417.87	-283.275	-102.198	-1957.81
78	G6	15	-2620.16	-407.336	-1139.49	-2510.03
79	G7	15	-3314.85	-75.5632	-415.711	-1696.31
80	G8	15	-2812.5	-398.522	-68.0046	-2263.69
81	G9	15	17560.9	2138.1	1371.63	2.14553
82	G10	15	-2776.91	-538.362	-6502.17	-1631.01
83	G11	15	-719.452	329.53	-12.373	-1273.24
84	G12	15	-2791.65	-356.868	-250.6	-2889.23
85	H1	15	-5971.16	-876.471	-1551.78	-4713.7
86	H2	15	-2040.3	420.897	-934.247	-2681.95
87	H3	15	-3304.23	-473.506	-745.296	-3356.06
88	H4	15	-4287.05	-414.498	-1086.72	-2542.18
89	H5	15	-3498.17	-394.585	-361.403	-1880.23
90	H6	15	49337.1	8023.6	6973.24	40.4498
91	H7	15	-5144.53	-137.925	-78.994	-2051.36
92	H8	15	-1508.26	169.138	137.216	-2768.64
93	H9	15	-994.049	-106.989	-191.286	-813.516
94	H10	15	-5319.75	-621.616	-979.407	-2918.25
95	H11	15	-3449.76	-204.568	-229.34	-427.281
96	H12	15	-8320.59	-2058.61	-2224.36	-7923.91
1	A1	16	19893.8	11604.6	923896	-2532.45
2	A2	16	19837.8	11486.8	864656	-511.037
3	A3	16	19517.4	11986.6	838215	1152.66
4	A4	16	17650.7	11260	834444	146.958
5	A5	16	19249.8	12760.5	851210	1563.17
6	A6	16	20360.9	11716.7	914644	-71.4356
7	A7	16	2177.85	2114.84	207.251	-826.153
8	A8	16	4937.41	5851.55	1282.69	-1379.74
9	A9	16	-2362.43	174.061	-867.344	-1212.84
10	A10	16	-308.335	26.2684	-497.533	-2580.81
11	A11	16	-2504.83	-420.758	-369.492	-1059.6
12	A12	16	-4918.93	-1362	-1102.5	-6789.57
13	B1	16	12022.3	7657.77	839553	-840.702
14	B2	16	11936.3	7870.38	784750	447.859
15	B3	16	11163.8	8164.76	853550	1552.39
16	B4	16	11130.9	10247.7	748513	1362.12
17	B5	16	13607.7	10950	853980	2169.63
18	B6	16	8351.76	7268.75	723949	-313.878
19	B7	16	24403	16869.2	2106.99	-573.999
20	B8	16	-1146.88	473.246	-776.714	-969.625
21	B9	16	-1220.32	305.087	59.3845	-1250.81
22	B10	16	4782.56	367.269	814.533	-993.674
23	B11	16	1768.99	466.396	636.662	-969.457
24	B12	16	-3354.62	-918.677	-749.28	-5522.22
25	C1	16	14304.8	3320.43	2356.5	-1953.97
26	C2	16	-2794.48	-87.9545	-10.503	-1597.18
27	C3	16	-2488.84	-113.148	-491.756	-1831.86
28	C4	16	-1444.6	58.4242	-642.656	-1886.57
29	C5	16	-266.956	332.086	-483.868	-1831.38
30	C6	16	-1834.93	143.069	-582.278	-2047.56
31	C7	16	6349.12	1110.66	26.1597	-2069.05
32	C8	16	-1702.96	572.749	-206.609	-1546.05
33	C9	16	-1508.14	-146.703	487.689	-782.877
34	C10	16	68945.9	6839.31	3766.42	-17.1257
35	C11	16	-425.929	1050.36	-255.011	-1035.68
36	C12	16	-1743.45	859.023	234.604	-2810.4
37	D1	16	-2200.9	279.554	-587.243	-2179.74
38	D2	16	-1660.11	-84.5096	28.0122	-250.397
39	D3	16	-1407.43	21.7248	-198.442	-1419.04
40	D4	16	9271.59	1352.28	456.49	-1210.45
41	D5	16	-1533.4	60.4344	-414.63	-1382.98
42	D6	16	-2242.73	43.0749	-597.703	-2319.92
43	D7	16	-2300.92	83.2962	-1418.38	-1935.87
44	D8	16	-1389.84	330.785	-293.061	-2041.82
45	D9	16	982.913	357.262	936.535	-300.549
46	D10	16	-922.512	36.721	-435.804	-845.561
47	D11	16	89817.6	11328.9	5884.42	1687.7
48	D12	16	-5293.72	-460.924	25.6341	-1980.77
49	E1	16	-3400.06	-637.767	-938.579	-2398.06
50	E2	16	-2044.91	-5.85602	-446.003	-1215.59
51	E3	16	-1893.79	-163.88	-274.74	-902.214
52	E4	16	101138	17576.9	16731.4	5408.22
53	E5	16	513.958	453.982	110.856	-1424.43
54	E6	16	2699.18	552.394	-113.972	-1843.73
55	E7	16	494.529	263.765	-106.68	-1410.49
56	E8	16	-1040.81	167.097	-202.649	-982.939
57	E9	16	2191.02	906.587	294.655	-719.652
58	E10	16	149.823	551.575	846.705	-85.1556
59	E11	16	-1606.96	-78.2253	63.9228	-176.623
60	E12	16	-1965.23	-393.167	-456.794	-2419.03
61	F1	16	938.895	446.433	18.9428	-2310.69
62	F2	16	-3026.56	-272.461	133.186	-842.648
63	F3	16	33905.3	5794.03	4668.31	143.054
64	F4	16	1102.31	426.15	-9.56565	-1664.01
65	F5	16	-1237.14	45.1265	-96.5549	-1648.25
66	F6	16	646.118	662.722	-133.188	-1977.4
67	F7	16	-3478.3	75.5962	-326.455	-1210.45
68	F8	16	-3152.23	364.546	-338.098	-1821.44
69	F9	16	-2215.47	242.96	92.8615	-937.818
70	F10	16	-1022.26	261.507	-374.635	-1157.85
71	F11	16	1113.64	1088.91	623.606	-683.95
72	F12	16	-3572.22	515.958	-51.5707	-1628.39
73	G1	16	-4111.02	-224.19	-1008.27	-2492.31
74	G2	16	66.9116	181.303	-466.223	-1356.51
75	G3	16	-1648.9	-385.956	-637.951	-1942.46
76	G4	16	-2166.46	53.9686	-200.347	-1633.64
77	G5	16	-2880.86	-415.445	-187.228	-1681.23
78	G6	16	-3076.54	-171.944	-1232.21	-2566.14
79	G7	16	-3346.37	-296.932	-479.909	-1826.03
80	G8	16	-2848.29	-288.296	-338.982	-2235.42
81	G9	16	14311.3	1983.37	1135.94	221.756
82	G10	16	-2902.15	-585.331	-6749.46	-1774.22
83	G11	16	-1429.99	175.655	-295.492	-1321.99
84	G12	16	-3139.01	-545.343	-476.832	-2819.98
85	H1	16	-6614.78	-275.984	-1802.32	-4615.42
86	H2	16	-2111.63	248.174	-1007.11	-2792.42
87	H3	16	-3458.73	-606.593	-731.06	-3369.25
88	H4	16	-3797.31	-466.87	-821.878	-2527.85
89	H5	16	-3705.11	-96.9757	-556.588	-1822.26
90	H6	16	45388.4	7876.78	6362.42	-230.016
91	H7	16	-5287.37	-173.505	-290.253	-1901.15
92	H8	16	-1813.09	196.06	83.7703	-2724.34
93	H9	16	-1234.9	80.4987	-117.685	-752.359
94	H10	16	-5388.35	-478.656	-998.592	-2990.18
95	H11	16	-3341.04	-66.2573	-164.677	-604.439
96	H12	16	-7955.72	-1569.93	-1931.34	-7830.84
1	A1	17	52115.6	23050.8	948838	-2798.08
2	A2	17	49332.7	20656.3	890677	-1111.35
3	A3	17	48738.4	19739.8	867557	820.642
4	A4	17	45762.7	18119.3	863946	-195.098
5	A5	17	48838	20176	885558	1555.56
6	A6	17	55063.1	20243	952092	-449.743
7	A7	17	3278.19	2739.34	149.127	-870.696
8	A8	17	6068.53	5930.07	1515.17	-1346.43
9	A9	17	-2300.94	150.128	-1026.89	-1333.38
10	A10	17	157.937	294.961	-371.741	-2800.48
11	A11	17	-2511.1	-338.313	-392.653	-1056.58
12	A12	17	-4500.01	-1091.96	-993.794	-6989.48
13	B1	17	36352.3	13929.6	851162	-731.835
14	B2	17	34654.2	12839.5	807848	321.382
15	B3	17	35600.8	12762.9	885424	1513.45
16	B4	17	32458.4	14268.7	779764	1125.25
17	B5	17	40804	15491.8	889817	2057.31
18	B6	17	31837.2	11628.1	750984	-562.682
19	B7	17	27232.1	17457.3	2278.41	-401.216
20	B8	17	-504.516	121.538	-488.89	-707.331
21	B9	17	-889.572	188.928	52.9794	-1092.06
22	B10	17	5517.16	684.835	1163.6	-1135.98
23	B11	17	2369.51	296.99	834.087	-876.083
24	B12	17	-3599.3	-1102.51	-603.787	-5575.14
25	C1	17	14867.6	3416.82	2792.39	-2078.37
26	C2	17	-2143.63	-50.0493	-178.472	-1802.18
27	C3	17	-2072.94	-30.5746	-327.903	-1723.08
28	C4	17	-1160.71	-40.4233	-790.182	-1903.29
29	C5	17	159.614	550.74	-550.22	-1811.12
30	C6	17	-1452.08	296.478	-654.515	-2117.56
31	C7	17	7490.92	1326.36	134.291	-2144.62
32	C8	17	-1403.6	567.29	-104.346	-1571.64
33	C9	17	-1150.01	13.9647	264.103	-827.584
34	C10	17	75795.8	7647.22	4183.6	205.552
35	C11	17	251.839	1272.87	-373.505	-1065.98
36	C12	17	-1322.39	717.374	500.735	-3064.82
37	D1	17	-2002.84	348.542	-761.538	-2192.45
38	D2	17	-1980.22	-65.9431	-155.997	-416.522
39	D3	17	-1352.62	239.601	-287.713	-1377.9
40	D4	17	10057.9	1445.58	557.95	-1331.1
41	D5	17	-1400.1	-26.5106	-374.923	-1468
42	D6	17	-2065.95	71.2593	-534.552	-2390.05
43	D7	17	-2636.55	187.266	-1329.87	-2173.01
44	D8	17	-1502.47	163.66	-172.851	-1879.04
45	D9	17	1049.18	489.23	962.52	-389.48
46	D10	17	-975.65	405.774	-281.159	-700.513
47	D11	17	99323	12487	6173.18	1683.66
48	D12	17	-5501.74	-316.093	190.097	-2095.72
49	E1	17	-2825.33	-400.859	-942.683	-2337.47
50	E2	17	-1582.24	-37.134	-303.121	-1222.4
51	E3	17	-1685.07	-140.101	-230.429	-1028.36
52	E4	17	109438	18696.2	17823.1	6013.54
53	E5	17	824.364	425.133	-86.9801	-1455.54
54	E6	17	2838.91	737.544	-207.11	-1836.47
55	E7	17	1024.63	200.722	-262.955	-1202.1
56	E8	17	-758.174	418.495	-222.439	-1069.6
57	E9	17	2720.09	894.585	462.641	-607.591
58	E10	17	648.289	635.793	712.989	-113.501
59	E11	17	-1215.67	-60.5593	-88.4156	-510.132
60	E12	17	-1793.66	-0.489223	-668.212	-2431.84
61	F1	17	959.935	600.257	253.466	-2417.1
62	F2	17	-2711.49	-252.622	-35.4703	-818.647
63	F3	17	36695.4	6062.6	4941.89	320.023
64	F4	17	1426.48	375.333	87.2539	-1648.13
65	F5	17	-616.977	63.3251	42.7667	-1509.72
66	F6	17	974.426	625.049	-84.4109	-2040.95
67	F7	17	-3173.15	231.625	-193.908	-1115.34
68	F8	17	-2666.52	426.149	-292.775	-1841.59
69	F9	17	-2454.91	329.496	120.052	-979.449
70	F10	17	-74.9023	220.047	-383.729	-1355.37
71	F11	17	2370.09	1164.52	754.16	-616.72
72	F12	17	-2928.95	132.036	176.207	-1515.93
73	G1	17	-3897	180.121	-996.295	-2552.08
74	G2	17	464.504	248.739	-219.579	-1371.34
75	G3	17	-1632.92	-454.035	-358.588	-1770.71
76	G4	17	-1717.71	201.664	32.2987	-1561.5
77	G5	17	-2446.13	-156.664	-108.113	-1782.64
78	G6	17	-2821.78	-252.112	-1180.37	-2560.99
79	G7	17	-3311.73	-120.303	-165.253	-1726.17
80	G8	17	-2649.26	-306.188	-229.654	-2189.83
81	G9	17	17321.4	2224.28	1373.96	387.416
82	G10	17	-2779	-443.24	-6603.91	-1404.47
83	G11	17	-773.776	287.648	-69.8783	-1087.18
84	G12	17	-3251.97	-433.937	-267.649	-2597.98
85	H1	17	-5845.89	-688.51	-1676.15	-4566.36
86	H2	17	-2132.36	682.354	-1070.48	-2610.64
87	H3	17	-3189.16	-290.977	-715.026	-3391.79
88	H4	17	-4007.95	-316.906	-1026.41	-2518.5
89	H5	17	-3473.16	-477.721	-298.906	-1939
90	H6	17	49709.3	8347.69	6956.31	80.8684
91	H7	17	-4503.99	-101.981	-165.132	-2027.69
92	H8	17	-1393.49	129.864	-15.9652	-2787.04
93	H9	17	-777.003	330.892	-352.268	-685.777
94	H10	17	-4761.39	-505.653	-866.872	-2940.16
95	H11	17	-2989.87	-272.433	-42.6908	-476.001
96	H12	17	-7662.68	-1625.16	-2014.68	-7980.85
1	A1	18	20354	11873.3	914996	-2480.66
2	A2	18	20180	11445.8	845730	-762.176
3	A3	18	20538.6	12040.5	808557	990.492
4	A4	18	18849.4	11321.2	810659	26.3717
5	A5	18	19899.2	13113.8	834963	1465.4
6	A6	18	20904.2	12032.3	899295	-55.8037
7	A7	18	2362.7	2442.62	46.406	-925.37
8	A8	18	4740.34	6008.67	1453.46	-1409.07
9	A9	18	-2289.03	515.232	-1230.44	-1278.59
10	A10	18	-468.377	193.405	-526.686	-2626.92
11	A11	18	-2917.93	-128.595	-85.3521	-1202.2
12	A12	18	-5278.6	-1371.3	-1021.81	-7033.27
13	B1	18	11743.4	7781.43	817827	-705.574
14	B2	18	11688.7	7589.93	767264	132.554
15	B3	18	11726.4	7942.45	825758	1324.93
16	B4	18	11513.6	10122	732445	1228.99
17	B5	18	14486.7	11029	836655	2230.97
18	B6	18	7847.44	7183.36	712990	-221.965
19	B7	18	24428.4	16878.7	1912.14	-654.354
20	B8	18	-738.208	221.298	-943.55	-1046.97
21	B9	18	-818.79	251.514	-6.04706	-1095.97
22	B10	18	4760.86	647.8	879.359	-1240.96
23	B11	18	1710.88	489.385	690.029	-955.125
24	B12	18	-3459.11	-947.591	-864.43	-5732.36
25	C1	18	14098.6	3197.9	2532.54	-1979.01
26	C2	18	-2384.86	-144.002	-150.418	-1660.4
27	C3	18	-2239.61	-233.794	-569.01	-1713.84
28	C4	18	-1336.37	-155.714	-715.961	-1903.98
29	C5	18	-228.287	445.43	-527.389	-1841.23
30	C6	18	-1621.93	209.174	-669.463	-2216.16
31	C7	18	6413.43	1192.37	-41.832	-2202.55
32	C8	18	-1944.11	549.369	-220.203	-1558
33	C9	18	-1613.02	-65.1127	380.99	-693.29
34	C10	18	69294.5	6910.01	3848.19	155.654
35	C11	18	-190.579	1331.11	-212.689	-910.514
36	C12	18	-2126.26	544.02	173.274	-2797.41
37	D1	18	-2147.35	282.646	-988.716	-2185.6
38	D2	18	-1747.1	-71.4038	-63.1031	-379.298
39	D3	18	-1487.54	90.7026	-217.381	-1396.53
40	D4	18	9222.76	1339.57	612.919	-1371.57
41	D5	18	-1652.36	-31.4519	-494.833	-1357.01
42	D6	18	-2094.65	131.762	-667.552	-2312.15
43	D7	18	-2487.8	264.519	-1500.27	-2008.83
44	D8	18	-1417.52	401.622	-403.286	-1976.64
45	D9	18	983.571	609.238	714.251	-321.66
46	D10	18	-880.933	286.957	-406.041	-499.85
47	D11	18	90675.4	11506.7	5948.18	1485.05
48	D12	18	-5677.47	-224.907	-47.01	-2145.32
49	E1	18	-3371.01	-523.235	-993.431	-2253.96
50	E2	18	-1727.69	146.505	-346.256	-1193.07
51	E3	18	-1864.7	-18.7208	-166.322	-1073.1
52	E4	18	101189	17507.2	16791.2	5598.64
53	E5	18	530.687	507.368	113.251	-1368.56
54	E6	18	2409.3	755.38	-50.9618	-1802.89
55	E7	18	285.08	314.295	-237.808	-1289.94
56	E8	18	-1130	566.717	-137.763	-973.245
57	E9	18	1972.29	1007.56	226.278	-664.624
58	E10	18	158.222	498.394	758.361	-282.988
59	E11	18	-1667.01	-64.3729	387.73	-446.213
60	E12	18	-2072.45	-84.3151	-699.617	-2414.23
61	F1	18	455.918	538.502	-39.2915	-2287.16
62	F2	18	-3009.92	-9.24138	14.1868	-521.095
63	F3	18	34019.3	5831.82	4596.51	493.48
64	F4	18	1209.71	410.26	-139.272	-1597.25
65	F5	18	-1186.44	-53.3372	-225.256	-1557.19
66	F6	18	209.472	620.4	-93.3308	-1857.82
67	F7	18	-3391.13	147.852	-337.447	-1166.19
68	F8	18	-3219.31	521.172	-213.964	-1664.24
69	F9	18	-2660.39	391.35	92.0651	-867.162
70	F10	18	-1180.98	322.764	-337.159	-1087.66
71	F11	18	1289.71	932.802	556.586	-567.07
72	F12	18	-3514.89	310.378	38.2332	-1275.36
73	G1	18	-3993.21	-47.4801	-937.631	-2471.82
74	G2	18	181.76	302.211	-312.858	-1414.6
75	G3	18	-1937.59	-402.158	-582.656	-1888.46
76	G4	18	-1754.42	107.949	-11.0869	-1651.21
77	G5	18	-2746.36	-371.581	-24.0418	-1895.87
78	G6	18	-3311.13	-393.296	-1205.15	-2455.37
79	G7	18	-3678.49	-66.3929	-364.383	-1717.7
80	G8	18	-2823.06	-195.568	-248.676	-2152.56
81	G9	18	14271	1920.24	1104.9	-10.1732
82	G10	18	-2847.89	-678.793	-6560.9	-1560.71
83	G11	18	-1372.35	187.736	-168.952	-1153.62
84	G12	18	-3507.34	-441.261	-399.551	-2712.39
85	H1	18	-6369.47	-625.55	-1758.17	-4600.26
86	H2	18	-2319.26	464.555	-1017.22	-2740.86
87	H3	18	-3599.16	-720.543	-894.353	-3283.84
88	H4	18	-4303.36	-487.554	-1125.25	-2674.4
89	H5	18	-3495.19	-283.346	-469.867	-1816.13
90	H6	18	45678.1	7526.63	6553.78	53.9044
91	H7	18	-4939.31	-421.075	-572.238	-2111.62
92	H8	18	-1720.27	41.8052	148.705	-2615.58
93	H9	18	-1105.55	114.103	-190.966	-820.678
94	H10	18	-5254.84	-394.633	-799.856	-3294.76
95	H11	18	-3110.5	-283.306	-231.638	-419.678
96	H12	18	-7887.06	-2287.75	-2161.2	-7809.1
1	A1	19	52766.1	22611.8	943796	-2399.96
2	A2	19	52413.2	21387.2	864765	-1182.88
3	A3	19	50934.9	20431.1	834277	1080.95
4	A4	19	51187.1	19539.6	830040	21.9817
5	A5	19	52858.5	20948	847959	1363.08
6	A6	19	58985.1	21101	920086	-212.279
7	A7	19	3304.27	2402.99	107.882	-919.659
8	A8	19	5839.8	6071.99	1482.93	-1280.16
9	A9	19	-2075.89	458.715	-1208.92	-1212.5
10	A10	19	60.5901	402.509	-480.113	-2582.08
11	A11	19	-2542.1	-23.7846	-396.335	-848.757
12	A12	19	-4889.53	-1185.71	-1408.58	-6703.56
13	B1	19	36863.1	14398	837813	-1046.06
14	B2	19	35423.9	13402.8	786462	204.279
15	B3	19	37958.2	13476.9	848723	1396.89
16	B4	19	33685.5	14662.3	751168	1026.67
17	B5	19	43650.8	16137.6	850772	1849.42
18	B6	19	32274	11841.3	734045	-519.236
19	B7	19	26867.8	17610.6	1946.18	-575.694
20	B8	19	-308.495	322.517	-699.882	-929.795
21	B9	19	-466.79	508.194	100.37	-1099.51
22	B10	19	5583.18	668.964	863.254	-979.064
23	B11	19	2255.57	576.682	800.672	-1182.99
24	B12	19	-3413.11	-676.145	-594.707	-5635.94
25	C1	19	15207.6	3300	2635.61	-1929.61
26	C2	19	-2490.86	-275.978	-173.626	-1547.07
27	C3	19	-2435.83	-237.371	-477.957	-1792.34
28	C4	19	-1007.28	-111.754	-756.845	-2013.27
29	C5	19	-164.543	268.032	-582.719	-1874.8
30	C6	19	-1513.48	214.623	-556.268	-2064.75
31	C7	19	7353.23	1185.29	-115.186	-2121.06
32	C8	19	-1751.52	676.745	28.6164	-1554.77
33	C9	19	-1497.08	-144.925	404.568	-877.089
34	C10	19	76147.9	7893.72	4208.84	-113.65
35	C11	19	-162.05	1456.8	-201.337	-997.058
36	C12	19	-1604.2	791.155	298.93	-2384.02
37	D1	19	-1541.79	245.449	-808.041	-2129.66
38	D2	19	-1148.99	56.9876	-15.7377	-443.109
39	D3	19	-1082.23	172.75	-43.8569	-1405.22
40	D4	19	10105.2	1343.42	553.428	-1222.03
41	D5	19	-1041.26	104.537	-418.467	-1277.12
42	D6	19	-1559.58	198.635	-563.446	-2232.9
43	D7	19	-2484.42	104.247	-1453.85	-2041.53
44	D8	19	-1217.44	526.46	-316.248	-2022.64
45	D9	19	1455.41	515.985	941.051	-386.988
46	D10	19	-442.235	431.388	-421.015	-610.575
47	D11	19	99478.9	12602.6	6379.14	1592.16
48	D12	19	-5366.85	-321.389	118.457	-2048.2
49	E1	19	-2880.98	-234.015	-888.487	-2332.91
50	E2	19	-2143.21	98.6281	-380.258	-1174.73
51	E3	19	-1823.79	-113.96	-136.124	-1020.48
52	E4	19	109901	18752.2	17775.4	5900.99
53	E5	19	691.969	684.625	29.2822	-1499.03
54	E6	19	2777.31	600.207	-34.731	-1817.1
55	E7	19	675.59	460.798	-231.4	-1328.92
56	E8	19	-950.824	492.063	-336.757	-838.415
57	E9	19	2520.27	773.821	238.32	-515.591
58	E10	19	419.587	680.496	643.589	-213.18
59	E11	19	-1130.94	5.082	-5.792	-301.117
60	E12	19	-1662.37	-335.84	-717.388	-2364.55
61	F1	19	699.103	730.738	124.443	-2476.93
62	F2	19	-2962.52	-407.257	-86.4475	-686.897
63	F3	19	36556.5	6194.5	4851.05	429.161
64	F4	19	1214.27	275.993	2.43544	-1754.31
65	F5	19	-771.171	81.5092	-8.98964	-1738.86
66	F6	19	1007.83	731.405	-136.695	-2198.02
67	F7	19	-3318.34	2.37136	-259.613	-1298.54
68	F8	19	-2962.58	429.457	-305.462	-2013.35
69	F9	19	-2182.32	519.013	-28.66	-1024.26
70	F10	19	-564.162	163.582	-463.099	-1162.74
71	F11	19	2063.89	915.518	758.562	-584.308
72	F12	19	-2587.65	420.654	-23.7947	-1465.36
73	G1	19	-4094.24	-59.5525	-1123.32	-2508.87
74	G2	19	426.368	7.59045	-299.568	-1463.23
75	G3	19	-1270.89	-374.441	-590.579	-1904.62
76	G4	19	-1559.83	79.0257	37.3344	-1585.72
77	G5	19	-2645.65	-171.621	-128.12	-1821.58
78	G6	19	-2834.82	-196.461	-1122.6	-2678.89
79	G7	19	-3199.09	-120.234	-373.301	-1611.11
80	G8	19	-2750.76	-314.507	-254.598	-2333.53
81	G9	19	18046.9	2242.78	1483.62	102.934
82	G10	19	-2624.22	-467.243	-6656.62	-1690.58
83	G11	19	-1040.69	31.2343	-137.987	-868.213
84	G12	19	-3054.94	-359.449	-408.571	-2685.29
85	H1	19	-6069.39	-714.287	-1566.55	-4524.05
86	H2	19	-2128.56	62.732	-988.418	-2774.77
87	H3	19	-3343.75	-374.972	-717.327	-3259.92
88	H4	19	-3985.46	-207.676	-896.754	-2818.53
89	H5	19	-3617.6	-214.396	-355.09	-1972.23
90	H6	19	50004.9	8459.08	6966.73	127.26
91	H7	19	-4622.87	-353.262	-353.608	-2113.43
92	H8	19	-1333.67	186.993	128.761	-2610.72
93	H9	19	-816.775	150.655	-235.575	-700.471
94	H10	19	-4700.91	-109.607	-946.778	-3211.31
95	H11	19	-2974.08	-187.18	-1.62424	-358.655
96	H12	19	-7938.52	-1727.07	-2014.28	-8038.4
1	A1	20	20320	11670.4	918529	-2398.47
2	A2	20	20270.4	11705.2	836817	-792.219
3	A3	20	20785.8	11958.9	808567	1055.47
4	A4	20	18897.9	11134.8	801518	-54.5962
5	A5	20	20204.6	12979.5	817579	1572.08
6	A6	20	20676.4	11935.2	888251	-75.824
7	A7	20	2673.69	2201.39	107.073	-676.429
8	A8	20	5338.68	5798.57	1525.95	-1226.65
9	A9	20	-2385.65	109.852	-1098.4	-1015.61
10	A10	20	245.093	302.942	-292.357	-2391.66
11	A11	20	-2541.78	-68.7788	-244.47	-986.252
12	A12	20	-4382.76	-1545.9	-1247.27	-6785.87
13	B1	20	11729.1	7735.71	812854	-596.458
14	B2	20	11871.9	7679.71	762352	476.124
15	B3	20	11820.6	7965.85	817365	1390.72
16	B4	20	10569.1	9922.18	726264	1336.79
17	B5	20	13484.7	10615.4	821373	2255.2
18	B6	20	7934.95	7168.74	706056	-107.814
19	B7	20	24563.1	16803.8	2103.22	-603.187
20	B8	20	-643.924	284.831	-733.438	-897.527
21	B9	20	-762.706	311.95	-30.7136	-1071.93
22	B10	20	5426.53	355.925	926.886	-987.106
23	B11	20	1740.16	365.939	776.268	-1201.16
24	B12	20	-3406.21	-1222.23	-682.44	-5572.18
25	C1	20	13827	3132.04	2523.59	-1865.52
26	C2	20	-2809.44	-151.169	-285.726	-1640.68
27	C3	20	-2573.65	-230.161	-451.838	-1759.72
28	C4	20	-1768.94	-218.124	-934.054	-1912.68
29	C5	20	-566.737	374.286	-510.734	-2008.87
30	C6	20	-2234.65	143.501	-745.783	-2118.72
31	C7	20	6264.48	1085.03	-87.0672	-2159.12
32	C8	20	-1940.31	623.912	-255.231	-1560.81
33	C9	20	-1694.77	-138.652	346.237	-877.996
34	C10	20	69368.3	7243.05	3718.43	-161.955
35	C11	20	-342.22	1452.69	-417.772	-1083.17
36	C12	20	-2291.85	674.869	74.1166	-2754.07
37	D1	20	-1905.22	49.1776	-775.966	-2094.58
38	D2	20	-1820.76	-257.807	-71.1904	-226.167
39	D3	20	-1391.21	155.914	-161.799	-1411.57
40	D4	20	9181.44	1324.53	659.052	-1164.28
41	D5	20	-1251.61	23.285	-306.259	-1463.85
42	D6	20	-2248.3	134.574	-621.389	-2352.6
43	D7	20	-2755.04	95.2883	-1437.41	-2063.84
44	D8	20	-1434.53	296.501	-355.284	-1860.84
45	D9	20	1294.09	346.177	900.416	-447.146
46	D10	20	-565.469	433.382	-331.937	-625.595
47	D11	20	91508.6	11628.5	5764.82	1369.99
48	D12	20	-5114.12	-345.614	-100.325	-2345.36
49	E1	20	-3273.06	-524.562	-759.346	-2254.13
50	E2	20	-1848.91	-62.3105	-324.497	-1280.59
51	E3	20	-1793.22	-173.332	-148.553	-980.08
52	E4	20	101850	17541.2	16815.5	5547.77
53	E5	20	592.426	506.532	146.224	-1456.73
54	E6	20	2454.55	722.515	-159.99	-1778
55	E7	20	496.288	375.733	-121.615	-1292.34
56	E8	20	-716.678	428.942	-214.517	-1087.36
57	E9	20	2082.98	776.486	241.987	-549.607
58	E10	20	262.562	437.49	729.091	-256.395
59	E11	20	-1570.04	-130.458	196.409	-491.616
60	E12	20	-1997.84	-247.827	-486.315	-2163.5
61	F1	20	878.555	697.842	121.556	-2354.24
62	F2	20	-2818.4	-605.652	78.9739	-811.33
63	F3	20	34405.5	5684.03	4749.85	209.15
64	F4	20	1193.36	428.633	57.4145	-1658.06
65	F5	20	-993.459	-143.909	-45.7992	-1591.88
66	F6	20	729.658	355.714	-133.121	-2036.47
67	F7	20	-3133.06	15.869	-252.696	-1239.2
68	F8	20	-3195.51	270.697	-294.133	-1882.36
69	F9	20	-2272.91	393.148	192.163	-917.745
70	F10	20	-704.869	98.0123	-223.419	-1270.75
71	F11	20	1591.57	523.17	576.021	-698.144
72	F12	20	-2918.47	302.679	-66.2289	-1615.94
73	G1	20	-3506.11	-184.746	-1156.28	-2453.19
74	G2	20	433.661	144.934	-177.455	-1393.57
75	G3	20	-1697.05	-237.095	-473.33	-1905.33
76	G4	20	-1784.71	257.236	-94.1256	-1502.62
77	G5	20	-2719.66	-200.833	-81.3637	-1852.06
78	G6	20	-2862.71	-145.404	-1198.53	-2394.24
79	G7	20	-3530.06	-115.109	-393.721	-1665.8
80	G8	20	-2946.15	-81.6741	-254.997	-2101
81	G9	20	14339.3	2012.62	1275.02	12.4584
82	G10	20	-2781.81	-383.811	-6695.25	-1581.89
83	G11	20	-1411.72	97.9703	-34.2045	-1028.02
84	G12	20	-3426.28	-154.771	-184.712	-2809.81
85	H1	20	-6538.48	-605.136	-1543.72	-4500.44
86	H2	20	-2017.53	33.3717	-880.175	-2988.19
87	H3	20	-3310.65	-791.406	-725.405	-3434.41
88	H4	20	-3827.16	-501.64	-1054.3	-2821.08
89	H5	20	-3785.87	-394.932	-470.436	-2033.86
90	H6	20	45781.5	7345.9	6550.76	-168.671
91	H7	20	-4679.55	-108.68	-275.178	-2165.33
92	H8	20	-1460.9	-62.0923	220.421	-2587.16
93	H9	20	-899.978	78.58	-392.79	-830.589
94	H10	20	-4949.98	-346.815	-1056.82	-3071.96
95	H11	20	-3332.23	-116.999	-109.08	-535.269
96	H12	20	-8106.35	-1998.82	-2102.85	-8060.83
1	A1	21	53278.5	22355.3	948764	-2894.03
2	A2	21	53537.1	21277.1	862524	-1331.4
3	A3	21	52489.3	20528.4	833202	822.625
4	A4	21	50271.8	18918.8	825785	-114.425
5	A5	21	53292.7	20814.9	846638	1299.97
6	A6	21	58222.6	20625.8	917477	-310.956
7	A7	21	3057.16	2391.11	13.9661	-842.121
8	A8	21	6180.65	6076.35	1568.14	-1432.18
9	A9	21	-1536.64	303.327	-1134.96	-1351.11
10	A10	21	118.667	-19.0389	-395.665	-2681.87
11	A11	21	-2558.23	-201.731	-561.982	-1051.22
12	A12	21	-4172.35	-1284.08	-993.132	-6898.96
13	B1	21	36949.1	14344.4	834821	-802.473
14	B2	21	35848.4	13296.3	783562	46.5944
15	B3	21	37822.7	13432	848220	1350.06
16	B4	21	35060.4	14822.1	745581	926.811
17	B5	21	43481	15935.7	841453	1940.75
18	B6	21	32202.8	11596.5	730257	-558.776
19	B7	21	27053.1	17283.1	2213.57	-492.534
20	B8	21	-81.254	339.507	-687.345	-840.296
21	B9	21	-571.596	376.03	69.8657	-1154.75
22	B10	21	5646.82	537.699	838.192	-939.169
23	B11	21	1827.32	109	588.594	-965.262
24	B12	21	-3006.96	-846.829	-731.887	-5485.37
25	C1	21	14957.2	3448.88	2717.65	-1800.55
26	C2	21	-2614.68	1.76234	-94.6207	-1482.11
27	C3	21	-2370.36	-253.685	-399.394	-1818.44
28	C4	21	-1434.08	-46.511	-710.335	-2053.59
29	C5	21	27.7252	199.757	-544.068	-1828.17
30	C6	21	-1643.31	264.714	-468.452	-2039.75
31	C7	21	7220.63	1191.69	63.8879	-2174.81
32	C8	21	-1773.9	764.743	-121.855	-1513.22
33	C9	21	-1463.32	-118.276	345.021	-777.874
34	C10	21	76003.5	7656.09	4152.02	102.745
35	C11	21	-3.70278	1465.46	-178.335	-973.81
36	C12	21	-1523.68	751.899	372.607	-2649.37
37	D1	21	-2022.93	419.024	-678.583	-2216.33
38	D2	21	-1498.7	48.1833	-46.5117	-417.412
39	D3	21	-1175.36	186.706	-294.463	-1245.58
40	D4	21	10101.6	1374.82	592.326	-1232.14
41	D5	21	-1581.98	110.604	-577.513	-1430.61
42	D6	21	-2230.78	136.526	-464.958	-2318.36
[truncated: 16,758 more rows]

## Sheet: 扩增数据
仪器名称	S22090197
仪器型号	QuantStudio™ 1 Plus System
仪器序列号	S22090197
信号平滑化	true
创建日期	2024-01-18 16:47:55 下午 CST
加热模块类型	96-Well 0.2-mL Block
参比荧光	ROX
在某个阶段/循环分析	阶段2, 步骤2
实验名称	2024-01-17_133509
实验文件名	C:\Users\DELL\Desktop\ZN\20240117RT-PCR\2024-01-17_133509.eds
实验类型	定量 - 比较 Cт (ΔΔCт)
实验运行结束时间	2024-01-17 15:13:04 下午 CST
校准 Background 已过期	No
校准 Background 执行	09-07-2022
校准 Pure Dye CY5 已过期	No
校准 Pure Dye CY5 执行	09-07-2022
校准 Pure Dye FAM 已过期	No
校准 Pure Dye FAM 执行	09-07-2022
校准 Pure Dye JUN 已过期	No
校准 Pure Dye JUN 执行	09-07-2022
校准 Pure Dye MUSTANG PURPLE 已过期	No
校准 Pure Dye MUSTANG PURPLE 执行	09-07-2022
校准 Pure Dye ROX 已过期	No
校准 Pure Dye ROX 执行	09-07-2022
校准 Pure Dye SYBR 已过期	No
校准 Pure Dye SYBR 执行	09-07-2022
校准 Pure Dye VIC 已过期	No
校准 Pure Dye VIC 执行	09-07-2022
校准 ROI 已过期	No
校准 ROI 执行	09-07-2022
校准 Uniformity 已过期	No
校准 Uniformity 执行	09-07-2022
溶解曲线阶段	Stage3
试剂	SYBR_GREEN
读后阶段/步骤数
量化循环数方法	Ct
预读阶段/步骤数
反应孔	反应孔位置	循环数	基因名称	Rn	ΔRn
1	A1	1	GAPDH	-0.0290544	0.00089853
1	A1	2	GAPDH	-0.0280323	0.000448846
1	A1	3	GAPDH	-0.0265492	0.000460079
1	A1	4	GAPDH	-0.0254489	8.86209e-05
1	A1	5	GAPDH	-0.0247992	-0.000733426
1	A1	6	GAPDH	-0.0231819	-0.000587917
1	A1	7	GAPDH	-0.020593	0.000529189
1	A1	8	GAPDH	-0.0191697	0.000480676
1	A1	9	GAPDH	-0.0179232	0.000255404
1	A1	10	GAPDH	-0.0170047	-0.000297866
1	A1	11	GAPDH	-0.0161623	-0.000927327
1	A1	12	GAPDH	-0.0130306	0.000732566
1	A1	13	GAPDH	-0.00758166	0.00470977
1	A1	14	GAPDH	0.00379077	0.0146104
1	A1	15	GAPDH	0.0238843	0.0332321
1	A1	16	GAPDH	0.0533021	0.0611782
1	A1	17	GAPDH	0.0889174	0.0953217
1	A1	18	GAPDH	0.124677	0.12961
1	A1	19	GAPDH	0.154934	0.158395
1	A1	20	GAPDH	0.182185	0.184174
1	A1	21	GAPDH	0.205498	0.206016
1	A1	22	GAPDH	0.224607	0.223652
1	A1	23	GAPDH	0.238282	0.235855
1	A1	24	GAPDH	0.24698	0.243081
1	A1	25	GAPDH	0.253691	0.248321
1	A1	26	GAPDH	0.258223	0.251381
1	A1	27	GAPDH	0.261117	0.252804
1	A1	28	GAPDH	0.263401	0.253616
1	A1	29	GAPDH	0.264486	0.253229
1	A1	30	GAPDH	0.265563	0.252834
1	A1	31	GAPDH	0.266956	0.252755
1	A1	32	GAPDH	0.267715	0.252042
1	A1	33	GAPDH	0.268374	0.25123
1	A1	34	GAPDH	0.267643	0.249026
1	A1	35	GAPDH	0.267386	0.247298
1	A1	36	GAPDH	0.266269	0.244709
1	A1	37	GAPDH	0.265974	0.242942
1	A1	38	GAPDH	0.265609	0.241105
1	A1	39	GAPDH	0.265064	0.239089
1	A1	40	GAPDH	0.264243	0.236796
2	A2	1	GAPDH	-0.0377435	0.001875
2	A2	2	GAPDH	-0.0361806	0.000637234
2	A2	3	GAPDH	-0.0331501	0.000867053
2	A2	4	GAPDH	-0.0304038	0.000812707
2	A2	5	GAPDH	-0.0283078	0.000108032
2	A2	6	GAPDH	-0.0263611	-0.000745902
2	A2	7	GAPDH	-0.0240004	-0.00118582
2	A2	8	GAPDH	-0.0211351	-0.00112112
2	A2	9	GAPDH	-0.0180497	-0.000836377
2	A2	10	GAPDH	-0.0134946	0.000918033
2	A2	11	GAPDH	-0.0111113	0.000500697
2	A2	12	GAPDH	-0.00812863	0.000682697
2	A2	13	GAPDH	-0.00187172	0.00413896
2	A2	14	GAPDH	0.010654	0.013864
2	A2	15	GAPDH	0.0319018	0.0323112
2	A2	16	GAPDH	0.0627316	0.0603403
2	A2	17	GAPDH	0.099695	0.094503
2	A2	18	GAPDH	0.137518	0.129525
2	A2	19	GAPDH	0.170815	0.160022
2	A2	20	GAPDH	0.20063	0.187037
2	A2	21	GAPDH	0.226737	0.210342
2	A2	22	GAPDH	0.247412	0.228217
2	A2	23	GAPDH	0.261029	0.239033
2	A2	24	GAPDH	0.270833	0.246036
2	A2	25	GAPDH	0.278248	0.250651
2	A2	26	GAPDH	0.282867	0.252469
2	A2	27	GAPDH	0.286056	0.252858
2	A2	28	GAPDH	0.288279	0.25228
2	A2	29	GAPDH	0.290034	0.251234
2	A2	30	GAPDH	0.290851	0.249251
2	A2	31	GAPDH	0.292084	0.247683
2	A2	32	GAPDH	0.292588	0.245386
2	A2	33	GAPDH	0.291806	0.241804
2	A2	34	GAPDH	0.292419	0.239616
2	A2	35	GAPDH	0.292777	0.237173
2	A2	36	GAPDH	0.291806	0.233401
2	A2	37	GAPDH	0.291099	0.229894
2	A2	38	GAPDH	0.290935	0.226929
2	A2	39	GAPDH	0.289939	0.223133
2	A2	40	GAPDH	0.289415	0.219808
3	A3	1	GAPDH	-0.0398596	0.00154035
3	A3	2	GAPDH	-0.0383297	7.14681e-05
3	A3	3	GAPDH	-0.0345294	0.000872925
3	A3	4	GAPDH	-0.0316441	0.000759406
3	A3	5	GAPDH	-0.0290935	0.00031123
3	A3	6	GAPDH	-0.026812	-0.000406183
3	A3	7	GAPDH	-0.0251156	-0.00170857
3	A3	8	GAPDH	-0.0218916	-0.00148339
3	A3	9	GAPDH	-0.0180728	-0.000663386
3	A3	10	GAPDH	-0.0133581	0.00105245
3	A3	11	GAPDH	-0.0107232	0.000688554
3	A3	12	GAPDH	-0.00783594	0.000576956
3	A3	13	GAPDH	-0.00170321	0.00371086
3	A3	14	GAPDH	0.0108178	0.013233
3	A3	15	GAPDH	0.0326268	0.0320432
3	A3	16	GAPDH	0.0638478	0.0602654
3	A3	17	GAPDH	0.101936	0.0953549
3	A3	18	GAPDH	0.141232	0.131652
3	A3	19	GAPDH	0.17594	0.163361
3	A3	20	GAPDH	0.207314	0.191736
3	A3	21	GAPDH	0.233119	0.214542
3	A3	22	GAPDH	0.253261	0.231686
3	A3	23	GAPDH	0.267815	0.24324
3	A3	24	GAPDH	0.278175	0.250602
3	A3	25	GAPDH	0.286639	0.256068
3	A3	26	GAPDH	0.292019	0.258449
3	A3	27	GAPDH	0.295149	0.25858
3	A3	28	GAPDH	0.297735	0.258167
3	A3	29	GAPDH	0.29997	0.257403
3	A3	30	GAPDH	0.301336	0.25577
3	A3	31	GAPDH	0.301315	0.25275
3	A3	32	GAPDH	0.302406	0.250842
3	A3	33	GAPDH	0.302729	0.248167
3	A3	34	GAPDH	0.301696	0.244135
3	A3	35	GAPDH	0.300971	0.240411
3	A3	36	GAPDH	0.300507	0.236948
3	A3	37	GAPDH	0.300022	0.233464
3	A3	38	GAPDH	0.299995	0.230438
3	A3	39	GAPDH	0.299413	0.226857
3	A3	40	GAPDH	0.298556	0.223002
4	A4	1	GAPDH	-0.0404179	-0.000272416
4	A4	2	GAPDH	-0.039395	-0.00155067
4	A4	3	GAPDH	-0.0364917	-0.000948493
4	A4	4	GAPDH	-0.03366	-0.00041788
4	A4	5	GAPDH	-0.0312568	-0.00031575
4	A4	6	GAPDH	-0.0293964	-0.000756519
4	A4	7	GAPDH	-0.027923	-0.00158422
4	A4	8	GAPDH	-0.0248066	-0.000768881
4	A4	9	GAPDH	-0.0209738	0.00076279
4	A4	10	GAPDH	-0.0142092	0.00522628
4	A4	11	GAPDH	-0.0132535	0.00388091
4	A4	12	GAPDH	-0.0138414	0.000991874
4	A4	13	GAPDH	-0.0137663	-0.00123417
4	A4	14	GAPDH	-0.0129694	-0.00273835
4	A4	15	GAPDH	-0.0100275	-0.00209759
4	A4	16	GAPDH	-0.00386884	0.00176002
4	A4	17	GAPDH	0.00717435	0.0105021
4	A4	18	GAPDH	0.0274581	0.0284847
4	A4	19	GAPDH	0.0586434	0.057369
4	A4	20	GAPDH	0.099102	0.0955265
4	A4	21	GAPDH	0.139717	0.133841
4	A4	22	GAPDH	0.175705	0.167527
4	A4	23	GAPDH	0.207325	0.196846
4	A4	24	GAPDH	0.233283	0.220503
4	A4	25	GAPDH	0.253998	0.238916
4	A4	26	GAPDH	0.269212	0.25183
4	A4	27	GAPDH	0.279839	0.260156
4	A4	28	GAPDH	0.288152	0.266167
4	A4	29	GAPDH	0.293241	0.268956
4	A4	30	GAPDH	0.29687	0.270284
4	A4	31	GAPDH	0.299676	0.270788
4	A4	32	GAPDH	0.301327	0.270138
4	A4	33	GAPDH	0.30234	0.26885
4	A4	34	GAPDH	0.302508	0.266717
4	A4	35	GAPDH	0.303053	0.264961
4	A4	36	GAPDH	0.302624	0.26223
4	A4	37	GAPDH	0.302927	0.260233
4	A4	38	GAPDH	0.3031	0.258104
4	A4	39	GAPDH	0.302894	0.255597
4	A4	40	GAPDH	0.302362	0.252764
5	A5	1	GAPDH	-0.0388068	-0.00073144
5	A5	2	GAPDH	-0.0376789	-0.00193405
5	A5	3	GAPDH	-0.0345999	-0.00118561
5	A5	4	GAPDH	-0.0316244	-0.00054065
5	A5	5	GAPDH	-0.0292518	-0.000498618
5	A5	6	GAPDH	-0.0267875	-0.000364921
5	A5	7	GAPDH	-0.0251955	-0.00110346
5	A5	8	GAPDH	-0.0219644	-0.000202847
5	A5	9	GAPDH	-0.0186995	0.000731473
5	A5	10	GAPDH	-0.0128393	0.00426113
5	A5	11	GAPDH	-0.0111597	0.00361014
5	A5	12	GAPDH	-0.0113145	0.00112473
5	A5	13	GAPDH	-0.0112032	-0.00109447
5	A5	14	GAPDH	-0.010406	-0.00262781
5	A5	15	GAPDH	-0.0075567	-0.00210909
5	A5	16	GAPDH	-0.00152028	0.00159677
5	A5	17	GAPDH	0.00962581	0.0104123
5	A5	18	GAPDH	0.028924	0.0273799
5	A5	19	GAPDH	0.0597448	0.0558702
5	A5	20	GAPDH	0.100471	0.0942656
5	A5	21	GAPDH	0.142137	0.133601
5	A5	22	GAPDH	0.180105	0.169239
5	A5	23	GAPDH	0.212163	0.198966
5	A5	24	GAPDH	0.238279	0.222751
5	A5	25	GAPDH	0.259777	0.241919
5	A5	26	GAPDH	0.275426	0.255238
5	A5	27	GAPDH	0.287473	0.264954
5	A5	28	GAPDH	0.295829	0.27098
5	A5	29	GAPDH	0.299861	0.272681
5	A5	30	GAPDH	0.303454	0.273943
5	A5	31	GAPDH	0.306045	0.274203
5	A5	32	GAPDH	0.307339	0.273167
5	A5	33	GAPDH	0.308479	0.271976
5	A5	34	GAPDH	0.309228	0.270395
5	A5	35	GAPDH	0.310243	0.269079
5	A5	36	GAPDH	0.310053	0.266559
5	A5	37	GAPDH	0.309286	0.263462
5	A5	38	GAPDH	0.308801	0.260646
5	A5	39	GAPDH	0.308337	0.257851
5	A5	40	GAPDH	0.30712	0.254304
6	A6	1	GAPDH	-0.0324528	-0.00036616
6	A6	2	GAPDH	-0.0315635	-0.00138882
6	A6	3	GAPDH	-0.028837	-0.000574332
6	A6	4	GAPDH	-0.0266263	-0.00027553
6	A6	5	GAPDH	-0.0246156	-0.0001769
6	A6	6	GAPDH	-0.0233891	-0.000862349
6	A6	7	GAPDH	-0.0219281	-0.00131334
6	A6	8	GAPDH	-0.0188991	-0.000196323
6	A6	9	GAPDH	-0.0159164	0.000874442
6	A6	10	GAPDH	-0.0110909	0.00378801
6	A6	11	GAPDH	-0.0103988	0.00256808
6	A6	12	GAPDH	-0.010542	0.000512923
6	A6	13	GAPDH	-0.0104739	-0.00133094
6	A6	14	GAPDH	-0.00923298	-0.00200202
6	A6	15	GAPDH	-0.00633071	-0.00101173
6	A6	16	GAPDH	-0.000114458	0.00329255
6	A6	17	GAPDH	0.0120983	0.0135934
6	A6	18	GAPDH	0.0333416	0.0329246
6	A6	19	GAPDH	0.0660516	0.0637227
6	A6	20	GAPDH	0.107877	0.103636
6	A6	21	GAPDH	0.1493	0.143147
6	A6	22	GAPDH	0.187388	0.179323
6	A6	23	GAPDH	0.220855	0.210878
6	A6	24	GAPDH	0.247093	0.235204
6	A6	25	GAPDH	0.268647	0.254846
6	A6	26	GAPDH	0.284668	0.268955
6	A6	27	GAPDH	0.29574	0.278116
6	A6	28	GAPDH	0.304866	0.285329
6	A6	29	GAPDH	0.310816	0.289367
6	A6	30	GAPDH	0.314131	0.29077
6	A6	31	GAPDH	0.316698	0.291425
6	A6	32	GAPDH	0.318802	0.291618
6	A6	33	GAPDH	0.319787	0.290691
6	A6	34	GAPDH	0.319318	0.28831
6	A6	35	GAPDH	0.319421	0.286501
6	A6	36	GAPDH	0.319292	0.28446
6	A6	37	GAPDH	0.319938	0.283193
6	A6	38	GAPDH	0.320579	0.281922
6	A6	39	GAPDH	0.320293	0.279725
6	A6	40	GAPDH	0.318905	0.276424
7	A7	1
7	A7	2
7	A7	3
7	A7	4
7	A7	5
7	A7	6
7	A7	7
7	A7	8
7	A7	9
7	A7	10
7	A7	11
7	A7	12
7	A7	13
7	A7	14
7	A7	15
7	A7	16
7	A7	17
7	A7	18
7	A7	19
7	A7	20
7	A7	21
7	A7	22
7	A7	23
7	A7	24
7	A7	25
7	A7	26
7	A7	27
7	A7	28
7	A7	29
7	A7	30
7	A7	31
7	A7	32
7	A7	33
7	A7	34
7	A7	35
7	A7	36
7	A7	37
7	A7	38
7	A7	39
7	A7	40
8	A8	1
8	A8	2
8	A8	3
8	A8	4
8	A8	5
8	A8	6
8	A8	7
8	A8	8
8	A8	9
8	A8	10
8	A8	11
8	A8	12
8	A8	13
8	A8	14
8	A8	15
8	A8	16
8	A8	17
8	A8	18
8	A8	19
8	A8	20
8	A8	21
8	A8	22
8	A8	23
8	A8	24
8	A8	25
8	A8	26
8	A8	27
8	A8	28
8	A8	29
8	A8	30
8	A8	31
8	A8	32
8	A8	33
8	A8	34
8	A8	35
8	A8	36
8	A8	37
8	A8	38
8	A8	39
8	A8	40
9	A9	1
9	A9	2
9	A9	3
9	A9	4
9	A9	5
9	A9	6
9	A9	7
9	A9	8
9	A9	9
9	A9	10
9	A9	11
9	A9	12
9	A9	13
9	A9	14
9	A9	15
9	A9	16
9	A9	17
9	A9	18
9	A9	19
9	A9	20
9	A9	21
9	A9	22
9	A9	23
9	A9	24
9	A9	25
9	A9	26
9	A9	27
9	A9	28
9	A9	29
9	A9	30
9	A9	31
9	A9	32
9	A9	33
9	A9	34
9	A9	35
9	A9	36
9	A9	37
9	A9	38
9	A9	39
9	A9	40
10	A10	1
10	A10	2
10	A10	3
10	A10	4
10	A10	5
10	A10	6
10	A10	7
10	A10	8
10	A10	9
10	A10	10
10	A10	11
10	A10	12
10	A10	13
10	A10	14
10	A10	15
10	A10	16
10	A10	17
10	A10	18
10	A10	19
10	A10	20
10	A10	21
10	A10	22
10	A10	23
10	A10	24
10	A10	25
10	A10	26
10	A10	27
10	A10	28
10	A10	29
10	A10	30
10	A10	31
10	A10	32
10	A10	33
10	A10	34
10	A10	35
10	A10	36
10	A10	37
10	A10	38
10	A10	39
10	A10	40
11	A11	1
11	A11	2
11	A11	3
11	A11	4
11	A11	5
11	A11	6
11	A11	7
11	A11	8
11	A11	9
11	A11	10
11	A11	11
11	A11	12
11	A11	13
11	A11	14
11	A11	15
11	A11	16
11	A11	17
11	A11	18
11	A11	19
11	A11	20
11	A11	21
11	A11	22
11	A11	23
11	A11	24
11	A11	25
11	A11	26
11	A11	27
11	A11	28
11	A11	29
11	A11	30
11	A11	31
11	A11	32
11	A11	33
11	A11	34
11	A11	35
11	A11	36
11	A11	37
11	A11	38
11	A11	39
11	A11	40
12	A12	1
12	A12	2
12	A12	3
12	A12	4
12	A12	5
12	A12	6
12	A12	7
12	A12	8
12	A12	9
12	A12	10
12	A12	11
12	A12	12
12	A12	13
12	A12	14
12	A12	15
12	A12	16
12	A12	17
12	A12	18
12	A12	19
12	A12	20
12	A12	21
12	A12	22
12	A12	23
12	A12	24
12	A12	25
12	A12	26
12	A12	27
12	A12	28
12	A12	29
12	A12	30
12	A12	31
12	A12	32
12	A12	33
12	A12	34
12	A12	35
12	A12	36
12	A12	37
12	A12	38
12	A12	39
12	A12	40
13	B1	1	KCNH6	-0.0407576	-0.00782084
13	B1	2	KCNH6	-0.039983	-0.0069438
13	B1	3	KCNH6	-0.0383626	-0.00522096
13	B1	4	KCNH6	-0.0376409	-0.0043969
13	B1	5	KCNH6	-0.0366761	-0.00332963
13	B1	6	KCNH6	-0.0360007	-0.00255181
13	B1	7	KCNH6	-0.035376	-0.00182467
13	B1	8	KCNH6	-0.0339328	-0.000278935
13	B1	9	KCNH6	-0.0320863	0.00166994
13	B1	10	KCNH6	-0.0305183	0.00334038
13	B1	11	KCNH6	-0.0300337	0.00392749
13	B1	12	KCNH6	-0.0302842	0.00377937
13	B1	13	KCNH6	-0.0308048	0.00336124
13	B1	14	KCNH6	-0.0310574	0.00321109
13	B1	15	KCNH6	-0.0314339	0.00293704
13	B1	16	KCNH6	-0.0321122	0.00236121
13	B1	17	KCNH6	-0.0327976	0.00177818
13	B1	18	KCNH6	-0.0338608	0.000817476
13	B1	19	KCNH6	-0.0344388	0.000341893
13	B1	20	KCNH6	-0.0345308	0.000352308
13	B1	21	KCNH6	-0.0344949	0.00049072
13	B1	22	KCNH6	-0.0348779	0.000210149
13	B1	23	KCNH6	-0.0354704	-0.00027988
13	B1	24	KCNH6	-0.0359413	-0.000648365
13	B1	25	KCNH6	-0.0362779	-0.000882504
13	B1	26	KCNH6	-0.0363876	-0.000889814
13	B1	27	KCNH6	-0.036951	-0.00135072
13	B1	28	KCNH6	-0.0374532	-0.00175047
13	B1	29	KCNH6	-0.0379709	-0.00216578
13	B1	30	KCNH6	-0.0381375	-0.0022299
13	B1	31	KCNH6	-0.0376812	-0.00167119
13	B1	32	KCNH6	-0.0375867	-0.00147422
13	B1	33	KCNH6	-0.0364177	-0.000202757
13	B1	34	KCNH6	-0.0337473	0.00257003
13	B1	35	KCNH6	-0.0296751	0.00674468
13	B1	36	KCNH6	-0.0218015	0.0147208
13	B1	37	KCNH6	-0.0063159	0.0303088
13	B1	38	KCNH6	0.0182284	0.0549556
13	B1	39	KCNH6	0.0516348	0.0884644
13	B1	40	KCNH6	0.084646	0.121578
14	B2	1	KCNH6	-0.042706	-0.00881785
14	B2	2	KCNH6	-0.0422535	-0.00832692
14	B2	3	KCNH6	-0.0401184	-0.00615337
14	B2	4	KCNH6	-0.0389569	-0.00495339
14	B2	5	KCNH6	-0.0379335	-0.00389146
14	B2	6	KCNH6	-0.0372648	-0.00318428
14	B2	7	KCNH6	-0.036192	-0.00207306
14	B2	8	KCNH6	-0.0345853	-0.00042787
14	B2	9	KCNH6	-0.0326886	0.00150736
14	B2	10	KCNH6	-0.0302582	0.00397623
14	B2	11	KCNH6	-0.0293417	0.00493118
14	B2	12	KCNH6	-0.0297789	0.00453241
14	B2	13	KCNH6	-0.0303587	0.0039911
14	B2	14	KCNH6	-0.0308193	0.00356905
14	B2	15	KCNH6	-0.0314909	0.00293589
14	B2	16	KCNH6	-0.031998	0.00246722
14	B2	17	KCNH6	-0.032222	0.00228171
14	B2	18	KCNH6	-0.0329651	0.0015771
14	B2	19	KCNH6	-0.0334704	0.00111029
14	B2	20	KCNH6	-0.0336907	0.000928457
14	B2	21	KCNH6	-0.0341947	0.000462969
14	B2	22	KCNH6	-0.0345739	0.000122222
14	B2	23	KCNH6	-0.0350662	-0.000331617
14	B2	24	KCNH6	-0.0355702	-0.000797142
14	B2	25	KCNH6	-0.0359622	-0.00115064
14	B2	26	KCNH6	-0.0364396	-0.00158954
14	B2	27	KCNH6	-0.037019	-0.00213048
14	B2	28	KCNH6	-0.0374532	-0.00252626
14	B2	29	KCNH6	-0.0373941	-0.00242868
14	B2	30	KCNH6	-0.0372337	-0.00222978
14	B2	31	KCNH6	-0.0369416	-0.00189915
14	B2	32	KCNH6	-0.0364091	-0.00132821
14	B2	33	KCNH6	-0.0352654	-0.000146067
14	B2	34	KCNH6	-0.03231	0.00284782
14	B2	35	KCNH6	-0.0267688	0.0084275
14	B2	36	KCNH6	-0.0170803	0.0181545
14	B2	37	KCNH6	0.000105973	0.0353792
14	B2	38	KCNH6	0.0275282	0.06284
14	B2	39	KCNH6	0.0645319	0.0998822
14	B2	40	KCNH6	0.100104	0.135493
15	B3	1	KCNH6	-0.0464414	-0.00986646
15	B3	2	KCNH6	-0.0458079	-0.00920583
15	B3	3	KCNH6	-0.0443636	-0.00773448
15	B3	4	KCNH6	-0.043273	-0.00661679
15	B3	5	KCNH6	-0.0421885	-0.00550525
15	B3	6	KCNH6	-0.0410456	-0.00433531
15	B3	7	KCNH6	-0.0394302	-0.00269284
15	B3	8	KCNH6	-0.0382124	-0.00144797
15	B3	9	KCNH6	-0.0360363	0.000755219
15	B3	10	KCNH6	-0.0317042	0.00511439
15	B3	11	KCNH6	-0.0309407	0.005905
15	B3	12	KCNH6	-0.0315039	0.00536883
15	B3	13	KCNH6	-0.0320663	0.0048335
15	B3	14	KCNH6	-0.0325736	0.00435325
15	B3	15	KCNH6	-0.0329694	0.00398454
15	B3	16	KCNH6	-0.0333909	0.00359014
15	B3	17	KCNH6	-0.0339536	0.00305447
15	B3	18	KCNH6	-0.034484	0.00255116
15	B3	19	KCNH6	-0.0350085	0.00205369
15	B3	20	KCNH6	-0.0355777	0.00151154
15	B3	21	KCNH6	-0.0360011	0.0011152
15	B3	22	KCNH6	-0.0364859	0.000657542
15	B3	23	KCNH6	-0.036789	0.000381457
15	B3	24	KCNH6	-0.0370623	0.000135241
15	B3	25	KCNH6	-0.0376169	-0.000392312
15	B3	26	KCNH6	-0.038157	-0.000905299
15	B3	27	KCNH6	-0.0386039	-0.00132511
15	B3	28	KCNH6	-0.0391227	-0.00181684
15	B3	29	KCNH6	-0.0395719	-0.00223898
15	B3	30	KCNH6	-0.0397771	-0.00241713
15	B3	31	KCNH6	-0.0400752	-0.00268817
15	B3	32	KCNH6	-0.0398442	-0.0024301
15	B3	33	KCNH6	-0.0394217	-0.00198053
15	B3	34	KCNH6	-0.0390204	-0.00155214
15	B3	35	KCNH6	-0.0367812	0.000714096
15	B3	36	KCNH6	-0.0330636	0.0044588
15	B3	37	KCNH6	-0.0254075	0.0121419
15	B3	38	KCNH6	-0.0120703	0.0255062
15	B3	39	KCNH6	0.00984971	0.0474533
15	B3	40	KCNH6	0.0357244	0.073355
16	B4	1	KCNH6	-0.0444177	-0.00937931
16	B4	2	KCNH6	-0.0438838	-0.00891863
16	B4	3	KCNH6	-0.0421322	-0.00724016
16	B4	4	KCNH6	-0.0398371	-0.00501823
16	B4	5	KCNH6	-0.0383659	-0.00362022
16	B4	6	KCNH6	-0.0371293	-0.00245675
16	B4	7	KCNH6	-0.0366154	-0.00201603
16	B4	8	KCNH6	-0.0358031	-0.00127694
16	B4	9	KCNH6	-0.0343197	0.000133275
16	B4	10	KCNH6	-0.0308435	0.00353638
16	B4	11	KCNH6	-0.0285443	0.00576235
16	B4	12	KCNH6	-0.028428	0.00580548
16	B4	13	KCNH6	-0.0290459	0.00511439
16	B4	14	KCNH6	-0.0295781	0.00450901
16	B4	15	KCNH6	-0.0301023	0.00391166
16	B4	16	KCNH6	-0.030985	0.00295579
16	B4	17	KCNH6	-0.0316506	0.00221701
16	B4	18	KCNH6	-0.0321979	0.00159658
16	B4	19	KCNH6	-0.0326476	0.00107376
16	B4	20	KCNH6	-0.0328274	0.000820699
16	B4	21	KCNH6	-0.0335191	5.58359e-05
16	B4	22	KCNH6	-0.0341491	-0.000647299
16	B4	23	KCNH6	-0.0346603	-0.00123165
16	B4	24	KCNH6	-0.0352711	-0.00191559
16	B4	25	KCNH6	-0.0356848	-0.00240247
16	B4	26	KCNH6	-0.0357291	-0.00252002
16	B4	27	KCNH6	-0.0358132	-0.00267726
16	B4	28	KCNH6	-0.0359386	-0.0028758
16	B4	29	KCNH6	-0.0352858	-0.00229616
16	B4	30	KCNH6	-0.0340168	-0.00110035
16	B4	31	KCNH6	-0.0310406	0.00180271
16	B4	32	KCNH6	-0.0253416	0.0074285
16	B4	33	KCNH6	-0.0147106	0.0179863
16	B4	34	KCNH6	0.00446073	0.0370845
16	B4	35	KCNH6	0.0338873	0.0664379
16	B4	36	KCNH6	0.0739779	0.106455
16	B4	37	KCNH6	0.119762	0.152166
16	B4	38	KCNH6	0.161921	0.194252
16	B4	39	KCNH6	0.196073	0.228331
16	B4	40	KCNH6	0.219302	0.251487
17	B5	1	KCNH6	-0.0447855	-0.0130616
17	B5	2	KCNH6	-0.0440735	-0.012457
17	B5	3	KCNH6	-0.0414542	-0.00994508
17	B5	4	KCNH6	-0.0390534	-0.00765172
17	B5	5	KCNH6	-0.0371166	-0.00582228
17	B5	6	KCNH6	-0.0351316	-0.00394466
17	B5	7	KCNH6	-0.0336853	-0.00260582
17	B5	8	KCNH6	-0.0322741	-0.00130194
17	B5	9	KCNH6	-0.0300538	0.000810935
17	B5	10	KCNH6	-0.0252748	0.00548257
17	B5	11	KCNH6	-0.0237116	0.00693839
17	B5	12	KCNH6	-0.0235174	0.00702516
17	B5	13	KCNH6	-0.0238391	0.00659604
17	B5	14	KCNH6	-0.0244667	0.00586113
17	B5	15	KCNH6	-0.0250919	0.00512846
17	B5	16	KCNH6	-0.0257747	0.00433826
17	B5	17	KCNH6	-0.026558	0.0034476
17	B5	18	KCNH6	-0.0272203	0.00267793
17	B5	19	KCNH6	-0.0277806	0.00201022
17	B5	20	KCNH6	-0.0283593	0.00132412
17	B5	21	KCNH6	-0.0288273	0.000748733
17	B5	22	KCNH6	-0.0294728	-4.10496e-06
17	B5	23	KCNH6	-0.0300908	-0.000729529
17	B5	24	KCNH6	-0.0305585	-0.00130466
17	B5	25	KCNH6	-0.0310602	-0.00191376
17	B5	26	KCNH6	-0.0314789	-0.00243977
17	B5	27	KCNH6	-0.0319823	-0.00305057
17	B5	28	KCNH6	-0.0322231	-0.0033988
17	B5	29	KCNH6	-0.0323016	-0.00358467
17	B5	30	KCNH6	-0.031982	-0.00337245
17	B5	31	KCNH6	-0.0306276	-0.00212549
17	B5	32	KCNH6	-0.027589	0.000805753
17	B5	33	KCNH6	-0.021583	0.00670437
17	B5	34	KCNH6	-0.0107491	0.0174309
17	B5	35	KCNH6	0.00808919	0.0361618
17	B5	36	KCNH6	0.0382711	0.0662363
17	B5	37	KCNH6	0.0786425	0.1065
17	B5	38	KCNH6	0.123809	0.151559
17	B5	39	KCNH6	0.167016	0.194659
17	B5	40	KCNH6	0.198806	0.226341
18	B6	1	KCNH6	-0.0435559	-0.00818819
18	B6	2	KCNH6	-0.042983	-0.00753474
18	B6	3	KCNH6	-0.0418219	-0.00629304
18	B6	4	KCNH6	-0.0406985	-0.00508917
18	B6	5	KCNH6	-0.039525	-0.00383511
18	B6	6	KCNH6	-0.0379808	-0.00221028
18	B6	7	KCNH6	-0.0372744	-0.00142334
18	B6	8	KCNH6	-0.0356544	0.00027721
18	B6	9	KCNH6	-0.0337053	0.00230686
18	B6	10	KCNH6	-0.031861	0.00423174
18	B6	11	KCNH6	-0.031426	0.0047473
18	B6	12	KCNH6	-0.0319136	0.00434025
18	B6	13	KCNH6	-0.0325586	0.00377584
18	B6	14	KCNH6	-0.0331862	0.00322872
18	B6	15	KCNH6	-0.0337043	0.00279123
18	B6	16	KCNH6	-0.0342828	0.00229332
18	B6	17	KCNH6	-0.035047	0.00160965
18	B6	18	KCNH6	-0.0357678	0.000969387
18	B6	19	KCNH6	-0.0364373	0.000380481
18	B6	20	KCNH6	-0.0368479	5.04203e-05
18	B6	21	KCNH6	-0.037087	-0.000108166
18	B6	22	KCNH6	-0.0376035	-0.000544107
18	B6	23	KCNH6	-0.0381386	-0.000998585
18	B6	24	KCNH6	-0.038644	-0.00142341
18	B6	25	KCNH6	-0.0388154	-0.00151428
18	B6	26	KCNH6	-0.0391262	-0.00174453
18	B6	27	KCNH6	-0.0397429	-0.00228068
18	B6	28	KCNH6	-0.04005	-0.00250721
18	B6	29	KCNH6	-0.0394355	-0.00181215
18	B6	30	KCNH6	-0.0385272	-0.000823284
18	B6	31	KCNH6	-0.0361795	0.00160495
18	B6	32	KCNH6	-0.0312796	0.00658542
18	B6	33	KCNH6	-0.0218304	0.0161152
18	B6	34	KCNH6	-0.00581211	0.032214
18	B6	35	KCNH6	0.0196322	0.0577389
18	B6	36	KCNH6	0.0561365	0.0943238
18	B6	37	KCNH6	0.100613	0.138881
18	B6	38	KCNH6	0.144635	0.182983
18	B6	39	KCNH6	0.181764	0.220193
18	B6	40	KCNH6	0.20709	0.245599
19	B7	1
19	B7	2
19	B7	3
19	B7	4
19	B7	5
19	B7	6
19	B7	7
19	B7	8
19	B7	9
19	B7	10
19	B7	11
19	B7	12
19	B7	13
19	B7	14
19	B7	15
19	B7	16
19	B7	17
19	B7	18
19	B7	19
19	B7	20
19	B7	21
19	B7	22
19	B7	23
19	B7	24
19	B7	25
19	B7	26
19	B7	27
19	B7	28
19	B7	29
19	B7	30
19	B7	31
19	B7	32
19	B7	33
19	B7	34
19	B7	35
19	B7	36
19	B7	37
19	B7	38
19	B7	39
19	B7	40
20	B8	1
20	B8	2
20	B8	3
20	B8	4
20	B8	5
20	B8	6
20	B8	7
20	B8	8
20	B8	9
20	B8	10
20	B8	11
20	B8	12
20	B8	13
20	B8	14
20	B8	15
20	B8	16
20	B8	17
20	B8	18
20	B8	19
20	B8	20
20	B8	21
20	B8	22
20	B8	23
20	B8	24
20	B8	25
20	B8	26
20	B8	27
20	B8	28
20	B8	29
20	B8	30
20	B8	31
20	B8	32
20	B8	33
20	B8	34
20	B8	35
20	B8	36
20	B8	37
20	B8	38
20	B8	39
20	B8	40
21	B9	1
21	B9	2
21	B9	3
21	B9	4
21	B9	5
21	B9	6
21	B9	7
21	B9	8
21	B9	9
21	B9	10
21	B9	11
21	B9	12
21	B9	13
21	B9	14
21	B9	15
21	B9	16
21	B9	17
21	B9	18
21	B9	19
21	B9	20
21	B9	21
21	B9	22
21	B9	23
21	B9	24
21	B9	25
21	B9	26
21	B9	27
21	B9	28
21	B9	29
21	B9	30
21	B9	31
21	B9	32
21	B9	33
21	B9	34
21	B9	35
21	B9	36
21	B9	37
21	B9	38
21	B9	39
21	B9	40
22	B10	1
22	B10	2
22	B10	3
22	B10	4
22	B10	5
22	B10	6
22	B10	7
22	B10	8
22	B10	9
22	B10	10
22	B10	11
22	B10	12
22	B10	13
22	B10	14
22	B10	15
22	B10	16
22	B10	17
22	B10	18
22	B10	19
22	B10	20
22	B10	21
22	B10	22
22	B10	23
22	B10	24
22	B10	25
22	B10	26
22	B10	27
22	B10	28
22	B10	29
22	B10	30
22	B10	31
22	B10	32
22	B10	33
22	B10	34
22	B10	35
22	B10	36
22	B10	37
22	B10	38
22	B10	39
22	B10	40
23	B11	1
23	B11	2
23	B11	3
23	B11	4
23	B11	5
23	B11	6
23	B11	7
23	B11	8
23	B11	9
23	B11	10
23	B11	11
23	B11	12
23	B11	13
23	B11	14
23	B11	15
23	B11	16
23	B11	17
23	B11	18
23	B11	19
23	B11	20
23	B11	21
23	B11	22
23	B11	23
23	B11	24
23	B11	25
23	B11	26
23	B11	27
23	B11	28
23	B11	29
23	B11	30
23	B11	31
23	B11	32
23	B11	33
23	B11	34
23	B11	35
23	B11	36
23	B11	37
23	B11	38
23	B11	39
23	B11	40
24	B12	1
24	B12	2
24	B12	3
24	B12	4
24	B12	5
24	B12	6
24	B12	7
24	B12	8
24	B12	9
24	B12	10
24	B12	11
24	B12	12
24	B12	13
24	B12	14
24	B12	15
24	B12	16
24	B12	17
24	B12	18
24	B12	19
24	B12	20
24	B12	21
24	B12	22
24	B12	23
24	B12	24
24	B12	25
24	B12	26
24	B12	27
24	B12	28
24	B12	29
24	B12	30
24	B12	31
24	B12	32
24	B12	33
24	B12	34
24	B12	35
24	B12	36
24	B12	37
24	B12	38
24	B12	39
24	B12	40
25	C1	1
25	C1	2
25	C1	3
25	C1	4
25	C1	5
25	C1	6
25	C1	7
25	C1	8
25	C1	9
25	C1	10
25	C1	11
25	C1	12
25	C1	13
25	C1	14
25	C1	15
25	C1	16
25	C1	17
25	C1	18
25	C1	19
25	C1	20
25	C1	21
25	C1	22
25	C1	23
25	C1	24
25	C1	25
25	C1	26
25	C1	27
25	C1	28
25	C1	29
25	C1	30
25	C1	31
25	C1	32
25	C1	33
25	C1	34
25	C1	35
25	C1	36
25	C1	37
25	C1	38
25	C1	39
25	C1	40
26	C2	1
26	C2	2
26	C2	3
26	C2	4
26	C2	5
26	C2	6
26	C2	7
26	C2	8
26	C2	9
26	C2	10
26	C2	11
26	C2	12
26	C2	13
26	C2	14
26	C2	15
26	C2	16
26	C2	17
26	C2	18
26	C2	19
26	C2	20
26	C2	21
26	C2	22
26	C2	23
26	C2	24
26	C2	25
26	C2	26
26	C2	27
26	C2	28
26	C2	29
26	C2	30
26	C2	31
26	C2	32
26	C2	33
26	C2	34
26	C2	35
26	C2	36
26	C2	37
26	C2	38
26	C2	39
26	C2	40
27	C3	1
27	C3	2
27	C3	3
27	C3	4
27	C3	5
27	C3	6
27	C3	7
27	C3	8
27	C3	9
27	C3	10
27	C3	11
27	C3	12
27	C3	13
27	C3	14
27	C3	15
27	C3	16
27	C3	17
27	C3	18
27	C3	19
27	C3	20
27	C3	21
27	C3	22
27	C3	23
27	C3	24
27	C3	25
27	C3	26
27	C3	27
27	C3	28
27	C3	29
27	C3	30
27	C3	31
27	C3	32
27	C3	33
27	C3	34
27	C3	35
27	C3	36
27	C3	37
27	C3	38
27	C3	39
27	C3	40
28	C4	1
28	C4	2
28	C4	3
28	C4	4
28	C4	5
28	C4	6
28	C4	7
28	C4	8
28	C4	9
28	C4	10
28	C4	11
28	C4	12
28	C4	13
28	C4	14
28	C4	15
28	C4	16
28	C4	17
28	C4	18
28	C4	19
28	C4	20
28	C4	21
28	C4	22
28	C4	23
28	C4	24
28	C4	25
28	C4	26
28	C4	27
28	C4	28
28	C4	29
28	C4	30
28	C4	31
28	C4	32
28	C4	33
28	C4	34
28	C4	35
28	C4	36
28	C4	37
28	C4	38
28	C4	39
28	C4	40
29	C5	1
29	C5	2
29	C5	3
29	C5	4
29	C5	5
29	C5	6
29	C5	7
29	C5	8
29	C5	9
29	C5	10
29	C5	11
29	C5	12
29	C5	13
29	C5	14
29	C5	15
29	C5	16
29	C5	17
29	C5	18
29	C5	19
29	C5	20
29	C5	21
29	C5	22
29	C5	23
29	C5	24
29	C5	25
29	C5	26
29	C5	27
29	C5	28
29	C5	29
29	C5	30
29	C5	31
29	C5	32
29	C5	33
29	C5	34
29	C5	35
29	C5	36
29	C5	37
29	C5	38
29	C5	39
29	C5	40
30	C6	1
30	C6	2
30	C6	3
30	C6	4
30	C6	5
30	C6	6
30	C6	7
30	C6	8
30	C6	9
30	C6	10
30	C6	11
30	C6	12
30	C6	13
30	C6	14
30	C6	15
30	C6	16
30	C6	17
30	C6	18
30	C6	19
30	C6	20
30	C6	21
30	C6	22
30	C6	23
30	C6	24
30	C6	25
30	C6	26
30	C6	27
30	C6	28
30	C6	29
30	C6	30
30	C6	31
30	C6	32
30	C6	33
30	C6	34
30	C6	35
30	C6	36
30	C6	37
30	C6	38
30	C6	39
30	C6	40
31	C7	1
31	C7	2
31	C7	3
31	C7	4
31	C7	5
31	C7	6
31	C7	7
31	C7	8
31	C7	9
31	C7	10
31	C7	11
31	C7	12
31	C7	13
31	C7	14
31	C7	15
31	C7	16
31	C7	17
31	C7	18
31	C7	19
31	C7	20
31	C7	21
31	C7	22
31	C7	23
31	C7	24
31	C7	25
31	C7	26
31	C7	27
31	C7	28
31	C7	29
31	C7	30
31	C7	31
31	C7	32
31	C7	33
31	C7	34
31	C7	35
31	C7	36
31	C7	37
31	C7	38
31	C7	39
31	C7	40
32	C8	1
32	C8	2
32	C8	3
32	C8	4
32	C8	5
32	C8	6
32	C8	7
32	C8	8
32	C8	9
32	C8	10
32	C8	11
32	C8	12
32	C8	13
32	C8	14
32	C8	15
32	C8	16
32	C8	17
32	C8	18
32	C8	19
32	C8	20
32	C8	21
32	C8	22
32	C8	23
32	C8	24
32	C8	25
32	C8	26
32	C8	27
32	C8	28
32	C8	29
32	C8	30
32	C8	31
32	C8	32
32	C8	33
32	C8	34
32	C8	35
32	C8	36
32	C8	37
32	C8	38
32	C8	39
32	C8	40
33	C9	1
33	C9	2
33	C9	3
33	C9	4
33	C9	5
33	C9	6
33	C9	7
33	C9	8
33	C9	9
33	C9	10
33	C9	11
33	C9	12
33	C9	13
33	C9	14
33	C9	15
33	C9	16
33	C9	17
33	C9	18
33	C9	19
33	C9	20
33	C9	21
33	C9	22
33	C9	23
33	C9	24
33	C9	25
33	C9	26
33	C9	27
33	C9	28
33	C9	29
33	C9	30
33	C9	31
33	C9	32
33	C9	33
33	C9	34
33	C9	35
33	C9	36
33	C9	37
33	C9	38
33	C9	39
33	C9	40
34	C10	1
34	C10	2
34	C10	3
34	C10	4
34	C10	5
34	C10	6
34	C10	7
34	C10	8
34	C10	9
34	C10	10
34	C10	11
34	C10	12
34	C10	13
34	C10	14
34	C10	15
34	C10	16
34	C10	17
34	C10	18
34	C10	19
34	C10	20
34	C10	21
34	C10	22
34	C10	23
34	C10	24
34	C10	25
34	C10	26
34	C10	27
34	C10	28
34	C10	29
34	C10	30
34	C10	31
34	C10	32
34	C10	33
34	C10	34
34	C10	35
34	C10	36
34	C10	37
34	C10	38
34	C10	39
34	C10	40
35	C11	1
35	C11	2
35	C11	3
35	C11	4
35	C11	5
35	C11	6
35	C11	7
35	C11	8
35	C11	9
35	C11	10
35	C11	11
35	C11	12
35	C11	13
35	C11	14
35	C11	15
35	C11	16
35	C11	17
35	C11	18
35	C11	19
35	C11	20
35	C11	21
35	C11	22
35	C11	23
35	C11	24
35	C11	25
35	C11	26
35	C11	27
35	C11	28
35	C11	29
35	C11	30
35	C11	31
35	C11	32
35	C11	33
35	C11	34
35	C11	35
35	C11	36
35	C11	37
35	C11	38
35	C11	39
35	C11	40
36	C12	1
36	C12	2
36	C12	3
36	C12	4
36	C12	5
36	C12	6
36	C12	7
36	C12	8
36	C12	9
36	C12	10
36	C12	11
36	C12	12
36	C12	13
36	C12	14
36	C12	15
36	C12	16
36	C12	17
36	C12	18
36	C12	19
36	C12	20
36	C12	21
36	C12	22
36	C12	23
36	C12	24
36	C12	25
36	C12	26
36	C12	27
36	C12	28
36	C12	29
36	C12	30
36	C12	31
36	C12	32
36	C12	33
36	C12	34
36	C12	35
36	C12	36
36	C12	37
36	C12	38
36	C12	39
36	C12	40
37	D1	1
37	D1	2
37	D1	3
37	D1	4
37	D1	5
37	D1	6
37	D1	7
37	D1	8
37	D1	9
37	D1	10
37	D1	11
37	D1	12
37	D1	13
37	D1	14
37	D1	15
37	D1	16
37	D1	17
37	D1	18
37	D1	19
37	D1	20
37	D1	21
37	D1	22
37	D1	23
37	D1	24
37	D1	25
37	D1	26
37	D1	27
37	D1	28
37	D1	29
37	D1	30
37	D1	31
37	D1	32
37	D1	33
37	D1	34
37	D1	35
37	D1	36
37	D1	37
37	D1	38
37	D1	39
37	D1	40
38	D2	1
38	D2	2
38	D2	3
38	D2	4
38	D2	5
38	D2	6
38	D2	7
38	D2	8
38	D2	9
38	D2	10
38	D2	11
38	D2	12
38	D2	13
38	D2	14
38	D2	15
38	D2	16
38	D2	17
38	D2	18
38	D2	19
38	D2	20
38	D2	21
38	D2	22
38	D2	23
38	D2	24
38	D2	25
38	D2	26
38	D2	27
38	D2	28
38	D2	29
38	D2	30
38	D2	31
38	D2	32
38	D2	33
38	D2	34
38	D2	35
38	D2	36
38	D2	37
38	D2	38
38	D2	39
38	D2	40
39	D3	1
39	D3	2
39	D3	3
39	D3	4
39	D3	5
39	D3	6
39	D3	7
39	D3	8
39	D3	9
39	D3	10
39	D3	11
39	D3	12
39	D3	13
39	D3	14
39	D3	15
39	D3	16
39	D3	17
39	D3	18
39	D3	19
39	D3	20
39	D3	21
39	D3	22
39	D3	23
39	D3	24
39	D3	25
39	D3	26
39	D3	27
39	D3	28
39	D3	29
39	D3	30
39	D3	31
39	D3	32
39	D3	33
39	D3	34
39	D3	35
39	D3	36
39	D3	37
39	D3	38
39	D3	39
39	D3	40
40	D4	1
40	D4	2
40	D4	3
40	D4	4
40	D4	5
40	D4	6
40	D4	7
40	D4	8
40	D4	9
40	D4	10
40	D4	11
40	D4	12
40	D4	13
40	D4	14
40	D4	15
40	D4	16
40	D4	17
40	D4	18
40	D4	19
40	D4	20
40	D4	21
40	D4	22
40	D4	23
40	D4	24
40	D4	25
40	D4	26
40	D4	27
40	D4	28
40	D4	29
40	D4	30
40	D4	31
40	D4	32
40	D4	33
40	D4	34
40	D4	35
40	D4	36
40	D4	37
40	D4	38
40	D4	39
40	D4	40
41	D5	1
41	D5	2
41	D5	3
41	D5	4
41	D5	5
41	D5	6
41	D5	7
41	D5	8
41	D5	9
41	D5	10
41	D5	11
41	D5	12
41	D5	13
41	D5	14
41	D5	15
41	D5	16
41	D5	17
41	D5	18
41	D5	19
41	D5	20
41	D5	21
41	D5	22
41	D5	23
41	D5	24
41	D5	25
41	D5	26
41	D5	27
41	D5	28
41	D5	29
41	D5	30
41	D5	31
41	D5	32
41	D5	33
41	D5	34
41	D5	35
41	D5	36
41	D5	37
41	D5	38
41	D5	39
41	D5	40
42	D6	1
42	D6	2
42	D6	3
42	D6	4
42	D6	5
42	D6	6
42	D6	7
42	D6	8
42	D6	9
42	D6	10
42	D6	11
42	D6	12
42	D6	13
42	D6	14
42	D6	15
42	D6	16
42	D6	17
42	D6	18
42	D6	19
42	D6	20
42	D6	21
42	D6	22
42	D6	23
42	D6	24
42	D6	25
42	D6	26
42	D6	27
42	D6	28
42	D6	29
42	D6	30
42	D6	31
42	D6	32
42	D6	33
42	D6	34
42	D6	35
42	D6	36
42	D6	37
42	D6	38
42	D6	39
42	D6	40
43	D7	1
43	D7	2
43	D7	3
43	D7	4
43	D7	5
43	D7	6
43	D7	7
43	D7	8
43	D7	9
43	D7	10
43	D7	11
43	D7	12
43	D7	13
43	D7	14
43	D7	15
43	D7	16
43	D7	17
43	D7	18
43	D7	19
43	D7	20
43	D7	21
43	D7	22
43	D7	23
43	D7	24
43	D7	25
43	D7	26
43	D7	27
43	D7	28
43	D7	29
43	D7	30
43	D7	31
43	D7	32
43	D7	33
43	D7	34
43	D7	35
43	D7	36
43	D7	37
43	D7	38
43	D7	39
43	D7	40
44	D8	1
44	D8	2
44	D8	3
44	D8	4
44	D8	5
44	D8	6
44	D8	7
44	D8	8
44	D8	9
44	D8	10
44	D8	11
44	D8	12
44	D8	13
44	D8	14
44	D8	15
44	D8	16
44	D8	17
44	D8	18
44	D8	19
44	D8	20
44	D8	21
44	D8	22
44	D8	23
44	D8	24
44	D8	25
44	D8	26
44	D8	27
44	D8	28
44	D8	29
44	D8	30
44	D8	31
44	D8	32
44	D8	33
44	D8	34
44	D8	35
44	D8	36
44	D8	37
44	D8	38
44	D8	39
44	D8	40
45	D9	1
45	D9	2
45	D9	3
45	D9	4
45	D9	5
45	D9	6
45	D9	7
45	D9	8
45	D9	9
45	D9	10
45	D9	11
45	D9	12
45	D9	13
45	D9	14
45	D9	15
45	D9	16
45	D9	17
45	D9	18
45	D9	19
45	D9	20
45	D9	21
45	D9	22
45	D9	23
45	D9	24
45	D9	25
45	D9	26
45	D9	27
45	D9	28
45	D9	29
45	D9	30
45	D9	31
45	D9	32
45	D9	33
45	D9	34
45	D9	35
45	D9	36
45	D9	37
45	D9	38
45	D9	39
45	D9	40
46	D10	1
46	D10	2
46	D10	3
46	D10	4
46	D10	5
46	D10	6
46	D10	7
46	D10	8
46	D10	9
46	D10	10
46	D10	11
46	D10	12
46	D10	13
46	D10	14
46	D10	15
46	D10	16
46	D10	17
46	D10	18
46	D10	19
46	D10	20
46	D10	21
46	D10	22
46	D10	23
46	D10	24
46	D10	25
46	D10	26
46	D10	27
46	D10	28
46	D10	29
46	D10	30
46	D10	31
46	D10	32
46	D10	33
46	D10	34
46	D10	35
46	D10	36
46	D10	37
46	D10	38
46	D10	39
46	D10	40
47	D11	1
47	D11	2
47	D11	3
47	D11	4
47	D11	5
47	D11	6
47	D11	7
47	D11	8
47	D11	9
47	D11	10
47	D11	11
47	D11	12
47	D11	13
47	D11	14
47	D11	15
47	D11	16
47	D11	17
47	D11	18
47	D11	19
47	D11	20
47	D11	21
47	D11	22
47	D11	23
47	D11	24
47	D11	25
47	D11	26
47	D11	27
47	D11	28
47	D11	29
47	D11	30
47	D11	31
47	D11	32
47	D11	33
47	D11	34
47	D11	35
47	D11	36
47	D11	37
47	D11	38
47	D11	39
47	D11	40
48	D12	1
48	D12	2
48	D12	3
48	D12	4
48	D12	5
48	D12	6
48	D12	7
48	D12	8
48	D12	9
48	D12	10
48	D12	11
48	D12	12
48	D12	13
48	D12	14
48	D12	15
48	D12	16
48	D12	17
48	D12	18
48	D12	19
48	D12	20
48	D12	21
48	D12	22
48	D12	23
48	D12	24
48	D12	25
48	D12	26
48	D12	27
48	D12	28
48	D12	29
48	D12	30
48	D12	31
48	D12	32
48	D12	33
48	D12	34
48	D12	35
48	D12	36
48	D12	37
48	D12	38
48	D12	39
48	D12	40
49	E1	1
49	E1	2
49	E1	3
49	E1	4
49	E1	5
49	E1	6
49	E1	7
49	E1	8
49	E1	9
49	E1	10
49	E1	11
49	E1	12
49	E1	13
49	E1	14
49	E1	15
49	E1	16
49	E1	17
49	E1	18
49	E1	19
49	E1	20
49	E1	21
49	E1	22
49	E1	23
49	E1	24
49	E1	25
49	E1	26
49	E1	27
49	E1	28
49	E1	29
49	E1	30
49	E1	31
49	E1	32
49	E1	33
49	E1	34
49	E1	35
49	E1	36
49	E1	37
49	E1	38
49	E1	39
49	E1	40
50	E2	1
50	E2	2
[truncated: 1,878 more rows]

## Sheet: 多组分数据
仪器名称	S22090197
仪器型号	QuantStudio™ 1 Plus System
仪器序列号	S22090197
信号平滑化	true
创建日期	2024-01-18 16:47:56 下午 CST
加热模块类型	96-Well 0.2-mL Block
参比荧光	ROX
在某个阶段/循环分析	阶段2, 步骤2
实验名称	2024-01-17_133509
实验文件名	C:\Users\DELL\Desktop\ZN\20240117RT-PCR\2024-01-17_133509.eds
实验类型	定量 - 比较 Cт (ΔΔCт)
实验运行结束时间	2024-01-17 15:13:04 下午 CST
校准 Background 已过期	No
校准 Background 执行	09-07-2022
校准 Pure Dye CY5 已过期	No
校准 Pure Dye CY5 执行	09-07-2022
校准 Pure Dye FAM 已过期	No
校准 Pure Dye FAM 执行	09-07-2022
校准 Pure Dye JUN 已过期	No
校准 Pure Dye JUN 执行	09-07-2022
校准 Pure Dye MUSTANG PURPLE 已过期	No
校准 Pure Dye MUSTANG PURPLE 执行	09-07-2022
校准 Pure Dye ROX 已过期	No
校准 Pure Dye ROX 执行	09-07-2022
校准 Pure Dye SYBR 已过期	No
校准 Pure Dye SYBR 执行	09-07-2022
校准 Pure Dye VIC 已过期	No
校准 Pure Dye VIC 执行	09-07-2022
校准 ROI 已过期	No
校准 ROI 执行	09-07-2022
校准 Uniformity 已过期	No
校准 Uniformity 执行	09-07-2022
溶解曲线阶段	Stage3
试剂	SYBR_GREEN
读后阶段/步骤数
量化循环数方法	Ct
预读阶段/步骤数
反应孔	反应孔位置	循环数	ROX	SYBR
1	A1	1	1.01229e+06	-29411.4
2	A2	1	949473	-35836.4
3	A3	1	922148	-36756.5
4	A4	1	922936	-37303.1
5	A5	1	950781	-36896.8
6	A6	1	1.01845e+06	-33051.6
7	A7	1
8	A8	1
9	A9	1
10	A10	1
11	A11	1
12	A12	1
13	B1	1	908312	-37020.6
14	B2	1	867768	-37058.8
15	B3	1	954316	-44319.8
16	B4	1	830630	-36894.7
17	B5	1	946096	-42371.3
18	B6	1	808558	-35217.5
19	B7	1
20	B8	1
21	B9	1
22	B10	1
23	B11	1
24	B12	1
25	C1	1
26	C2	1
27	C3	1
28	C4	1
29	C5	1
30	C6	1
31	C7	1
32	C8	1
33	C9	1
34	C10	1
35	C11	1
36	C12	1
37	D1	1
38	D2	1
39	D3	1
40	D4	1
41	D5	1
42	D6	1
43	D7	1
44	D8	1
45	D9	1
46	D10	1
47	D11	1
48	D12	1
49	E1	1
50	E2	1
51	E3	1
52	E4	1
53	E5	1
54	E6	1
55	E7	1
56	E8	1
57	E9	1
58	E10	1
59	E11	1
60	E12	1
61	F1	1
62	F2	1
63	F3	1
64	F4	1
65	F5	1
66	F6	1
67	F7	1
68	F8	1
69	F9	1
70	F10	1
71	F11	1
72	F12	1
73	G1	1
74	G2	1
75	G3	1
76	G4	1
77	G5	1
78	G6	1
79	G7	1
80	G8	1
81	G9	1
82	G10	1
83	G11	1
84	G12	1
85	H1	1
86	H2	1
87	H3	1
88	H4	1
89	H5	1
90	H6	1
91	H7	1
92	H8	1
93	H9	1
94	H10	1
95	H11	1
96	H12	1
1	A1	2	967652	-53073.7
2	A2	2	910626	-53033.4
3	A3	2	884304	-51755
4	A4	2	883375	-52646.5
5	A5	2	912956	-53656.6
6	A6	2	973166	-56403.5
7	A7	2
8	A8	2
9	A9	2
10	A10	2
11	A11	2
12	A12	2
13	B1	2	873218	-54253.2
14	B2	2	832280	-52204.7
15	B3	2	912677	-59708.3
16	B4	2	791379	-50388.2
17	B5	2	906910	-57520.8
18	B6	2	772401	-51851.3
19	B7	2
20	B8	2
21	B9	2
22	B10	2
23	B11	2
24	B12	2
25	C1	2
26	C2	2
27	C3	2
28	C4	2
29	C5	2
30	C6	2
31	C7	2
32	C8	2
33	C9	2
34	C10	2
35	C11	2
36	C12	2
37	D1	2
38	D2	2
39	D3	2
40	D4	2
41	D5	2
42	D6	2
43	D7	2
44	D8	2
45	D9	2
46	D10	2
47	D11	2
48	D12	2
49	E1	2
50	E2	2
51	E3	2
52	E4	2
53	E5	2
54	E6	2
55	E7	2
56	E8	2
57	E9	2
58	E10	2
59	E11	2
60	E12	2
61	F1	2
62	F2	2
63	F3	2
64	F4	2
65	F5	2
66	F6	2
67	F7	2
68	F8	2
69	F9	2
70	F10	2
71	F11	2
72	F12	2
73	G1	2
74	G2	2
75	G3	2
76	G4	2
77	G5	2
78	G6	2
79	G7	2
80	G8	2
81	G9	2
82	G10	2
83	G11	2
84	G12	2
85	H1	2
86	H2	2
87	H3	2
88	H4	2
89	H5	2
90	H6	2
91	H7	2
92	H8	2
93	H9	2
94	H10	2
95	H11	2
96	H12	2
1	A1	3	1.00988e+06	-28309.3
2	A2	3	946443	-34242.9
3	A3	3	919715	-35252.4
4	A4	3	919598	-36227.6
5	A5	3	946359	-35657.8
6	A6	3	1.01332e+06	-31983.8
7	A7	3
8	A8	3
9	A9	3
10	A10	3
11	A11	3
12	A12	3
13	B1	3	905798	-36216.5
14	B2	3	864031	-36508.3
15	B3	3	950061	-43520.3
16	B4	3	826006	-36248.3
17	B5	3	940198	-41437.8
18	B6	3	805098	-34605.5
19	B7	3
20	B8	3
21	B9	3
22	B10	3
23	B11	3
24	B12	3
25	C1	3
26	C2	3
27	C3	3
28	C4	3
29	C5	3
30	C6	3
31	C7	3
32	C8	3
33	C9	3
34	C10	3
35	C11	3
36	C12	3
37	D1	3
38	D2	3
39	D3	3
40	D4	3
41	D5	3
42	D6	3
43	D7	3
44	D8	3
45	D9	3
46	D10	3
47	D11	3
48	D12	3
49	E1	3
50	E2	3
51	E3	3
52	E4	3
53	E5	3
54	E6	3
55	E7	3
56	E8	3
57	E9	3
58	E10	3
59	E11	3
60	E12	3
61	F1	3
62	F2	3
63	F3	3
64	F4	3
65	F5	3
66	F6	3
67	F7	3
68	F8	3
69	F9	3
70	F10	3
71	F11	3
72	F12	3
73	G1	3
74	G2	3
75	G3	3
76	G4	3
77	G5	3
78	G6	3
79	G7	3
80	G8	3
81	G9	3
82	G10	3
83	G11	3
84	G12	3
85	H1	3
86	H2	3
87	H3	3
88	H4	3
89	H5	3
90	H6	3
91	H7	3
92	H8	3
93	H9	3
94	H10	3
95	H11	3
96	H12	3
1	A1	4	965410	-52518.7
2	A2	4	908970	-52171.9
3	A3	4	880155	-51103.5
4	A4	4	879798	-52064.8
5	A5	4	911016	-52820.9
6	A6	4	969560	-55792.3
7	A7	4
8	A8	4
9	A9	4
10	A10	4
11	A11	4
12	A12	4
13	B1	4	872372	-53762.3
14	B2	4	830266	-52001.7
15	B3	4	910567	-59130.4
16	B4	4	788975	-49976.9
17	B5	4	903291	-57014.1
18	B6	4	769320	-51460.9
19	B7	4
20	B8	4
21	B9	4
22	B10	4
23	B11	4
24	B12	4
25	C1	4
26	C2	4
27	C3	4
28	C4	4
29	C5	4
30	C6	4
31	C7	4
32	C8	4
33	C9	4
34	C10	4
35	C11	4
36	C12	4
37	D1	4
38	D2	4
39	D3	4
40	D4	4
41	D5	4
42	D6	4
43	D7	4
44	D8	4
45	D9	4
46	D10	4
47	D11	4
48	D12	4
49	E1	4
50	E2	4
51	E3	4
52	E4	4
53	E5	4
54	E6	4
55	E7	4
56	E8	4
57	E9	4
58	E10	4
59	E11	4
60	E12	4
61	F1	4
62	F2	4
63	F3	4
64	F4	4
65	F5	4
66	F6	4
67	F7	4
68	F8	4
69	F9	4
70	F10	4
71	F11	4
72	F12	4
73	G1	4
74	G2	4
75	G3	4
76	G4	4
77	G5	4
78	G6	4
79	G7	4
80	G8	4
81	G9	4
82	G10	4
83	G11	4
84	G12	4
85	H1	4
86	H2	4
87	H3	4
88	H4	4
89	H5	4
90	H6	4
91	H7	4
92	H8	4
93	H9	4
94	H10	4
95	H11	4
96	H12	4
1	A1	5	1.00369e+06	-26647.1
2	A2	5	938130	-31099.1
3	A3	5	911266	-31465.5
4	A4	5	909450	-33187.4
5	A5	5	937478	-32436.6
6	A6	5	1.00314e+06	-28927.7
7	A7	5
8	A8	5
9	A9	5
10	A10	5
11	A11	5
12	A12	5
13	B1	5	903163	-34647.6
14	B2	5	859143	-34467.4
15	B3	5	941046	-41748.2
16	B4	5	817763	-34454.1
17	B5	5	929457	-38529.8
18	B6	5	798588	-33398.4
19	B7	5
20	B8	5
21	B9	5
22	B10	5
23	B11	5
24	B12	5
25	C1	5
26	C2	5
27	C3	5
28	C4	5
29	C5	5
30	C6	5
31	C7	5
32	C8	5
33	C9	5
34	C10	5
35	C11	5
36	C12	5
37	D1	5
38	D2	5
39	D3	5
40	D4	5
41	D5	5
42	D6	5
43	D7	5
44	D8	5
45	D9	5
46	D10	5
47	D11	5
48	D12	5
49	E1	5
50	E2	5
51	E3	5
52	E4	5
53	E5	5
54	E6	5
55	E7	5
56	E8	5
57	E9	5
58	E10	5
59	E11	5
60	E12	5
61	F1	5
62	F2	5
63	F3	5
64	F4	5
65	F5	5
66	F6	5
67	F7	5
68	F8	5
69	F9	5
70	F10	5
71	F11	5
72	F12	5
73	G1	5
74	G2	5
75	G3	5
76	G4	5
77	G5	5
78	G6	5
79	G7	5
80	G8	5
81	G9	5
82	G10	5
83	G11	5
84	G12	5
85	H1	5
86	H2	5
87	H3	5
88	H4	5
89	H5	5
90	H6	5
91	H7	5
92	H8	5
93	H9	5
94	H10	5
95	H11	5
96	H12	5
1	A1	6	962798	-51266.2
2	A2	6	901004	-50832.9
3	A3	6	871796	-49116.2
4	A4	6	871137	-50638.2
5	A5	6	900798	-51226.8
6	A6	6	960344	-54344.1
7	A7	6
8	A8	6
9	A9	6
10	A10	6
11	A11	6
12	A12	6
13	B1	6	866763	-53510.3
14	B2	6	822112	-51396
15	B3	6	900658	-58355.7
16	B4	6	782623	-49458.3
17	B5	6	893984	-56042.8
18	B6	6	761416	-50846.9
19	B7	6
20	B8	6
21	B9	6
22	B10	6
23	B11	6
24	B12	6
25	C1	6
26	C2	6
27	C3	6
28	C4	6
29	C5	6
30	C6	6
31	C7	6
32	C8	6
33	C9	6
34	C10	6
35	C11	6
36	C12	6
37	D1	6
38	D2	6
39	D3	6
40	D4	6
41	D5	6
42	D6	6
43	D7	6
44	D8	6
45	D9	6
46	D10	6
47	D11	6
48	D12	6
49	E1	6
50	E2	6
51	E3	6
52	E4	6
53	E5	6
54	E6	6
55	E7	6
56	E8	6
57	E9	6
58	E10	6
59	E11	6
60	E12	6
61	F1	6
62	F2	6
63	F3	6
64	F4	6
65	F5	6
66	F6	6
67	F7	6
68	F8	6
69	F9	6
70	F10	6
71	F11	6
72	F12	6
73	G1	6
74	G2	6
75	G3	6
76	G4	6
77	G5	6
78	G6	6
79	G7	6
80	G8	6
81	G9	6
82	G10	6
83	G11	6
84	G12	6
85	H1	6
86	H2	6
87	H3	6
88	H4	6
89	H5	6
90	H6	6
91	H7	6
92	H8	6
93	H9	6
94	H10	6
95	H11	6
96	H12	6
1	A1	7	997368	-25381.9
2	A2	7	932189	-28342.1
3	A3	7	902944	-28572.8
4	A4	7	902288	-30371
5	A5	7	927118	-29319.5
6	A6	7	993253	-26446.6
7	A7	7
8	A8	7
9	A9	7
10	A10	7
11	A11	7
12	A12	7
13	B1	7	898614	-33824.7
14	B2	7	849765	-33104.2
15	B3	7	931641	-40314.9
16	B4	7	810738	-32297.4
17	B5	7	921982	-36006.6
18	B6	7	790309	-32164.4
19	B7	7
20	B8	7
21	B9	7
22	B10	7
23	B11	7
24	B12	7
25	C1	7
26	C2	7
27	C3	7
28	C4	7
29	C5	7
30	C6	7
31	C7	7
32	C8	7
33	C9	7
34	C10	7
35	C11	7
36	C12	7
37	D1	7
38	D2	7
39	D3	7
40	D4	7
41	D5	7
42	D6	7
43	D7	7
44	D8	7
45	D9	7
46	D10	7
47	D11	7
48	D12	7
49	E1	7
50	E2	7
51	E3	7
52	E4	7
53	E5	7
54	E6	7
55	E7	7
56	E8	7
57	E9	7
58	E10	7
59	E11	7
60	E12	7
61	F1	7
62	F2	7
63	F3	7
64	F4	7
65	F5	7
66	F6	7
67	F7	7
68	F8	7
69	F9	7
70	F10	7
71	F11	7
72	F12	7
73	G1	7
74	G2	7
75	G3	7
76	G4	7
77	G5	7
78	G6	7
79	G7	7
80	G8	7
81	G9	7
82	G10	7
83	G11	7
84	G12	7
85	H1	7
86	H2	7
87	H3	7
88	H4	7
89	H5	7
90	H6	7
91	H7	7
92	H8	7
93	H9	7
94	H10	7
95	H11	7
96	H12	7
1	A1	8	956454	-50729.9
2	A2	8	894139	-49611.4
3	A3	8	863518	-47750.3
4	A4	8	866509	-49495.5
5	A5	8	891756	-49823.4
6	A6	8	951682	-52965.9
7	A7	8
8	A8	8
9	A9	8
10	A10	8
11	A11	8
12	A12	8
13	B1	8	863309	-53029.9
14	B2	8	814363	-50421.9
15	B3	8	890005	-57641.2
16	B4	8	776656	-48638.7
17	B5	8	884665	-54727.7
18	B6	8	754237	-49676.7
19	B7	8
20	B8	8
21	B9	8
22	B10	8
23	B11	8
24	B12	8
25	C1	8
26	C2	8
27	C3	8
28	C4	8
29	C5	8
30	C6	8
31	C7	8
32	C8	8
33	C9	8
34	C10	8
35	C11	8
36	C12	8
37	D1	8
38	D2	8
39	D3	8
40	D4	8
41	D5	8
42	D6	8
43	D7	8
44	D8	8
45	D9	8
46	D10	8
47	D11	8
48	D12	8
49	E1	8
50	E2	8
51	E3	8
52	E4	8
53	E5	8
54	E6	8
55	E7	8
56	E8	8
57	E9	8
58	E10	8
59	E11	8
60	E12	8
61	F1	8
62	F2	8
63	F3	8
64	F4	8
65	F5	8
66	F6	8
67	F7	8
68	F8	8
69	F9	8
70	F10	8
71	F11	8
72	F12	8
73	G1	8
74	G2	8
75	G3	8
76	G4	8
77	G5	8
78	G6	8
79	G7	8
80	G8	8
81	G9	8
82	G10	8
83	G11	8
84	G12	8
85	H1	8
86	H2	8
87	H3	8
88	H4	8
89	H5	8
90	H6	8
91	H7	8
92	H8	8
93	H9	8
94	H10	8
95	H11	8
96	H12	8
1	A1	9	988748	-24520.1
2	A2	9	921835	-26095.1
3	A3	9	891960	-25950.2
4	A4	9	892863	-27908
5	A5	9	913762	-26729.2
6	A6	9	982939	-24195.7
7	A7	9
8	A8	9
9	A9	9
10	A10	9
11	A11	9
12	A12	9
13	B1	9	890862	-32673.4
14	B2	9	839896	-31860.2
15	B3	9	919753	-38803
16	B4	9	803269	-30818.1
17	B5	9	912542	-33870.4
18	B6	9	779523	-30810.7
19	B7	9
20	B8	9
21	B9	9
22	B10	9
23	B11	9
24	B12	9
25	C1	9
26	C2	9
27	C3	9
28	C4	9
29	C5	9
30	C6	9
31	C7	9
32	C8	9
33	C9	9
34	C10	9
35	C11	9
36	C12	9
37	D1	9
38	D2	9
39	D3	9
40	D4	9
41	D5	9
42	D6	9
43	D7	9
44	D8	9
45	D9	9
46	D10	9
47	D11	9
48	D12	9
49	E1	9
50	E2	9
51	E3	9
52	E4	9
53	E5	9
54	E6	9
55	E7	9
56	E8	9
57	E9	9
58	E10	9
59	E11	9
60	E12	9
61	F1	9
62	F2	9
63	F3	9
64	F4	9
65	F5	9
66	F6	9
67	F7	9
68	F8	9
69	F9	9
70	F10	9
71	F11	9
72	F12	9
73	G1	9
74	G2	9
75	G3	9
76	G4	9
77	G5	9
78	G6	9
79	G7	9
80	G8	9
81	G9	9
82	G10	9
83	G11	9
84	G12	9
85	H1	9
86	H2	9
87	H3	9
88	H4	9
89	H5	9
90	H6	9
91	H7	9
92	H8	9
93	H9	9
94	H10	9
95	H11	9
96	H12	9
1	A1	10	944727	-50543
2	A2	10	886449	-48340.5
3	A3	10	854707	-46124.5
4	A4	10	858173	-48480.2
5	A5	10	879397	-48614
6	A6	10	941221	-51432.4
7	A7	10
8	A8	10
9	A9	10
10	A10	10
11	A11	10
12	A12	10
13	B1	10	856155	-52423.8
14	B2	10	805345	-49653.1
15	B3	10	879215	-56640.8
16	B4	10	769146	-47584.7
17	B5	10	874827	-53777.2
18	B6	10	746216	-49060.4
19	B7	10
20	B8	10
21	B9	10
22	B10	10
23	B11	10
24	B12	10
25	C1	10
26	C2	10
27	C3	10
28	C4	10
29	C5	10
30	C6	10
31	C7	10
32	C8	10
33	C9	10
34	C10	10
35	C11	10
36	C12	10
37	D1	10
38	D2	10
39	D3	10
40	D4	10
41	D5	10
42	D6	10
43	D7	10
44	D8	10
45	D9	10
46	D10	10
47	D11	10
48	D12	10
49	E1	10
50	E2	10
51	E3	10
52	E4	10
53	E5	10
54	E6	10
55	E7	10
56	E8	10
57	E9	10
58	E10	10
59	E11	10
60	E12	10
61	F1	10
62	F2	10
63	F3	10
64	F4	10
65	F5	10
66	F6	10
67	F7	10
68	F8	10
69	F9	10
70	F10	10
71	F11	10
72	F12	10
73	G1	10
74	G2	10
75	G3	10
76	G4	10
77	G5	10
78	G6	10
79	G7	10
80	G8	10
81	G9	10
82	G10	10
83	G11	10
84	G12	10
85	H1	10
86	H2	10
87	H3	10
88	H4	10
89	H5	10
90	H6	10
91	H7	10
92	H8	10
93	H9	10
94	H10	10
95	H11	10
96	H12	10
1	A1	11	976266	-22631.7
2	A2	11	915046	-24121.7
3	A3	11	885821	-23750.7
4	A4	11	884886	-26012.5
5	A5	11	904535	-24230.3
6	A6	11	974348	-22789.1
7	A7	11
8	A8	11
9	A9	11
10	A10	11
11	A11	11
12	A12	11
13	B1	11	883591	-31809.9
14	B2	11	831570	-30988.3
15	B3	11	907384	-37244.2
16	B4	11	794445	-29497.2
17	B5	11	902675	-31712.4
18	B6	11	771790	-29313.2
19	B7	11
20	B8	11
21	B9	11
22	B10	11
23	B11	11
24	B12	11
25	C1	11
26	C2	11
27	C3	11
28	C4	11
29	C5	11
30	C6	11
31	C7	11
32	C8	11
33	C9	11
34	C10	11
35	C11	11
36	C12	11
37	D1	11
38	D2	11
39	D3	11
40	D4	11
41	D5	11
42	D6	11
43	D7	11
44	D8	11
45	D9	11
46	D10	11
47	D11	11
48	D12	11
49	E1	11
50	E2	11
51	E3	11
52	E4	11
53	E5	11
54	E6	11
55	E7	11
56	E8	11
57	E9	11
58	E10	11
59	E11	11
60	E12	11
61	F1	11
62	F2	11
63	F3	11
64	F4	11
65	F5	11
66	F6	11
67	F7	11
68	F8	11
69	F9	11
70	F10	11
71	F11	11
72	F12	11
73	G1	11
74	G2	11
75	G3	11
76	G4	11
77	G5	11
78	G6	11
79	G7	11
80	G8	11
81	G9	11
82	G10	11
83	G11	11
84	G12	11
85	H1	11
86	H2	11
87	H3	11
88	H4	11
89	H5	11
90	H6	11
91	H7	11
92	H8	11
93	H9	11
94	H10	11
95	H11	11
96	H12	11
1	A1	12	934985	-49475.1
2	A2	12	880400	-47107.5
3	A3	12	846955	-45033.5
4	A4	12	847829	-47253.6
5	A5	12	866908	-47154.1
6	A6	12	931368	-50580
7	A7	12
8	A8	12
9	A9	12
10	A10	12
11	A11	12
12	A12	12
13	B1	12	849440	-51566
14	B2	12	795463	-49294
15	B3	12	867085	-55781.9
16	B4	12	759618	-46828.9
17	B5	12	863725	-53016.3
18	B6	12	735867	-48515.9
19	B7	12
20	B8	12
21	B9	12
22	B10	12
23	B11	12
24	B12	12
25	C1	12
26	C2	12
27	C3	12
28	C4	12
29	C5	12
30	C6	12
31	C7	12
32	C8	12
33	C9	12
34	C10	12
35	C11	12
36	C12	12
37	D1	12
38	D2	12
39	D3	12
40	D4	12
41	D5	12
42	D6	12
43	D7	12
44	D8	12
45	D9	12
46	D10	12
47	D11	12
48	D12	12
49	E1	12
50	E2	12
51	E3	12
52	E4	12
53	E5	12
54	E6	12
55	E7	12
56	E8	12
57	E9	12
58	E10	12
59	E11	12
60	E12	12
61	F1	12
62	F2	12
63	F3	12
64	F4	12
65	F5	12
66	F6	12
67	F7	12
68	F8	12
69	F9	12
70	F10	12
71	F11	12
72	F12	12
73	G1	12
74	G2	12
75	G3	12
76	G4	12
77	G5	12
78	G6	12
79	G7	12
80	G8	12
81	G9	12
82	G10	12
83	G11	12
84	G12	12
85	H1	12
86	H2	12
87	H3	12
88	H4	12
89	H5	12
90	H6	12
91	H7	12
92	H8	12
93	H9	12
94	H10	12
95	H11	12
96	H12	12
1	A1	13	959154	-19751.8
2	A2	13	908347	-21800.7
3	A3	13	879658	-22093.1
4	A4	13	875194	-24438.1
5	A5	13	893536	-22513.1
6	A6	13	966102	-21184.8
7	A7	13
8	A8	13
9	A9	13
10	A10	13
11	A11	13
12	A12	13
13	B1	13	876097	-30992.9
14	B2	13	824695	-29847.4
15	B3	13	898504	-35428.2
16	B4	13	787626	-28839.2
17	B5	13	895484	-30164.7
18	B6	13	764258	-28487.2
19	B7	13
20	B8	13
21	B9	13
22	B10	13
23	B11	13
24	B12	13
25	C1	13
26	C2	13
27	C3	13
28	C4	13
29	C5	13
30	C6	13
31	C7	13
32	C8	13
33	C9	13
34	C10	13
35	C11	13
36	C12	13
37	D1	13
38	D2	13
39	D3	13
40	D4	13
41	D5	13
42	D6	13
43	D7	13
44	D8	13
45	D9	13
46	D10	13
47	D11	13
48	D12	13
49	E1	13
50	E2	13
51	E3	13
52	E4	13
53	E5	13
54	E6	13
55	E7	13
56	E8	13
57	E9	13
58	E10	13
59	E11	13
60	E12	13
61	F1	13
62	F2	13
63	F3	13
64	F4	13
65	F5	13
66	F6	13
67	F7	13
68	F8	13
69	F9	13
70	F10	13
71	F11	13
72	F12	13
73	G1	13
74	G2	13
75	G3	13
76	G4	13
77	G5	13
78	G6	13
79	G7	13
80	G8	13
81	G9	13
82	G10	13
83	G11	13
84	G12	13
85	H1	13
86	H2	13
87	H3	13
88	H4	13
89	H5	13
90	H6	13
91	H7	13
92	H8	13
93	H9	13
94	H10	13
95	H11	13
96	H12	13
1	A1	14	924570	-48370.7
2	A2	14	865067	-46308.1
3	A3	14	835384	-44247.4
4	A4	14	833450	-46152
5	A5	14	851883	-45891.2
6	A6	14	915768	-49869
7	A7	14
8	A8	14
9	A9	14
10	A10	14
11	A11	14
12	A12	14
13	B1	14	838257	-51256.2
14	B2	14	784163	-48353.4
15	B3	14	851822	-54885
16	B4	14	748267	-46072.6
17	B5	14	853317	-51883.2
18	B6	14	724624	-47543.1
19	B7	14
20	B8	14
21	B9	14
22	B10	14
23	B11	14
24	B12	14
25	C1	14
26	C2	14
27	C3	14
28	C4	14
29	C5	14
30	C6	14
31	C7	14
32	C8	14
33	C9	14
34	C10	14
35	C11	14
36	C12	14
37	D1	14
38	D2	14
39	D3	14
40	D4	14
41	D5	14
42	D6	14
43	D7	14
44	D8	14
45	D9	14
46	D10	14
47	D11	14
48	D12	14
49	E1	14
50	E2	14
51	E3	14
52	E4	14
53	E5	14
54	E6	14
55	E7	14
56	E8	14
57	E9	14
58	E10	14
59	E11	14
60	E12	14
61	F1	14
62	F2	14
63	F3	14
64	F4	14
65	F5	14
66	F6	14
67	F7	14
68	F8	14
69	F9	14
70	F10	14
71	F11	14
72	F12	14
73	G1	14
74	G2	14
75	G3	14
76	G4	14
77	G5	14
78	G6	14
79	G7	14
80	G8	14
81	G9	14
82	G10	14
83	G11	14
84	G12	14
85	H1	14
86	H2	14
87	H3	14
88	H4	14
89	H5	14
90	H6	14
91	H7	14
92	H8	14
93	H9	14
94	H10	14
95	H11	14
96	H12	14
1	A1	15	949564	-18202.9
2	A2	15	890277	-18816.1
3	A3	15	864821	-18932.3
4	A4	15	860811	-21353.8
5	A5	15	881102	-19352.8
6	A6	15	949920	-17952.7
7	A7	15
8	A8	15
9	A9	15
10	A10	15
11	A11	15
12	A12	15
13	B1	15	854198	-28985.3
14	B2	15	807976	-27944.1
15	B3	15	882291	-33714.5
16	B4	15	776977	-27818.2
17	B5	15	884897	-28559.2
18	B6	15	751072	-26779
19	B7	15
20	B8	15
21	B9	15
22	B10	15
23	B11	15
24	B12	15
25	C1	15
26	C2	15
27	C3	15
28	C4	15
29	C5	15
30	C6	15
31	C7	15
32	C8	15
33	C9	15
34	C10	15
35	C11	15
36	C12	15
37	D1	15
38	D2	15
39	D3	15
40	D4	15
41	D5	15
42	D6	15
43	D7	15
44	D8	15
45	D9	15
46	D10	15
47	D11	15
48	D12	15
49	E1	15
50	E2	15
51	E3	15
52	E4	15
53	E5	15
54	E6	15
55	E7	15
56	E8	15
57	E9	15
58	E10	15
59	E11	15
60	E12	15
61	F1	15
62	F2	15
63	F3	15
64	F4	15
65	F5	15
66	F6	15
67	F7	15
68	F8	15
69	F9	15
70	F10	15
71	F11	15
72	F12	15
73	G1	15
74	G2	15
75	G3	15
76	G4	15
77	G5	15
78	G6	15
79	G7	15
80	G8	15
81	G9	15
82	G10	15
83	G11	15
84	G12	15
85	H1	15
86	H2	15
87	H3	15
88	H4	15
89	H5	15
90	H6	15
91	H7	15
92	H8	15
93	H9	15
94	H10	15
95	H11	15
96	H12	15
1	A1	16	916509	-47991.8
2	A2	16	847782	-44413.3
3	A3	16	813872	-42596.3
4	A4	16	813631	-44441.5
5	A5	16	835376	-44158.2
6	A6	16	900594	-47912.4
7	A7	16
8	A8	16
9	A9	16
10	A10	16
11	A11	16
12	A12	16
13	B1	16	821019	-50575.9
14	B2	16	769800	-47128.6
15	B3	16	829437	-53239.3
16	B4	16	734578	-45199.9
17	B5	16	837676	-50697.6
18	B6	16	714120	-46534.5
19	B7	16
20	B8	16
21	B9	16
22	B10	16
23	B11	16
24	B12	16
25	C1	16
26	C2	16
27	C3	16
28	C4	16
29	C5	16
30	C6	16
31	C7	16
32	C8	16
33	C9	16
34	C10	16
35	C11	16
36	C12	16
37	D1	16
38	D2	16
39	D3	16
40	D4	16
41	D5	16
42	D6	16
43	D7	16
44	D8	16
45	D9	16
46	D10	16
47	D11	16
48	D12	16
49	E1	16
50	E2	16
51	E3	16
52	E4	16
53	E5	16
54	E6	16
55	E7	16
56	E8	16
57	E9	16
58	E10	16
59	E11	16
60	E12	16
61	F1	16
62	F2	16
63	F3	16
64	F4	16
65	F5	16
66	F6	16
67	F7	16
68	F8	16
69	F9	16
70	F10	16
71	F11	16
72	F12	16
73	G1	16
74	G2	16
75	G3	16
76	G4	16
77	G5	16
78	G6	16
79	G7	16
80	G8	16
81	G9	16
82	G10	16
83	G11	16
84	G12	16
85	H1	16
86	H2	16
87	H3	16
88	H4	16
89	H5	16
90	H6	16
91	H7	16
92	H8	16
93	H9	16
94	H10	16
95	H11	16
96	H12	16
1	A1	17	944746	-16932.9
2	A2	17	869056	-15686.2
3	A3	17	839937	-15180
4	A4	17	835355	-17520.6
5	A5	17	854418	-15977.2
6	A6	17	925348	-14728.2
7	A7	17
8	A8	17
9	A9	17
10	A10	17
11	A11	17
12	A12	17
13	B1	17	839789	-26945.7
14	B2	17	789773	-25816.6
15	B3	17	855046	-30812.7
16	B4	17	755426	-25926
17	B5	17	856125	-25729.8
18	B6	17	736590	-24827
19	B7	17
20	B8	17
21	B9	17
22	B10	17
23	B11	17
24	B12	17
25	C1	17
26	C2	17
27	C3	17
28	C4	17
29	C5	17
30	C6	17
31	C7	17
32	C8	17
33	C9	17
34	C10	17
35	C11	17
36	C12	17
37	D1	17
38	D2	17
39	D3	17
40	D4	17
41	D5	17
42	D6	17
43	D7	17
44	D8	17
45	D9	17
46	D10	17
47	D11	17
48	D12	17
49	E1	17
50	E2	17
51	E3	17
52	E4	17
53	E5	17
54	E6	17
55	E7	17
56	E8	17
57	E9	17
58	E10	17
59	E11	17
60	E12	17
61	F1	17
62	F2	17
63	F3	17
64	F4	17
65	F5	17
66	F6	17
67	F7	17
68	F8	17
69	F9	17
70	F10	17
71	F11	17
72	F12	17
73	G1	17
74	G2	17
75	G3	17
76	G4	17
77	G5	17
78	G6	17
79	G7	17
80	G8	17
81	G9	17
82	G10	17
83	G11	17
84	G12	17
85	H1	17
86	H2	17
87	H3	17
88	H4	17
89	H5	17
90	H6	17
91	H7	17
92	H8	17
93	H9	17
94	H10	17
95	H11	17
96	H12	17
1	A1	18	915023	-47282.7
2	A2	18	838433	-42716.8
3	A3	18	807097	-40123.1
4	A4	18	802916	-42103.2
5	A5	18	820546	-42301.5
6	A6	18	889771	-46250.7
7	A7	18
8	A8	18
9	A9	18
10	A10	18
11	A11	18
12	A12	18
13	B1	18	813295	-49474.7
14	B2	18	763110	-46114.2
15	B3	18	818981	-51071.9
16	B4	18	726987	-44162.1
17	B5	18	823126	-49049.4
18	B6	18	707032	-46018.1
19	B7	18
20	B8	18
21	B9	18
22	B10	18
23	B11	18
24	B12	18
25	C1	18
26	C2	18
27	C3	18
28	C4	18
29	C5	18
30	C6	18
31	C7	18
32	C8	18
33	C9	18
34	C10	18
35	C11	18
36	C12	18
37	D1	18
38	D2	18
39	D3	18
40	D4	18
41	D5	18
42	D6	18
43	D7	18
44	D8	18
45	D9	18
46	D10	18
47	D11	18
48	D12	18
49	E1	18
50	E2	18
51	E3	18
52	E4	18
53	E5	18
54	E6	18
55	E7	18
56	E8	18
57	E9	18
58	E10	18
59	E11	18
60	E12	18
61	F1	18
62	F2	18
63	F3	18
64	F4	18
65	F5	18
66	F6	18
67	F7	18
68	F8	18
69	F9	18
70	F10	18
71	F11	18
72	F12	18
73	G1	18
74	G2	18
75	G3	18
76	G4	18
77	G5	18
78	G6	18
79	G7	18
80	G8	18
81	G9	18
82	G10	18
83	G11	18
84	G12	18
85	H1	18
86	H2	18
87	H3	18
88	H4	18
89	H5	18
90	H6	18
91	H7	18
92	H8	18
93	H9	18
94	H10	18
95	H11	18
96	H12	18
1	A1	19	944282	-16057.2
2	A2	19	863119	-11647.4
3	A3	19	833278	-11131
4	A4	19	826702	-11746.8
5	A5	19	847155	-10876.8
6	A6	19	917928	-10180.6
7	A7	19
8	A8	19
9	A9	19
10	A10	19
11	A11	19
12	A12	19
13	B1	19	835427	-25495.8
14	B2	19	784084	-23725
15	B3	19	848442	-26899.2
16	B4	19	746755	-23032.5
17	B5	19	843091	-21308.9
18	B6	19	731092	-23293.3
19	B7	19
20	B8	19
21	B9	19
22	B10	19
23	B11	19
24	B12	19
25	C1	19
26	C2	19
27	C3	19
28	C4	19
29	C5	19
30	C6	19
31	C7	19
32	C8	19
33	C9	19
34	C10	19
35	C11	19
36	C12	19
37	D1	19
38	D2	19
39	D3	19
40	D4	19
41	D5	19
42	D6	19
43	D7	19
44	D8	19
45	D9	19
46	D10	19
47	D11	19
48	D12	19
49	E1	19
50	E2	19
51	E3	19
52	E4	19
53	E5	19
54	E6	19
55	E7	19
56	E8	19
57	E9	19
58	E10	19
59	E11	19
60	E12	19
61	F1	19
62	F2	19
63	F3	19
64	F4	19
65	F5	19
66	F6	19
67	F7	19
68	F8	19
69	F9	19
70	F10	19
71	F11	19
72	F12	19
73	G1	19
74	G2	19
75	G3	19
76	G4	19
77	G5	19
78	G6	19
79	G7	19
80	G8	19
81	G9	19
82	G10	19
83	G11	19
84	G12	19
85	H1	19
86	H2	19
87	H3	19
88	H4	19
89	H5	19
90	H6	19
91	H7	19
92	H8	19
93	H9	19
94	H10	19
95	H11	19
96	H12	19
1	A1	20	915220	-47110.4
2	A2	20	836699	-41709.3
3	A3	20	800797	-39215.3
4	A4	20	798973	-41394.7
5	A5	20	816535	-40912.9
6	A6	20	884904	-45519.5
7	A7	20
8	A8	20
9	A9	20
10	A10	20
11	A11	20
12	A12	20
13	B1	20	809738	-48947.2
14	B2	20	760534	-45585.8
15	B3	20	817261	-50203.2
16	B4	20	723195	-44075.2
17	B5	20	815377	-48429
18	B6	20	703813	-45541.3
19	B7	20
20	B8	20
21	B9	20
22	B10	20
23	B11	20
24	B12	20
25	C1	20
26	C2	20
27	C3	20
28	C4	20
29	C5	20
30	C6	20
31	C7	20
32	C8	20
33	C9	20
34	C10	20
35	C11	20
36	C12	20
37	D1	20
38	D2	20
39	D3	20
40	D4	20
41	D5	20
42	D6	20
43	D7	20
44	D8	20
45	D9	20
46	D10	20
47	D11	20
48	D12	20
49	E1	20
50	E2	20
51	E3	20
52	E4	20
53	E5	20
54	E6	20
55	E7	20
56	E8	20
57	E9	20
58	E10	20
59	E11	20
60	E12	20
61	F1	20
62	F2	20
63	F3	20
64	F4	20
65	F5	20
66	F6	20
67	F7	20
68	F8	20
69	F9	20
70	F10	20
71	F11	20
72	F12	20
73	G1	20
74	G2	20
75	G3	20
76	G4	20
77	G5	20
78	G6	20
79	G7	20
80	G8	20
81	G9	20
82	G10	20
83	G11	20
84	G12	20
85	H1	20
86	H2	20
87	H3	20
88	H4	20
89	H5	20
90	H6	20
91	H7	20
92	H8	20
93	H9	20
94	H10	20
95	H11	20
96	H12	20
1	A1	21	946241	-15293.5
2	A2	21	862514	-9583.64
3	A3	21	831781	-8919.33
4	A4	21	826003	-10947.4
5	A5	21	846414	-9445.73
6	A6	21	916109	-9526.45
7	A7	21
8	A8	21
9	A9	21
10	A10	21
11	A11	21
12	A12	21
13	B1	21	835310	-25087.4
14	B2	21	783634	-22993.1
15	B3	21	847979	-26237
16	B4	21	746058	-21295.7
17	B5	21	841594	-19955.5
18	B6	21	730547	-22958.2
19	B7	21
20	B8	21
21	B9	21
22	B10	21
23	B11	21
24	B12	21
25	C1	21
26	C2	21
27	C3	21
28	C4	21
29	C5	21
30	C6	21
31	C7	21
32	C8	21
33	C9	21
34	C10	21
35	C11	21
36	C12	21
37	D1	21
38	D2	21
39	D3	21
40	D4	21
41	D5	21
42	D6	21
[truncated: 16,758 more rows]

## Sheet: 技术分析结果
仪器名称	S22090197
仪器型号	QuantStudio™ 1 Plus System
仪器序列号	S22090197
信号平滑化	true
创建日期	2024-01-18 16:47:56 下午 CST
加热模块类型	96-Well 0.2-mL Block
参比荧光	ROX
在某个阶段/循环分析	阶段2, 步骤2
实验名称	2024-01-17_133509
实验文件名	C:\Users\DELL\Desktop\ZN\20240117RT-PCR\2024-01-17_133509.eds
实验类型	定量 - 比较 Cт (ΔΔCт)
实验运行结束时间	2024-01-17 15:13:04 下午 CST
校准 Background 已过期	No
校准 Background 执行	09-07-2022
校准 Pure Dye CY5 已过期	No
校准 Pure Dye CY5 执行	09-07-2022
校准 Pure Dye FAM 已过期	No
校准 Pure Dye FAM 执行	09-07-2022
校准 Pure Dye JUN 已过期	No
校准 Pure Dye JUN 执行	09-07-2022
校准 Pure Dye MUSTANG PURPLE 已过期	No
校准 Pure Dye MUSTANG PURPLE 执行	09-07-2022
校准 Pure Dye ROX 已过期	No
校准 Pure Dye ROX 执行	09-07-2022
校准 Pure Dye SYBR 已过期	No
校准 Pure Dye SYBR 执行	09-07-2022
校准 Pure Dye VIC 已过期	No
校准 Pure Dye VIC 执行	09-07-2022
校准 ROI 已过期	No
校准 ROI 执行	09-07-2022
校准 Uniformity 已过期	No
校准 Uniformity 执行	09-07-2022
溶解曲线阶段	Stage3
试剂	SYBR_GREEN
读后阶段/步骤数
量化循环数方法	Ct
预读阶段/步骤数
样本名	基因名称	任务	RQ	RQ 最小值	RQ 最大值	Cт 平均值	ΔCt 平均值	ΔCt SD	ΔΔCt
Con	GAPDH	UNKNOWN				15.2516
147KO	GAPDH	UNKNOWN				18.337
Con	KCNH6	UNKNOWN	1	0.399085	2.50573	37.7179	22.4663	0.826731	0
147KO	KCNH6	UNKNOWN	79.1162	43.1396	145.096	34.4974	16.1604	0.545834	-6.3059
RQ 最小/最大置信度	95.0
内参基因	GAPDH
分析类型	单一
对照样本	Con

## Sheet: 生物学重复组分析结果
仪器名称	S22090197
仪器型号	QuantStudio™ 1 Plus System
仪器序列号	S22090197
信号平滑化	true
创建日期	2024-01-18 16:47:56 下午 CST
加热模块类型	96-Well 0.2-mL Block
参比荧光	ROX
在某个阶段/循环分析	阶段2, 步骤2
实验名称	2024-01-17_133509
实验文件名	C:\Users\DELL\Desktop\ZN\20240117RT-PCR\2024-01-17_133509.eds
实验类型	定量 - 比较 Cт (ΔΔCт)
实验运行结束时间	2024-01-17 15:13:04 下午 CST
校准 Background 已过期	No
校准 Background 执行	09-07-2022
校准 Pure Dye CY5 已过期	No
校准 Pure Dye CY5 执行	09-07-2022
校准 Pure Dye FAM 已过期	No
校准 Pure Dye FAM 执行	09-07-2022
校准 Pure Dye JUN 已过期	No
校准 Pure Dye JUN 执行	09-07-2022
校准 Pure Dye MUSTANG PURPLE 已过期	No
校准 Pure Dye MUSTANG PURPLE 执行	09-07-2022
校准 Pure Dye ROX 已过期	No
校准 Pure Dye ROX 执行	09-07-2022
校准 Pure Dye SYBR 已过期	No
校准 Pure Dye SYBR 执行	09-07-2022
校准 Pure Dye VIC 已过期	No
校准 Pure Dye VIC 执行	09-07-2022
校准 ROI 已过期	No
校准 ROI 执行	09-07-2022
校准 Uniformity 已过期	No
校准 Uniformity 执行	09-07-2022
溶解曲线阶段	Stage3
试剂	SYBR_GREEN
读后阶段/步骤数
量化循环数方法	Ct
预读阶段/步骤数
生物学重复组名称	基因名称	任务	RQ	RQ 最小值	RQ 最大值	Cт 平均值	ΔCt 平均值	ΔCt SD	ΔΔCt
RQ 最小/最大置信度	95.0
内参基因	GAPDH
分析类型	单一
对照生物学重复组名称	null

## Sheet: 结果分析
仪器名称	S22090197
仪器型号	QuantStudio™ 1 Plus System
仪器序列号	S22090197
信号平滑化	true
创建日期	2024-01-18 16:47:57 下午 CST
加热模块类型	96-Well 0.2-mL Block
参比荧光	ROX
在某个阶段/循环分析	阶段2, 步骤2
实验名称	2024-01-17_133509
实验文件名	C:\Users\DELL\Desktop\ZN\20240117RT-PCR\2024-01-17_133509.eds
实验类型	定量 - 比较 Cт (ΔΔCт)
实验运行结束时间	2024-01-17 15:13:04 下午 CST
校准 Background 已过期	No
校准 Background 执行	09-07-2022
校准 Pure Dye CY5 已过期	No
校准 Pure Dye CY5 执行	09-07-2022
校准 Pure Dye FAM 已过期	No
校准 Pure Dye FAM 执行	09-07-2022
校准 Pure Dye JUN 已过期	No
校准 Pure Dye JUN 执行	09-07-2022
校准 Pure Dye MUSTANG PURPLE 已过期	No
校准 Pure Dye MUSTANG PURPLE 执行	09-07-2022
校准 Pure Dye ROX 已过期	No
校准 Pure Dye ROX 执行	09-07-2022
校准 Pure Dye SYBR 已过期	No
校准 Pure Dye SYBR 执行	09-07-2022
校准 Pure Dye VIC 已过期	No
校准 Pure Dye VIC 执行	09-07-2022
校准 ROI 已过期	No
校准 ROI 执行	09-07-2022
校准 Uniformity 已过期	No
校准 Uniformity 执行	09-07-2022
溶解曲线阶段	Stage3
试剂	SYBR_GREEN
读后阶段/步骤数
量化循环数方法	Ct
预读阶段/步骤数
反应孔	反应孔位置	忽略	样本名	基因名称	任务	报告基团	淬灭基团	数量	数量平均值	数量 SD	RQ	RQ 最小值	RQ 最大值	Cт	Cт 平均值	Cт SD	ΔCt	ΔCt 平均值	ΔCt SD	ΔCt SE	ΔΔCt	自动 Ct 阈值	Ct 阈值	自动基线	基线起点	基线终点	扩增状态	注释	Cq 设置	HIGHSD	THOLDFAIL	CQCONF	Tm1	Tm2	Tm3	Tm4
1	A1	false	Con	GAPDH	UNKNOWN	SYBR	None							15.2218	15.2516	0.0266917						true	0.04	true	3	12	Amp		0.969024	N	Y	N	84.2159
2	A2	false	Con	GAPDH	UNKNOWN	SYBR	None							15.2599	15.2516	0.0266917						true	0.04	true	3	12	Amp		0.976255	N	Y	N	84.0636
3	A3	false	Con	GAPDH	UNKNOWN	SYBR	None							15.2732	15.2516	0.0266917						true	0.04	true	3	12	Amp		0.969747	N	Y	N	83.9113
4	A4	false	147KO	GAPDH	UNKNOWN	SYBR	None							18.3845	18.337	0.123784						true	0.04	true	3	15	Amp		0.963335	N	Y	N	84.2159
5	A5	false	147KO	GAPDH	UNKNOWN	SYBR	None							18.4301	18.337	0.123784						true	0.04	true	3	15	Amp		0.946474	N	Y	N	84.4829
6	A6	false	147KO	GAPDH	UNKNOWN	SYBR	None							18.1965	18.337	0.123784						true	0.04	true	3	15	Amp		0.958708	N	Y	N	84.4829
13	B1	false	Con	KCNH6	UNKNOWN	SYBR	None				1	0.399085	2.50573	37.3752	37.7179	0.8263		22.4663	0.826731	0.477313	0	true	0.04	true	3	34	Amp		0.876013	Y	Y	N	82.5405
14	B2	false	Con	KCNH6	UNKNOWN	SYBR	None				1	0.399085	2.50573	37.118	37.7179	0.8263		22.4663	0.826731	0.477313	0	true	0.04	true	3	34	Amp		0.856129	Y	Y	N	82.5405
15	B3	false	Con	KCNH6	UNKNOWN	SYBR	None				1	0.399085	2.50573	38.6604	37.7179	0.8263		22.4663	0.826731	0.477313	0	true	0.04	true	3	35	Inconclusive		0.31442	Y	Y	Y	82.3882
16	B4	false	147KO	KCNH6	UNKNOWN	SYBR	None				79.1162	43.1396	145.096	34.0774	34.4974	0.531613		16.1604	0.545834	0.315137	-6.3059	true	0.04	true	3	31	Amp		0.892699	Y	Y	N	82.5405
17	B5	false	147KO	KCNH6	UNKNOWN	SYBR	None				79.1162	43.1396	145.096	35.0951	34.4974	0.531613		16.1604	0.545834	0.315137	-6.3059	true	0.04	true	3	32	Amp		0.844476	Y	Y	N	82.9622
18	B6	false	147KO	KCNH6	UNKNOWN	SYBR	None				79.1162	43.1396	145.096	34.3197	34.4974	0.531613		16.1604	0.545834	0.315137	-6.3059	true	0.04	true	3	31	Amp		0.922094	Y	Y	N	82.8101
RQ 最小/最大置信度	95.0
内参基因	GAPDH
分析类型	单一
对照样本	Con
			减去内参
			减去对照

## Sheet: 熔解曲线原始数据
仪器名称	S22090197
仪器型号	QuantStudio™ 1 Plus System
仪器序列号	S22090197
信号平滑化	true
创建日期	2024-01-18 16:47:57 下午 CST
加热模块类型	96-Well 0.2-mL Block
参比荧光	ROX
在某个阶段/循环分析	阶段2, 步骤2
实验名称	2024-01-17_133509
实验文件名	C:\Users\DELL\Desktop\ZN\20240117RT-PCR\2024-01-17_133509.eds
实验类型	定量 - 比较 Cт (ΔΔCт)
实验运行结束时间	2024-01-17 15:13:04 下午 CST
校准 Background 已过期	No
校准 Background 执行	09-07-2022
校准 Pure Dye CY5 已过期	No
校准 Pure Dye CY5 执行	09-07-2022
校准 Pure Dye FAM 已过期	No
校准 Pure Dye FAM 执行	09-07-2022
校准 Pure Dye JUN 已过期	No
校准 Pure Dye JUN 执行	09-07-2022
校准 Pure Dye MUSTANG PURPLE 已过期	No
校准 Pure Dye MUSTANG PURPLE 执行	09-07-2022
校准 Pure Dye ROX 已过期	No
校准 Pure Dye ROX 执行	09-07-2022
校准 Pure Dye SYBR 已过期	No
校准 Pure Dye SYBR 执行	09-07-2022
校准 Pure Dye VIC 已过期	No
校准 Pure Dye VIC 执行	09-07-2022
校准 ROI 已过期	No
校准 ROI 执行	09-07-2022
校准 Uniformity 已过期	No
校准 Uniformity 执行	09-07-2022
溶解曲线阶段	Stage3
试剂	SYBR_GREEN
读后阶段/步骤数
量化循环数方法	Ct
预读阶段/步骤数
反应孔	反应孔位置	读数	温度	荧光	导数	基因名称
1	A1	1	59.9993	322713	7138.43	GAPDH
1	A1	2	60.3039	321475	7235.78	GAPDH
1	A1	3	60.6085	320104	7336.72	GAPDH
1	A1	4	60.9131	318403	7411.69	GAPDH
1	A1	5	61.2177	315821	7483.32	GAPDH
1	A1	6	61.5224	313090	7557.15	GAPDH
1	A1	7	61.827	311857	7634.35	GAPDH
1	A1	8	62.1316	310034	7710.19	GAPDH
1	A1	9	62.4362	306734	7776.16	GAPDH
1	A1	10	62.7408	304613	7825.35	GAPDH
1	A1	11	63.0454	301638	7856.36	GAPDH
1	A1	12	63.35	299115	7873.09	GAPDH
1	A1	13	63.6546	297008	7881.97	GAPDH
1	A1	14	63.9592	294087	7889.04	GAPDH
1	A1	15	64.2639	291726	7898.33	GAPDH
1	A1	16	64.5685	288983	7910.97	GAPDH
1	A1	17	64.8731	286178	7925.34	GAPDH
1	A1	18	65.1777	283995	7937.98	GAPDH
1	A1	19	65.4823	281597	7945.67	GAPDH
1	A1	20	65.7869	278232	7947.44	GAPDH
1	A1	21	66.0915	275998	7944.6	GAPDH
1	A1	22	66.3961	273200	7938.72	GAPDH
1	A1	23	66.7008	270811	7929.53	GAPDH
1	A1	24	67.0054	268472	7915.43	GAPDH
1	A1	25	67.31	265680	7895.71	GAPDH
1	A1	26	67.6146	262744	7872.31	GAPDH
1	A1	27	67.9192	260154	7848.42	GAPDH
1	A1	28	68.2238	257849	7824.75	GAPDH
1	A1	29	68.5284	255745	7797.26	GAPDH
1	A1	30	68.833	253145	7758.89	GAPDH
1	A1	31	69.1376	250308	7703.95	GAPDH
1	A1	32	69.4423	247194	7632.56	GAPDH
1	A1	33	69.7469	245157	7552.08	GAPDH
1	A1	34	70.0515	243363	7475.33	GAPDH
1	A1	35	70.3561	240089	7416.96	GAPDH
1	A1	36	70.6607	237480	7387.99	GAPDH
1	A1	37	70.9653	236123	7390.71	GAPDH
1	A1	38	71.2699	233883	7416.07	GAPDH
1	A1	39	71.5745	231268	7446.28	GAPDH
1	A1	40	71.8791	229030	7461.96	GAPDH
1	A1	41	72.1838	226007	7450.18	GAPDH
1	A1	42	72.4884	223552	7408.77	GAPDH
1	A1	43	72.793	221314	7345.01	GAPDH
1	A1	44	73.0976	218602	7246.37	GAPDH
1	A1	45	73.4022	217042	7149.98	GAPDH
1	A1	46	73.7068	214377	7069.44	GAPDH
1	A1	47	74.0114	211854	7013.43	GAPDH
1	A1	48	74.316	210126	6985.35	GAPDH
1	A1	49	74.6206	207815	6982.11	GAPDH
1	A1	50	74.9253	205958	6994.23	GAPDH
1	A1	51	75.2299	203128	7008.41	GAPDH
1	A1	52	75.5345	200910	7011.86	GAPDH
1	A1	53	75.8391	198903	6996.38	GAPDH
1	A1	54	76.1437	196384	6960.5	GAPDH
1	A1	55	76.4483	194369	6909.81	GAPDH
1	A1	56	76.7529	192345	6855.4	GAPDH
1	A1	57	77.0575	189242	6810.91	GAPDH
1	A1	58	77.3621	188332	6788.57	GAPDH
1	A1	59	77.6668	185696	6794.98	GAPDH
1	A1	60	77.9714	183470	6828.6	GAPDH
1	A1	61	78.276	181455	6879.47	GAPDH
1	A1	62	78.5806	179209	6932.23	GAPDH
1	A1	63	78.8852	177181	6971.33	GAPDH
1	A1	64	79.1898	174680	6988.25	GAPDH
1	A1	65	79.4944	172256	6987.18	GAPDH
1	A1	66	79.799	169686	6987.17	GAPDH
1	A1	67	80.1036	167883	7018.99	GAPDH
1	A1	68	80.4083	165948	7122.05	GAPDH
1	A1	69	80.7129	163558	7347	GAPDH
1	A1	70	81.0175	161217	7669.54	GAPDH
1	A1	71	81.3221	158949	8255.52	GAPDH
1	A1	72	81.6267	156117	9288.82	GAPDH
1	A1	73	81.9313	154160	11035.4	GAPDH
1	A1	74	82.2359	151240	13805.4	GAPDH
1	A1	75	82.5405	148324	17845.1	GAPDH
1	A1	76	82.8452	144580	23165.8	GAPDH
1	A1	77	83.1498	139608	29367.3	GAPDH
1	A1	78	83.4544	129931	35565.6	GAPDH
1	A1	79	83.759	109528	40531.5	GAPDH
1	A1	80	84.0636	72588.7	43051	GAPDH
1	A1	81	84.3682	30846.1	42378.3	GAPDH
1	A1	82	84.6728	11764	38553	GAPDH
1	A1	83	84.9774	5304.87	32400.9	GAPDH
1	A1	84	85.282	3511.68	25212.3	GAPDH
1	A1	85	85.5867	2657.15	18272.2	GAPDH
1	A1	86	85.8913	2549.23	12481.3	GAPDH
1	A1	87	86.1959	1881.82	8212.95	GAPDH
1	A1	88	86.5005	1957.8	4737.65	GAPDH
1	A1	89	86.8051	2000.41	2494.04	GAPDH
1	A1	90	87.1097	2145.31	1282.99	GAPDH
1	A1	91	87.4143	1511.98	689.278	GAPDH
1	A1	92	87.7189	1350.38	426.026	GAPDH
1	A1	93	88.0235	1882.48	320.722	GAPDH
1	A1	94	88.3282	1287.83	279.319	GAPDH
1	A1	95	88.6328	1162.39	253.753	GAPDH
1	A1	96	88.9374	866.345	221.577	GAPDH
1	A1	97	89.242	988.303	176.195	GAPDH
1	A1	98	89.5466	720.452	121.98	GAPDH
1	A1	99	89.8512	934.57	69.4014	GAPDH
1	A1	100	90.1558	1175.71	29.0742	GAPDH
1	A1	101	90.4604	727.765	7.01074	GAPDH
1	A1	102	90.765	770.414	3.61523	GAPDH
1	A1	103	91.0697	745.628	16.2705	GAPDH
1	A1	104	91.3743	705.17	42.6069	GAPDH
1	A1	105	91.6789	784.139	81.2856	GAPDH
1	A1	106	91.9835	492.853	129.628	GAPDH
1	A1	107	92.2881	663.495	180.464	GAPDH
1	A1	108	92.5927	227.679	221.582	GAPDH
1	A1	109	92.8973	-264.132	239.511	GAPDH
1	A1	110	93.2019	-195.372	226.042	GAPDH
1	A1	111	93.5065	-115.429	183.513	GAPDH
1	A1	112	93.8112	-80.6415	125.22	GAPDH
1	A1	113	94.1158	-484.76	70.2417	GAPDH
1	A1	114	94.4204	125.993	35.4316	GAPDH
1	A1	115	94.725	340.962	28.8408	GAPDH
2	A2	1	59.9993	317945	7069.09	GAPDH
2	A2	2	60.3039	317323	7190.24	GAPDH
2	A2	3	60.6085	315782	7311.54	GAPDH
2	A2	4	60.9131	313876	7389.38	GAPDH
2	A2	5	61.2177	311640	7454.14	GAPDH
2	A2	6	61.5224	309329	7508.96	GAPDH
2	A2	7	61.827	307188	7561.31	GAPDH
2	A2	8	62.1316	305109	7617.51	GAPDH
2	A2	9	62.4362	302817	7679.41	GAPDH
2	A2	10	62.7408	300407	7744.16	GAPDH
2	A2	11	63.0454	297693	7805.76	GAPDH
2	A2	12	63.35	295437	7857.1	GAPDH
2	A2	13	63.6546	292890	7891.96	GAPDH
2	A2	14	63.9592	290637	7907.38	GAPDH
2	A2	15	64.2639	287500	7905.68	GAPDH
2	A2	16	64.5685	285005	7894.28	GAPDH
2	A2	17	64.8731	282298	7883.01	GAPDH
2	A2	18	65.1777	279654	7879.52	GAPDH
2	A2	19	65.4823	277645	7885.23	GAPDH
2	A2	20	65.7869	274625	7894.67	GAPDH
2	A2	21	66.0915	272265	7898.62	GAPDH
2	A2	22	66.3961	270176	7889.63	GAPDH
2	A2	23	66.7008	266989	7866.61	GAPDH
2	A2	24	67.0054	263925	7835.23	GAPDH
2	A2	25	67.31	261919	7804.03	GAPDH
2	A2	26	67.6146	259499	7778.86	GAPDH
2	A2	27	67.9192	257018	7759.69	GAPDH
2	A2	28	68.2238	254621	7741.44	GAPDH
2	A2	29	68.5284	252133	7718.37	GAPDH
2	A2	30	68.833	249421	7688.21	GAPDH
2	A2	31	69.1376	246917	7653.38	GAPDH
2	A2	32	69.4423	244544	7619.15	GAPDH
2	A2	33	69.7469	241989	7589.92	GAPDH
2	A2	34	70.0515	239614	7566.73	GAPDH
2	A2	35	70.3561	237856	7547.33	GAPDH
2	A2	36	70.6607	234775	7528.12	GAPDH
2	A2	37	70.9653	232208	7506.1	GAPDH
2	A2	38	71.2699	230393	7479.42	GAPDH
2	A2	39	71.5745	227653	7446.66	GAPDH
2	A2	40	71.8791	225393	7406.62	GAPDH
2	A2	41	72.1838	223046	7359.29	GAPDH
2	A2	42	72.4884	220560	7307.31	GAPDH
2	A2	43	72.793	217867	7235.39	GAPDH
2	A2	44	73.0976	216141	7174.33	GAPDH
2	A2	45	73.4022	213791	7132.67	GAPDH
2	A2	46	73.7068	211452	7111.33	GAPDH
2	A2	47	74.0114	209559	7104.16	GAPDH
2	A2	48	74.316	207518	7101.47	GAPDH
2	A2	49	74.6206	204634	7095.45	GAPDH
2	A2	50	74.9253	202454	7083.76	GAPDH
2	A2	51	75.2299	200529	7069.75	GAPDH
2	A2	52	75.5345	197857	7058.52	GAPDH
2	A2	53	75.8391	196095	7052.36	GAPDH
2	A2	54	76.1437	193825	7047.57	GAPDH
2	A2	55	76.4483	191559	7035.43	GAPDH
2	A2	56	76.7529	189379	7005.88	GAPDH
2	A2	57	77.0575	187242	6953.21	GAPDH
2	A2	58	77.3621	184699	6880.4	GAPDH
2	A2	59	77.6668	182388	6800.15	GAPDH
2	A2	60	77.9714	180675	6731.55	GAPDH
2	A2	61	78.276	178320	6693.48	GAPDH
2	A2	62	78.5806	176583	6697.48	GAPDH
2	A2	63	78.8852	174538	6743.79	GAPDH
2	A2	64	79.1898	172497	6822.73	GAPDH
2	A2	65	79.4944	170444	6920.93	GAPDH
2	A2	66	79.799	167816	7029.92	GAPDH
2	A2	67	80.1036	165157	7154.24	GAPDH
2	A2	68	80.4083	163721	7315.22	GAPDH
2	A2	69	80.7129	161283	7500	GAPDH
2	A2	70	81.0175	158459	7832.29	GAPDH
2	A2	71	81.3221	155896	8446.28	GAPDH
2	A2	72	81.6267	154273	9548.04	GAPDH
2	A2	73	81.9313	152008	11409.3	GAPDH
2	A2	74	82.2359	148775	14314.6	GAPDH
2	A2	75	82.5405	145500	18445	GAPDH
2	A2	76	82.8452	142154	23712.4	GAPDH
2	A2	77	83.1498	135736	29613.3	GAPDH
2	A2	78	83.4544	125079	35209.4	GAPDH
2	A2	79	83.759	99268.9	39316.7	GAPDH
2	A2	80	84.0636	60165.6	40883.2	GAPDH
2	A2	81	84.3682	23460.1	39397.3	GAPDH
2	A2	82	84.6728	9276.26	35114.8	GAPDH
2	A2	83	84.9774	4806.44	28968.2	GAPDH
2	A2	84	85.282	3195.84	22207.3	GAPDH
2	A2	85	85.5867	3299.1	15961.5	GAPDH
2	A2	86	85.8913	2325.79	10937.5	GAPDH
2	A2	87	86.1959	2183.32	7350.95	GAPDH
2	A2	88	86.5005	2273.4	4066.29	GAPDH
2	A2	89	86.8051	1707.7	2135.8	GAPDH
2	A2	90	87.1097	1955.78	1095.65	GAPDH
2	A2	91	87.4143	1992.93	569.373	GAPDH
2	A2	92	87.7189	1544.15	313.238	GAPDH
2	A2	93	88.0235	1535.81	190.215	GAPDH
2	A2	94	88.3282	1670.36	131.526	GAPDH
2	A2	95	88.6328	1569.8	105.141	GAPDH
2	A2	96	88.9374	1521.68	95.8857	GAPDH
2	A2	97	89.242	1472.84	95.5996	GAPDH
2	A2	98	89.5466	780.956	99.957	GAPDH
2	A2	99	89.8512	1612.62	107.937	GAPDH
2	A2	100	90.1558	1103.02	120.605	GAPDH
2	A2	101	90.4604	1148.87	138.312	GAPDH
2	A2	102	90.765	960.537	158.12	GAPDH
2	A2	103	91.0697	861.208	173.795	GAPDH
2	A2	104	91.3743	563.015	178.658	GAPDH
2	A2	105	91.6789	615.256	169.184	GAPDH
2	A2	106	91.9835	452.685	146.715	GAPDH
2	A2	107	92.2881	564.845	116.417	GAPDH
2	A2	108	92.5927	332.936	84.7212	GAPDH
2	A2	109	92.8973	358.986	57.3403	GAPDH
2	A2	110	93.2019	251.385	38.7188	GAPDH
2	A2	111	93.5065	190.926	32.063	GAPDH
2	A2	112	93.8112	457.817	38.5654	GAPDH
2	A2	113	94.1158	431.626	55.8535	GAPDH
2	A2	114	94.4204	-401.4	77.4331	GAPDH
2	A2	115	94.725	-139.781	94.7451	GAPDH
3	A3	1	59.9993	314169	7243.17	GAPDH
3	A3	2	60.3039	313663	7295.81	GAPDH
3	A3	3	60.6085	311432	7350.47	GAPDH
3	A3	4	60.9131	309642	7397.86	GAPDH
3	A3	5	61.2177	307512	7435.03	GAPDH
3	A3	6	61.5224	305249	7465.61	GAPDH
3	A3	7	61.827	302939	7495.73	GAPDH
3	A3	8	62.1316	301106	7529.25	GAPDH
3	A3	9	62.4362	298506	7565.23	GAPDH
3	A3	10	62.7408	295945	7599.25	GAPDH
3	A3	11	63.0454	293765	7625.87	GAPDH
3	A3	12	63.35	291135	7640.96	GAPDH
3	A3	13	63.6546	288607	7643.1	GAPDH
3	A3	14	63.9592	286392	7634.29	GAPDH
3	A3	15	64.2639	283656	7620.01	GAPDH
3	A3	16	64.5685	280942	7608.51	GAPDH
3	A3	17	64.8731	278786	7608.3	GAPDH
3	A3	18	65.1777	276032	7624.59	GAPDH
3	A3	19	65.4823	273757	7656.42	GAPDH
3	A3	20	65.7869	271360	7696.19	GAPDH
3	A3	21	66.0915	268963	7732.66	GAPDH
3	A3	22	66.3961	266441	7756.06	GAPDH
3	A3	23	66.7008	263726	7762.64	GAPDH
3	A3	24	67.0054	260981	7755.46	GAPDH
3	A3	25	67.31	258380	7740.71	GAPDH
3	A3	26	67.6146	255953	7722.16	GAPDH
3	A3	27	67.9192	253913	7697.74	GAPDH
3	A3	28	68.2238	251111	7661.3	GAPDH
3	A3	29	68.5284	248850	7607.96	GAPDH
3	A3	30	68.833	245802	7539.27	GAPDH
3	A3	31	69.1376	243421	7464.43	GAPDH
3	A3	32	69.4423	241058	7396.53	GAPDH
3	A3	33	69.7469	238775	7346.7	GAPDH
3	A3	34	70.0515	236483	7319.44	GAPDH
3	A3	35	70.3561	234396	7311.07	GAPDH
3	A3	36	70.6607	231725	7311.44	GAPDH
3	A3	37	70.9653	229405	7307.36	GAPDH
3	A3	38	71.2699	227555	7287.13	GAPDH
3	A3	39	71.5745	224682	7244.56	GAPDH
3	A3	40	71.8791	222098	7181.07	GAPDH
3	A3	41	72.1838	219544	7092.45	GAPDH
3	A3	42	72.4884	217894	6996.32	GAPDH
3	A3	43	72.793	215421	6911.88	GAPDH
3	A3	44	73.0976	213146	6849.8	GAPDH
3	A3	45	73.4022	210691	6816.42	GAPDH
3	A3	46	73.7068	209217	6812.91	GAPDH
3	A3	47	74.0114	206755	6834.32	GAPDH
3	A3	48	74.316	204721	6870.34	GAPDH
3	A3	49	74.6206	202725	6907.91	GAPDH
3	A3	50	74.9253	199645	6934.95	GAPDH
3	A3	51	75.2299	198051	6943.27	GAPDH
3	A3	52	75.5345	195550	6929.7	GAPDH
3	A3	53	75.8391	193389	6895.96	GAPDH
3	A3	54	76.1437	190889	6848.34	GAPDH
3	A3	55	76.4483	189118	6795.83	GAPDH
3	A3	56	76.7529	186457	6747.14	GAPDH
3	A3	57	77.0575	184814	6707.13	GAPDH
3	A3	58	77.3621	182823	6675.6	GAPDH
3	A3	59	77.6668	180487	6649.31	GAPDH
3	A3	60	77.9714	177842	6626.8	GAPDH
3	A3	61	78.276	175994	6611.04	GAPDH
3	A3	62	78.5806	174160	6608.69	GAPDH
3	A3	63	78.8852	171936	6625.71	GAPDH
3	A3	64	79.1898	169908	6664.27	GAPDH
3	A3	65	79.4944	167896	6722.96	GAPDH
3	A3	66	79.799	165423	6801.92	GAPDH
3	A3	67	80.1036	163228	6911.92	GAPDH
3	A3	68	80.4083	161099	7085.4	GAPDH
3	A3	69	80.7129	158603	7347.67	GAPDH
3	A3	70	81.0175	156391	7807.86	GAPDH
3	A3	71	81.3221	154464	8649.96	GAPDH
3	A3	72	81.6267	152007	10123.9	GAPDH
3	A3	73	81.9313	149117	12541.6	GAPDH
3	A3	74	82.2359	146819	16200.2	GAPDH
3	A3	75	82.5405	143159	21231.6	GAPDH
3	A3	76	82.8452	139056	27412.5	GAPDH
3	A3	77	83.1498	132359	34029.5	GAPDH
3	A3	78	83.4544	118556	39920.4	GAPDH
3	A3	79	83.759	87553.4	43759.5	GAPDH
3	A3	80	84.0636	48315.1	44512.1	GAPDH
3	A3	81	84.3682	18431.5	41852.2	GAPDH
3	A3	82	84.6728	8273.6	36314.9	GAPDH
3	A3	83	84.9774	5177.53	29093	GAPDH
3	A3	84	85.282	4059.06	21585.1	GAPDH
3	A3	85	85.5867	3837.08	14935.9	GAPDH
3	A3	86	85.8913	3248.2	9772.97	GAPDH
3	A3	87	86.1959	3090.15	5978.42	GAPDH
3	A3	88	86.5005	3171.05	3232.95	GAPDH
3	A3	89	86.8051	3032.93	1675.1	GAPDH
3	A3	90	87.1097	2622.57	861.004	GAPDH
3	A3	91	87.4143	2833.75	463.651	GAPDH
3	A3	92	87.7189	2693.91	280.205	GAPDH
3	A3	93	88.0235	2701.29	200.44	GAPDH
3	A3	94	88.3282	2386.1	169.276	GAPDH
3	A3	95	88.6328	2600.29	159.043	GAPDH
3	A3	96	88.9374	2319.11	154.359	GAPDH
3	A3	97	89.242	2140.7	146.543	GAPDH
3	A3	98	89.5466	2089.01	132.763	GAPDH
3	A3	99	89.8512	1907.36	115.585	GAPDH
3	A3	100	90.1558	2309	100.438	GAPDH
3	A3	101	90.4604	1909.56	91.3643	GAPDH
3	A3	102	90.765	2212.1	87.728	GAPDH
3	A3	103	91.0697	1533.28	84.5122	GAPDH
3	A3	104	91.3743	1561.75	76.1069	GAPDH
3	A3	105	91.6789	1820.76	60.5659	GAPDH
3	A3	106	91.9835	1815.57	41.0254	GAPDH
3	A3	107	92.2881	1314.29	23.394	GAPDH
3	A3	108	92.5927	1657.63	12.272	GAPDH
3	A3	109	92.8973	2020.21	7.90723	GAPDH
3	A3	110	93.2019	1013.62	5.97119	GAPDH
3	A3	111	93.5065	1512.49	0.167969	GAPDH
3	A3	112	93.8112	1302.2	-13.8774	GAPDH
3	A3	113	94.1158	1329.7	-35.8994	GAPDH
3	A3	114	94.4204	1624.3	-61.2578	GAPDH
3	A3	115	94.725	1412.76	-83.981	GAPDH
4	A4	1	59.9993	313220	7141.97	GAPDH
4	A4	2	60.3039	312665	7234.94	GAPDH
4	A4	3	60.6085	311460	7329.59	GAPDH
4	A4	4	60.9131	309384	7415.49	GAPDH
4	A4	5	61.2177	307288	7478.81	GAPDH
4	A4	6	61.5224	304809	7517.22	GAPDH
4	A4	7	61.827	302325	7539.2	GAPDH
4	A4	8	62.1316	299820	7557.16	GAPDH
4	A4	9	62.4362	298001	7580.31	GAPDH
4	A4	10	62.7408	295180	7611.16	GAPDH
4	A4	11	63.0454	293318	7646.81	GAPDH
4	A4	12	63.35	290253	7681.85	GAPDH
4	A4	13	63.6546	287961	7710.37	GAPDH
4	A4	14	63.9592	285270	7727.22	GAPDH
4	A4	15	64.2639	283342	7729.27	GAPDH
4	A4	16	64.5685	280204	7717.2	GAPDH
4	A4	17	64.8731	277729	7696.65	GAPDH
4	A4	18	65.1777	274539	7677.08	GAPDH
4	A4	19	65.4823	273064	7668.6	GAPDH
4	A4	20	65.7869	269986	7677.24	GAPDH
4	A4	21	66.0915	267444	7701.58	GAPDH
4	A4	22	66.3961	265282	7732.11	GAPDH
4	A4	23	66.7008	262793	7754.49	GAPDH
4	A4	24	67.0054	260474	7756.19	GAPDH
4	A4	25	67.31	257251	7732.53	GAPDH
4	A4	26	67.6146	254597	7688.47	GAPDH
4	A4	27	67.9192	252072	7634.61	GAPDH
4	A4	28	68.2238	249879	7580.34	GAPDH
4	A4	29	68.5284	247525	7529.18	GAPDH
4	A4	30	68.833	245255	7479.65	GAPDH
4	A4	31	69.1376	242457	7430.32	GAPDH
4	A4	32	69.4423	239890	7384.36	GAPDH
4	A4	33	69.7469	237511	7349.52	GAPDH
4	A4	34	70.0515	235362	7333.23	GAPDH
4	A4	35	70.3561	232695	7336.23	GAPDH
4	A4	36	70.6607	231130	7349.63	GAPDH
4	A4	37	70.9653	228541	7358.16	GAPDH
4	A4	38	71.2699	226051	7347.51	GAPDH
4	A4	39	71.5745	222976	7311.47	GAPDH
4	A4	40	71.8791	221065	7254.27	GAPDH
4	A4	41	72.1838	218308	7187.22	GAPDH
4	A4	42	72.4884	216344	7107.19	GAPDH
4	A4	43	72.793	213850	7040.28	GAPDH
4	A4	44	73.0976	211869	6989.9	GAPDH
4	A4	45	73.4022	209435	6953.28	GAPDH
4	A4	46	73.7068	207160	6924.97	GAPDH
4	A4	47	74.0114	205171	6899.79	GAPDH
4	A4	48	74.316	202890	6874.72	GAPDH
4	A4	49	74.6206	200388	6849.61	GAPDH
4	A4	50	74.9253	198509	6826.69	GAPDH
4	A4	51	75.2299	195913	6809.09	GAPDH
4	A4	52	75.5345	193880	6797.76	GAPDH
4	A4	53	75.8391	191692	6789.34	GAPDH
4	A4	54	76.1437	190084	6776.38	GAPDH
4	A4	55	76.4483	187101	6750.9	GAPDH
4	A4	56	76.7529	185347	6709.52	GAPDH
4	A4	57	77.0575	182774	6657.12	GAPDH
4	A4	58	77.3621	180902	6606.08	GAPDH
4	A4	59	77.6668	178551	6571.38	GAPDH
4	A4	60	77.9714	176932	6564.17	GAPDH
4	A4	61	78.276	174489	6587.04	GAPDH
4	A4	62	78.5806	172857	6633.36	GAPDH
4	A4	63	78.8852	170245	6690.4	GAPDH
4	A4	64	79.1898	168299	6744.79	GAPDH
4	A4	65	79.4944	166069	6788.08	GAPDH
4	A4	66	79.799	163641	6822.07	GAPDH
4	A4	67	80.1036	161414	6862.85	GAPDH
4	A4	68	80.4083	159065	6945.19	GAPDH
4	A4	69	80.7129	156885	7128.97	GAPDH
4	A4	70	81.0175	154955	7446.85	GAPDH
4	A4	71	81.3221	152816	8038.83	GAPDH
4	A4	72	81.6267	150347	9108.87	GAPDH
4	A4	73	81.9313	147835	10922.3	GAPDH
4	A4	74	82.2359	145387	13780.2	GAPDH
4	A4	75	82.5405	142210	17914.5	GAPDH
4	A4	76	82.8452	138484	23318.1	GAPDH
4	A4	77	83.1498	133931	29571.1	GAPDH
4	A4	78	83.4544	123817	35773.6	GAPDH
4	A4	79	83.759	103466	40689	GAPDH
4	A4	80	84.0636	68840.9	43109.5	GAPDH
4	A4	81	84.3682	29308.4	42307.9	GAPDH
4	A4	82	84.6728	10396.6	38349	GAPDH
4	A4	83	84.9774	4950.21	32082.4	GAPDH
4	A4	84	85.282	3502.09	24813.1	GAPDH
4	A4	85	85.5867	2602.5	17830.5	GAPDH
4	A4	86	85.8913	2193.7	12029.5	GAPDH
4	A4	87	86.1959	2160.71	7772.21	GAPDH
4	A4	88	86.5005	2084.84	4426.43	GAPDH
4	A4	89	86.8051	1715.75	2353.69	GAPDH
4	A4	90	87.1097	1847.36	1230.2	GAPDH
4	A4	91	87.4143	1710.68	665.825	GAPDH
4	A4	92	87.7189	1316.2	396.278	GAPDH
4	A4	93	88.0235	1566.9	268.961	GAPDH
4	A4	94	88.3282	1427.61	207.641	GAPDH
4	A4	95	88.6328	1305.49	179.156	GAPDH
4	A4	96	88.9374	1202.89	170.208	GAPDH
4	A4	97	89.242	1446.78	174.153	GAPDH
4	A4	98	89.5466	1050.09	185.22	GAPDH
4	A4	99	89.8512	836.039	197.31	GAPDH
4	A4	100	90.1558	879.296	204.804	GAPDH
4	A4	101	90.4604	908.842	203.528	GAPDH
4	A4	102	90.765	863.49	191.279	GAPDH
4	A4	103	91.0697	238.524	168.397	GAPDH
4	A4	104	91.3743	463.918	138.453	GAPDH
4	A4	105	91.6789	735.814	108.126	GAPDH
4	A4	106	91.9835	498.894	85.1938	GAPDH
4	A4	107	92.2881	395.818	75.0869	GAPDH
4	A4	108	92.5927	493.841	78.1196	GAPDH
4	A4	109	92.8973	446.96	89.3135	GAPDH
4	A4	110	93.2019	5.56035	100.989	GAPDH
4	A4	111	93.5065	205.113	106.466	GAPDH
4	A4	112	93.8112	82.3369	102.727	GAPDH
4	A4	113	94.1158	158.124	90.8101	GAPDH
4	A4	114	94.4204	-51.9568	74.186	GAPDH
4	A4	115	94.725	-0.913364	56.5054	GAPDH
5	A5	1	59.9996	324244	7072.33	GAPDH
5	A5	2	60.3037	323665	7221.19	GAPDH
5	A5	3	60.6079	322553	7384.47	GAPDH
5	A5	4	60.912	320435	7493.81	GAPDH
5	A5	5	61.2162	318506	7583.14	GAPDH
5	A5	6	61.5203	316062	7648.29	GAPDH
5	A5	7	61.8244	313278	7695.19	GAPDH
5	A5	8	62.1286	311162	7734.8	GAPDH
5	A5	9	62.4327	308919	7777.06	GAPDH
5	A5	10	62.7369	306820	7826.63	GAPDH
5	A5	11	63.041	303710	7881.64	GAPDH
5	A5	12	63.3451	301649	7934.88	GAPDH
5	A5	13	63.6493	299110	7976.13	GAPDH
5	A5	14	63.9534	296616	7995.61	GAPDH
5	A5	15	64.2576	294100	7988.29	GAPDH
5	A5	16	64.5617	290764	7957.14	GAPDH
5	A5	17	64.8658	288496	7913.7	GAPDH
5	A5	18	65.17	285894	7874.61	GAPDH
5	A5	19	65.4741	282915	7855.17	GAPDH
5	A5	20	65.7783	280672	7863.09	GAPDH
5	A5	21	66.0824	278834	7895.35	GAPDH
5	A5	22	66.3866	275978	7939.99	GAPDH
5	A5	23	66.6907	273600	7981.92	GAPDH
5	A5	24	66.9948	270602	8009.39	GAPDH
5	A5	25	67.299	268056	8017.55	GAPDH
5	A5	26	67.6031	265600	8008.45	GAPDH
5	A5	27	67.9073	262543	7987.77	GAPDH
5	A5	28	68.2114	260294	7961.43	GAPDH
5	A5	29	68.5155	258109	7933.35	GAPDH
5	A5	30	68.8197	255035	7905.43	GAPDH
5	A5	31	69.1238	252537	7877.9	GAPDH
5	A5	32	69.428	250252	7849.95	GAPDH
5	A5	33	69.7321	247409	7819.71	GAPDH
5	A5	34	70.0362	245082	7784.66	GAPDH
5	A5	35	70.3404	242878	7742.72	GAPDH
5	A5	36	70.6445	239632	7693.36	GAPDH
5	A5	37	70.9487	237672	7637.95	GAPDH
5	A5	38	71.2528	235246	7579.3	GAPDH
5	A5	39	71.5569	232531	7520.89	GAPDH
5	A5	40	71.8611	230616	7466.34	GAPDH
5	A5	41	72.1652	227800	7419.14	GAPDH
5	A5	42	72.4694	225557	7381.57	GAPDH
5	A5	43	72.7735	223216	7344.75	GAPDH
5	A5	44	73.0776	221104	7321.82	GAPDH
5	A5	45	73.3818	218967	7308.05	GAPDH
5	A5	46	73.6859	216216	7297.26	GAPDH
5	A5	47	73.9901	214055	7283.46	GAPDH
5	A5	48	74.2942	211975	7261.42	GAPDH
5	A5	49	74.5984	209654	7227.39	GAPDH
5	A5	50	74.9025	207084	7180.23	GAPDH
5	A5	51	75.2066	205007	7122.83	GAPDH
5	A5	52	75.5108	202430	7061.94	GAPDH
5	A5	53	75.8149	200302	7005.59	GAPDH
5	A5	54	76.119	198453	6959.72	GAPDH
5	A5	55	76.4232	196302	6926.19	GAPDH
5	A5	56	76.7273	194072	6903.75	GAPDH
5	A5	57	77.0315	191860	6890.5	GAPDH
5	A5	58	77.3356	189424	6885.48	GAPDH
5	A5	59	77.6398	187581	6887.95	GAPDH
5	A5	60	77.9439	185593	6896.11	GAPDH
5	A5	61	78.248	183386	6907.15	GAPDH
5	A5	62	78.5522	180652	6919.37	GAPDH
5	A5	63	78.8563	178718	6933.73	GAPDH
5	A5	64	79.1605	176828	6953.67	GAPDH
5	A5	65	79.4646	174705	6982.92	GAPDH
5	A5	66	79.7687	172188	7024.91	GAPDH
5	A5	67	80.0729	169951	7084.34	GAPDH
5	A5	68	80.377	167834	7172.01	GAPDH
5	A5	69	80.6812	165526	7311.96	GAPDH
5	A5	70	80.9853	162915	7502.18	GAPDH
5	A5	71	81.2894	160982	7804	GAPDH
5	A5	72	81.5936	158938	8345.83	GAPDH
5	A5	73	81.8977	156039	9299.7	GAPDH
5	A5	74	82.2019	153835	10908.7	GAPDH
5	A5	75	82.506	150954	13456.9	GAPDH
5	A5	76	82.8101	147963	17177.8	GAPDH
5	A5	77	83.1143	144776	22101.4	GAPDH
5	A5	78	83.4184	139345	27888.3	GAPDH
5	A5	79	83.7226	131407	33749.1	GAPDH
5	A5	80	84.0267	116596	38552.3	GAPDH
5	A5	81	84.3308	83567.1	41144.1	GAPDH
5	A5	82	84.635	42908.6	40771.3	GAPDH
5	A5	83	84.9391	16103.7	37398.5	GAPDH
5	A5	84	85.2433	6537.2	31741.1	GAPDH
5	A5	85	85.5474	4330.99	24986.9	GAPDH
5	A5	86	85.8515	3416.8	18361.4	GAPDH
5	A5	87	86.1557	2989.42	12755.9	GAPDH
5	A5	88	86.4598	2781.37	8570.42	GAPDH
5	A5	89	86.764	2729.09	5104.37	GAPDH
5	A5	90	87.0681	2596.16	2711.67	GAPDH
5	A5	91	87.3723	2589.69	1388.97	GAPDH
5	A5	92	87.6764	1801.82	707.543	GAPDH
5	A5	93	87.9805	2166	369.916	GAPDH
5	A5	94	88.2847	2248.12	201.96	GAPDH
5	A5	95	88.5888	1847.54	115.745	GAPDH
5	A5	96	88.893	2044.33	71.4238	GAPDH
5	A5	97	89.1971	2074.04	50.7925	GAPDH
5	A5	98	89.5012	1497.41	43.8062	GAPDH
5	A5	99	89.8054	1724.13	43.812	GAPDH
5	A5	100	90.1095	1930.13	46.541	GAPDH
5	A5	101	90.4137	1625.45	49.8042	GAPDH
5	A5	102	90.7178	1142.45	52.8418	GAPDH
5	A5	103	91.0219	1563.17	55.2163	GAPDH
5	A5	104	91.3261	1738.63	55.6182	GAPDH
5	A5	105	91.6302	1053.93	51.562	GAPDH
5	A5	106	91.9344	1148.02	40.8511	GAPDH
5	A5	107	92.2385	889.756	24.2153	GAPDH
5	A5	108	92.5426	1361.07	6.84473	GAPDH
5	A5	109	92.8468	873.505	-3.1499	GAPDH
5	A5	110	93.1509	1275.22	1.14355	GAPDH
5	A5	111	93.4551	847.852	21.4478	GAPDH
5	A5	112	93.7592	881.765	53.0215	GAPDH
5	A5	113	94.0633	901.126	86.7158	GAPDH
5	A5	114	94.3675	594.213	113.016	GAPDH
5	A5	115	94.6716	193.184	125.991	GAPDH
6	A6	1	59.9996	363208	8633.65	GAPDH
6	A6	2	60.3037	361780	8698.23	GAPDH
6	A6	3	60.6079	360657	8776.05	GAPDH
6	A6	4	60.912	358640	8849.98	GAPDH
6	A6	5	61.2162	355273	8905.99	GAPDH
6	A6	6	61.5203	352888	8939.23	GAPDH
6	A6	7	61.8244	349927	8953.8	GAPDH
6	A6	8	62.1286	347182	8957.96	GAPDH
6	A6	9	62.4327	344371	8958.73	GAPDH
6	A6	10	62.7369	341581	8959.19	GAPDH
6	A6	11	63.041	338733	8959.2	GAPDH
6	A6	12	63.3451	335859	8957.62	GAPDH
6	A6	13	63.6493	332773	8954.02	GAPDH
6	A6	14	63.9534	330064	8949.44	GAPDH
6	A6	15	64.2576	327112	8946.31	GAPDH
6	A6	16	64.5617	324028	8947.76	GAPDH
6	A6	17	64.8658	321440	8956.79	GAPDH
6	A6	18	65.17	317896	8974.86	GAPDH
6	A6	19	65.4741	315636	9000.38	GAPDH
6	A6	20	65.7783	312368	9028.15	GAPDH
6	A6	21	66.0824	309590	9050.73	GAPDH
6	A6	22	66.3866	306827	9061.65	GAPDH
6	A6	23	66.6907	303591	9058.61	GAPDH
6	A6	24	66.9948	300382	9044.46	GAPDH
6	A6	25	67.299	297301	9024.64	GAPDH
6	A6	26	67.6031	294547	9003.29	GAPDH
6	A6	27	67.9073	292201	8980.94	GAPDH
6	A6	28	68.2114	288831	8955.32	GAPDH
6	A6	29	68.5155	285970	8924.62	GAPDH
6	A6	30	68.8197	282842	8889.64	GAPDH
6	A6	31	69.1238	280130	8853.44	GAPDH
6	A6	32	69.428	277216	8818.55	GAPDH
6	A6	33	69.7321	274534	8784.55	GAPDH
6	A6	34	70.0362	271555	8747.5	GAPDH
6	A6	35	70.3404	268786	8702.14	GAPDH
6	A6	36	70.6445	265969	8645.45	GAPDH
6	A6	37	70.9487	263312	8579.33	GAPDH
6	A6	38	71.2528	260033	8510.48	GAPDH
6	A6	39	71.5569	257509	8447.27	GAPDH
6	A6	40	71.8611	255006	8395.15	GAPDH
6	A6	41	72.1652	252577	8345.08	GAPDH
6	A6	42	72.4694	249779	8294.17	GAPDH
6	A6	43	72.7735	246935	8243.91	GAPDH
6	A6	44	73.0776	244446	8192.17	GAPDH
6	A6	45	73.3818	241324	8143.72	GAPDH
6	A6	46	73.6859	239229	8106.49	GAPDH
6	A6	47	73.9901	236960	8085.05	GAPDH
6	A6	48	74.2942	234111	8076.91	GAPDH
6	A6	49	74.5984	231711	8073.08	GAPDH
6	A6	50	74.9025	229124	8062.27	GAPDH
6	A6	51	75.2066	226155	8035.64	GAPDH
6	A6	52	75.5108	223688	7990.01	GAPDH
6	A6	53	75.8149	221501	7928.81	GAPDH
6	A6	54	76.119	218660	7861.18	GAPDH
6	A6	55	76.4232	216085	7799.2	GAPDH
6	A6	56	76.7273	213728	7752.86	GAPDH
6	A6	57	77.0315	211674	7725.64	GAPDH
6	A6	58	77.3356	209372	7712.63	GAPDH
6	A6	59	77.6398	206688	7704.24	GAPDH
6	A6	60	77.9439	203828	7692.71	GAPDH
6	A6	61	78.248	201560	7677.61	GAPDH
6	A6	62	78.5522	199326	7666.69	GAPDH
6	A6	63	78.8563	196756	7671.64	GAPDH
6	A6	64	79.1605	194593	7701.68	GAPDH
6	A6	65	79.4646	191903	7758.74	GAPDH
6	A6	66	79.7687	189944	7837.11	GAPDH
6	A6	67	80.0729	187170	7928.06	GAPDH
6	A6	68	80.377	184282	8029.95	GAPDH
6	A6	69	80.6812	181809	8161.04	GAPDH
6	A6	70	80.9853	178854	8374.38	GAPDH
6	A6	71	81.2894	176737	8654.9	GAPDH
6	A6	72	81.5936	174070	9193.24	GAPDH
6	A6	73	81.8977	171792	10184.5	GAPDH
6	A6	74	82.2019	168631	11897	GAPDH
6	A6	75	82.506	166179	14639.9	GAPDH
6	A6	76	82.8101	162803	18667.1	GAPDH
6	A6	77	83.1143	158642	24014.9	GAPDH
6	A6	78	83.4184	153162	30321.6	GAPDH
6	A6	79	83.7226	144661	36736.2	GAPDH
6	A6	80	84.0267	128298	42029.4	GAPDH
6	A6	81	84.3308	91936.9	44936.1	GAPDH
6	A6	82	84.635	46386.2	44617.9	GAPDH
6	A6	83	84.9391	15512.9	41015.8	GAPDH
6	A6	84	85.2433	5439.31	34895.1	GAPDH
6	A6	85	85.5474	2153.96	27548.8	GAPDH
6	A6	86	85.8515	1606.87	20321.4	GAPDH
6	A6	87	86.1557	887.158	14197.7	GAPDH
6	A6	88	86.4598	1092.28	9623.08	GAPDH
6	A6	89	86.764	917.022	5783.85	GAPDH
6	A6	90	87.0681	-33.427	3133.26	GAPDH
6	A6	91	87.3723	340.383	1658.14	GAPDH
6	A6	92	87.6764	-230.444	884.927	GAPDH
6	A6	93	87.9805	-207.055	488.883	GAPDH
6	A6	94	88.2847	21.9998	281.191	GAPDH
6	A6	95	88.5888	-250.323	164.563	GAPDH
6	A6	96	88.893	-208.765	91.8232	GAPDH
6	A6	97	89.1971	-626.371	40.7842	GAPDH
6	A6	98	89.5012	-450.142	3.36133	GAPDH
6	A6	99	89.8054	-639.993	-19.2266	GAPDH
6	A6	100	90.1095	-62.2998	-21.4961	GAPDH
6	A6	101	90.4137	-599.871	-0.0292969	GAPDH
6	A6	102	90.7178	-373.09	41.7998	GAPDH
6	A6	103	91.0219	-516.318	93.5605	GAPDH
6	A6	104	91.3261	-1082.03	142.006	GAPDH
6	A6	105	91.6302	-773.309	176.859	GAPDH
6	A6	106	91.9344	-1250.24	194.412	GAPDH
6	A6	107	92.2385	-1181.78	196.907	GAPDH
6	A6	108	92.5426	-1159.41	188.652	GAPDH
6	A6	109	92.8468	-1390.41	172.018	GAPDH
6	A6	110	93.1509	-1457.97	146.501	GAPDH
6	A6	111	93.4551	-2004.15	111.57	GAPDH
6	A6	112	93.7592	-1562.31	70.6631	GAPDH
6	A6	113	94.0633	-1803.1	32.4072	GAPDH
6	A6	114	94.3675	-1505.7	7.26953	GAPDH
6	A6	115	94.6716	-1386.57	1.74609	GAPDH
13	B1	1	59.9993	192924	6108.24	KCNH6
13	B1	2	60.3039	192730	6182.26	KCNH6
13	B1	3	60.6085	191742	6261.24	KCNH6
13	B1	4	60.9131	189665	6335.16	KCNH6
13	B1	5	61.2177	187664	6399.81	KCNH6
13	B1	6	61.5224	185743	6457.33	KCNH6
13	B1	7	61.827	184275	6511.8	KCNH6
13	B1	8	62.1316	182261	6564.56	KCNH6
13	B1	9	62.4362	180313	6612.44	KCNH6
13	B1	10	62.7408	178075	6650.02	KCNH6
13	B1	11	63.0454	176028	6672.88	KCNH6
13	B1	12	63.35	173859	6679.8	KCNH6
13	B1	13	63.6546	171801	6672.71	KCNH6
13	B1	14	63.9592	169648	6655.62	KCNH6
13	B1	15	64.2639	167577	6633.31	KCNH6
13	B1	16	64.5685	165169	6610.38	KCNH6
13	B1	17	64.8731	163324	6590.83	KCNH6
13	B1	18	65.1777	161130	6577.96	KCNH6
13	B1	19	65.4823	159373	6574.05	KCNH6
13	B1	20	65.7869	156310	6579.1	KCNH6
13	B1	21	66.0915	155143	6589.62	KCNH6
13	B1	22	66.3961	153225	6598.68	KCNH6
13	B1	23	66.7008	150587	6598.25	KCNH6
13	B1	24	67.0054	148608	6582.48	KCNH6
13	B1	25	67.31	146615	6550.11	KCNH6
13	B1	26	67.6146	144112	6503.96	KCNH6
13	B1	27	67.9192	142427	6448.64	KCNH6
13	B1	28	68.2238	140153	6388.08	KCNH6
13	B1	29	68.5284	138572	6325.53	KCNH6
13	B1	30	68.833	136132	6265.27	KCNH6
13	B1	31	69.1376	134390	6214.33	KCNH6
13	B1	32	69.4423	132341	6181.24	KCNH6
13	B1	33	69.7469	129890	6171.33	KCNH6
13	B1	34	70.0515	128896	6181.59	KCNH6
13	B1	35	70.3561	126826	6199.73	KCNH6
13	B1	36	70.6607	125113	6209.18	KCNH6
13	B1	37	70.9653	122537	6197.36	KCNH6
13	B1	38	71.2699	120459	6161.47	KCNH6
13	B1	39	71.5745	118629	6107.96	KCNH6
13	B1	40	71.8791	116776	6046.68	KCNH6
13	B1	41	72.1838	114687	5984.98	KCNH6
13	B1	42	72.4884	113331	5922.31	KCNH6
13	B1	43	72.793	111212	5859.01	KCNH6
13	B1	44	73.0976	108728	5805.44	KCNH6
13	B1	45	73.4022	107179	5768.15	KCNH6
13	B1	46	73.7068	106078	5751.68	KCNH6
13	B1	47	74.0114	104143	5754.3	KCNH6
13	B1	48	74.316	102012	5767.36	KCNH6
13	B1	49	74.6206	100360	5779.09	KCNH6
13	B1	50	74.9253	98389.2	5780.02	KCNH6
13	B1	51	75.2299	96640.1	5767.18	KCNH6
13	B1	52	75.5345	94747.5	5745.48	KCNH6
13	B1	53	75.8391	92736.9	5725.39	KCNH6
13	B1	54	76.1437	91060.2	5717.77	KCNH6
13	B1	55	76.4483	89444.4	5727.67	KCNH6
13	B1	56	76.7529	88162.8	5750.94	KCNH6
13	B1	57	77.0575	85995.3	5776.48	KCNH6
13	B1	58	77.3621	84023.1	5793.44	KCNH6
13	B1	59	77.6668	81871.8	5798.47	KCNH6
13	B1	60	77.9714	80365.2	5798.21	KCNH6
13	B1	61	78.276	78385.7	5805.53	KCNH6
13	B1	62	78.5806	76971	5833.74	KCNH6
13	B1	63	78.8852	74978.2	5894.26	KCNH6
13	B1	64	79.1898	73403.2	5994.34	KCNH6
13	B1	65	79.4944	70989.9	6152.76	KCNH6
13	B1	66	79.799	69516.7	6428.46	KCNH6
13	B1	67	80.1036	67339	6906.24	KCNH6
13	B1	68	80.4083	65346.5	7701.57	KCNH6
13	B1	69	80.7129	63787.2	8938.04	KCNH6
13	B1	70	81.0175	60979.5	10699.6	KCNH6
13	B1	71	81.3221	59228.1	12962.8	KCNH6
13	B1	72	81.6267	55716.1	15532.9	KCNH6
13	B1	73	81.9313	50675.8	18022.6	KCNH6
13	B1	74	82.2359	42946.5	19913.4	KCNH6
13	B1	75	82.5405	31052.7	20702.2	KCNH6
13	B1	76	82.8452	15695.3	20085.4	KCNH6
13	B1	77	83.1498	5156.28	18091.7	KCNH6
13	B1	78	83.4544	2101.88	15088.6	KCNH6
13	B1	79	83.759	1350.94	11650.9	KCNH6
13	B1	80	84.0636	1813.77	8357.98	KCNH6
13	B1	81	84.3682	1842.14	5565.44	KCNH6
13	B1	82	84.6728	1187.39	3216.22	KCNH6
13	B1	83	84.9774	1138.85	1669.7	KCNH6
13	B1	84	85.282	1178.25	749.731	KCNH6
13	B1	85	85.5867	989.777	253.123	KCNH6
13	B1	86	85.8913	1288.37	12.2041	KCNH6
13	B1	87	86.1959	1455.72	-87.9912	KCNH6
13	B1	88	86.5005	898.018	-118.042	KCNH6
13	B1	89	86.8051	619.918	-117.881	KCNH6
13	B1	90	87.1097	952.753	-107.32	KCNH6
13	B1	91	87.4143	1182.96	-93.9243	KCNH6
13	B1	92	87.7189	594.223	-80.3584	KCNH6
13	B1	93	88.0235	664.3	-70.2656	KCNH6
13	B1	94	88.3282	829.799	-70.1655	KCNH6
13	B1	95	88.6328	286.69	-86.6836	KCNH6
13	B1	96	88.9374	236	-121.658	KCNH6
13	B1	97	89.242	457.561	-168.972	KCNH6
13	B1	98	89.5466	551.996	-215.577	KCNH6
13	B1	99	89.8512	224.204	-246.306	KCNH6
13	B1	100	90.1558	842.997	-249.844	KCNH6
13	B1	101	90.4604	466.565	-222.888	KCNH6
13	B1	102	90.765	255.919	-171.013	KCNH6
13	B1	103	91.0697	645.209	-106.692	KCNH6
13	B1	104	91.3743	48.7454	-45.8643	KCNH6
13	B1	105	91.6789	77.2647	-4.0835	KCNH6
13	B1	106	91.9835	-61.5838	7.43408	KCNH6
13	B1	107	92.2881	-475.549	-14.4888	KCNH6
13	B1	108	92.5927	-224.131	-62.8389	KCNH6
13	B1	109	92.8973	-526.833	-121.706	KCNH6
13	B1	110	93.2019	325.338	-171.748	KCNH6
13	B1	111	93.5065	-264.946	-197.898	KCNH6
13	B1	112	93.8112	-410.93	-195.233	KCNH6
13	B1	113	94.1158	-133.785	-169.689	KCNH6
13	B1	114	94.4204	-405.939	-133.591	KCNH6
13	B1	115	94.725	-543.747	-99.2104	KCNH6
14	B2	1	59.9993	196258	6169.61	KCNH6
14	B2	2	60.3039	195894	6218.78	KCNH6
14	B2	3	60.6085	194917	6277.02	KCNH6
14	B2	4	60.9131	193067	6333.34	KCNH6
14	B2	5	61.2177	191176	6380.1	KCNH6
14	B2	6	61.5224	189188	6415.99	KCNH6
14	B2	7	61.827	187279	6444.71	KCNH6
14	B2	8	62.1316	185338	6470.82	KCNH6
14	B2	9	62.4362	183543	6496.38	KCNH6
14	B2	10	62.7408	181329	6519.91	KCNH6
14	B2	11	63.0454	179056	6537.33	KCNH6
14	B2	12	63.35	177340	6544.13	KCNH6
14	B2	13	63.6546	174877	6537.42	KCNH6
14	B2	14	63.9592	173117	6518.08	KCNH6
14	B2	15	64.2639	170782	6491.51	KCNH6
14	B2	16	64.5685	168258	6466.28	KCNH6
14	B2	17	64.8731	166428	6450.88	KCNH6
14	B2	18	65.1777	164435	6450.27	KCNH6
14	B2	19	65.4823	162625	6463.82	KCNH6
14	B2	20	65.7869	160192	6485.77	KCNH6
14	B2	21	66.0915	158114	6507.28	KCNH6
14	B2	22	66.3961	156451	6519.54	KCNH6
14	B2	23	66.7008	154019	6516.99	KCNH6
14	B2	24	67.0054	151897	6499.09	KCNH6
14	B2	25	67.31	149482	6469.69	KCNH6
14	B2	26	67.6146	147450	6433.93	KCNH6
14	B2	27	67.9192	145619	6395.11	KCNH6
14	B2	28	68.2238	143686	6353.68	KCNH6
14	B2	29	68.5284	141835	6309.09	KCNH6
14	B2	30	68.833	139039	6262.31	KCNH6
14	B2	31	69.1376	137433	6216.75	KCNH6
14	B2	32	69.4423	135448	6176.5	KCNH6
14	B2	33	69.7469	133628	6143.83	KCNH6
14	B2	34	70.0515	131714	6117.53	KCNH6
14	B2	35	70.3561	129400	6093.61	KCNH6
14	B2	36	70.6607	128034	6067.41	KCNH6
14	B2	37	70.9653	125761	6036.17	KCNH6
14	B2	38	71.2699	124003	6000.68	KCNH6
14	B2	39	71.5745	121864	5964.84	KCNH6
14	B2	40	71.8791	119847	5933.21	KCNH6
14	B2	41	72.1838	118335	5901.71	KCNH6
14	B2	42	72.4884	116811	5875.58	KCNH6
14	B2	43	72.793	114425	5854.67	KCNH6
14	B2	44	73.0976	112449	5837.34	KCNH6
14	B2	45	73.4022	110926	5825.14	KCNH6
14	B2	46	73.7068	109125	5820.82	KCNH6
14	B2	47	74.0114	107184	5824.66	KCNH6
14	B2	48	74.316	105699	5832.36	KCNH6
14	B2	49	74.6206	103739	5836.8	KCNH6
14	B2	50	74.9253	101738	5832.13	KCNH6
14	B2	51	75.2299	99566.9	5817.41	KCNH6
14	B2	52	75.5345	98126.4	5797.3	KCNH6
14	B2	53	75.8391	96312.9	5779.43	KCNH6
14	B2	54	76.1437	94396.5	5770.41	KCNH6
14	B2	55	76.4483	92587	5772.7	KCNH6
14	B2	56	76.7529	91166	5783.72	KCNH6
14	B2	57	77.0575	89295.8	5797.72	KCNH6
14	B2	58	77.3621	87142.2	5809.43	KCNH6
14	B2	59	77.6668	85375.1	5817.92	KCNH6
14	B2	60	77.9714	83523.2	5828.49	KCNH6
14	B2	61	78.276	81917.3	5852.01	KCNH6
14	B2	62	78.5806	79823.4	5902.59	KCNH6
14	B2	63	78.8852	78078.6	5976.56	KCNH6
14	B2	64	79.1898	76711.9	6090.2	KCNH6
14	B2	65	79.4944	74616.6	6274.69	KCNH6
14	B2	66	79.799	72427.2	6574.65	KCNH6
14	B2	67	80.1036	70335.7	7062.84	KCNH6
14	B2	68	80.4083	68271.5	7837.88	KCNH6
14	B2	69	80.7129	66564.2	9002.18	KCNH6
14	B2	70	81.0175	63722.9	10615.3	KCNH6
14	B2	71	81.3221	61245	12631.5	KCNH6
14	B2	72	81.6267	57972	14847.2	KCNH6
14	B2	73	81.9313	52416.4	16896.6	KCNH6
14	B2	74	82.2359	42679	18324.2	KCNH6
14	B2	75	82.5405	29682.1	18725.9	KCNH6
14	B2	76	82.8452	13729.4	17904.2	KCNH6
14	B2	77	83.1498	5645.78	15959	KCNH6
14	B2	78	83.4544	3259.97	13260	KCNH6
14	B2	79	83.759	2846.1	10311.9	KCNH6
14	B2	80	84.0636	2626.29	7581.74	KCNH6
14	B2	81	84.3682	2790.87	5158.11	KCNH6
14	B2	82	84.6728	2218.64	2955.78	KCNH6
14	B2	83	84.9774	2445.41	1532.96	KCNH6
14	B2	84	85.282	2300.62	702.717	KCNH6
14	B2	85	85.5867	2248.11	266.519	KCNH6
14	B2	86	85.8913	2447.52	66.1138	KCNH6
14	B2	87	86.1959	2401.56	-5.87109	KCNH6
14	B2	88	86.5005	2277.44	-16.7168	KCNH6
14	B2	89	86.8051	2129.34	-7.18311	KCNH6
14	B2	90	87.1097	1916.24	0.637695	KCNH6
14	B2	91	87.4143	1781.93	-0.00195312	KCNH6
14	B2	92	87.7189	1888.16	-4.37256	KCNH6
14	B2	93	88.0235	2177.55	-3.51953	KCNH6
14	B2	94	88.3282	2070.12	7.23145	KCNH6
14	B2	95	88.6328	1577.62	23.4805	KCNH6
14	B2	96	88.9374	1644.82	33.8198	KCNH6
14	B2	97	89.242	1479.4	27.1084	KCNH6
14	B2	98	89.5466	1312.64	-0.246094	KCNH6
14	B2	99	89.8512	1463.02	-41.7109	KCNH6
14	B2	100	90.1558	1538.5	-83.9829	KCNH6
14	B2	101	90.4604	1353.33	-113.878	KCNH6
14	B2	102	90.765	1756.12	-124.825	KCNH6
14	B2	103	91.0697	1364.62	-119.61	KCNH6
14	B2	104	91.3743	1514.76	-108.077	KCNH6
14	B2	105	91.6789	1068.31	-101.046	KCNH6
14	B2	106	91.9835	1201.15	-103.96	KCNH6
14	B2	107	92.2881	1308.67	-114.177	KCNH6
14	B2	108	92.5927	1502.94	-123.609	KCNH6
14	B2	109	92.8973	1102.04	-124.731	KCNH6
14	B2	110	93.2019	1552.06	-115.619	KCNH6
14	B2	111	93.5065	791.696	-100.637	KCNH6
14	B2	112	93.8112	1288.13	-86.8525	KCNH6
14	B2	113	94.1158	972.142	-79.272	KCNH6
14	B2	114	94.4204	902.045	-78.3096	KCNH6
14	B2	115	94.725	1285.54	-80.6787	KCNH6
15	B3	1	59.9993	154202	5666.07	KCNH6
15	B3	2	60.3039	153441	5696.4	KCNH6
15	B3	3	60.6085	153013	5742.42	KCNH6
15	B3	4	60.9131	150747	5795.05	KCNH6
15	B3	5	61.2177	149351	5844.46	KCNH6
15	B3	6	61.5224	147618	5883.28	KCNH6
15	B3	7	61.827	145883	5908.22	KCNH6
15	B3	8	62.1316	144114	5920.25	KCNH6
15	B3	9	62.4362	141940	5923.41	KCNH6
15	B3	10	62.7408	139835	5922.19	KCNH6
15	B3	11	63.0454	138241	5918.42	KCNH6
15	B3	12	63.35	136094	5909.54	KCNH6
15	B3	13	63.6546	134617	5890.06	KCNH6
15	B3	14	63.9592	132566	5856	KCNH6
15	B3	15	64.2639	130357	5809	KCNH6
15	B3	16	64.5685	128185	5756.97	KCNH6
15	B3	17	64.8731	126472	5710.72	KCNH6
15	B3	18	65.1777	124477	5679.28	KCNH6
15	B3	19	65.4823	123146	5666.79	KCNH6
15	B3	20	65.7869	121059	5672.08	KCNH6
15	B3	21	66.0915	118994	5689.73	KCNH6
15	B3	22	66.3961	117362	5711.18	KCNH6
15	B3	23	66.7008	115639	5725.9	KCNH6
15	B3	24	67.0054	113884	5723.66	KCNH6
15	B3	25	67.31	111580	5697.54	KCNH6
15	B3	26	67.6146	109754	5646.71	KCNH6
15	B3	27	67.9192	107809	5576.86	KCNH6
15	B3	28	68.2238	106087	5498.52	KCNH6
15	B3	29	68.5284	104315	5423.9	KCNH6
15	B3	30	68.833	102561	5363.46	KCNH6
15	B3	31	69.1376	100725	5323.18	KCNH6
15	B3	32	69.4423	99320.5	5302.96	KCNH6
15	B3	33	69.7469	97597.9	5296.77	KCNH6
15	B3	34	70.0515	95950.7	5294.69	KCNH6
15	B3	35	70.3561	94017.6	5286.32	KCNH6
15	B3	36	70.6607	92627	5264.42	KCNH6
15	B3	37	70.9653	90540.4	5227.18	KCNH6
15	B3	38	71.2699	89002.6	5178.22	KCNH6
15	B3	39	71.5745	87165.8	5124.2	KCNH6
15	B3	40	71.8791	85494.7	5071.5	KCNH6
15	B3	41	72.1838	84244	5023.54	KCNH6
15	B3	42	72.4884	82446.3	4980.79	KCNH6
15	B3	43	72.793	80789.9	4942.71	KCNH6
15	B3	44	73.0976	79074.6	4909.91	KCNH6
15	B3	45	73.4022	77808.8	4884.37	KCNH6
15	B3	46	73.7068	75952.6	4866.42	KCNH6
15	B3	47	74.0114	74740.5	4855.06	KCNH6
15	B3	48	74.316	73561.9	4846.99	KCNH6
15	B3	49	74.6206	71392.3	4835.4	KCNH6
15	B3	50	74.9253	69927.3	4815.88	KCNH6
15	B3	51	75.2299	68379.8	4788.51	KCNH6
15	B3	52	75.5345	66924.8	4757.06	KCNH6
15	B3	53	75.8391	65449.1	4726.56	KCNH6
15	B3	54	76.1437	63953.8	4701.18	KCNH6
15	B3	55	76.4483	62538.9	4683.18	KCNH6
15	B3	56	76.7529	60996.1	4672.97	KCNH6
15	B3	57	77.0575	59553.3	4669.28	KCNH6
15	B3	58	77.3621	58220	4669.67	KCNH6
15	B3	59	77.6668	56706.1	4671.7	KCNH6
15	B3	60	77.9714	54967.3	4674.38	KCNH6
15	B3	61	78.276	53432.7	4679.05	KCNH6
15	B3	62	78.5806	52318.1	4689.58	KCNH6
15	B3	63	78.8852	50799.2	4712.96	KCNH6
15	B3	64	79.1898	49123.3	4762.01	KCNH6
15	B3	65	79.4944	47775.1	4860.99	KCNH6
15	B3	66	79.799	46057.5	5022.71	KCNH6
15	B3	67	80.1036	44741.8	5313.37	KCNH6
15	B3	68	80.4083	43086.1	5803.37	KCNH6
15	B3	69	80.7129	41672.9	6559.43	KCNH6
15	B3	70	81.0175	39922.3	7616.14	KCNH6
15	B3	71	81.3221	37940	8935.85	KCNH6
15	B3	72	81.6267	35526.9	10375.4	KCNH6
15	B3	73	81.9313	32258.4	11685	KCNH6
15	B3	74	82.2359	26091.2	12557.8	KCNH6
15	B3	75	82.5405	17737.6	12727	KCNH6
15	B3	76	82.8452	8063.64	12069.4	KCNH6
15	B3	77	83.1498	3207.06	10665.7	KCNH6
15	B3	78	83.4544	1860.87	8777.41	KCNH6
15	B3	79	83.759	1862.74	6751.9	KCNH6
15	B3	80	84.0636	1618.96	4903.5	KCNH6
15	B3	81	84.3682	1629.83	3140.17	KCNH6
15	B3	82	84.6728	1455.34	1884.78	KCNH6
15	B3	83	84.9774	1236.05	1082.76	KCNH6
15	B3	84	85.282	1424.86	614.376	KCNH6
15	B3	85	85.5867	911.621	359.131	KCNH6
15	B3	86	85.8913	1307.9	226.432	KCNH6
15	B3	87	86.1959	907.204	160.277	KCNH6
15	B3	88	86.5005	1224.2	129.817	KCNH6
15	B3	89	86.8051	1146.66	117.667	KCNH6
15	B3	90	87.1097	779.38	112.789	KCNH6
15	B3	91	87.4143	962.425	108.833	KCNH6
15	B3	92	87.7189	665.909	104.783	KCNH6
15	B3	93	88.0235	796.514	104.053	KCNH6
15	B3	94	88.3282	1163.35	110.703	KCNH6
15	B3	95	88.6328	839.316	125.015	KCNH6
15	B3	96	88.9374	508.856	141.941	KCNH6
15	B3	97	89.242	548.669	153.81	KCNH6
15	B3	98	89.5466	409.082	155.058	KCNH6
15	B3	99	89.8512	820.621	145.356	KCNH6
15	B3	100	90.1558	147.051	129.238	KCNH6
15	B3	101	90.4604	348.176	113.184	KCNH6
15	B3	102	90.765	695.86	102.316	KCNH6
15	B3	103	91.0697	138.774	98.3047	KCNH6
15	B3	104	91.3743	490.128	98.9731	KCNH6
15	B3	105	91.6789	178.687	99.5005	KCNH6
15	B3	106	91.9835	152.513	94.6538	KCNH6
15	B3	107	92.2881	135.96	81.0005	KCNH6
15	B3	108	92.5927	109.529	58.0908	KCNH6
15	B3	109	92.8973	326.75	28.3774	KCNH6
15	B3	110	93.2019	-212.082	-3.6377	KCNH6
15	B3	111	93.5065	213.337	-32.5552	KCNH6
15	B3	112	93.8112	475.634	-53.5908	KCNH6
15	B3	113	94.1158	200.694	-64.377	KCNH6
15	B3	114	94.4204	-9.37956	-66.2158	KCNH6
15	B3	115	94.725	305.498	-63.6099	KCNH6
16	B4	1	59.9993	254540	6591.95	KCNH6
16	B4	2	60.3039	253945	6699.92	KCNH6
16	B4	3	60.6085	252878	6824.99	KCNH6
16	B4	4	60.9131	250878	6934.8	KCNH6
16	B4	5	61.2177	249362	7024.49	KCNH6
16	B4	6	61.5224	246815	7088.36	KCNH6
16	B4	7	61.827	244858	7131.33	KCNH6
16	B4	8	62.1316	242354	7165.56	KCNH6
16	B4	9	62.4362	240758	7203.52	KCNH6
16	B4	10	62.7408	237986	7251.24	KCNH6
16	B4	11	63.0454	235884	7305.04	KCNH6
16	B4	12	63.35	233955	7353.18	KCNH6
16	B4	13	63.6546	231578	7381.67	KCNH6
16	B4	14	63.9592	229507	7382.03	KCNH6
16	B4	15	64.2639	226470	7355.94	KCNH6
16	B4	16	64.5685	223720	7314.41	KCNH6
16	B4	17	64.8731	222057	7272.54	KCNH6
16	B4	18	65.1777	219680	7243.62	KCNH6
16	B4	19	65.4823	217295	7235.71	KCNH6
16	B4	20	65.7869	214813	7250.45	KCNH6
16	B4	21	66.0915	212778	7283.42	KCNH6
16	B4	22	66.3961	210857	7325.18	KCNH6
16	B4	23	66.7008	207981	7363.69	KCNH6
16	B4	24	67.0054	206158	7387.89	KCNH6
16	B4	25	67.31	203344	7391.21	KCNH6
16	B4	26	67.6146	201266	7373.15	KCNH6
16	B4	27	67.9192	198304	7337.72	KCNH6
16	B4	28	68.2238	196348	7290.65	KCNH6
16	B4	29	68.5284	194701	7237.48	KCNH6
16	B4	30	68.833	191542	7183.32	KCNH6
16	B4	31	69.1376	189400	7133.73	KCNH6
16	B4	32	69.4423	187361	7094.18	KCNH6
16	B4	33	69.7469	185052	7068	KCNH6
16	B4	34	70.0515	182715	7053.95	KCNH6
16	B4	35	70.3561	180937	7045.86	KCNH6
16	B4	36	70.6607	178424	7034.98	KCNH6
16	B4	37	70.9653	176367	7013.91	KCNH6
16	B4	38	71.2699	173887	6980.01	KCNH6
16	B4	39	71.5745	171544	6936.07	KCNH6
16	B4	40	71.8791	169606	6888.04	KCNH6
16	B4	41	72.1838	167289	6841.55	KCNH6
16	B4	42	72.4884	165192	6795.08	KCNH6
16	B4	43	72.793	162958	6750.52	KCNH6
16	B4	44	73.0976	160927	6705.61	KCNH6
16	B4	45	73.4022	158873	6658.69	KCNH6
16	B4	46	73.7068	156691	6612.1	KCNH6
16	B4	47	74.0114	154155	6571.53	KCNH6
16	B4	48	74.316	152646	6542.45	KCNH6
16	B4	49	74.6206	151005	6526.89	KCNH6
16	B4	50	74.9253	148118	6522.1	KCNH6
16	B4	51	75.2299	146480	6522.43	KCNH6
16	B4	52	75.5345	144240	6522.92	KCNH6
16	B4	53	75.8391	142397	6521.78	KCNH6
16	B4	54	76.1437	140099	6521.23	KCNH6
16	B4	55	76.4483	138129	6526.14	KCNH6
16	B4	56	76.7529	136084	6541.12	KCNH6
16	B4	57	77.0575	134565	6568.13	KCNH6
16	B4	58	77.3621	131800	6605.59	KCNH6
16	B4	59	77.6668	130128	6650.18	KCNH6
16	B4	60	77.9714	128078	6700.41	KCNH6
16	B4	61	78.276	125267	6760.03	KCNH6
16	B4	62	78.5806	123788	6840.1	KCNH6
16	B4	63	78.8852	121641	6952.4	KCNH6
16	B4	64	79.1898	119504	7140.5	KCNH6
16	B4	65	79.4944	116899	7466.23	KCNH6
16	B4	66	79.799	115223	8031.62	KCNH6
16	B4	67	80.1036	112632	8992.09	KCNH6
16	B4	68	80.4083	110161	10555	KCNH6
16	B4	69	80.7129	107674	12944.4	KCNH6
16	B4	70	81.0175	104469	16316.6	KCNH6
16	B4	71	81.3221	101074	20631.9	KCNH6
16	B4	72	81.6267	97071.3	25530.7	KCNH6
16	B4	73	81.9313	89022.4	30292.9	KCNH6
16	B4	74	82.2359	74687.8	33956.5	KCNH6
16	B4	75	82.5405	52900.1	35597.5	KCNH6
16	B4	76	82.8452	25770.9	34670.5	KCNH6
16	B4	77	83.1498	8896.4	31243.6	KCNH6
16	B4	78	83.4544	3835.77	25992.5	KCNH6
16	B4	79	83.759	2752.21	19951.9	KCNH6
16	B4	80	84.0636	2337.2	14151.1	KCNH6
16	B4	81	84.3682	2246.94	9316.88	KCNH6
16	B4	82	84.6728	1804.01	5631.76	KCNH6
16	B4	83	84.9774	2140.74	3021.08	KCNH6
16	B4	84	85.282	1964.19	1482.32	KCNH6
16	B4	85	85.5867	2297.57	670.901	KCNH6
16	B4	86	85.8913	1717.82	291.663	KCNH6
16	B4	87	86.1959	2035.75	137.799	KCNH6
16	B4	88	86.5005	1736.65	85.8013	KCNH6
16	B4	89	86.8051	1644.13	72.832	KCNH6
16	B4	90	87.1097	1774.04	72.7153	KCNH6
16	B4	91	87.4143	1637.64	77.126	KCNH6
16	B4	92	87.7189	1637.79	83.5088	KCNH6
16	B4	93	88.0235	1358	89.2539	KCNH6
16	B4	94	88.3282	1455.59	90.6177	KCNH6
16	B4	95	88.6328	1251.57	84.144	KCNH6
16	B4	96	88.9374	1248.04	68.3047	KCNH6
16	B4	97	89.242	1040.47	43.9307	KCNH6
16	B4	98	89.5466	1216.65	13.3208	KCNH6
16	B4	99	89.8512	1278.02	-20.9204	KCNH6
16	B4	100	90.1558	955.229	-56.0581	KCNH6
16	B4	101	90.4604	901.611	-88.2671	KCNH6
16	B4	102	90.765	1162.17	-111.917	KCNH6
16	B4	103	91.0697	1259.57	-120.807	KCNH6
16	B4	104	91.3743	1272.85	-111.403	KCNH6
16	B4	105	91.6789	1096.84	-85.8428	KCNH6
16	B4	106	91.9835	1048.86	-52.0933	KCNH6
16	B4	107	92.2881	1028.72	-20.6938	KCNH6
16	B4	108	92.5927	721.654	-0.149902	KCNH6
16	B4	109	92.8973	885.869	6.17578	KCNH6
16	B4	110	93.2019	1080.69	0.311523	KCNH6
16	B4	111	93.5065	436.898	-12.2222	KCNH6
16	B4	112	93.8112	828.722	-24.8721	KCNH6
16	B4	113	94.1158	976.479	-32.0962	KCNH6
16	B4	114	94.4204	651.314	-30.7886	KCNH6
16	B4	115	94.725	756.007	-20.9946	KCNH6
17	B5	1	59.9996	282259	7621.16	KCNH6
17	B5	2	60.3037	281861	7726.59	KCNH6
17	B5	3	60.6079	280356	7835.48	KCNH6
17	B5	4	60.912	278301	7945.43	KCNH6
17	B5	5	61.2162	275998	8050.06	KCNH6
17	B5	6	61.5203	274087	8137.73	KCNH6
17	B5	7	61.8244	271044	8203.01	KCNH6
17	B5	8	62.1286	268814	8246.97	KCNH6
17	B5	9	62.4327	266072	8274.57	KCNH6
17	B5	10	62.7369	263359	8291.8	KCNH6
17	B5	11	63.041	260897	8302.84	KCNH6
17	B5	12	63.3451	258135	8308.88	KCNH6
17	B5	13	63.6493	255832	8308.82	KCNH6
17	B5	14	63.9534	252991	8301.27	KCNH6
17	B5	15	64.2576	250097	8287.05	KCNH6
17	B5	16	64.5617	247690	8269.99	KCNH6
17	B5	17	64.8658	244706	8255.9	KCNH6
17	B5	18	65.17	242015	8250.09	KCNH6
17	B5	19	65.4741	239829	8254.56	KCNH6
17	B5	20	65.7783	236650	8266.92	KCNH6
17	B5	21	66.0824	234597	8281.67	KCNH6
17	B5	22	66.3866	231861	8293.34	KCNH6
17	B5	23	66.6907	228641	8299.73	KCNH6
17	B5	24	66.9948	226708	8302.85	KCNH6
17	B5	25	67.299	223169	8306.49	KCNH6
17	B5	26	67.6031	220895	8312.01	KCNH6
17	B5	27	67.9073	218572	8314.84	KCNH6
17	B5	28	68.2114	216006	8305.21	KCNH6
17	B5	29	68.5155	213122	8273.01	KCNH6
17	B5	30	68.8197	210247	8214.62	KCNH6
17	B5	31	69.1238	207618	8137.06	KCNH6
17	B5	32	69.428	204988	8056.44	KCNH6
17	B5	33	69.7321	201867	7990.85	KCNH6
17	B5	34	70.0362	200066	7951.36	KCNH6
17	B5	35	70.3404	197610	7936.36	KCNH6
17	B5	36	70.6445	195659	7933.01	KCNH6
17	B5	37	70.9487	192597	7924.85	KCNH6
17	B5	38	71.2528	190002	7900.4	KCNH6
17	B5	39	71.5569	187026	7857.56	KCNH6
17	B5	40	71.8611	185214	7802	KCNH6
17	B5	41	72.1652	182346	7735.68	KCNH6
17	B5	42	72.4694	180003	7657.17	KCNH6
17	B5	43	72.7735	177705	7586.1	KCNH6
17	B5	44	73.0776	175247	7526.69	KCNH6
17	B5	45	73.3818	172683	7484.64	KCNH6
17	B5	46	73.6859	170409	7466.04	KCNH6
17	B5	47	73.9901	168224	7473.09	KCNH6
17	B5	48	74.2942	166161	7500.11	KCNH6
17	B5	49	74.5984	163885	7533.96	KCNH6
17	B5	50	74.9025	161152	7559.39	KCNH6
17	B5	51	75.2066	158571	7565.97	KCNH6
17	B5	52	75.5108	156270	7552.03	KCNH6
17	B5	53	75.8149	153806	7523.57	KCNH6
17	B5	54	76.119	151669	7489.67	KCNH6
17	B5	55	76.4232	149270	7458.37	KCNH6
17	B5	56	76.7273	147055	7434.75	KCNH6
17	B5	57	77.0315	144791	7422.34	KCNH6
17	B5	58	77.3356	141910	7424.89	KCNH6
17	B5	59	77.6398	140481	7447.19	KCNH6
17	B5	60	77.9439	137421	7493.6	KCNH6
17	B5	61	78.248	135255	7565.42	KCNH6
17	B5	62	78.5522	133228	7659.31	KCNH6
17	B5	63	78.8563	130918	7767.5	KCNH6
17	B5	64	79.1605	128153	7863.82	KCNH6
17	B5	65	79.4646	125738	7991.61	KCNH6
17	B5	66	79.7687	122898	8196.97	KCNH6
17	B5	67	80.0729	120305	8566.57	KCNH6
17	B5	68	80.377	118256	9234.97	KCNH6
17	B5	69	80.6812	115467	10381	KCNH6
17	B5	70	80.9853	112746	12201.5	KCNH6
17	B5	71	81.2894	109926	14850	KCNH6
17	B5	72	81.5936	106594	18339.1	KCNH6
17	B5	73	81.8977	102229	22433.8	KCNH6
17	B5	74	82.2019	95205.2	26594.2	KCNH6
17	B5	75	82.506	84646.3	30036.2	KCNH6
17	B5	76	82.8101	65181.8	31933.7	KCNH6
17	B5	77	83.1143	38242.8	31705.6	KCNH6
17	B5	78	83.4184	14705.7	29256.4	KCNH6
17	B5	79	83.7226	4709.06	25038.5	KCNH6
17	B5	80	84.0267	2761.97	19890.8	KCNH6
17	B5	81	84.3308	2770.68	14737.9	KCNH6
17	B5	82	84.635	2478.66	10299.4	KCNH6
17	B5	83	84.9391	2338.28	6652.22	KCNH6
17	B5	84	85.2433	2175.06	3601.83	KCNH6
17	B5	85	85.5474	2276.33	1763.04	KCNH6
17	B5	86	85.8515	2227.1	770.165	KCNH6
17	B5	87	86.1557	2274.07	293.901	KCNH6
17	B5	88	86.4598	1824.06	98.1245	KCNH6
17	B5	89	86.764	2280.65	38.7476	KCNH6
17	B5	90	87.0681	1956.56	37.3384	KCNH6
17	B5	91	87.3723	1892.26	53.4424	KCNH6
17	B5	92	87.6764	1767.04	66.0405	KCNH6
17	B5	93	87.9805	1505.67	64.6348	KCNH6
17	B5	94	88.2847	1380.88	46.0225	KCNH6
17	B5	95	88.5888	1678.47	12.7178	KCNH6
17	B5	96	88.893	1186.76	-28.9663	KCNH6
17	B5	97	89.1971	1359.45	-71.314	KCNH6
17	B5	98	89.5012	1230.88	-107.538	KCNH6
17	B5	99	89.8054	1667.45	-133.533	KCNH6
17	B5	100	90.1095	1289.67	-148.393	KCNH6
17	B5	101	90.4137	1196.16	-153.293	KCNH6
17	B5	102	90.7178	1386.39	-149.433	KCNH6
17	B5	103	91.0219	960.049	-136.895	KCNH6
17	B5	104	91.3261	1572.65	-115.763	KCNH6
17	B5	105	91.6302	1419.59	-88.4663	KCNH6
17	B5	106	91.9344	930.89	-60.6816	KCNH6
17	B5	107	92.2385	910.986	-39.3281	KCNH6
17	B5	108	92.5426	814.975	-29.2798	KCNH6
17	B5	109	92.8468	1251.83	-31.7051	KCNH6
17	B5	110	93.1509	797.45	-44.9448	KCNH6
17	B5	111	93.4551	531.864	-66.0332	KCNH6
17	B5	112	93.7592	796.427	-90.8691	KCNH6
17	B5	113	94.0633	615.148	-113.616	KCNH6
17	B5	114	94.3675	918.209	-127.51	KCNH6
17	B5	115	94.6716	998.478	-127.768	KCNH6
18	B6	1	59.9996	243359	6515.63	KCNH6
18	B6	2	60.3037	242521	6594.48	KCNH6
18	B6	3	60.6079	241516	6682.58	KCNH6
18	B6	4	60.912	239295	6767.51	KCNH6
18	B6	5	61.2162	237712	6854.58	KCNH6
18	B6	6	61.5203	235799	6943.74	KCNH6
18	B6	7	61.8244	233610	7034.53	KCNH6
18	B6	8	62.1286	231931	7122.27	KCNH6
18	B6	9	62.4327	229666	7197.37	KCNH6
18	B6	10	62.7369	227228	7249.26	KCNH6
18	B6	11	63.041	225454	7271.77	KCNH6
18	B6	12	63.3451	222797	7266.73	KCNH6
18	B6	13	63.6493	220274	7243.09	KCNH6
18	B6	14	63.9534	217960	7212.36	KCNH6
18	B6	15	64.2576	216053	7184.22	KCNH6
18	B6	16	64.5617	213994	7164.98	KCNH6
18	B6	17	64.8658	211475	7158.85	KCNH6
18	B6	18	65.17	208889	7169.11	KCNH6
18	B6	19	65.4741	207101	7196.46	KCNH6
18	B6	20	65.7783	204699	7236.31	KCNH6
18	B6	21	66.0824	202593	7277.81	KCNH6
18	B6	22	66.3866	200832	7307.38	KCNH6
18	B6	23	66.6907	197850	7314.94	KCNH6
18	B6	24	66.9948	195567	7298.62	KCNH6
18	B6	25	67.299	193088	7264.21	KCNH6
18	B6	26	67.6031	190828	7220.46	KCNH6
18	B6	27	67.9073	189112	7173.6	KCNH6
18	B6	28	68.2114	186408	7125.46	KCNH6
18	B6	29	68.5155	184659	7075.73	KCNH6
18	B6	30	68.8197	181971	7026.13	KCNH6
18	B6	31	69.1238	179976	6981.99	KCNH6
18	B6	32	69.428	177553	6950.37	KCNH6
18	B6	33	69.7321	175723	6935.06	KCNH6
18	B6	34	70.0362	173498	6933.01	KCNH6
18	B6	35	70.3404	171622	6934.71	KCNH6
18	B6	36	70.6445	169496	6928.43	KCNH6
18	B6	37	70.9487	166965	6905.72	KCNH6
18	B6	38	71.2528	164694	6864.24	KCNH6
18	B6	39	71.5569	162645	6807.02	KCNH6
18	B6	40	71.8611	160904	6739.48	KCNH6
18	B6	41	72.1652	158327	6666.79	KCNH6
18	B6	42	72.4694	156300	6584.21	KCNH6
18	B6	43	72.7735	154357	6505.99	KCNH6
18	B6	44	73.0776	152347	6439.71	KCNH6
18	B6	45	73.3818	150315	6393.96	KCNH6
18	B6	46	73.6859	148145	6375.66	KCNH6
18	B6	47	73.9901	146542	6385.69	KCNH6
18	B6	48	74.2942	144909	6416.83	KCNH6
18	B6	49	74.5984	142683	6455.85	KCNH6
18	B6	50	74.9025	140587	6489.34	KCNH6
18	B6	51	75.2066	138391	6509.87	KCNH6
18	B6	52	75.5108	136204	6518.24	KCNH6
18	B6	53	75.8149	134448	6520.79	KCNH6
18	B6	54	76.119	132549	6524.34	KCNH6
18	B6	55	76.4232	130670	6531.91	KCNH6
18	B6	56	76.7273	128142	6541.6	KCNH6
18	B6	57	77.0315	126641	6548.25	KCNH6
18	B6	58	77.3356	124576	6547.13	KCNH6
18	B6	59	77.6398	122336	6538.17	KCNH6
18	B6	60	77.9439	120008	6528.53	KCNH6
18	B6	61	78.248	118331	6532.12	KCNH6
18	B6	62	78.5522	116213	6566.06	KCNH6
18	B6	63	78.8563	114436	6646.96	KCNH6
18	B6	64	79.1605	112648	6777.38	KCNH6
18	B6	65	79.4646	110420	6985.3	KCNH6
18	B6	66	79.7687	108222	7319.1	KCNH6
18	B6	67	80.0729	105737	7867.5	KCNH6
18	B6	68	80.377	103834	8775.98	KCNH6
18	B6	69	80.6812	101361	10243.6	KCNH6
18	B6	70	80.9853	98669.7	12485.2	KCNH6
18	B6	71	81.2894	96212.6	15648	KCNH6
18	B6	72	81.5936	93111.9	19690.1	KCNH6
18	B6	73	81.8977	89156.6	24267.5	KCNH6
18	B6	74	82.2019	81577	28700.8	KCNH6
18	B6	75	82.506	70243.6	32089	KCNH6
18	B6	76	82.8101	49775.9	33572	KCNH6
18	B6	77	83.1143	25153.8	32647	KCNH6
18	B6	78	83.4184	6525.48	29386.2	KCNH6
18	B6	79	83.7226	574.987	24430.7	KCNH6
18	B6	80	84.0267	-527.252	18755.2	KCNH6
18	B6	81	84.3308	-541.157	13326.1	KCNH6
18	B6	82	84.635	-1005.71	8820.4	KCNH6
18	B6	83	84.9391	-946.856	5369.96	KCNH6
18	B6	84	85.2433	-1283.25	2930.52	KCNH6
18	B6	85	85.5474	-1162.85	1493.54	KCNH6
18	B6	86	85.8515	-1235.02	729.538	KCNH6
18	B6	87	86.1557	-1055.38	362.932	KCNH6
18	B6	88	86.4598	-1723.95	205.434	KCNH6
18	B6	89	86.764	-1191.08	146.383	KCNH6
18	B6	90	87.0681	-1305.91	127.884	KCNH6
18	B6	91	87.3723	-1687.65	121.896	KCNH6
18	B6	92	87.6764	-1640.15	115.254	KCNH6
18	B6	93	87.9805	-1491.15	102.064	KCNH6
18	B6	94	88.2847	-1809.03	80.7715	KCNH6
18	B6	95	88.5888	-1739.05	53.3423	KCNH6
18	B6	96	88.893	-1914.34	24.7017	KCNH6
18	B6	97	89.1971	-1698.33	1.271	KCNH6
18	B6	98	89.5012	-1657.41	-11.582	KCNH6
18	B6	99	89.8054	-1724.33	-12.1484	KCNH6
18	B6	100	90.1095	-1828.56	-3.40723	KCNH6
18	B6	101	90.4137	-1745.8	8.48242	KCNH6
18	B6	102	90.7178	-1850.52	17.4624	KCNH6
18	B6	103	91.0219	-2247.4	20.5952	KCNH6
18	B6	104	91.3261	-1627.33	18.96	KCNH6
18	B6	105	91.6302	-2005.94	16.1719	KCNH6
18	B6	106	91.9344	-1959.8	15.9189	KCNH6
18	B6	107	92.2385	-1978.41	20.3091	KCNH6
18	B6	108	92.5426	-2111.49	29.6992	KCNH6
18	B6	109	92.8468	-1966.81	43.2876	KCNH6
18	B6	110	93.1509	-2070.97	59.4829	KCNH6
18	B6	111	93.4551	-2240.49	75.9365	KCNH6
18	B6	112	93.7592	-2073.19	89.9004	KCNH6
18	B6	113	94.0633	-2483.14	99.3149	KCNH6
18	B6	114	94.3675	-2386.98	104.011	KCNH6
18	B6	115	94.6716	-2213.19	105.967	KCNH6

## Sheet: 试剂信息
仪器名称	S22090197
仪器型号	QuantStudio™ 1 Plus System
仪器序列号	S22090197
信号平滑化	true
创建日期	2024-01-18 16:47:58 下午 CST
加热模块类型	96-Well 0.2-mL Block
参比荧光	ROX
在某个阶段/循环分析	阶段2, 步骤2
实验名称	2024-01-17_133509
实验文件名	C:\Users\DELL\Desktop\ZN\20240117RT-PCR\2024-01-17_133509.eds
实验类型	定量 - 比较 Cт (ΔΔCт)
实验运行结束时间	2024-01-17 15:13:04 下午 CST
校准 Background 已过期	No
校准 Background 执行	09-07-2022
校准 Pure Dye CY5 已过期	No
校准 Pure Dye CY5 执行	09-07-2022
校准 Pure Dye FAM 已过期	No
校准 Pure Dye FAM 执行	09-07-2022
校准 Pure Dye JUN 已过期	No
校准 Pure Dye JUN 执行	09-07-2022
校准 Pure Dye MUSTANG PURPLE 已过期	No
校准 Pure Dye MUSTANG PURPLE 执行	09-07-2022
校准 Pure Dye ROX 已过期	No
校准 Pure Dye ROX 执行	09-07-2022
校准 Pure Dye SYBR 已过期	No
校准 Pure Dye SYBR 执行	09-07-2022
校准 Pure Dye VIC 已过期	No
校准 Pure Dye VIC 执行	09-07-2022
校准 ROI 已过期	No
校准 ROI 执行	09-07-2022
校准 Uniformity 已过期	No
校准 Uniformity 执行	09-07-2022
溶解曲线阶段	Stage3
试剂	SYBR_GREEN
读后阶段/步骤数
量化循环数方法	Ct
预读阶段/步骤数
种类	名称	货号	批号	过期日期

## Sheet: 熔解曲线结果
仪器名称	S22090197
仪器型号	QuantStudio™ 1 Plus System
仪器序列号	S22090197
信号平滑化	true
创建日期	2024-01-18 16:47:58 下午 CST
加热模块类型	96-Well 0.2-mL Block
参比荧光	ROX
在某个阶段/循环分析	阶段2, 步骤2
实验名称	2024-01-17_133509
实验文件名	C:\Users\DELL\Desktop\ZN\20240117RT-PCR\2024-01-17_133509.eds
实验类型	定量 - 比较 Cт (ΔΔCт)
实验运行结束时间	2024-01-17 15:13:04 下午 CST
校准 Background 已过期	No
校准 Background 执行	09-07-2022
校准 Pure Dye CY5 已过期	No
校准 Pure Dye CY5 执行	09-07-2022
校准 Pure Dye FAM 已过期	No
校准 Pure Dye FAM 执行	09-07-2022
校准 Pure Dye JUN 已过期	No
校准 Pure Dye JUN 执行	09-07-2022
校准 Pure Dye MUSTANG PURPLE 已过期	No
校准 Pure Dye MUSTANG PURPLE 执行	09-07-2022
校准 Pure Dye ROX 已过期	No
校准 Pure Dye ROX 执行	09-07-2022
校准 Pure Dye SYBR 已过期	No
校准 Pure Dye SYBR 执行	09-07-2022
校准 Pure Dye VIC 已过期	No
校准 Pure Dye VIC 执行	09-07-2022
校准 ROI 已过期	No
校准 ROI 执行	09-07-2022
校准 Uniformity 已过期	No
校准 Uniformity 执行	09-07-2022
溶解曲线阶段	Stage3
试剂	SYBR_GREEN
读后阶段/步骤数
量化循环数方法	Ct
预读阶段/步骤数
反应孔	反应孔位置	Sample	基因名称	Tm	溶解峰值高度
1	A1	Con	GAPDH	84.2159	43131.4
2	A2	Con	GAPDH	84.0636	40883.2
3	A3	Con	GAPDH	83.9113	44562.1
4	A4	147KO	GAPDH	84.2159	43127.7
5	A5	147KO	GAPDH	84.4829	41349.4
6	A6	147KO	GAPDH	84.4829	45204.4
13	B1	Con	KCNH6	82.5405	20702.2
14	B2	Con	KCNH6	82.5405	18725.9
15	B3	Con	KCNH6	82.3882	12742.5
16	B4	147KO	KCNH6	82.5405	35597.5
17	B5	147KO	KCNH6	82.9622	32104.5
18	B6	147KO	KCNH6	82.8101	33572
