# Supplementary material for: Evaluation of the lncRNA-miRNA-mRNA ceRNA network in lungs of miR-147 −/− mice
Source: Front Pharmacol. 2024 Mar 6;15:1335374. doi: 10.3389/fphar.2024.1335374 (PMC10953689; doi:10.3389/fphar.2024.1335374)
Supplement: Supplementary file 2 [file DataSheet1.zip › Original Data/FIGURE 5D.xlsx]

## Sheet: Sheet1
					WT
	Area	Mean	Min	Max	IntDen	RawIntDen	MinThr	MaxThr	AOD
1	30046	0.086	0.051	0.144	1587.73	6296865	0.144	0.051	0.0528434
2	18045	0.048	0.037	0.064	861.65	4123035	0.064	0.037	0.0477501
3	29269	0.021	0.014	0.03	625.804	7105554	0.03	0.014	0.0213811
					147KO
	Area	Mean	Min	Max	IntDen	RawIntDen	MinThr	MaxThr	AOD
1	67958	0.209	0.091	0.377	14206	10909843	0.377	0.091	0.209041
2	61773	0.198	0.082	0.365	12216.7	10166930	0.365	0.082	0.197768
3	63813	0.195	0.114	0.299	12438.6	10469185	0.299	0.114	0.194922
