# Supplementary material for: Evaluation of the lncRNA-miRNA-mRNA ceRNA network in lungs of miR-147 −/− mice
Source: Front Pharmacol. 2024 Mar 6;15:1335374. doi: 10.3389/fphar.2024.1335374 (PMC10953689; doi:10.3389/fphar.2024.1335374)
Supplement: Supplementary file 2 [file DataSheet1.zip › Original Data/FIGURE 6B.xls]

## Sheet: 样本设置
仪器名称	S22090197
仪器型号	QuantStudio™ 1 Plus System
仪器序列号	S22090197
信号平滑化	true
创建日期	2023-09-21 10:45:04 上午 CST
加热模块类型	96-Well 0.2-mL Block
参比荧光	ROX
在某个阶段/循环分析	阶段2, 步骤2
实验名称	2023-05-11_105837
实验文件名	E:\20230920\2023-05-11_104404.eds
实验条形码
实验注释
实验类型	定量 - 比较 Cт (ΔΔCт)
实验运行结束时间	2023-05-11 12:11:35 下午 CST
校准 Background 已过期	No
校准 Background 执行	09-07-2022
校准 Pure Dye CY5 已过期	No
校准 Pure Dye CY5 执行	09-07-2022
校准 Pure Dye FAM 已过期	No
校准 Pure Dye FAM 执行	09-07-2022
校准 Pure Dye JUN 已过期	No
校准 Pure Dye JUN 执行	09-07-2022
校准 Pure Dye MUSTANG PURPLE 已过期	No
校准 Pure Dye MUSTANG PURPLE 执行	09-07-2022
校准 Pure Dye ROX 已过期	No
校准 Pure Dye ROX 执行	09-07-2022
校准 Pure Dye SYBR 已过期	No
校准 Pure Dye SYBR 执行	09-07-2022
校准 Pure Dye VIC 已过期	No
校准 Pure Dye VIC 执行	09-07-2022
校准 ROI 已过期	No
校准 ROI 执行	09-07-2022
校准 Uniformity 已过期	No
校准 Uniformity 执行	09-07-2022
溶解曲线阶段	Stage3
用户名
试剂	SYBR_GREEN
读后阶段/步骤数
量化循环数方法	Ct
预读阶段/步骤数
反应孔	反应孔位置	样本名	样本颜色	生物学重复组名称	生物学重复组颜色	基因名称	基因颜色	任务	报告基团	淬灭基团	数量	注释
1	A1	147	RGB(176,23,31)			kcnh6	RGB(176,23,31)	UNKNOWN	SYBR	None
2	A2	147	RGB(176,23,31)			kcnh6	RGB(176,23,31)	UNKNOWN	SYBR	None
3	A3	147	RGB(176,23,31)			kcnh6	RGB(176,23,31)	UNKNOWN	SYBR	None
4	A4	147	RGB(176,23,31)			b-actin	RGB(0,0,255)	UNKNOWN	SYBR	None
5	A5	147	RGB(176,23,31)			b-actin	RGB(0,0,255)	UNKNOWN	SYBR	None
6	A6	147	RGB(176,23,31)			b-actin	RGB(0,0,255)	UNKNOWN	SYBR	None
7	A7
8	A8
9	A9
10	A10
11	A11
12	A12
13	B1	con	RGB(0,0,255)			kcnh6	RGB(176,23,31)	UNKNOWN	SYBR	None
14	B2	con	RGB(0,0,255)			kcnh6	RGB(176,23,31)	UNKNOWN	SYBR	None
15	B3	con	RGB(0,0,255)			kcnh6	RGB(176,23,31)	UNKNOWN	SYBR	None
16	B4	con	RGB(0,0,255)			b-actin	RGB(0,0,255)	UNKNOWN	SYBR	None
17	B5	con	RGB(0,0,255)			b-actin	RGB(0,0,255)	UNKNOWN	SYBR	None
18	B6	con	RGB(0,0,255)			b-actin	RGB(0,0,255)	UNKNOWN	SYBR	None
19	B7
20	B8
21	B9
22	B10
23	B11
24	B12
25	C1
26	C2
27	C3
28	C4
29	C5
30	C6
31	C7
32	C8
33	C9
34	C10
35	C11
36	C12
37	D1
38	D2
39	D3
40	D4
41	D5
42	D6
43	D7
44	D8
45	D9
46	D10
47	D11
48	D12
49	E1
50	E2
51	E3
52	E4
53	E5
54	E6
55	E7
56	E8
57	E9
58	E10
59	E11
60	E12
61	F1
62	F2
63	F3
64	F4
65	F5
66	F6
67	F7
68	F8
69	F9
70	F10
71	F11
72	F12
73	G1
74	G2
75	G3
76	G4
77	G5
78	G6
79	G7
80	G8
81	G9
82	G10
83	G11
84	G12
85	H1
86	H2
87	H3
88	H4
89	H5
90	H6
91	H7
92	H8
93	H9
94	H10
95	H11
96	H12

## Sheet: 扩增数据
仪器名称	S22090197
仪器型号	QuantStudio™ 1 Plus System
仪器序列号	S22090197
信号平滑化	true
创建日期	2023-09-21 10:45:05 上午 CST
加热模块类型	96-Well 0.2-mL Block
参比荧光	ROX
在某个阶段/循环分析	阶段2, 步骤2
实验名称	2023-05-11_105837
实验文件名	E:\20230920\2023-05-11_104404.eds
实验条形码
实验注释
实验类型	定量 - 比较 Cт (ΔΔCт)
实验运行结束时间	2023-05-11 12:11:35 下午 CST
校准 Background 已过期	No
校准 Background 执行	09-07-2022
校准 Pure Dye CY5 已过期	No
校准 Pure Dye CY5 执行	09-07-2022
校准 Pure Dye FAM 已过期	No
校准 Pure Dye FAM 执行	09-07-2022
校准 Pure Dye JUN 已过期	No
校准 Pure Dye JUN 执行	09-07-2022
校准 Pure Dye MUSTANG PURPLE 已过期	No
校准 Pure Dye MUSTANG PURPLE 执行	09-07-2022
校准 Pure Dye ROX 已过期	No
校准 Pure Dye ROX 执行	09-07-2022
校准 Pure Dye SYBR 已过期	No
校准 Pure Dye SYBR 执行	09-07-2022
校准 Pure Dye VIC 已过期	No
校准 Pure Dye VIC 执行	09-07-2022
校准 ROI 已过期	No
校准 ROI 执行	09-07-2022
校准 Uniformity 已过期	No
校准 Uniformity 执行	09-07-2022
溶解曲线阶段	Stage3
用户名
试剂	SYBR_GREEN
读后阶段/步骤数
量化循环数方法	Ct
预读阶段/步骤数
反应孔	反应孔位置	循环数	基因名称	Rn	ΔRn
1	A1	1	kcnh6	-0.039714	0.00366615
1	A1	2	kcnh6	-0.0410147	0.00265239
1	A1	3	kcnh6	-0.0421013	0.00185264
1	A1	4	kcnh6	-0.0431116	0.00112929
1	A1	5	kcnh6	-0.0435009	0.00102691
1	A1	6	kcnh6	-0.044045	0.000769714
1	A1	7	kcnh6	-0.0450052	9.64897e-05
1	A1	8	kcnh6	-0.0455219	-0.000133332
1	A1	9	kcnh6	-0.0462261	-0.000550606
1	A1	10	kcnh6	-0.0465347	-0.000572277
1	A1	11	kcnh6	-0.0468905	-0.0006412
1	A1	12	kcnh6	-0.0470631	-0.000526834
1	A1	13	kcnh6	-0.0468995	-7.63173e-05
1	A1	14	kcnh6	-0.0472915	-0.000181398
1	A1	15	kcnh6	-0.048719	-0.001322
1	A1	16	kcnh6	-0.0490882	-0.00140429
1	A1	17	kcnh6	-0.0491727	-0.00120186
1	A1	18	kcnh6	-0.0497986	-0.00154084
1	A1	19	kcnh6	-0.0499198	-0.00137513
1	A1	20	kcnh6	-0.0498781	-0.00104648
1	A1	21	kcnh6	-0.0502887	-0.00117017
1	A1	22	kcnh6	-0.0502743	-0.000868848
1	A1	23	kcnh6	-0.0491623	0.000530001
1	A1	24	kcnh6	-0.0469848	0.00299445
1	A1	25	kcnh6	-0.0460541	0.00421209
1	A1	26	kcnh6	-0.0414985	0.00905458
1	A1	27	kcnh6	-0.0303029	0.0205371
1	A1	28	kcnh6	-0.0170872	0.0340397
1	A1	29	kcnh6	0.00885706	0.0602709
1	A1	30	kcnh6	0.051192	0.102893
1	A1	31	kcnh6	0.105862	0.15785
1	A1	32	kcnh6	0.162441	0.214716
1	A1	33	kcnh6	0.207902	0.260463
1	A1	34	kcnh6	0.237112	0.28996
1	A1	35	kcnh6	0.251588	0.304723
1	A1	36	kcnh6	0.256627	0.310049
1	A1	37	kcnh6	0.254571	0.30828
1	A1	38	kcnh6	0.251005	0.305001
1	A1	39	kcnh6	0.249	0.303283
1	A1	40	kcnh6	0.248148	0.302718
2	A2	1	kcnh6	-0.0372317	0.00231585
2	A2	2	kcnh6	-0.0376336	0.00222643
2	A2	3	kcnh6	-0.0382746	0.00189798
2	A2	4	kcnh6	-0.0391752	0.00130991
2	A2	5	kcnh6	-0.039733	0.00106468
2	A2	6	kcnh6	-0.0404491	0.00066109
2	A2	7	kcnh6	-0.0409201	0.000502592
2	A2	8	kcnh6	-0.0416446	9.06474e-05
2	A2	9	kcnh6	-0.0422895	-0.000241751
2	A2	10	kcnh6	-0.0429678	-0.00060752
2	A2	11	kcnh6	-0.0432307	-0.000557905
2	A2	12	kcnh6	-0.0435629	-0.000577554
2	A2	13	kcnh6	-0.0442559	-0.000958061
2	A2	14	kcnh6	-0.0446476	-0.00103714
2	A2	15	kcnh6	-0.0452103	-0.00128731
2	A2	16	kcnh6	-0.0454801	-0.00124462
2	A2	17	kcnh6	-0.0459494	-0.00140143
2	A2	18	kcnh6	-0.0464382	-0.0015777
2	A2	19	kcnh6	-0.0465541	-0.001381
2	A2	20	kcnh6	-0.0465241	-0.00103855
2	A2	21	kcnh6	-0.046702	-0.000903824
2	A2	22	kcnh6	-0.0466793	-0.000568684
2	A2	23	kcnh6	-0.0461446	0.000278639
2	A2	24	kcnh6	-0.0446635	0.00207222
2	A2	25	kcnh6	-0.041543	0.00550529
2	A2	26	kcnh6	-0.0360147	0.0113461
2	A2	27	kcnh6	-0.0248069	0.0228665
2	A2	28	kcnh6	-0.00444733	0.0435385
2	A2	29	kcnh6	0.0296027	0.0779011
2	A2	30	kcnh6	0.0803254	0.128936
2	A2	31	kcnh6	0.141567	0.19049
2	A2	32	kcnh6	0.199629	0.248865
2	A2	33	kcnh6	0.241708	0.291257
2	A2	34	kcnh6	0.267205	0.317066
2	A2	35	kcnh6	0.279414	0.329588
2	A2	36	kcnh6	0.28276	0.333246
2	A2	37	kcnh6	0.280403	0.331202
2	A2	38	kcnh6	0.277994	0.329105
2	A2	39	kcnh6	0.276148	0.327572
2	A2	40	kcnh6	0.274203	0.325939
3	A3	1	kcnh6	-0.0311916	0.00222099
3	A3	2	kcnh6	-0.0312197	0.00241802
3	A3	3	kcnh6	-0.0318566	0.00200626
3	A3	4	kcnh6	-0.032546	0.00154203
3	A3	5	kcnh6	-0.0334263	0.000886806
3	A3	6	kcnh6	-0.0339862	0.000552069
3	A3	7	kcnh6	-0.0346368	0.000126553
3	A3	8	kcnh6	-0.0350543	-6.57631e-05
3	A3	9	kcnh6	-0.0356269	-0.000413212
3	A3	10	kcnh6	-0.0357848	-0.000346028
3	A3	11	kcnh6	-0.0359413	-0.000277339
3	A3	12	kcnh6	-0.0364041	-0.000515014
3	A3	13	kcnh6	-0.0368969	-0.000782764
3	A3	14	kcnh6	-0.0373464	-0.00100712
3	A3	15	kcnh6	-0.0379208	-0.00135639
3	A3	16	kcnh6	-0.0381257	-0.00133609
3	A3	17	kcnh6	-0.0384224	-0.0014077
3	A3	18	kcnh6	-0.0385507	-0.00131081
3	A3	19	kcnh6	-0.0386997	-0.00123471
3	A3	20	kcnh6	-0.038991	-0.0013009
3	A3	21	kcnh6	-0.038966	-0.00105075
3	A3	22	kcnh6	-0.0386479	-0.0005075
3	A3	23	kcnh6	-0.0380773	0.000288228
3	A3	24	kcnh6	-0.0365574	0.00203321
3	A3	25	kcnh6	-0.0333388	0.00547694
3	A3	26	kcnh6	-0.0272496	0.0117913
3	A3	27	kcnh6	-0.0155363	0.0237297
3	A3	28	kcnh6	0.00595937	0.0454505
3	A3	29	kcnh6	0.0418777	0.081594
3	A3	30	kcnh6	0.0951877	0.135129
3	A3	31	kcnh6	0.158579	0.198746
3	A3	32	kcnh6	0.218041	0.258433
3	A3	33	kcnh6	0.260805	0.301422
3	A3	34	kcnh6	0.285686	0.326528
3	A3	35	kcnh6	0.297096	0.338163
3	A3	36	kcnh6	0.298901	0.340193
3	A3	37	kcnh6	0.295045	0.336563
3	A3	38	kcnh6	0.292224	0.333967
3	A3	39	kcnh6	0.289779	0.331746
3	A3	40	kcnh6	0.288072	0.330265
4	A4	1	b-actin	-0.0414344	0.00238056
4	A4	2	b-actin	-0.0415408	0.00196764
4	A4	3	b-actin	-0.0419566	0.00124527
4	A4	4	b-actin	-0.0421974	0.000697933
4	A4	5	b-actin	-0.042431	0.000157747
4	A4	6	b-actin	-0.0426763	-0.000394119
4	A4	7	b-actin	-0.0426329	-0.000657304
4	A4	8	b-actin	-0.0425084	-0.000839341
4	A4	9	b-actin	-0.0424005	-0.00103796
4	A4	10	b-actin	-0.0422093	-0.00115333
4	A4	11	b-actin	-0.0415757	-0.00082629
4	A4	12	b-actin	-0.0402752	0.000167699
4	A4	13	b-actin	-0.0374966	0.00263969
4	A4	14	b-actin	-0.0328467	0.00698307
4	A4	15	b-actin	-0.0240942	0.015429
4	A4	16	b-actin	-0.00958954	0.0296271
4	A4	17	b-actin	0.013854	0.0527641
4	A4	18	b-actin	0.0532918	0.0918953
4	A4	19	b-actin	0.107685	0.145982
4	A4	20	b-actin	0.171268	0.209259
4	A4	21	b-actin	0.231277	0.268961
4	A4	22	b-actin	0.279102	0.31648
4	A4	23	b-actin	0.314493	0.351563
4	A4	24	b-actin	0.339568	0.376332
4	A4	25	b-actin	0.357668	0.394125
4	A4	26	b-actin	0.370922	0.407073
4	A4	27	b-actin	0.380656	0.4165
4	A4	28	b-actin	0.387515	0.423053
4	A4	29	b-actin	0.391824	0.427056
4	A4	30	b-actin	0.394981	0.429906
4	A4	31	b-actin	0.397027	0.431646
4	A4	32	b-actin	0.398386	0.432697
4	A4	33	b-actin	0.398893	0.432898
4	A4	34	b-actin	0.399137	0.432836
4	A4	35	b-actin	0.399644	0.433036
4	A4	36	b-actin	0.399534	0.43262
4	A4	37	b-actin	0.398698	0.431477
4	A4	38	b-actin	0.398367	0.43084
4	A4	39	b-actin	0.398039	0.430205
4	A4	40	b-actin	0.395892	0.427752
5	A5	1	b-actin	-0.0345446	0.00266239
5	A5	2	b-actin	-0.035047	0.00200401
5	A5	3	b-actin	-0.035633	0.001262
5	A5	4	b-actin	-0.0362411	0.000497849
5	A5	5	b-actin	-0.0367079	-0.000124916
5	A5	6	b-actin	-0.0372404	-0.000813492
5	A5	7	b-actin	-0.0372959	-0.00102494
5	A5	8	b-actin	-0.0371987	-0.00108378
5	A5	9	b-actin	-0.0366931	-0.000734239
5	A5	10	b-actin	-0.0357472	5.56265e-05
5	A5	11	b-actin	-0.033681	0.0019659
5	A5	12	b-actin	-0.0301919	0.00529896
5	A5	13	b-actin	-0.0225887	0.0127461
5	A5	14	b-actin	-0.00927127	0.0259075
5	A5	15	b-actin	0.0151907	0.0502135
5	A5	16	b-actin	0.0543898	0.0892566
5	A5	17	b-actin	0.110508	0.145219
5	A5	18	b-actin	0.181445	0.216
5	A5	19	b-actin	0.247728	0.282127
5	A5	20	b-actin	0.299033	0.333276
5	A5	21	b-actin	0.333927	0.368014
5	A5	22	b-actin	0.356735	0.390666
5	A5	23	b-actin	0.373748	0.407522
5	A5	24	b-actin	0.386719	0.420337
5	A5	25	b-actin	0.395992	0.429455
5	A5	26	b-actin	0.401792	0.435098
5	A5	27	b-actin	0.406441	0.439591
5	A5	28	b-actin	0.410556	0.443551
5	A5	29	b-actin	0.412787	0.445625
5	A5	30	b-actin	0.413688	0.44637
5	A5	31	b-actin	0.414701	0.447228
5	A5	32	b-actin	0.414901	0.447271
5	A5	33	b-actin	0.414171	0.446385
5	A5	34	b-actin	0.414662	0.446721
5	A5	35	b-actin	0.414605	0.446508
5	A5	36	b-actin	0.413203	0.44495
5	A5	37	b-actin	0.412249	0.443839
5	A5	38	b-actin	0.411742	0.443176
5	A5	39	b-actin	0.410514	0.441792
5	A5	40	b-actin	0.40936	0.440483
6	A6	1	b-actin	-0.03373	0.0029723
6	A6	2	b-actin	-0.0339591	0.00263167
6	A6	3	b-actin	-0.0349519	0.00152727
6	A6	4	b-actin	-0.0359393	0.000428382
6	A6	5	b-actin	-0.0364469	-0.000190863
6	A6	6	b-actin	-0.0370529	-0.00090841
6	A6	7	b-actin	-0.0371685	-0.00113553
6	A6	8	b-actin	-0.0370042	-0.00108277
6	A6	9	b-actin	-0.0366657	-0.000855797
6	A6	10	b-actin	-0.0357258	-2.75354e-05
6	A6	11	b-actin	-0.0333415	0.00224526
6	A6	12	b-actin	-0.0285545	0.00692073
6	A6	13	b-actin	-0.0195301	0.0158335
6	A6	14	b-actin	-0.00337043	0.0318817
6	A6	15	b-actin	0.0260178	0.0611584
6	A6	16	b-actin	0.0720266	0.107056
6	A6	17	b-actin	0.133495	0.168412
6	A6	18	b-actin	0.204779	0.239585
6	A6	19	b-actin	0.266262	0.300956
6	A6	20	b-actin	0.311078	0.345661
6	A6	21	b-actin	0.340161	0.374632
6	A6	22	b-actin	0.360068	0.394428
6	A6	23	b-actin	0.374594	0.408842
6	A6	24	b-actin	0.385531	0.419668
6	A6	25	b-actin	0.393427	0.427452
6	A6	26	b-actin	0.398649	0.432562
6	A6	27	b-actin	0.402313	0.436115
6	A6	28	b-actin	0.405973	0.439663
6	A6	29	b-actin	0.408018	0.441597
6	A6	30	b-actin	0.408612	0.442079
6	A6	31	b-actin	0.409016	0.442372
6	A6	32	b-actin	0.40971	0.442954
6	A6	33	b-actin	0.409553	0.442685
6	A6	34	b-actin	0.408215	0.441236
6	A6	35	b-actin	0.408078	0.440987
6	A6	36	b-actin	0.407567	0.440365
6	A6	37	b-actin	0.406577	0.439263
6	A6	38	b-actin	0.404785	0.43736
6	A6	39	b-actin	0.404507	0.43697
6	A6	40	b-actin	0.404056	0.436407
7	A7	1
7	A7	2
7	A7	3
7	A7	4
7	A7	5
7	A7	6
7	A7	7
7	A7	8
7	A7	9
7	A7	10
7	A7	11
7	A7	12
7	A7	13
7	A7	14
7	A7	15
7	A7	16
7	A7	17
7	A7	18
7	A7	19
7	A7	20
7	A7	21
7	A7	22
7	A7	23
7	A7	24
7	A7	25
7	A7	26
7	A7	27
7	A7	28
7	A7	29
7	A7	30
7	A7	31
7	A7	32
7	A7	33
7	A7	34
7	A7	35
7	A7	36
7	A7	37
7	A7	38
7	A7	39
7	A7	40
8	A8	1
8	A8	2
8	A8	3
8	A8	4
8	A8	5
8	A8	6
8	A8	7
8	A8	8
8	A8	9
8	A8	10
8	A8	11
8	A8	12
8	A8	13
8	A8	14
8	A8	15
8	A8	16
8	A8	17
8	A8	18
8	A8	19
8	A8	20
8	A8	21
8	A8	22
8	A8	23
8	A8	24
8	A8	25
8	A8	26
8	A8	27
8	A8	28
8	A8	29
8	A8	30
8	A8	31
8	A8	32
8	A8	33
8	A8	34
8	A8	35
8	A8	36
8	A8	37
8	A8	38
8	A8	39
8	A8	40
9	A9	1
9	A9	2
9	A9	3
9	A9	4
9	A9	5
9	A9	6
9	A9	7
9	A9	8
9	A9	9
9	A9	10
9	A9	11
9	A9	12
9	A9	13
9	A9	14
9	A9	15
9	A9	16
9	A9	17
9	A9	18
9	A9	19
9	A9	20
9	A9	21
9	A9	22
9	A9	23
9	A9	24
9	A9	25
9	A9	26
9	A9	27
9	A9	28
9	A9	29
9	A9	30
9	A9	31
9	A9	32
9	A9	33
9	A9	34
9	A9	35
9	A9	36
9	A9	37
9	A9	38
9	A9	39
9	A9	40
10	A10	1
10	A10	2
10	A10	3
10	A10	4
10	A10	5
10	A10	6
10	A10	7
10	A10	8
10	A10	9
10	A10	10
10	A10	11
10	A10	12
10	A10	13
10	A10	14
10	A10	15
10	A10	16
10	A10	17
10	A10	18
10	A10	19
10	A10	20
10	A10	21
10	A10	22
10	A10	23
10	A10	24
10	A10	25
10	A10	26
10	A10	27
10	A10	28
10	A10	29
10	A10	30
10	A10	31
10	A10	32
10	A10	33
10	A10	34
10	A10	35
10	A10	36
10	A10	37
10	A10	38
10	A10	39
10	A10	40
11	A11	1
11	A11	2
11	A11	3
11	A11	4
11	A11	5
11	A11	6
11	A11	7
11	A11	8
11	A11	9
11	A11	10
11	A11	11
11	A11	12
11	A11	13
11	A11	14
11	A11	15
11	A11	16
11	A11	17
11	A11	18
11	A11	19
11	A11	20
11	A11	21
11	A11	22
11	A11	23
11	A11	24
11	A11	25
11	A11	26
11	A11	27
11	A11	28
11	A11	29
11	A11	30
11	A11	31
11	A11	32
11	A11	33
11	A11	34
11	A11	35
11	A11	36
11	A11	37
11	A11	38
11	A11	39
11	A11	40
12	A12	1
12	A12	2
12	A12	3
12	A12	4
12	A12	5
12	A12	6
12	A12	7
12	A12	8
12	A12	9
12	A12	10
12	A12	11
12	A12	12
12	A12	13
12	A12	14
12	A12	15
12	A12	16
12	A12	17
12	A12	18
12	A12	19
12	A12	20
12	A12	21
12	A12	22
12	A12	23
12	A12	24
12	A12	25
12	A12	26
12	A12	27
12	A12	28
12	A12	29
12	A12	30
12	A12	31
12	A12	32
12	A12	33
12	A12	34
12	A12	35
12	A12	36
12	A12	37
12	A12	38
12	A12	39
12	A12	40
13	B1	1	kcnh6	-0.0320129	0.00122378
13	B1	2	kcnh6	-0.0321737	0.00137869
13	B1	3	kcnh6	-0.0326954	0.0011726
13	B1	4	kcnh6	-0.0332887	0.000894913
13	B1	5	kcnh6	-0.0339581	0.000541182
13	B1	6	kcnh6	-0.0345468	0.000268186
13	B1	7	kcnh6	-0.0350103	0.000120274
13	B1	8	kcnh6	-0.0353521	9.41231e-05
13	B1	9	kcnh6	-0.0359451	-0.000183183
13	B1	10	kcnh6	-0.036536	-0.000458482
13	B1	11	kcnh6	-0.0368093	-0.000416069
13	B1	12	kcnh6	-0.0372324	-0.000523565
13	B1	13	kcnh6	-0.0377648	-0.00074028
13	B1	14	kcnh6	-0.0380357	-0.000695609
13	B1	15	kcnh6	-0.0384343	-0.000778489
13	B1	16	kcnh6	-0.0389327	-0.000961221
13	B1	17	kcnh6	-0.0393071	-0.00102005
13	B1	18	kcnh6	-0.0394611	-0.000858372
13	B1	19	kcnh6	-0.0395541	-0.000635689
13	B1	20	kcnh6	-0.0395043	-0.000270252
13	B1	21	kcnh6	-0.0393215	0.000228181
13	B1	22	kcnh6	-0.0387513	0.00111398
13	B1	23	kcnh6	-0.0370731	0.00310782
13	B1	24	kcnh6	-0.0334879	0.00700874
13	B1	25	kcnh6	-0.0265101	0.0143022
13	B1	26	kcnh6	-0.0132082	0.0279197
13	B1	27	kcnh6	0.0107228	0.0521664
13	B1	28	kcnh6	0.050359	0.0921182
13	B1	29	kcnh6	0.10778	0.149855
13	B1	30	kcnh6	0.177972	0.220363
13	B1	31	kcnh6	0.241152	0.283858
13	B1	32	kcnh6	0.285755	0.328777
13	B1	33	kcnh6	0.307773	0.351111
13	B1	34	kcnh6	0.307783	0.351436
13	B1	35	kcnh6	0.297821	0.34179
13	B1	36	kcnh6	0.291336	0.33562
13	B1	37	kcnh6	0.288193	0.332793
13	B1	38	kcnh6	0.286218	0.331134
13	B1	39	kcnh6	0.284673	0.329904
13	B1	40	kcnh6	0.283907	0.329454
14	B2	1	kcnh6	-0.0202974	0.00255995
14	B2	2	kcnh6	-0.0207429	0.00237752
14	B2	3	kcnh6	-0.0214713	0.0019122
14	B2	4	kcnh6	-0.0222747	0.00137186
14	B2	5	kcnh6	-0.0232359	0.000673725
14	B2	6	kcnh6	-0.0240963	7.62979e-05
14	B2	7	kcnh6	-0.0244688	-3.30923e-05
14	B2	8	kcnh6	-0.0247367	-3.79191e-05
14	B2	9	kcnh6	-0.0252131	-0.000251332
14	B2	10	kcnh6	-0.0256602	-0.000435404
14	B2	11	kcnh6	-0.0260177	-0.000529854
14	B2	12	kcnh6	-0.0266174	-0.000866471
14	B2	13	kcnh6	-0.027224	-0.00121001
14	B2	14	kcnh6	-0.0275343	-0.00125723
14	B2	15	kcnh6	-0.0280145	-0.00147436
14	B2	16	kcnh6	-0.028213	-0.0014098
14	B2	17	kcnh6	-0.0282828	-0.0012166
14	B2	18	kcnh6	-0.0283478	-0.00101859
14	B2	19	kcnh6	-0.0282664	-0.000674088
14	B2	20	kcnh6	-0.0276248	0.000230551
14	B2	21	kcnh6	-0.0263594	0.00175899
14	B2	22	kcnh6	-0.0239903	0.00439114
14	B2	23	kcnh6	-0.0187796	0.00986495
14	B2	24	kcnh6	-0.00850208	0.0204055
14	B2	25	kcnh6	0.0106113	0.0397819
14	B2	26	kcnh6	0.0434208	0.0728545
14	B2	27	kcnh6	0.0930718	0.122769
14	B2	28	kcnh6	0.155474	0.185434
14	B2	29	kcnh6	0.215802	0.246025
14	B2	30	kcnh6	0.263649	0.294135
14	B2	31	kcnh6	0.291474	0.322222
14	B2	32	kcnh6	0.302955	0.333967
14	B2	33	kcnh6	0.303183	0.334458
14	B2	34	kcnh6	0.296494	0.328032
14	B2	35	kcnh6	0.290372	0.322173
14	B2	36	kcnh6	0.286489	0.318553
14	B2	37	kcnh6	0.284732	0.317059
14	B2	38	kcnh6	0.283978	0.316569
14	B2	39	kcnh6	0.282705	0.315559
14	B2	40	kcnh6	0.281898	0.315014
15	B3	1	kcnh6	-0.0203402	0.00191294
15	B3	2	kcnh6	-0.020667	0.00208897
15	B3	3	kcnh6	-0.021477	0.00178172
15	B3	4	kcnh6	-0.0224989	0.00126263
15	B3	5	kcnh6	-0.0235735	0.00069083
15	B3	6	kcnh6	-0.0243864	0.000380712
15	B3	7	kcnh6	-0.0251588	0.000111069
15	B3	8	kcnh6	-0.0257261	4.66017e-05
15	B3	9	kcnh6	-0.0266344	-0.000358897
15	B3	10	kcnh6	-0.0276524	-0.000874085
15	B3	11	kcnh6	-0.0286487	-0.00136761
15	B3	12	kcnh6	-0.0290476	-0.00126372
15	B3	13	kcnh6	-0.0294712	-0.00118456
15	B3	14	kcnh6	-0.0300614	-0.0012719
15	B3	15	kcnh6	-0.0306926	-0.00140036
15	B3	16	kcnh6	-0.030861	-0.00106593
15	B3	17	kcnh6	-0.0310623	-0.000764442
15	B3	18	kcnh6	-0.0310759	-0.000275258
15	B3	19	kcnh6	-0.0308093	0.000494162
15	B3	20	kcnh6	-0.0302885	0.00151773
15	B3	21	kcnh6	-0.0287677	0.00354131
15	B3	22	kcnh6	-0.0252762	0.00753562
15	B3	23	kcnh6	-0.0181571	0.0151575
15	B3	24	kcnh6	-0.00424441	0.029573
15	B3	25	kcnh6	0.0208633	0.0551836
15	B3	26	kcnh6	0.06227	0.0970931
15	B3	27	kcnh6	0.121687	0.157013
15	B3	28	kcnh6	0.190747	0.226576
15	B3	29	kcnh6	0.25183	0.288162
15	B3	30	kcnh6	0.296482	0.333316
15	B3	31	kcnh6	0.321278	0.358615
15	B3	32	kcnh6	0.330239	0.368079
15	B3	33	kcnh6	0.32803	0.366372
15	B3	34	kcnh6	0.321022	0.359868
15	B3	35	kcnh6	0.315043	0.354391
15	B3	36	kcnh6	0.311107	0.350958
15	B3	37	kcnh6	0.309042	0.349395
15	B3	38	kcnh6	0.308085	0.348942
15	B3	39	kcnh6	0.307241	0.3486
15	B3	40	kcnh6	0.306233	0.348095
16	B4	1	b-actin	-0.0155571	0.00313401
16	B4	2	b-actin	-0.0161988	0.00234783
16	B4	3	b-actin	-0.01709	0.0013121
16	B4	4	b-actin	-0.0181225	0.000135046
16	B4	5	b-actin	-0.0188488	-0.00073576
16	B4	6	b-actin	-0.0190134	-0.00104481
16	B4	7	b-actin	-0.0188708	-0.00104673
16	B4	8	b-actin	-0.0180564	-0.000376897
16	B4	9	b-actin	-0.015778	0.00175705
16	B4	10	b-actin	-0.011334	0.00605654
16	B4	11	b-actin	-0.00291746	0.0143285
16	B4	12	b-actin	0.0132054	0.0303069
16	B4	13	b-actin	0.0413853	0.0583422
16	B4	14	b-actin	0.0855912	0.102404
16	B4	15	b-actin	0.148955	0.165623
16	B4	16	b-actin	0.219051	0.235574
16	B4	17	b-actin	0.280767	0.297146
16	B4	18	b-actin	0.329754	0.345988
16	B4	19	b-actin	0.361097	0.377186
16	B4	20	b-actin	0.381989	0.397934
16	B4	21	b-actin	0.397812	0.413613
16	B4	22	b-actin	0.410331	0.425988
16	B4	23	b-actin	0.418856	0.434368
16	B4	24	b-actin	0.424717	0.440084
16	B4	25	b-actin	0.428962	0.444185
16	B4	26	b-actin	0.431525	0.446603
16	B4	27	b-actin	0.432879	0.447813
16	B4	28	b-actin	0.434638	0.449427
16	B4	29	b-actin	0.435733	0.450378
16	B4	30	b-actin	0.436694	0.451195
16	B4	31	b-actin	0.436116	0.450472
16	B4	32	b-actin	0.435721	0.449932
16	B4	33	b-actin	0.43544	0.449507
16	B4	34	b-actin	0.434653	0.448575
16	B4	35	b-actin	0.433906	0.447684
16	B4	36	b-actin	0.433525	0.447158
16	B4	37	b-actin	0.432419	0.445908
16	B4	38	b-actin	0.431838	0.445182
16	B4	39	b-actin	0.430986	0.444186
16	B4	40	b-actin	0.429695	0.44275
17	B5	1	b-actin	-0.0132405	0.00321707
17	B5	2	b-actin	-0.0133793	0.00282556
17	B5	3	b-actin	-0.0144784	0.00147376
17	B5	4	b-actin	-0.0153786	0.000320895
17	B5	5	b-actin	-0.0162022	-0.000755357
17	B5	6	b-actin	-0.01659	-0.00139581
17	B5	7	b-actin	-0.0163946	-0.00145311
17	B5	8	b-actin	-0.0150208	-0.000331973
17	B5	9	b-actin	-0.0122946	0.00214159
17	B5	10	b-actin	-0.00692823	0.00725525
17	B5	11	b-actin	0.00379889	0.0177297
17	B5	12	b-actin	0.0233009	0.036979
17	B5	13	b-actin	0.0564267	0.0698521
17	B5	14	b-actin	0.1065	0.119672
17	B5	15	b-actin	0.174832	0.187752
17	B5	16	b-actin	0.244039	0.256706
17	B5	17	b-actin	0.300274	0.312689
17	B5	18	b-actin	0.342565	0.354727
17	B5	19	b-actin	0.369592	0.381502
17	B5	20	b-actin	0.38841	0.400067
17	B5	21	b-actin	0.401815	0.413219
17	B5	22	b-actin	0.412324	0.423476
17	B5	23	b-actin	0.419596	0.430495
17	B5	24	b-actin	0.424642	0.435288
17	B5	25	b-actin	0.428385	0.438779
17	B5	26	b-actin	0.430789	0.440929
17	B5	27	b-actin	0.432032	0.44192
17	B5	28	b-actin	0.433303	0.442939
17	B5	29	b-actin	0.433956	0.443338
17	B5	30	b-actin	0.434687	0.443817
17	B5	31	b-actin	0.434269	0.443147
17	B5	32	b-actin	0.433257	0.441882
17	B5	33	b-actin	0.4334	0.441772
17	B5	34	b-actin	0.433488	0.441608
17	B5	35	b-actin	0.432732	0.440599
17	B5	36	b-actin	0.432141	0.439755
17	B5	37	b-actin	0.430847	0.438209
17	B5	38	b-actin	0.429774	0.436882
17	B5	39	b-actin	0.429012	0.435868
17	B5	40	b-actin	0.42666	0.433263
18	B6	1	b-actin	-0.0203483	0.00344342
18	B6	2	b-actin	-0.0207255	0.00264279
18	B6	3	b-actin	-0.0216172	0.0013276
18	B6	4	b-actin	-0.022251	0.000270452
18	B6	5	b-actin	-0.0225804	-0.000482483
18	B6	6	b-actin	-0.0229391	-0.00126458
18	B6	7	b-actin	-0.0227688	-0.00151769
18	B6	8	b-actin	-0.0213865	-0.000558808
18	B6	9	b-actin	-0.0181787	0.00222551
18	B6	10	b-actin	-0.0124711	0.00750964
18	B6	11	b-actin	-0.00144741	0.0181099
18	B6	12	b-actin	0.019378	0.0385119
18	B6	13	b-actin	0.0540806	0.072791
18	B6	14	b-actin	0.106048	0.124335
18	B6	15	b-actin	0.176003	0.193866
18	B6	16	b-actin	0.246719	0.264159
18	B6	17	b-actin	0.304525	0.321542
18	B6	18	b-actin	0.347432	0.364026
18	B6	19	b-actin	0.374602	0.390771
18	B6	20	b-actin	0.393452	0.409198
18	B6	21	b-actin	0.407257	0.42258
18	B6	22	b-actin	0.417255	0.432155
18	B6	23	b-actin	0.423869	0.438345
18	B6	24	b-actin	0.429163	0.443216
18	B6	25	b-actin	0.432794	0.446423
18	B6	26	b-actin	0.434922	0.448128
18	B6	27	b-actin	0.436976	0.449758
18	B6	28	b-actin	0.438511	0.45087
18	B6	29	b-actin	0.438993	0.450928
18	B6	30	b-actin	0.439411	0.450923
18	B6	31	b-actin	0.438544	0.449632
18	B6	32	b-actin	0.43841	0.449075
18	B6	33	b-actin	0.438326	0.448567
18	B6	34	b-actin	0.43782	0.447638
18	B6	35	b-actin	0.436844	0.446239
18	B6	36	b-actin	0.43627	0.445242
18	B6	37	b-actin	0.435472	0.44402
18	B6	38	b-actin	0.434099	0.442224
18	B6	39	b-actin	0.432702	0.440403
18	B6	40	b-actin	0.431566	0.438844
19	B7	1
19	B7	2
19	B7	3
19	B7	4
19	B7	5
19	B7	6
19	B7	7
19	B7	8
19	B7	9
19	B7	10
19	B7	11
19	B7	12
19	B7	13
19	B7	14
19	B7	15
19	B7	16
19	B7	17
19	B7	18
19	B7	19
19	B7	20
19	B7	21
19	B7	22
19	B7	23
19	B7	24
19	B7	25
19	B7	26
19	B7	27
19	B7	28
19	B7	29
19	B7	30
19	B7	31
19	B7	32
19	B7	33
19	B7	34
19	B7	35
19	B7	36
19	B7	37
19	B7	38
19	B7	39
19	B7	40
20	B8	1
20	B8	2
20	B8	3
20	B8	4
20	B8	5
20	B8	6
20	B8	7
20	B8	8
20	B8	9
20	B8	10
20	B8	11
20	B8	12
20	B8	13
20	B8	14
20	B8	15
20	B8	16
20	B8	17
20	B8	18
20	B8	19
20	B8	20
20	B8	21
20	B8	22
20	B8	23
20	B8	24
20	B8	25
20	B8	26
20	B8	27
20	B8	28
20	B8	29
20	B8	30
20	B8	31
20	B8	32
20	B8	33
20	B8	34
20	B8	35
20	B8	36
20	B8	37
20	B8	38
20	B8	39
20	B8	40
21	B9	1
21	B9	2
21	B9	3
21	B9	4
21	B9	5
21	B9	6
21	B9	7
21	B9	8
21	B9	9
21	B9	10
21	B9	11
21	B9	12
21	B9	13
21	B9	14
21	B9	15
21	B9	16
21	B9	17
21	B9	18
21	B9	19
21	B9	20
21	B9	21
21	B9	22
21	B9	23
21	B9	24
21	B9	25
21	B9	26
21	B9	27
21	B9	28
21	B9	29
21	B9	30
21	B9	31
21	B9	32
21	B9	33
21	B9	34
21	B9	35
21	B9	36
21	B9	37
21	B9	38
21	B9	39
21	B9	40
22	B10	1
22	B10	2
22	B10	3
22	B10	4
22	B10	5
22	B10	6
22	B10	7
22	B10	8
22	B10	9
22	B10	10
22	B10	11
22	B10	12
22	B10	13
22	B10	14
22	B10	15
22	B10	16
22	B10	17
22	B10	18
22	B10	19
22	B10	20
22	B10	21
22	B10	22
22	B10	23
22	B10	24
22	B10	25
22	B10	26
22	B10	27
22	B10	28
22	B10	29
22	B10	30
22	B10	31
22	B10	32
22	B10	33
22	B10	34
22	B10	35
22	B10	36
22	B10	37
22	B10	38
22	B10	39
22	B10	40
23	B11	1
23	B11	2
23	B11	3
23	B11	4
23	B11	5
23	B11	6
23	B11	7
23	B11	8
23	B11	9
23	B11	10
23	B11	11
23	B11	12
23	B11	13
23	B11	14
23	B11	15
23	B11	16
23	B11	17
23	B11	18
23	B11	19
23	B11	20
23	B11	21
23	B11	22
23	B11	23
23	B11	24
23	B11	25
23	B11	26
23	B11	27
23	B11	28
23	B11	29
23	B11	30
23	B11	31
23	B11	32
23	B11	33
23	B11	34
23	B11	35
23	B11	36
23	B11	37
23	B11	38
23	B11	39
23	B11	40
24	B12	1
24	B12	2
24	B12	3
24	B12	4
24	B12	5
24	B12	6
24	B12	7
24	B12	8
24	B12	9
24	B12	10
24	B12	11
24	B12	12
24	B12	13
24	B12	14
24	B12	15
24	B12	16
24	B12	17
24	B12	18
24	B12	19
24	B12	20
24	B12	21
24	B12	22
24	B12	23
24	B12	24
24	B12	25
24	B12	26
24	B12	27
24	B12	28
24	B12	29
24	B12	30
24	B12	31
24	B12	32
24	B12	33
24	B12	34
24	B12	35
24	B12	36
24	B12	37
24	B12	38
24	B12	39
24	B12	40
25	C1	1
25	C1	2
25	C1	3
25	C1	4
25	C1	5
25	C1	6
25	C1	7
25	C1	8
25	C1	9
25	C1	10
25	C1	11
25	C1	12
25	C1	13
25	C1	14
25	C1	15
25	C1	16
25	C1	17
25	C1	18
25	C1	19
25	C1	20
25	C1	21
25	C1	22
25	C1	23
25	C1	24
25	C1	25
25	C1	26
25	C1	27
25	C1	28
25	C1	29
25	C1	30
25	C1	31
25	C1	32
25	C1	33
25	C1	34
25	C1	35
25	C1	36
25	C1	37
25	C1	38
25	C1	39
25	C1	40
26	C2	1
26	C2	2
26	C2	3
26	C2	4
26	C2	5
26	C2	6
26	C2	7
26	C2	8
26	C2	9
26	C2	10
26	C2	11
26	C2	12
26	C2	13
26	C2	14
26	C2	15
26	C2	16
26	C2	17
26	C2	18
26	C2	19
26	C2	20
26	C2	21
26	C2	22
26	C2	23
26	C2	24
26	C2	25
26	C2	26
26	C2	27
26	C2	28
26	C2	29
26	C2	30
26	C2	31
26	C2	32
26	C2	33
26	C2	34
26	C2	35
26	C2	36
26	C2	37
26	C2	38
26	C2	39
26	C2	40
27	C3	1
27	C3	2
27	C3	3
27	C3	4
27	C3	5
27	C3	6
27	C3	7
27	C3	8
27	C3	9
27	C3	10
27	C3	11
27	C3	12
27	C3	13
27	C3	14
27	C3	15
27	C3	16
27	C3	17
27	C3	18
27	C3	19
27	C3	20
27	C3	21
27	C3	22
27	C3	23
27	C3	24
27	C3	25
27	C3	26
27	C3	27
27	C3	28
27	C3	29
27	C3	30
27	C3	31
27	C3	32
27	C3	33
27	C3	34
27	C3	35
27	C3	36
27	C3	37
27	C3	38
27	C3	39
27	C3	40
28	C4	1
28	C4	2
28	C4	3
28	C4	4
28	C4	5
28	C4	6
28	C4	7
28	C4	8
28	C4	9
28	C4	10
28	C4	11
28	C4	12
28	C4	13
28	C4	14
28	C4	15
28	C4	16
28	C4	17
28	C4	18
28	C4	19
28	C4	20
28	C4	21
28	C4	22
28	C4	23
28	C4	24
28	C4	25
28	C4	26
28	C4	27
28	C4	28
28	C4	29
28	C4	30
28	C4	31
28	C4	32
28	C4	33
28	C4	34
28	C4	35
28	C4	36
28	C4	37
28	C4	38
28	C4	39
28	C4	40
29	C5	1
29	C5	2
29	C5	3
29	C5	4
29	C5	5
29	C5	6
29	C5	7
29	C5	8
29	C5	9
29	C5	10
29	C5	11
29	C5	12
29	C5	13
29	C5	14
29	C5	15
29	C5	16
29	C5	17
29	C5	18
29	C5	19
29	C5	20
29	C5	21
29	C5	22
29	C5	23
29	C5	24
29	C5	25
29	C5	26
29	C5	27
29	C5	28
29	C5	29
29	C5	30
29	C5	31
29	C5	32
29	C5	33
29	C5	34
29	C5	35
29	C5	36
29	C5	37
29	C5	38
29	C5	39
29	C5	40
30	C6	1
30	C6	2
30	C6	3
30	C6	4
30	C6	5
30	C6	6
30	C6	7
30	C6	8
30	C6	9
30	C6	10
30	C6	11
30	C6	12
30	C6	13
30	C6	14
30	C6	15
30	C6	16
30	C6	17
30	C6	18
30	C6	19
30	C6	20
30	C6	21
30	C6	22
30	C6	23
30	C6	24
30	C6	25
30	C6	26
30	C6	27
30	C6	28
30	C6	29
30	C6	30
30	C6	31
30	C6	32
30	C6	33
30	C6	34
30	C6	35
30	C6	36
30	C6	37
30	C6	38
30	C6	39
30	C6	40
31	C7	1
31	C7	2
31	C7	3
31	C7	4
31	C7	5
31	C7	6
31	C7	7
31	C7	8
31	C7	9
31	C7	10
31	C7	11
31	C7	12
31	C7	13
31	C7	14
31	C7	15
31	C7	16
31	C7	17
31	C7	18
31	C7	19
31	C7	20
31	C7	21
31	C7	22
31	C7	23
31	C7	24
31	C7	25
31	C7	26
31	C7	27
31	C7	28
31	C7	29
31	C7	30
31	C7	31
31	C7	32
31	C7	33
31	C7	34
31	C7	35
31	C7	36
31	C7	37
31	C7	38
31	C7	39
31	C7	40
32	C8	1
32	C8	2
32	C8	3
32	C8	4
32	C8	5
32	C8	6
32	C8	7
32	C8	8
32	C8	9
32	C8	10
32	C8	11
32	C8	12
32	C8	13
32	C8	14
32	C8	15
32	C8	16
32	C8	17
32	C8	18
32	C8	19
32	C8	20
32	C8	21
32	C8	22
32	C8	23
32	C8	24
32	C8	25
32	C8	26
32	C8	27
32	C8	28
32	C8	29
32	C8	30
32	C8	31
32	C8	32
32	C8	33
32	C8	34
32	C8	35
32	C8	36
32	C8	37
32	C8	38
32	C8	39
32	C8	40
33	C9	1
33	C9	2
33	C9	3
33	C9	4
33	C9	5
33	C9	6
33	C9	7
33	C9	8
33	C9	9
33	C9	10
33	C9	11
33	C9	12
33	C9	13
33	C9	14
33	C9	15
33	C9	16
33	C9	17
33	C9	18
33	C9	19
33	C9	20
33	C9	21
33	C9	22
33	C9	23
33	C9	24
33	C9	25
33	C9	26
33	C9	27
33	C9	28
33	C9	29
33	C9	30
33	C9	31
33	C9	32
33	C9	33
33	C9	34
33	C9	35
33	C9	36
33	C9	37
33	C9	38
33	C9	39
33	C9	40
34	C10	1
34	C10	2
34	C10	3
34	C10	4
34	C10	5
34	C10	6
34	C10	7
34	C10	8
34	C10	9
34	C10	10
34	C10	11
34	C10	12
34	C10	13
34	C10	14
34	C10	15
34	C10	16
34	C10	17
34	C10	18
34	C10	19
34	C10	20
34	C10	21
34	C10	22
34	C10	23
34	C10	24
34	C10	25
34	C10	26
34	C10	27
34	C10	28
34	C10	29
34	C10	30
34	C10	31
34	C10	32
34	C10	33
34	C10	34
34	C10	35
34	C10	36
34	C10	37
34	C10	38
34	C10	39
34	C10	40
35	C11	1
35	C11	2
35	C11	3
35	C11	4
35	C11	5
35	C11	6
35	C11	7
35	C11	8
35	C11	9
35	C11	10
35	C11	11
35	C11	12
35	C11	13
35	C11	14
35	C11	15
35	C11	16
35	C11	17
35	C11	18
35	C11	19
35	C11	20
35	C11	21
35	C11	22
35	C11	23
35	C11	24
35	C11	25
35	C11	26
35	C11	27
35	C11	28
35	C11	29
35	C11	30
35	C11	31
35	C11	32
35	C11	33
35	C11	34
35	C11	35
35	C11	36
35	C11	37
35	C11	38
35	C11	39
35	C11	40
36	C12	1
36	C12	2
36	C12	3
36	C12	4
36	C12	5
36	C12	6
36	C12	7
36	C12	8
36	C12	9
36	C12	10
36	C12	11
36	C12	12
36	C12	13
36	C12	14
36	C12	15
36	C12	16
36	C12	17
36	C12	18
36	C12	19
36	C12	20
36	C12	21
36	C12	22
36	C12	23
36	C12	24
36	C12	25
36	C12	26
36	C12	27
36	C12	28
36	C12	29
36	C12	30
36	C12	31
36	C12	32
36	C12	33
36	C12	34
36	C12	35
36	C12	36
36	C12	37
36	C12	38
36	C12	39
36	C12	40
37	D1	1
37	D1	2
37	D1	3
37	D1	4
37	D1	5
37	D1	6
37	D1	7
37	D1	8
37	D1	9
37	D1	10
37	D1	11
37	D1	12
37	D1	13
37	D1	14
37	D1	15
37	D1	16
37	D1	17
37	D1	18
37	D1	19
37	D1	20
37	D1	21
37	D1	22
37	D1	23
37	D1	24
37	D1	25
37	D1	26
37	D1	27
37	D1	28
37	D1	29
37	D1	30
37	D1	31
37	D1	32
37	D1	33
37	D1	34
37	D1	35
37	D1	36
37	D1	37
37	D1	38
37	D1	39
37	D1	40
38	D2	1
38	D2	2
38	D2	3
38	D2	4
38	D2	5
38	D2	6
38	D2	7
38	D2	8
38	D2	9
38	D2	10
38	D2	11
38	D2	12
38	D2	13
38	D2	14
38	D2	15
38	D2	16
38	D2	17
38	D2	18
38	D2	19
38	D2	20
38	D2	21
38	D2	22
38	D2	23
38	D2	24
38	D2	25
38	D2	26
38	D2	27
38	D2	28
38	D2	29
38	D2	30
38	D2	31
38	D2	32
38	D2	33
38	D2	34
38	D2	35
38	D2	36
38	D2	37
38	D2	38
38	D2	39
38	D2	40
39	D3	1
39	D3	2
39	D3	3
39	D3	4
39	D3	5
39	D3	6
39	D3	7
39	D3	8
39	D3	9
39	D3	10
39	D3	11
39	D3	12
39	D3	13
39	D3	14
39	D3	15
39	D3	16
39	D3	17
39	D3	18
39	D3	19
39	D3	20
39	D3	21
39	D3	22
39	D3	23
39	D3	24
39	D3	25
39	D3	26
39	D3	27
39	D3	28
39	D3	29
39	D3	30
39	D3	31
39	D3	32
39	D3	33
39	D3	34
39	D3	35
39	D3	36
39	D3	37
39	D3	38
39	D3	39
39	D3	40
40	D4	1
40	D4	2
40	D4	3
40	D4	4
40	D4	5
40	D4	6
40	D4	7
40	D4	8
40	D4	9
40	D4	10
40	D4	11
40	D4	12
40	D4	13
40	D4	14
40	D4	15
40	D4	16
40	D4	17
40	D4	18
40	D4	19
40	D4	20
40	D4	21
40	D4	22
40	D4	23
40	D4	24
40	D4	25
40	D4	26
40	D4	27
40	D4	28
40	D4	29
40	D4	30
40	D4	31
40	D4	32
40	D4	33
40	D4	34
40	D4	35
40	D4	36
40	D4	37
40	D4	38
40	D4	39
40	D4	40
41	D5	1
41	D5	2
41	D5	3
41	D5	4
41	D5	5
41	D5	6
41	D5	7
41	D5	8
41	D5	9
41	D5	10
41	D5	11
41	D5	12
41	D5	13
41	D5	14
41	D5	15
41	D5	16
41	D5	17
41	D5	18
41	D5	19
41	D5	20
41	D5	21
41	D5	22
41	D5	23
41	D5	24
41	D5	25
41	D5	26
41	D5	27
41	D5	28
41	D5	29
41	D5	30
41	D5	31
41	D5	32
41	D5	33
41	D5	34
41	D5	35
41	D5	36
41	D5	37
41	D5	38
41	D5	39
41	D5	40
42	D6	1
42	D6	2
42	D6	3
42	D6	4
42	D6	5
42	D6	6
42	D6	7
42	D6	8
42	D6	9
42	D6	10
42	D6	11
42	D6	12
42	D6	13
42	D6	14
42	D6	15
42	D6	16
42	D6	17
42	D6	18
42	D6	19
42	D6	20
42	D6	21
42	D6	22
42	D6	23
42	D6	24
42	D6	25
42	D6	26
42	D6	27
42	D6	28
42	D6	29
42	D6	30
42	D6	31
42	D6	32
42	D6	33
42	D6	34
42	D6	35
42	D6	36
42	D6	37
42	D6	38
42	D6	39
42	D6	40
43	D7	1
43	D7	2
43	D7	3
43	D7	4
43	D7	5
43	D7	6
43	D7	7
43	D7	8
43	D7	9
43	D7	10
43	D7	11
43	D7	12
43	D7	13
43	D7	14
43	D7	15
43	D7	16
43	D7	17
43	D7	18
43	D7	19
43	D7	20
43	D7	21
43	D7	22
43	D7	23
43	D7	24
43	D7	25
43	D7	26
43	D7	27
43	D7	28
43	D7	29
43	D7	30
43	D7	31
43	D7	32
43	D7	33
43	D7	34
43	D7	35
43	D7	36
43	D7	37
43	D7	38
43	D7	39
43	D7	40
44	D8	1
44	D8	2
44	D8	3
44	D8	4
44	D8	5
44	D8	6
44	D8	7
44	D8	8
44	D8	9
44	D8	10
44	D8	11
44	D8	12
44	D8	13
44	D8	14
44	D8	15
44	D8	16
44	D8	17
44	D8	18
44	D8	19
44	D8	20
44	D8	21
44	D8	22
44	D8	23
44	D8	24
44	D8	25
44	D8	26
44	D8	27
44	D8	28
44	D8	29
44	D8	30
44	D8	31
44	D8	32
44	D8	33
44	D8	34
44	D8	35
44	D8	36
44	D8	37
44	D8	38
44	D8	39
44	D8	40
45	D9	1
45	D9	2
45	D9	3
45	D9	4
45	D9	5
45	D9	6
45	D9	7
45	D9	8
45	D9	9
45	D9	10
45	D9	11
45	D9	12
45	D9	13
45	D9	14
45	D9	15
45	D9	16
45	D9	17
45	D9	18
45	D9	19
45	D9	20
45	D9	21
45	D9	22
45	D9	23
45	D9	24
45	D9	25
45	D9	26
45	D9	27
45	D9	28
45	D9	29
45	D9	30
45	D9	31
45	D9	32
45	D9	33
45	D9	34
45	D9	35
45	D9	36
45	D9	37
45	D9	38
45	D9	39
45	D9	40
46	D10	1
46	D10	2
46	D10	3
46	D10	4
46	D10	5
46	D10	6
46	D10	7
46	D10	8
46	D10	9
46	D10	10
46	D10	11
46	D10	12
46	D10	13
46	D10	14
46	D10	15
46	D10	16
46	D10	17
46	D10	18
46	D10	19
46	D10	20
46	D10	21
46	D10	22
46	D10	23
46	D10	24
46	D10	25
46	D10	26
46	D10	27
46	D10	28
46	D10	29
46	D10	30
46	D10	31
46	D10	32
46	D10	33
46	D10	34
46	D10	35
46	D10	36
46	D10	37
46	D10	38
46	D10	39
46	D10	40
47	D11	1
47	D11	2
47	D11	3
47	D11	4
47	D11	5
47	D11	6
47	D11	7
47	D11	8
47	D11	9
47	D11	10
47	D11	11
47	D11	12
47	D11	13
47	D11	14
47	D11	15
47	D11	16
47	D11	17
47	D11	18
47	D11	19
47	D11	20
47	D11	21
47	D11	22
47	D11	23
47	D11	24
47	D11	25
47	D11	26
47	D11	27
47	D11	28
47	D11	29
47	D11	30
47	D11	31
47	D11	32
47	D11	33
47	D11	34
47	D11	35
47	D11	36
47	D11	37
47	D11	38
47	D11	39
47	D11	40
48	D12	1
48	D12	2
48	D12	3
48	D12	4
48	D12	5
48	D12	6
48	D12	7
48	D12	8
48	D12	9
48	D12	10
48	D12	11
48	D12	12
48	D12	13
48	D12	14
48	D12	15
48	D12	16
48	D12	17
48	D12	18
48	D12	19
48	D12	20
48	D12	21
48	D12	22
48	D12	23
48	D12	24
48	D12	25
48	D12	26
48	D12	27
48	D12	28
48	D12	29
48	D12	30
48	D12	31
48	D12	32
48	D12	33
48	D12	34
48	D12	35
48	D12	36
48	D12	37
48	D12	38
48	D12	39
48	D12	40
49	E1	1
49	E1	2
49	E1	3
49	E1	4
49	E1	5
49	E1	6
49	E1	7
49	E1	8
49	E1	9
49	E1	10
49	E1	11
49	E1	12
49	E1	13
49	E1	14
49	E1	15
49	E1	16
49	E1	17
49	E1	18
49	E1	19
49	E1	20
49	E1	21
49	E1	22
49	E1	23
49	E1	24
49	E1	25
49	E1	26
49	E1	27
49	E1	28
49	E1	29
49	E1	30
49	E1	31
49	E1	32
49	E1	33
49	E1	34
49	E1	35
49	E1	36
49	E1	37
49	E1	38
49	E1	39
[truncated: 1,881 more rows]

## Sheet: 结果分析
仪器名称	S22090197
仪器型号	QuantStudio™ 1 Plus System
仪器序列号	S22090197
信号平滑化	true
创建日期	2023-09-21 10:45:06 上午 CST
加热模块类型	96-Well 0.2-mL Block
参比荧光	ROX
在某个阶段/循环分析	阶段2, 步骤2
实验名称	2023-05-11_105837
实验文件名	E:\20230920\2023-05-11_104404.eds
实验条形码
实验注释
实验类型	定量 - 比较 Cт (ΔΔCт)
实验运行结束时间	2023-05-11 12:11:35 下午 CST
校准 Background 已过期	No
校准 Background 执行	09-07-2022
校准 Pure Dye CY5 已过期	No
校准 Pure Dye CY5 执行	09-07-2022
校准 Pure Dye FAM 已过期	No
校准 Pure Dye FAM 执行	09-07-2022
校准 Pure Dye JUN 已过期	No
校准 Pure Dye JUN 执行	09-07-2022
校准 Pure Dye MUSTANG PURPLE 已过期	No
校准 Pure Dye MUSTANG PURPLE 执行	09-07-2022
校准 Pure Dye ROX 已过期	No
校准 Pure Dye ROX 执行	09-07-2022
校准 Pure Dye SYBR 已过期	No
校准 Pure Dye SYBR 执行	09-07-2022
校准 Pure Dye VIC 已过期	No
校准 Pure Dye VIC 执行	09-07-2022
校准 ROI 已过期	No
校准 ROI 执行	09-07-2022
校准 Uniformity 已过期	No
校准 Uniformity 执行	09-07-2022
溶解曲线阶段	Stage3
用户名
试剂	SYBR_GREEN
读后阶段/步骤数
量化循环数方法	Ct
预读阶段/步骤数
反应孔	反应孔位置	忽略	样本名	基因名称	任务	报告基团	淬灭基团	数量	数量平均值	数量 SD	RQ	RQ 最小值	RQ 最大值	Cт	Cт 平均值	Cт SD	ΔCt	ΔCt 平均值	ΔCt SD	ΔCt SE	ΔΔCt	自动 Ct 阈值	Ct 阈值	自动基线	基线起点	基线终点	扩增状态	注释	Cq 设置	MTP	HIGHSD	Tm1	Tm2	Tm3	Tm4
1	A1	FALSE	147	kcnh6	UNKNOWN	SYBR	None							28.247	27.9761	0.237085						TRUE	0.040422	TRUE	3	25	Amp		0.976035	Y	N	78.7549	65.5955
2	A2	FALSE	147	kcnh6	UNKNOWN	SYBR	None							27.8748	27.9761	0.237085						TRUE	0.040422	TRUE	3	25	Amp		0.98634	Y	N	65.5955	80.8726
3	A3	FALSE	147	kcnh6	UNKNOWN	SYBR	None							27.8064	27.9761	0.237085						TRUE	0.040422	TRUE	3	25	Amp		0.98584	Y	N	78.7549	65.5955
4	A4	FALSE	147	b-actin	UNKNOWN	SYBR	None				1	0.259768	3.8496	16.5842	15.2237	1.18979		-12.7523	1.21318	0.700431	0	TRUE	0.042053	TRUE	3	13	Amp		0.986562	N	Y	84.8053
5	A5	FALSE	147	b-actin	UNKNOWN	SYBR	None				1	0.259768	3.8496	14.7088	15.2237	1.18979		-12.7523	1.21318	0.700431	0	TRUE	0.042053	TRUE	3	11	Amp		0.987935	N	Y	85.2288
6	A6	FALSE	147	b-actin	UNKNOWN	SYBR	None				1	0.259768	3.8496	14.3781	15.2237	1.18979		-12.7523	1.21318	0.700431	0	TRUE	0.042053	TRUE	3	11	Amp		0.985741	N	Y	85.2288
13	B1	FALSE	con	kcnh6	UNKNOWN	SYBR	None							26.5736	25.3469	1.09199						TRUE	0.040422	TRUE	3	23	Amp		0.987856	Y	Y	66.3518	78.6037
14	B2	FALSE	con	kcnh6	UNKNOWN	SYBR	None							24.9865	25.3469	1.09199						TRUE	0.040422	TRUE	3	22	Amp		0.986592	Y	Y	66.2005	80.7213
15	B3	FALSE	con	kcnh6	UNKNOWN	SYBR	None							24.4807	25.3469	1.09199						TRUE	0.040422	TRUE	3	21	Amp		0.982996	Y	Y	66.2005	80.8726
16	B4	FALSE	con	b-actin	UNKNOWN	SYBR	None				1.26636	0.369199	4.34364	12.4766	12.2539	0.195317		-13.093	1.10932	0.640466	-0.340687	TRUE	0.042053	TRUE	3	9	Amp		0.984196	N	N	84.9565
17	B5	FALSE	con	b-actin	UNKNOWN	SYBR	None				1.26636	0.369199	4.34364	12.1736	12.2539	0.195317		-13.093	1.10932	0.640466	-0.340687	TRUE	0.042053	TRUE	3	9	Amp		0.981752	N	N	85.2288
18	B6	FALSE	con	b-actin	UNKNOWN	SYBR	None				1.26636	0.369199	4.34364	12.1115	12.2539	0.195317		-13.093	1.10932	0.640466	-0.340687	TRUE	0.042053	TRUE	3	9	Amp		0.982245	N	N	85.2288
RQ 最小/最大置信度	95.0
内参基因	kcnh6
分析类型	单一
对照样本	147

## Sheet: 熔解曲线原始数据
仪器名称	S22090197
仪器型号	QuantStudio™ 1 Plus System
仪器序列号	S22090197
信号平滑化	true
创建日期	2023-09-21 10:45:06 上午 CST
加热模块类型	96-Well 0.2-mL Block
参比荧光	ROX
在某个阶段/循环分析	阶段2, 步骤2
实验名称	2023-05-11_105837
实验文件名	E:\20230920\2023-05-11_104404.eds
实验条形码
实验注释
实验类型	定量 - 比较 Cт (ΔΔCт)
实验运行结束时间	2023-05-11 12:11:35 下午 CST
校准 Background 已过期	No
校准 Background 执行	09-07-2022
校准 Pure Dye CY5 已过期	No
校准 Pure Dye CY5 执行	09-07-2022
校准 Pure Dye FAM 已过期	No
校准 Pure Dye FAM 执行	09-07-2022
校准 Pure Dye JUN 已过期	No
校准 Pure Dye JUN 执行	09-07-2022
校准 Pure Dye MUSTANG PURPLE 已过期	No
校准 Pure Dye MUSTANG PURPLE 执行	09-07-2022
校准 Pure Dye ROX 已过期	No
校准 Pure Dye ROX 执行	09-07-2022
校准 Pure Dye SYBR 已过期	No
校准 Pure Dye SYBR 执行	09-07-2022
校准 Pure Dye VIC 已过期	No
校准 Pure Dye VIC 执行	09-07-2022
校准 ROI 已过期	No
校准 ROI 执行	09-07-2022
校准 Uniformity 已过期	No
校准 Uniformity 执行	09-07-2022
溶解曲线阶段	Stage3
用户名
试剂	SYBR_GREEN
读后阶段/步骤数
量化循环数方法	Ct
预读阶段/步骤数
反应孔	反应孔位置	读数	温度	荧光	导数	基因名称
1	A1	1	59.9989	409252	7776.55	kcnh6
1	A1	2	60.3014	409148	8513.12	kcnh6
1	A1	3	60.6039	406657	9249.28	kcnh6
1	A1	4	60.9065	404684	9953.38	kcnh6
1	A1	5	61.209	401705	10605.2	kcnh6
1	A1	6	61.5115	398050	11220.4	kcnh6
1	A1	7	61.814	395263	11800.4	kcnh6
1	A1	8	62.1165	391950	12361.5	kcnh6
1	A1	9	62.419	388283	12924.4	kcnh6
1	A1	10	62.7215	384690	13507.1	kcnh6
1	A1	11	63.0241	380823	14126.1	kcnh6
1	A1	12	63.3266	376790	14794.9	kcnh6
1	A1	13	63.6291	372333	15519.2	kcnh6
1	A1	14	63.9316	368769	16288.9	kcnh6
1	A1	15	64.2341	364156	17072.8	kcnh6
1	A1	16	64.5367	359224	17819.7	kcnh6
1	A1	17	64.8392	353770	18466.9	kcnh6
1	A1	18	65.1417	348313	18953	kcnh6
1	A1	19	65.4442	342445	19230.9	kcnh6
1	A1	20	65.7467	335572	19278.6	kcnh6
1	A1	21	66.0492	329612	19101.4	kcnh6
1	A1	22	66.3518	323446	18727.1	kcnh6
1	A1	23	66.6543	317625	18197.1	kcnh6
1	A1	24	66.9568	311853	17555.6	kcnh6
1	A1	25	67.2593	306930	16843.5	kcnh6
1	A1	26	67.5618	301432	16094.4	kcnh6
1	A1	27	67.8643	297039	15334.8	kcnh6
1	A1	28	68.1669	291714	14583.3	kcnh6
1	A1	29	68.4694	288348	13851.7	kcnh6
1	A1	30	68.7719	283556	13147.2	kcnh6
1	A1	31	69.0744	279904	12477.4	kcnh6
1	A1	32	69.3769	275950	11855.4	kcnh6
1	A1	33	69.6794	272582	11303.9	kcnh6
1	A1	34	69.982	268989	10852.2	kcnh6
1	A1	35	70.2845	265675	10535	kcnh6
1	A1	36	70.587	263178	10354.7	kcnh6
1	A1	37	70.8895	260271	10295.1	kcnh6
1	A1	38	71.192	257117	10319.2	kcnh6
1	A1	39	71.4945	254335	10376.1	kcnh6
1	A1	40	71.7971	250705	10416.8	kcnh6
1	A1	41	72.0996	247226	10410.2	kcnh6
1	A1	42	72.4021	243704	10350.1	kcnh6
1	A1	43	72.7046	240537	10253.3	kcnh6
1	A1	44	73.0071	237363	10149	kcnh6
1	A1	45	73.3096	234295	10066.7	kcnh6
1	A1	46	73.6122	231381	10029.4	kcnh6
1	A1	47	73.9147	228161	10051.4	kcnh6
1	A1	48	74.2172	225778	10142.5	kcnh6
1	A1	49	74.5197	221863	10312.8	kcnh6
1	A1	50	74.8222	219470	10577.7	kcnh6
1	A1	51	75.1247	216513	10968.6	kcnh6
1	A1	52	75.4273	212893	11526	kcnh6
1	A1	53	75.7298	209781	12300	kcnh6
1	A1	54	76.0323	206098	13370.4	kcnh6
1	A1	55	76.3348	202355	14835.4	kcnh6
1	A1	56	76.6373	197828	16789.4	kcnh6
1	A1	57	76.9398	194554	19279.1	kcnh6
1	A1	58	77.2424	188795	22249.3	kcnh6
1	A1	59	77.5449	182791	25499.6	kcnh6
1	A1	60	77.8474	174419	28685.2	kcnh6
1	A1	61	78.1499	163538	31381.2	kcnh6
1	A1	62	78.4524	150651	33205.8	kcnh6
1	A1	63	78.7549	135970	33958.7	kcnh6
1	A1	64	79.0575	122685	33706.9	kcnh6
1	A1	65	79.36	115108	32765.6	kcnh6
1	A1	66	79.6625	108321	31568.9	kcnh6
1	A1	67	79.965	101265	30488.5	kcnh6
1	A1	68	80.2675	94175.9	29688.4	kcnh6
1	A1	69	80.57	84472.5	29087.3	kcnh6
1	A1	70	80.8726	73773.7	28438.5	kcnh6
1	A1	71	81.1751	62058.6	27477.4	kcnh6
1	A1	72	81.4776	53982.7	26057.7	kcnh6
1	A1	73	81.7801	46178	24210.6	kcnh6
1	A1	74	82.0826	41791	22107.7	kcnh6
1	A1	75	82.3851	37501.6	19962.4	kcnh6
1	A1	76	82.6877	33294	17927.5	kcnh6
1	A1	77	82.9902	27589.3	16044.8	kcnh6
1	A1	78	83.2927	23040.3	14261.8	kcnh6
1	A1	79	83.5952	19022.4	12494.9	kcnh6
1	A1	80	83.8977	15647.9	10698.4	kcnh6
1	A1	81	84.2002	13922.7	8956.07	kcnh6
1	A1	82	84.5028	12955.1	7288.8	kcnh6
1	A1	83	84.8053	11589.5	5807.69	kcnh6
1	A1	84	85.1078	11511.8	4614.15	kcnh6
1	A1	85	85.4103	10193.1	3775.47	kcnh6
1	A1	86	85.7128	9921.37	3314.96	kcnh6
1	A1	87	86.0154	9137.91	3208.62	kcnh6
1	A1	88	86.3179	8580.29	3381.87	kcnh6
1	A1	89	86.6204	6555.16	3709.76	kcnh6
1	A1	90	86.9229	3516.48	4032.14	kcnh6
1	A1	91	87.2254	485.942	4190.29	kcnh6
1	A1	92	87.5279	596	4076.05	kcnh6
1	A1	93	87.8304	76.2871	3669.55	kcnh6
1	A1	94	88.133	-555.966	3042.88	kcnh6
1	A1	95	88.4355	25.5351	2325.55	kcnh6
1	A1	96	88.738	81.2273	1649.99	kcnh6
1	A1	97	89.0405	-110.27	1105.16	kcnh6
1	A1	98	89.343	-966.363	718.444	kcnh6
1	A1	99	89.6456	-534.027	467.285	kcnh6
1	A1	100	89.9481	-863.52	307.343	kcnh6
1	A1	101	90.2506	-667.168	198.817	kcnh6
1	A1	102	90.5531	-376.417	119.074	kcnh6
1	A1	103	90.8556	-890.131	60.7607	kcnh6
1	A1	104	91.1581	-738.13	22.9697	kcnh6
1	A1	105	91.4606	-764.486	3.99512	kcnh6
1	A1	106	91.7632	-831.945	-0.668945	kcnh6
1	A1	107	92.0657	-713.077	3.26172	kcnh6
1	A1	108	92.3682	-924.858	10.7568	kcnh6
1	A1	109	92.6707	-1075.58	18.2266	kcnh6
1	A1	110	92.9732	-962.067	23.5986	kcnh6
1	A1	111	93.2758	-901.472	26.3799	kcnh6
1	A1	112	93.5783	-1158.64	27.458	kcnh6
1	A1	113	93.8808	-1040.65	28.2812	kcnh6
1	A1	114	94.1833	-1195.43	29.7822	kcnh6
1	A1	115	94.4858	-1029.25	31.8506	kcnh6
1	A1	116	94.7883	-1321.6	33.748	kcnh6
2	A2	1	59.9989	429603	7596.24	kcnh6
2	A2	2	60.3014	429203	8280.41	kcnh6
2	A2	3	60.6039	426884	8976.68	kcnh6
2	A2	4	60.9065	424851	9662.35	kcnh6
2	A2	5	61.209	421954	10318.8	kcnh6
2	A2	6	61.5115	418619	10960	kcnh6
2	A2	7	61.814	415550	11667.6	kcnh6
2	A2	8	62.1165	412137	12336.3	kcnh6
2	A2	9	62.419	408714	12983.7	kcnh6
2	A2	10	62.7215	404713	13636.3	kcnh6
2	A2	11	63.0241	400085	14323.9	kcnh6
2	A2	12	63.3266	396411	15065.4	kcnh6
2	A2	13	63.6291	392730	15855.5	kcnh6
2	A2	14	63.9316	388663	16660.7	kcnh6
2	A2	15	64.2341	383988	17428.3	kcnh6
2	A2	16	64.5367	378781	18104.5	kcnh6
2	A2	17	64.8392	372957	18647.6	kcnh6
2	A2	18	65.1417	367311	19030.2	kcnh6
2	A2	19	65.4442	361826	19235.3	kcnh6
2	A2	20	65.7467	356207	19252.2	kcnh6
2	A2	21	66.0492	350043	19079.8	kcnh6
2	A2	22	66.3518	344179	18731.9	kcnh6
2	A2	23	66.6543	337955	18239.6	kcnh6
2	A2	24	66.9568	332600	17646.1	kcnh6
2	A2	25	67.2593	327999	16996.7	kcnh6
2	A2	26	67.5618	323072	16330.2	kcnh6
2	A2	27	67.8643	317394	15672.7	kcnh6
2	A2	28	68.1669	313162	15034.7	kcnh6
2	A2	29	68.4694	309369	14412.9	kcnh6
2	A2	30	68.7719	304471	13795.6	kcnh6
2	A2	31	69.0744	300625	13175	kcnh6
2	A2	32	69.3769	296315	12558.4	kcnh6
2	A2	33	69.6794	291891	11972.8	kcnh6
2	A2	34	69.982	288591	11458.1	kcnh6
2	A2	35	70.2845	285185	11050.9	kcnh6
2	A2	36	70.587	282198	10780.7	kcnh6
2	A2	37	70.8895	278830	10647.3	kcnh6
2	A2	38	71.192	275283	10586.8	kcnh6
2	A2	39	71.4945	272154	10566.3	kcnh6
2	A2	40	71.7971	268983	10553.5	kcnh6
2	A2	41	72.0996	265107	10524.9	kcnh6
2	A2	42	72.4021	261557	10469	kcnh6
2	A2	43	72.7046	258485	10386.7	kcnh6
2	A2	44	73.0071	254647	10288.7	kcnh6
2	A2	45	73.3096	251583	10191.9	kcnh6
2	A2	46	73.6122	248204	10117.5	kcnh6
2	A2	47	73.9147	245005	10087.3	kcnh6
2	A2	48	74.2172	242075	10121.4	kcnh6
2	A2	49	74.5197	239090	10236.3	kcnh6
2	A2	50	74.8222	236208	10446.6	kcnh6
2	A2	51	75.1247	232370	10773.3	kcnh6
2	A2	52	75.4273	230219	11352.4	kcnh6
2	A2	53	75.7298	225228	12227.6	kcnh6
2	A2	54	76.0323	222154	13518	kcnh6
2	A2	55	76.3348	218956	15373.5	kcnh6
2	A2	56	76.6373	215006	17907.8	kcnh6
2	A2	57	76.9398	210785	21127.5	kcnh6
2	A2	58	77.2424	205581	24869.6	kcnh6
2	A2	59	77.5449	198608	28783.8	kcnh6
2	A2	60	77.8474	188646	32389.1	kcnh6
2	A2	61	78.1499	175781	35204.2	kcnh6
2	A2	62	78.4524	162683	36916.7	kcnh6
2	A2	63	78.7549	147761	37516.8	kcnh6
2	A2	64	79.0575	137241	37323.9	kcnh6
2	A2	65	79.36	130602	36871	kcnh6
2	A2	66	79.6625	123730	36686.8	kcnh6
2	A2	67	79.965	115680	37062.9	kcnh6
2	A2	68	80.2675	106413	37913.5	kcnh6
2	A2	69	80.57	94760.3	38791.7	kcnh6
2	A2	70	80.8726	80097.7	39059	kcnh6
2	A2	71	81.1751	63216.1	38141	kcnh6
2	A2	72	81.4776	50679.7	35764.4	kcnh6
2	A2	73	81.7801	40774.4	32076.5	kcnh6
2	A2	74	82.0826	35416.5	27598.7	kcnh6
2	A2	75	82.3851	33263.6	23035.1	kcnh6
2	A2	76	82.6877	30215	19022.2	kcnh6
2	A2	77	82.9902	28741.4	15922.6	kcnh6
2	A2	78	83.2927	24574.8	13744.1	kcnh6
2	A2	79	83.5952	20616.5	12203	kcnh6
2	A2	80	83.8977	14699.3	10891.8	kcnh6
2	A2	81	84.2002	8813.88	9716.05	kcnh6
2	A2	82	84.5028	8570.83	8338.86	kcnh6
2	A2	83	84.8053	7428.02	6806.51	kcnh6
2	A2	84	85.1078	7155.5	5293.19	kcnh6
2	A2	85	85.4103	7063.97	3993.65	kcnh6
2	A2	86	85.7128	6246.03	3042.21	kcnh6
2	A2	87	86.0154	5657.61	2475.81	kcnh6
2	A2	88	86.3179	5532.8	2240.22	kcnh6
2	A2	89	86.6204	4386.65	2221.11	kcnh6
2	A2	90	86.9229	2188.97	2282.65	kcnh6
2	A2	91	87.2254	898.605	2303.7	kcnh6
2	A2	92	87.5279	1149.41	2206.05	kcnh6
2	A2	93	87.8304	777.427	1968.19	kcnh6
2	A2	94	88.133	-279.961	1620.34	kcnh6
2	A2	95	88.4355	423.235	1223.33	kcnh6
2	A2	96	88.738	556.497	841.801	kcnh6
2	A2	97	89.0405	170.701	523.145	kcnh6
2	A2	98	89.343	138.814	288.889	kcnh6
2	A2	99	89.6456	-91.4376	137.485	kcnh6
2	A2	100	89.9481	540.029	53.2148	kcnh6
2	A2	101	90.2506	156.614	15.3857	kcnh6
2	A2	102	90.5531	-348.855	4.69434	kcnh6
2	A2	103	90.8556	-174.548	6.56934	kcnh6
2	A2	104	91.1581	-43.7869	12.4404	kcnh6
2	A2	105	91.4606	116.727	19.1191	kcnh6
2	A2	106	91.7632	-592.771	26.2383	kcnh6
2	A2	107	92.0657	-346.473	32.9492	kcnh6
2	A2	108	92.3682	-202.493	36.2441	kcnh6
2	A2	109	92.6707	-921.887	32.1797	kcnh6
2	A2	110	92.9732	-510.419	18.8086	kcnh6
2	A2	111	93.2758	-337.357	-1.9248	kcnh6
2	A2	112	93.5783	-797.244	-24.9141	kcnh6
2	A2	113	93.8808	-643.194	-44.5986	kcnh6
2	A2	114	94.1833	-636.838	-57.5498	kcnh6
2	A2	115	94.4858	-682.378	-63.3633	kcnh6
2	A2	116	94.7883	-635.268	-63.8682	kcnh6
3	A3	1	59.9989	460643	8812.27	kcnh6
3	A3	2	60.3014	459249	9587.15	kcnh6
3	A3	3	60.6039	457957	10354.6	kcnh6
3	A3	4	60.9065	454916	11079.8	kcnh6
3	A3	5	61.209	450853	11743.9	kcnh6
3	A3	6	61.5115	447628	12351.2	kcnh6
3	A3	7	61.814	444275	12998.3	kcnh6
3	A3	8	62.1165	440028	13646.5	kcnh6
3	A3	9	62.419	436665	14301.5	kcnh6
3	A3	10	62.7215	432284	14982.8	kcnh6
3	A3	11	63.0241	427904	15709.6	kcnh6
3	A3	12	63.3266	422997	16500.2	kcnh6
3	A3	13	63.6291	418634	17363	kcnh6
3	A3	14	63.9316	414390	18286.7	kcnh6
3	A3	15	64.2341	409681	19234.5	kcnh6
3	A3	16	64.5367	403109	20145.7	kcnh6
3	A3	17	64.8392	398103	20944.9	kcnh6
3	A3	18	65.1417	391492	21553.4	kcnh6
3	A3	19	65.4442	384907	21903.3	kcnh6
3	A3	20	65.7467	377631	21951	kcnh6
3	A3	21	66.0492	370914	21687.4	kcnh6
3	A3	22	66.3518	363707	21142.1	kcnh6
3	A3	23	66.6543	356934	20377.2	kcnh6
3	A3	24	66.9568	350477	19474	kcnh6
3	A3	25	67.2593	345235	18515.1	kcnh6
3	A3	26	67.5618	339510	17569.9	kcnh6
3	A3	27	67.8643	334472	16685.9	kcnh6
3	A3	28	68.1669	329658	15888.9	kcnh6
3	A3	29	68.4694	324854	15187.3	kcnh6
3	A3	30	68.7719	320540	14578.6	kcnh6
3	A3	31	69.0744	316110	14055.3	kcnh6
3	A3	32	69.3769	311537	13607.6	kcnh6
3	A3	33	69.6794	308078	13224.9	kcnh6
3	A3	34	69.982	303619	12895.4	kcnh6
3	A3	35	70.2845	299318	12606.1	kcnh6
3	A3	36	70.587	296286	12360	kcnh6
3	A3	37	70.8895	291497	12149.9	kcnh6
3	A3	38	71.192	287945	11949.2	kcnh6
3	A3	39	71.4945	284164	11758	kcnh6
3	A3	40	71.7971	280546	11580.6	kcnh6
3	A3	41	72.0996	276965	11424.3	kcnh6
3	A3	42	72.4021	273171	11296.1	kcnh6
3	A3	43	72.7046	269626	11200.8	kcnh6
3	A3	44	73.0071	266192	11138.7	kcnh6
3	A3	45	73.3096	262863	11107.2	kcnh6
3	A3	46	73.6122	258743	11103.8	kcnh6
3	A3	47	73.9147	255816	11131	kcnh6
3	A3	48	74.2172	251969	11199.8	kcnh6
3	A3	49	74.5197	248648	11329.1	kcnh6
3	A3	50	74.8222	245320	11544.9	kcnh6
3	A3	51	75.1247	242529	11882.3	kcnh6
3	A3	52	75.4273	238166	12392.4	kcnh6
3	A3	53	75.7298	234320	13265.8	kcnh6
3	A3	54	76.0323	230633	14555.2	kcnh6
3	A3	55	76.3348	226721	16374	kcnh6
3	A3	56	76.6373	222391	18806	kcnh6
3	A3	57	76.9398	218552	21835	kcnh6
3	A3	58	77.2424	211752	25295	kcnh6
3	A3	59	77.5449	204642	28861.7	kcnh6
3	A3	60	77.8474	194280	32105.7	kcnh6
3	A3	61	78.1499	181799	34604.1	kcnh6
3	A3	62	78.4524	168218	36079.5	kcnh6
3	A3	63	78.7549	154379	36505.3	kcnh6
3	A3	64	79.0575	143526	36122.6	kcnh6
3	A3	65	79.36	136057	35347.7	kcnh6
3	A3	66	79.6625	128607	34600.1	kcnh6
3	A3	67	79.965	120596	34129.1	kcnh6
3	A3	68	80.2675	111356	33915.9	kcnh6
3	A3	69	80.57	100512	33698.7	kcnh6
3	A3	70	80.8726	88507.4	33107.4	kcnh6
3	A3	71	81.1751	74494.8	31845	kcnh6
3	A3	72	81.4776	64887.7	29834.9	kcnh6
3	A3	73	81.7801	57993.2	27265.1	kcnh6
3	A3	74	82.0826	53471.1	24513.7	kcnh6
3	A3	75	82.3851	49313.9	21992.6	kcnh6
3	A3	76	82.6877	45037.2	19981.7	kcnh6
3	A3	77	82.9902	40573.9	18525.8	kcnh6
3	A3	78	83.2927	35232.8	17433.9	kcnh6
3	A3	79	83.5952	29021	16375.6	kcnh6
3	A3	80	83.8977	21132	15031	kcnh6
3	A3	81	84.2002	15347.2	13228.5	kcnh6
3	A3	82	84.5028	14330.8	11216.1	kcnh6
3	A3	83	84.8053	13751.1	9150.71	kcnh6
3	A3	84	85.1078	13175	7182.15	kcnh6
3	A3	85	85.4103	11424.6	5533.57	kcnh6
3	A3	86	85.7128	11127.3	4323.95	kcnh6
3	A3	87	86.0154	10166.1	3554.66	kcnh6
3	A3	88	86.3179	9390.34	3137.64	kcnh6
3	A3	89	86.6204	8513.85	2939.66	kcnh6
3	A3	90	86.9229	6026.4	2824.13	kcnh6
3	A3	91	87.2254	5375.9	2683.04	kcnh6
3	A3	92	87.5279	5447.77	2456.38	kcnh6
3	A3	93	87.8304	4982.32	2136.22	kcnh6
3	A3	94	88.133	4310.49	1754.76	kcnh6
3	A3	95	88.4355	4678.75	1362.21	kcnh6
3	A3	96	88.738	4260.41	1004.79	kcnh6
3	A3	97	89.0405	4401.25	711.453	kcnh6
3	A3	98	89.343	4364.02	490.883	kcnh6
3	A3	99	89.6456	4303.3	335.656	kcnh6
3	A3	100	89.9481	3964.33	229.536	kcnh6
3	A3	101	90.2506	3900.7	155.407	kcnh6
3	A3	102	90.5531	4047.77	101.66	kcnh6
3	A3	103	90.8556	4364.76	64.627	kcnh6
3	A3	104	91.1581	4203.9	45.8906	kcnh6
3	A3	105	91.4606	3888.43	46.5527	kcnh6
3	A3	106	91.7632	3818.48	62.8105	kcnh6
3	A3	107	92.0657	4061.32	86.0645	kcnh6
3	A3	108	92.3682	3569.72	106.815	kcnh6
3	A3	109	92.6707	3766.73	118.86	kcnh6
3	A3	110	92.9732	3686.06	120.853	kcnh6
3	A3	111	93.2758	3748.67	115.126	kcnh6
3	A3	112	93.5783	3091.57	105.613	kcnh6
3	A3	113	93.8808	3904.08	96.3936	kcnh6
3	A3	114	94.1833	3733.23	90.9102	kcnh6
3	A3	115	94.4858	3568.43	91.1797	kcnh6
3	A3	116	94.7883	3003.29	97.0107	kcnh6
4	A4	1	59.9989	622225	13472.3	b-actin
4	A4	2	60.3014	622556	13714.2	b-actin
4	A4	3	60.6039	618845	14002.6	b-actin
4	A4	4	60.9065	615266	14278.3	b-actin
4	A4	5	61.209	610872	14528	b-actin
4	A4	6	61.5115	606829	14768.2	b-actin
4	A4	7	61.814	602169	14986.8	b-actin
4	A4	8	62.1165	597157	15173.4	b-actin
4	A4	9	62.419	593241	15319.8	b-actin
4	A4	10	62.7215	587809	15424	b-actin
4	A4	11	63.0241	582535	15491.8	b-actin
4	A4	12	63.3266	577410	15533	b-actin
4	A4	13	63.6291	572813	15555.9	b-actin
4	A4	14	63.9316	568411	15561.4	b-actin
4	A4	15	64.2341	563115	15546.3	b-actin
4	A4	16	64.5367	558584	15508.6	b-actin
4	A4	17	64.8392	552287	15453.9	b-actin
4	A4	18	65.1417	547082	15394.7	b-actin
4	A4	19	65.4442	542923	15343.8	b-actin
4	A4	20	65.7467	537416	15308.6	b-actin
4	A4	21	66.0492	532674	15288.5	b-actin
4	A4	22	66.3518	527727	15276.3	b-actin
4	A4	23	66.6543	521738	15262.1	b-actin
4	A4	24	66.9568	518331	15237.7	b-actin
4	A4	25	67.2593	512530	15199.2	b-actin
4	A4	26	67.5618	507646	15148.9	b-actin
4	A4	27	67.8643	502314	15094.6	b-actin
4	A4	28	68.1669	498377	15045.6	b-actin
4	A4	29	68.4694	493023	15007.2	b-actin
4	A4	30	68.7719	488041	14977.3	b-actin
4	A4	31	69.0744	484317	14946.8	b-actin
4	A4	32	69.3769	478675	14905.3	b-actin
4	A4	33	69.6794	474066	14847.5	b-actin
4	A4	34	69.982	468710	14777.1	b-actin
4	A4	35	70.2845	463642	14703.6	b-actin
4	A4	36	70.587	460070	14636	b-actin
4	A4	37	70.8895	454950	14578	b-actin
4	A4	38	71.192	449673	14526.3	b-actin
4	A4	39	71.4945	445227	14473.6	b-actin
4	A4	40	71.7971	441153	14413.8	b-actin
4	A4	41	72.0996	435929	14344.6	b-actin
4	A4	42	72.4021	430812	14268.7	b-actin
4	A4	43	72.7046	426509	14190.8	b-actin
4	A4	44	73.0071	422022	14106.8	b-actin
4	A4	45	73.3096	417645	14009	b-actin
4	A4	46	73.6122	412498	13909.7	b-actin
4	A4	47	73.9147	407975	13808.3	b-actin
4	A4	48	74.2172	404307	13710.2	b-actin
4	A4	49	74.5197	399238	13624	b-actin
4	A4	50	74.8222	395561	13556.8	b-actin
4	A4	51	75.1247	391399	13508.6	b-actin
4	A4	52	75.4273	387491	13473.3	b-actin
4	A4	53	75.7298	382268	13442.4	b-actin
4	A4	54	76.0323	377984	13410.7	b-actin
4	A4	55	76.3348	374317	13376.6	b-actin
4	A4	56	76.6373	370002	13339.3	b-actin
4	A4	57	76.9398	366151	13295.7	b-actin
4	A4	58	77.2424	361219	13241.4	b-actin
4	A4	59	77.5449	356597	13174.5	b-actin
4	A4	60	77.8474	353139	13098.2	b-actin
4	A4	61	78.1499	348877	13019.6	b-actin
4	A4	62	78.4524	344144	12947	b-actin
4	A4	63	78.7549	340736	12887.9	b-actin
4	A4	64	79.0575	336054	12849.2	b-actin
4	A4	65	79.36	332272	12837.5	b-actin
4	A4	66	79.6625	328509	12858.3	b-actin
4	A4	67	79.965	324541	12914.2	b-actin
4	A4	68	80.2675	319870	13006.4	b-actin
4	A4	69	80.57	316346	13144.7	b-actin
4	A4	70	80.8726	311041	13366.2	b-actin
4	A4	71	81.1751	306327	13760.8	b-actin
4	A4	72	81.4776	302694	14415.3	b-actin
4	A4	73	81.7801	298650	15452.9	b-actin
4	A4	74	82.0826	294256	17252.2	b-actin
4	A4	75	82.3851	289677	20189.7	b-actin
4	A4	76	82.6877	284017	24696.1	b-actin
4	A4	77	82.9902	276282	31165.2	b-actin
4	A4	78	83.2927	265238	39773.5	b-actin
4	A4	79	83.5952	250339	50223.5	b-actin
4	A4	80	83.8977	231990	61507.8	b-actin
4	A4	81	84.2002	202257	71871.5	b-actin
4	A4	82	84.5028	139035	79135.2	b-actin
4	A4	83	84.8053	61332	81366.3	b-actin
4	A4	84	85.1078	16247	77643.4	b-actin
4	A4	85	85.4103	6669.79	68506.8	b-actin
4	A4	86	85.7128	6206.54	55813.8	b-actin
4	A4	87	86.0154	5764.68	42051.2	b-actin
4	A4	88	86.3179	5942.89	29468.8	b-actin
4	A4	89	86.6204	5487.73	19464.1	b-actin
4	A4	90	86.9229	5037.15	11933.1	b-actin
4	A4	91	87.2254	5097.39	6229.45	b-actin
4	A4	92	87.5279	5162.96	3016.14	b-actin
4	A4	93	87.8304	5098.05	1379.06	b-actin
4	A4	94	88.133	5243.76	620.112	b-actin
4	A4	95	88.4355	4558.91	297.824	b-actin
4	A4	96	88.738	4599.02	171.778	b-actin
4	A4	97	89.0405	5034.25	127.316	b-actin
4	A4	98	89.343	4644	116.541	b-actin
4	A4	99	89.6456	4475.55	121.4	b-actin
4	A4	100	89.9481	4818.1	133.516	b-actin
4	A4	101	90.2506	3955.6	145.778	b-actin
4	A4	102	90.5531	3936.92	152.029	b-actin
4	A4	103	90.8556	4368.92	150.112	b-actin
4	A4	104	91.1581	4254.5	143.061	b-actin
4	A4	105	91.4606	4105.27	135.933	b-actin
4	A4	106	91.7632	3601.59	130.631	b-actin
4	A4	107	92.0657	3856.67	123.539	b-actin
4	A4	108	92.3682	3462.07	108.445	b-actin
4	A4	109	92.6707	3651.33	82.3086	b-actin
4	A4	110	92.9732	3896.23	48.873	b-actin
4	A4	111	93.2758	3445.69	17.0645	b-actin
4	A4	112	93.5783	3723.98	-4.47852	b-actin
4	A4	113	93.8808	3643.5	-12.6309	b-actin
4	A4	114	94.1833	3286.46	-11.333	b-actin
4	A4	115	94.4858	3218.64	-8.90332	b-actin
4	A4	116	94.7883	3359.81	-13.2744	b-actin
5	A5	1	59.9991	612231	13076.1	b-actin
5	A5	2	60.3013	612275	13310	b-actin
5	A5	3	60.6034	609389	13557.9	b-actin
5	A5	4	60.9056	604761	13794.9	b-actin
5	A5	5	61.2077	601436	14029.2	b-actin
5	A5	6	61.5099	596835	14241.6	b-actin
5	A5	7	61.812	592685	14419.1	b-actin
5	A5	8	62.1142	587423	14556.3	b-actin
5	A5	9	62.4163	583211	14654.9	b-actin
5	A5	10	62.7185	578735	14722.2	b-actin
5	A5	11	63.0206	573045	14769.1	b-actin
5	A5	12	63.3228	568512	14805.5	b-actin
5	A5	13	63.6249	564650	14836.1	b-actin
5	A5	14	63.9271	559592	14860.2	b-actin
5	A5	15	64.2292	554860	14873.1	b-actin
5	A5	16	64.5314	549434	14871	b-actin
5	A5	17	64.8335	545060	14853.4	b-actin
5	A5	18	65.1357	539764	14823.7	b-actin
5	A5	19	65.4378	535024	14787.1	b-actin
5	A5	20	65.74	529492	14748.4	b-actin
5	A5	21	66.0421	524871	14710.2	b-actin
5	A5	22	66.3443	520468	14672.2	b-actin
5	A5	23	66.6465	515173	14633.9	b-actin
5	A5	24	66.9486	510248	14595.7	b-actin
5	A5	25	67.2508	505296	14558.8	b-actin
5	A5	26	67.5529	501287	14523	b-actin
5	A5	27	67.8551	496222	14485.2	b-actin
5	A5	28	68.1572	491424	14438.7	b-actin
5	A5	29	68.4594	487078	14376.6	b-actin
5	A5	30	68.7615	481837	14295.6	b-actin
5	A5	31	69.0637	477720	14199.3	b-actin
5	A5	32	69.3658	472203	14097.2	b-actin
5	A5	33	69.668	468066	14001.9	b-actin
5	A5	34	69.9701	463869	13923.4	b-actin
5	A5	35	70.2723	458704	13864.6	b-actin
5	A5	36	70.5744	454912	13821.6	b-actin
5	A5	37	70.8766	450497	13786.4	b-actin
5	A5	38	71.1787	445205	13751.5	b-actin
5	A5	39	71.4809	440799	13711.9	b-actin
5	A5	40	71.783	437194	13664.7	b-actin
5	A5	41	72.0852	431957	13607.5	b-actin
5	A5	42	72.3873	427556	13538.2	b-actin
5	A5	43	72.6895	423420	13455.7	b-actin
5	A5	44	72.9917	418339	13339.2	b-actin
5	A5	45	73.2938	413718	13214.5	b-actin
5	A5	46	73.596	409924	13098.2	b-actin
5	A5	47	73.8981	405868	13000.3	b-actin
5	A5	48	74.2003	401273	12923.9	b-actin
5	A5	49	74.5024	397787	12863.2	b-actin
5	A5	50	74.8046	393290	12806	b-actin
5	A5	51	75.1067	389550	12739.5	b-actin
5	A5	52	75.4089	385440	12657.2	b-actin
5	A5	53	75.711	380663	12563.5	b-actin
5	A5	54	76.0132	376691	12473.1	b-actin
5	A5	55	76.3153	373513	12402.9	b-actin
5	A5	56	76.6175	369031	12362.8	b-actin
5	A5	57	76.9196	365754	12348.9	b-actin
5	A5	58	77.2218	361693	12345.7	b-actin
5	A5	59	77.5239	357215	12334.9	b-actin
5	A5	60	77.8261	352846	12303.9	b-actin
5	A5	61	78.1282	349325	12250.1	b-actin
5	A5	62	78.4304	345292	12179	b-actin
5	A5	63	78.7325	341153	12099.1	b-actin
5	A5	64	79.0347	337400	12018.3	b-actin
5	A5	65	79.3369	333761	11943.7	b-actin
5	A5	66	79.639	329634	11881.3	b-actin
5	A5	67	79.9412	325995	11836.8	b-actin
5	A5	68	80.2433	322472	11815.7	b-actin
5	A5	69	80.5455	318340	11824.2	b-actin
5	A5	70	80.8476	314155	11874.8	b-actin
5	A5	71	81.1498	310531	11997.2	b-actin
5	A5	72	81.4519	306247	12253.2	b-actin
5	A5	73	81.7541	302309	12756.6	b-actin
5	A5	74	82.0562	299125	13639.6	b-actin
5	A5	75	82.3584	294967	14931.9	b-actin
5	A5	76	82.6605	290888	17125.8	b-actin
5	A5	77	82.9627	286177	20656.9	b-actin
5	A5	78	83.2648	281267	26001.7	b-actin
5	A5	79	83.567	274162	33521.6	b-actin
5	A5	80	83.8691	263957	43206.3	b-actin
5	A5	81	84.1713	250798	54393.5	b-actin
5	A5	82	84.4734	231755	65626.2	b-actin
5	A5	83	84.7756	191822	74830.5	b-actin
5	A5	84	85.0777	118909	79869.8	b-actin
5	A5	85	85.3799	46993.6	79301.5	b-actin
5	A5	86	85.6821	11676.4	72976.7	b-actin
5	A5	87	85.9842	4853.38	62147.3	b-actin
5	A5	88	86.2864	3764.49	49006.9	b-actin
5	A5	89	86.5885	3822.82	35907	b-actin
5	A5	90	86.8907	2887.01	24642.3	b-actin
5	A5	91	87.1928	3222.83	16097.5	b-actin
5	A5	92	87.495	2817.54	9365.26	b-actin
5	A5	93	87.7971	2685.68	4766.16	b-actin
5	A5	94	88.0993	2366.47	2214.43	b-actin
5	A5	95	88.4014	2760.33	918.019	b-actin
5	A5	96	88.7036	2745.35	313.235	b-actin
5	A5	97	89.0057	2795.45	61.1123	b-actin
5	A5	98	89.3079	2585.4	-18.876	b-actin
5	A5	99	89.61	2685.1	-18.6572	b-actin
5	A5	100	89.9122	2296.85	11.6162	b-actin
5	A5	101	90.2143	2237.39	41.624	b-actin
5	A5	102	90.5165	1910.57	54.4629	b-actin
5	A5	103	90.8186	1949.42	45.3877	b-actin
5	A5	104	91.1208	2288.88	19.4873	b-actin
5	A5	105	91.4229	1929.86	-12.9121	b-actin
5	A5	106	91.7251	1511.23	-41.2529	b-actin
5	A5	107	92.0273	2240.73	-58.2207	b-actin
5	A5	108	92.3294	1849.66	-61.3389	b-actin
5	A5	109	92.6316	1807.9	-53.2939	b-actin
5	A5	110	92.9337	1673.56	-41.0068	b-actin
5	A5	111	93.2359	1368.59	-32.9756	b-actin
5	A5	112	93.538	1419.43	-35.416	b-actin
5	A5	113	93.8402	1664.18	-49.417	b-actin
5	A5	114	94.1423	1361.66	-71.1602	b-actin
5	A5	115	94.4445	1445.82	-94.9346	b-actin
5	A5	116	94.7466	1304.9	-116.514	b-actin
6	A6	1	59.9991	560874	12855.2	b-actin
6	A6	2	60.3013	559114	12997.8	b-actin
6	A6	3	60.6034	556692	13157.5	b-actin
6	A6	4	60.9056	552393	13314.2	b-actin
6	A6	5	61.2077	548591	13451.4	b-actin
6	A6	6	61.5099	544919	13560.7	b-actin
6	A6	7	61.812	540339	13641.9	b-actin
6	A6	8	62.1142	535838	13699.8	b-actin
6	A6	9	62.4163	532045	13741.9	b-actin
6	A6	10	62.7185	527548	13776.8	b-actin
6	A6	11	63.0206	522772	13812.1	b-actin
6	A6	12	63.3228	518532	13851.2	b-actin
6	A6	13	63.6249	514673	13890.4	b-actin
6	A6	14	63.9271	510393	13919.5	b-actin
6	A6	15	64.2292	506224	13926.9	b-actin
6	A6	16	64.5314	500658	13906.2	b-actin
6	A6	17	64.8335	496779	13858.3	b-actin
6	A6	18	65.1357	491636	13790.8	b-actin
6	A6	19	65.4378	487573	13713	b-actin
6	A6	20	65.74	482482	13632.6	b-actin
6	A6	21	66.0421	478780	13555.2	b-actin
6	A6	22	66.3443	473704	13485.6	b-actin
6	A6	23	66.6465	469591	13428.8	b-actin
6	A6	24	66.9486	464959	13389.5	b-actin
6	A6	25	67.2508	461101	13369.1	b-actin
6	A6	26	67.5529	457191	13364.2	b-actin
6	A6	27	67.8551	452529	13366.6	b-actin
6	A6	28	68.1572	448425	13366.2	b-actin
6	A6	29	68.4594	444181	13353.8	b-actin
6	A6	30	68.7615	439612	13324.1	b-actin
6	A6	31	69.0637	435852	13276.2	b-actin
6	A6	32	69.3658	430894	13213.8	b-actin
6	A6	33	69.668	426925	13142.1	b-actin
6	A6	34	69.9701	422634	13066.1	b-actin
6	A6	35	70.2723	418567	12988.9	b-actin
6	A6	36	70.5744	414764	12912	b-actin
6	A6	37	70.8766	409659	12836.1	b-actin
6	A6	38	71.1787	405893	12761.6	b-actin
6	A6	39	71.4809	402102	12687.5	b-actin
6	A6	40	71.783	398412	12612.8	b-actin
6	A6	41	72.0852	393713	12538.1	b-actin
6	A6	42	72.3873	389612	12467.5	b-actin
6	A6	43	72.6895	385599	12394	b-actin
6	A6	44	72.9917	381834	12340.8	b-actin
6	A6	45	73.2938	377717	12311.9	b-actin
6	A6	46	73.596	374162	12298.1	b-actin
6	A6	47	73.8981	369961	12282.3	b-actin
6	A6	48	74.2003	366043	12247.6	b-actin
6	A6	49	74.5024	362227	12184.8	b-actin
6	A6	50	74.8046	358337	12095.9	b-actin
6	A6	51	75.1067	354299	11993	b-actin
6	A6	52	75.4089	351042	11891.4	b-actin
6	A6	53	75.711	346988	11802.3	b-actin
6	A6	54	76.0132	343435	11727.6	b-actin
6	A6	55	76.3153	340346	11661.3	b-actin
6	A6	56	76.6175	336155	11595.2	b-actin
6	A6	57	76.9196	332065	11526.1	b-actin
6	A6	58	77.2218	328686	11457.9	b-actin
6	A6	59	77.5239	325214	11397.2	b-actin
6	A6	60	77.8261	322222	11348.2	b-actin
6	A6	61	78.1282	317916	11309	b-actin
6	A6	62	78.4304	314230	11274.5	b-actin
6	A6	63	78.7325	310501	11240.6	b-actin
6	A6	64	79.0347	307607	11206.6	b-actin
6	A6	65	79.3369	303868	11174.2	b-actin
6	A6	66	79.639	300349	11144.6	b-actin
6	A6	67	79.9412	296736	11117.9	b-actin
6	A6	68	80.2433	293143	11094.2	b-actin
6	A6	69	80.5455	289951	11078.1	b-actin
6	A6	70	80.8476	285959	11084.7	b-actin
6	A6	71	81.1498	281847	11150.2	b-actin
6	A6	72	81.4519	279057	11344.4	b-actin
6	A6	73	81.7541	275130	11787.4	b-actin
6	A6	74	82.0562	272102	12621.5	b-actin
6	A6	75	82.3584	268726	13863.7	b-actin
6	A6	76	82.6605	264990	15985.4	b-actin
6	A6	77	82.9627	260717	19397.1	b-actin
6	A6	78	83.2648	255962	24543.2	b-actin
6	A6	79	83.567	249146	31750	b-actin
6	A6	80	83.8691	239934	40976.7	b-actin
6	A6	81	84.1713	228184	51550	b-actin
6	A6	82	84.4734	209965	62043.2	b-actin
6	A6	83	84.7756	169915	70470.7	b-actin
6	A6	84	85.0777	101059	74839.3	b-actin
6	A6	85	85.3799	36528.6	73868.6	b-actin
6	A6	86	85.6821	6816.44	67530.4	b-actin
6	A6	87	85.9842	1216.04	57102.8	b-actin
6	A6	88	86.2864	792.082	44696.4	b-actin
6	A6	89	86.5885	247.599	32504	b-actin
6	A6	90	86.8907	80.5549	22148.7	b-actin
6	A6	91	87.1928	216.444	14389.1	b-actin
6	A6	92	87.495	261.258	8232.04	b-actin
6	A6	93	87.7971	60.1574	4196.05	b-actin
6	A6	94	88.0993	-582.821	2022.27	b-actin
6	A6	95	88.4014	39.0689	971.959	b-actin
6	A6	96	88.7036	-60.6447	519.78	b-actin
6	A6	97	89.0057	-795.152	348.002	b-actin
6	A6	98	89.3079	-395.343	288.371	b-actin
6	A6	99	89.61	-903.705	261.577	b-actin
6	A6	100	89.9122	-886.945	234.807	b-actin
6	A6	101	90.2143	-758.758	197.707	b-actin
6	A6	102	90.5165	-993.197	150.203	b-actin
6	A6	103	90.8186	-1007.86	96.7432	b-actin
6	A6	104	91.1208	-1220.24	44.0918	b-actin
6	A6	105	91.4229	-913.69	0.482422	b-actin
6	A6	106	91.7251	-832.327	-26.0137	b-actin
6	A6	107	92.0273	-865.02	-30.6592	b-actin
6	A6	108	92.3294	-930.686	-15.0361	b-actin
6	A6	109	92.6316	-1221.41	13.0498	b-actin
6	A6	110	92.9337	-1277.49	43.6914	b-actin
6	A6	111	93.2359	-1212.99	70.5029	b-actin
6	A6	112	93.538	-1248.32	93.501	b-actin
6	A6	113	93.8402	-1211.11	117.005	b-actin
6	A6	114	94.1423	-1113.55	144.499	b-actin
6	A6	115	94.4445	-1783.09	174.806	b-actin
6	A6	116	94.7466	-1946.75	202.647	b-actin
13	B1	1	59.9989	575648	10583.7	kcnh6
13	B1	2	60.3014	573682	12498.6	kcnh6
13	B1	3	60.6039	571176	14353.1	kcnh6
13	B1	4	60.9065	566039	16188.7	kcnh6
13	B1	5	61.209	561475	17869.2	kcnh6
13	B1	6	61.5115	556360	19420.6	kcnh6
13	B1	7	61.814	551699	20901.9	kcnh6
13	B1	8	62.1165	545377	22383.5	kcnh6
13	B1	9	62.419	538927	23931.5	kcnh6
13	B1	10	62.7215	532885	25603.4	kcnh6
13	B1	11	63.0241	525520	27446.9	kcnh6
13	B1	12	63.3266	518150	29500	kcnh6
13	B1	13	63.6291	511174	31784.5	kcnh6
13	B1	14	63.9316	502036	34299.8	kcnh6
13	B1	15	64.2341	493274	37012.5	kcnh6
13	B1	16	64.5367	483526	39848.8	kcnh6
13	B1	17	64.8392	472364	42688.6	kcnh6
13	B1	18	65.1417	459485	45368	kcnh6
13	B1	19	65.4442	447401	47693.9	kcnh6
13	B1	20	65.7467	431951	49471.6	kcnh6
13	B1	21	66.0492	416482	50538.6	kcnh6
13	B1	22	66.3518	400307	50792.7	kcnh6
13	B1	23	66.6543	382630	50203.5	kcnh6
13	B1	24	66.9568	368107	48809.1	kcnh6
13	B1	25	67.2593	352102	46700.9	kcnh6
13	B1	26	67.5618	337792	44010.1	kcnh6
13	B1	27	67.8643	324098	40894.7	kcnh6
13	B1	28	68.1669	311090	37528.3	kcnh6
13	B1	29	68.4694	299639	34082.6	kcnh6
13	B1	30	68.7719	290512	30709.3	kcnh6
13	B1	31	69.0744	281442	27525.4	kcnh6
13	B1	32	69.3769	273552	24608.6	kcnh6
13	B1	33	69.6794	266806	22002	kcnh6
13	B1	34	69.982	260541	19724.5	kcnh6
13	B1	35	70.2845	254426	17778.6	kcnh6
13	B1	36	70.587	250394	16154.5	kcnh6
13	B1	37	70.8895	245355	14832.4	kcnh6
13	B1	38	71.192	241388	13813.7	kcnh6
13	B1	39	71.4945	237210	13054.6	kcnh6
13	B1	40	71.7971	233840	12488.3	kcnh6
13	B1	41	72.0996	230011	12082.7	kcnh6
13	B1	42	72.4021	226727	11808	kcnh6
13	B1	43	72.7046	222722	11639.2	kcnh6
13	B1	44	73.0071	219335	11557.7	kcnh6
13	B1	45	73.3096	216167	11554.3	kcnh6
13	B1	46	73.6122	211978	11630.9	kcnh6
13	B1	47	73.9147	208593	11799.7	kcnh6
13	B1	48	74.2172	205715	12079.4	kcnh6
13	B1	49	74.5197	202045	12490.3	kcnh6
13	B1	50	74.8222	198145	13048	kcnh6
13	B1	51	75.1247	194738	13760.9	kcnh6
13	B1	52	75.4273	190414	14654.5	kcnh6
13	B1	53	75.7298	186469	15751.1	kcnh6
13	B1	54	76.0323	180909	17027.1	kcnh6
13	B1	55	76.3348	176014	18499.9	kcnh6
13	B1	56	76.6373	170012	20183.7	kcnh6
13	B1	57	76.9398	164891	22061.9	kcnh6
13	B1	58	77.2424	158440	24056.7	kcnh6
13	B1	59	77.5449	150690	26013.7	kcnh6
13	B1	60	77.8474	142053	27720.1	kcnh6
13	B1	61	78.1499	131614	28960.5	kcnh6
13	B1	62	78.4524	120429	29591.9	kcnh6
13	B1	63	78.7549	110025	29604.7	kcnh6
13	B1	64	79.0575	100812	29133.4	kcnh6
13	B1	65	79.36	93092	28405.8	kcnh6
13	B1	66	79.6625	87261.5	27647.8	kcnh6
13	B1	67	79.965	80181.4	26992.8	kcnh6
13	B1	68	80.2675	72489.1	26438.9	kcnh6
13	B1	69	80.57	62357	25875.8	kcnh6
13	B1	70	80.8726	53456.8	25155.9	kcnh6
13	B1	71	81.1751	45203.2	24164.9	kcnh6
13	B1	72	81.4776	38469.2	22851.2	kcnh6
13	B1	73	81.7801	33397.5	21211.1	kcnh6
13	B1	74	82.0826	27555.9	19258.9	kcnh6
13	B1	75	82.3851	20214	17016.3	kcnh6
13	B1	76	82.6877	15084.3	14532.7	kcnh6
13	B1	77	82.9902	12591.6	12055.6	kcnh6
13	B1	78	83.2927	11584.7	9619.25	kcnh6
13	B1	79	83.5952	10986.7	7382.35	kcnh6
13	B1	80	83.8977	10133.3	5489.36	kcnh6
13	B1	81	84.2002	9606.39	4014.87	kcnh6
13	B1	82	84.5028	9232.17	2955.91	kcnh6
13	B1	83	84.8053	8827.63	2253.72	kcnh6
13	B1	84	85.1078	8800.55	1826.7	kcnh6
13	B1	85	85.4103	7759.76	1596.24	kcnh6
13	B1	86	85.7128	7898.89	1497.37	kcnh6
13	B1	87	86.0154	7463.54	1476.97	kcnh6
13	B1	88	86.3179	6527.07	1488.14	kcnh6
13	B1	89	86.6204	6058.06	1488.58	kcnh6
13	B1	90	86.9229	5106.9	1445.52	kcnh6
13	B1	91	87.2254	5402.4	1343.28	kcnh6
13	B1	92	87.5279	5182.88	1186.71	kcnh6
13	B1	93	87.8304	5016.2	996.895	kcnh6
13	B1	94	88.133	4795.61	801.452	kcnh6
13	B1	95	88.4355	4863.24	625.459	kcnh6
13	B1	96	88.738	4845.28	486.855	kcnh6
13	B1	97	89.0405	5161.41	395.854	kcnh6
13	B1	98	89.343	4704.98	355.244	kcnh6
13	B1	99	89.6456	5066.87	359.913	kcnh6
13	B1	100	89.9481	4483.2	396.715	kcnh6
13	B1	101	90.2506	4266.98	446.726	kcnh6
13	B1	102	90.5531	4370.94	490.088	kcnh6
13	B1	103	90.8556	4202.48	511.461	kcnh6
13	B1	104	91.1581	3731.95	503.632	kcnh6
13	B1	105	91.4606	3977.34	468.2	kcnh6
13	B1	106	91.7632	3978.5	413.833	kcnh6
13	B1	107	92.0657	3835.48	353.145	kcnh6
13	B1	108	92.3682	3887.82	299.079	kcnh6
13	B1	109	92.6707	3906.83	261.404	kcnh6
13	B1	110	92.9732	4064.83	244.014	kcnh6
13	B1	111	93.2758	3656.58	243.888	kcnh6
13	B1	112	93.5783	3605.11	252.334	kcnh6
13	B1	113	93.8808	3590.58	258.365	kcnh6
13	B1	114	94.1833	3794.46	252.957	kcnh6
13	B1	115	94.4858	3312.13	232.185	kcnh6
13	B1	116	94.7883	3535.5	197.795	kcnh6
14	B2	1	59.9989	411521	7509.22	kcnh6
14	B2	2	60.3014	410328	8588.39	kcnh6
14	B2	3	60.6039	408574	9644.67	kcnh6
14	B2	4	60.9065	404837	10714.3	kcnh6
14	B2	5	61.209	402570	11789.6	kcnh6
14	B2	6	61.5115	398920	12785.2	kcnh6
14	B2	7	61.814	395163	13727.3	kcnh6
14	B2	8	62.1165	391190	14651.1	kcnh6
14	B2	9	62.419	387521	15593.9	kcnh6
14	B2	10	62.7215	382738	16594	kcnh6
14	B2	11	63.0241	378080	17689.5	kcnh6
14	B2	12	63.3266	373315	18913.6	kcnh6
14	B2	13	63.6291	368529	20285.6	kcnh6
14	B2	14	63.9316	363070	21801.4	kcnh6
14	B2	15	64.2341	357816	23429.5	kcnh6
14	B2	16	64.5367	351421	25111.3	kcnh6
14	B2	17	64.8392	343953	26766.1	kcnh6
14	B2	18	65.1417	336284	28296.6	kcnh6
14	B2	19	65.4442	328666	29597.2	kcnh6
14	B2	20	65.7467	319335	30565.6	kcnh6
14	B2	21	66.0492	309455	31116	kcnh6
14	B2	22	66.3518	300506	31191.9	kcnh6
14	B2	23	66.6543	289970	30773.7	kcnh6
14	B2	24	66.9568	280501	29881.5	kcnh6
14	B2	25	67.2593	271824	28571.4	kcnh6
14	B2	26	67.5618	262166	26928.8	kcnh6
14	B2	27	67.8643	254554	25057.9	kcnh6
14	B2	28	68.1669	246926	23068.4	kcnh6
14	B2	29	68.4694	239843	21061.9	kcnh6
14	B2	30	68.7719	234167	19120.6	kcnh6
14	B2	31	69.0744	228860	17303.1	kcnh6
14	B2	32	69.3769	223826	15648.4	kcnh6
14	B2	33	69.6794	218799	14182.3	kcnh6
14	B2	34	69.982	215154	12923.9	kcnh6
14	B2	35	70.2845	211513	11885.8	kcnh6
14	B2	36	70.587	207855	11070.3	kcnh6
14	B2	37	70.8895	204875	10465	kcnh6
14	B2	38	71.192	202020	10064.2	kcnh6
14	B2	39	71.4945	198996	9818.41	kcnh6
14	B2	40	71.7971	196038	9651.07	kcnh6
14	B2	41	72.0996	192523	9525.83	kcnh6
14	B2	42	72.4021	190322	9418.47	kcnh6
14	B2	43	72.7046	186259	9320.27	kcnh6
14	B2	44	73.0071	183682	9236.61	kcnh6
14	B2	45	73.3096	180707	9181.3	kcnh6
14	B2	46	73.6122	178155	9169.83	kcnh6
14	B2	47	73.9147	175168	9214.27	kcnh6
14	B2	48	74.2172	172395	9321.87	kcnh6
14	B2	49	74.5197	169754	9496.6	kcnh6
14	B2	50	74.8222	166651	9741.58	kcnh6
14	B2	51	75.1247	163817	10061.2	kcnh6
14	B2	52	75.4273	160849	10503.2	kcnh6
14	B2	53	75.7298	157340	11075.3	kcnh6
14	B2	54	76.0323	154198	11769.3	kcnh6
14	B2	55	76.3348	150354	12603.5	kcnh6
14	B2	56	76.6373	146829	13592.3	kcnh6
14	B2	57	76.9398	142451	14734.8	kcnh6
14	B2	58	77.2424	138567	16001.1	kcnh6
14	B2	59	77.5449	133320	17324.7	kcnh6
14	B2	60	77.8474	128047	18610.9	kcnh6
14	B2	61	78.1499	121365	19763.4	kcnh6
14	B2	62	78.4524	114088	20723.8	kcnh6
14	B2	63	78.7549	107279	21503.1	kcnh6
14	B2	64	79.0575	100346	22183.9	kcnh6
14	B2	65	79.36	94952.5	22882.1	kcnh6
14	B2	66	79.6625	89256.1	23680.2	kcnh6
14	B2	67	79.965	83169.3	24563.3	kcnh6
14	B2	68	80.2675	74935.7	25394.6	kcnh6
14	B2	69	80.57	65919.9	25947.5	kcnh6
14	B2	70	80.8726	55938.5	25982.6	kcnh6
14	B2	71	81.1751	45638.9	25333.9	kcnh6
14	B2	72	81.4776	38404.3	23962	kcnh6
14	B2	73	81.7801	32293.2	21953.1	kcnh6
14	B2	74	82.0826	27470.5	19476.3	kcnh6
14	B2	75	82.3851	22278.2	16727.2	kcnh6
14	B2	76	82.6877	17757.5	13890.2	kcnh6
14	B2	77	82.9902	15396.8	11124.4	kcnh6
14	B2	78	83.2927	14034.3	8793.18	kcnh6
14	B2	79	83.5952	13370.5	6855.2	kcnh6
14	B2	80	83.8977	11889.3	5238.69	kcnh6
14	B2	81	84.2002	11745.7	3960.5	kcnh6
14	B2	82	84.5028	10887.3	3001.31	kcnh6
14	B2	83	84.8053	11030.9	2318.07	kcnh6
14	B2	84	85.1078	10580.9	1859.44	kcnh6
14	B2	85	85.4103	10012.4	1577.28	kcnh6
14	B2	86	85.7128	9926.09	1430.76	kcnh6
14	B2	87	86.0154	9657.89	1383.97	kcnh6
14	B2	88	86.3179	9174.69	1400.24	kcnh6
14	B2	89	86.6204	8727.16	1438.53	kcnh6
14	B2	90	86.9229	7572.3	1456.27	kcnh6
14	B2	91	87.2254	7051.26	1419.27	kcnh6
14	B2	92	87.5279	7254.96	1313.6	kcnh6
14	B2	93	87.8304	6961.03	1151.32	kcnh6
14	B2	94	88.133	7626.84	964.564	kcnh6
14	B2	95	88.4355	7013.61	790.344	kcnh6
14	B2	96	88.738	6944.52	654.849	kcnh6
14	B2	97	89.0405	6956.33	565.996	kcnh6
14	B2	98	89.343	6835.47	516.649	kcnh6
14	B2	99	89.6456	6673.61	493.763	kcnh6
14	B2	100	89.9481	6803.35	486.214	kcnh6
14	B2	101	90.2506	6747.51	487.265	kcnh6
14	B2	102	90.5531	6636.1	492.604	kcnh6
14	B2	103	90.8556	6067.2	497.815	kcnh6
14	B2	104	91.1581	6422.75	498.024	kcnh6
14	B2	105	91.4606	6359.67	489.465	kcnh6
14	B2	106	91.7632	6124.28	470.836	kcnh6
14	B2	107	92.0657	6045.15	442.953	kcnh6
14	B2	108	92.3682	6278.96	407.395	kcnh6
14	B2	109	92.6707	5860.52	365.876	kcnh6
14	B2	110	92.9732	6012.86	321.103	kcnh6
14	B2	111	93.2758	6217.72	277.83	kcnh6
14	B2	112	93.5783	6314.48	242.205	kcnh6
14	B2	113	93.8808	6273.88	218.918	kcnh6
14	B2	114	94.1833	6059.17	207.986	kcnh6
14	B2	115	94.4858	5759.52	203.955	kcnh6
14	B2	116	94.7883	6228.77	198.597	kcnh6
15	B3	1	59.9989	462164	8533.96	kcnh6
15	B3	2	60.3014	462012	9764.36	kcnh6
15	B3	3	60.6039	459742	10969.8	kcnh6
15	B3	4	60.9065	456224	12128.3	kcnh6
15	B3	5	61.209	452570	13322.8	kcnh6
15	B3	6	61.5115	448585	14422.1	kcnh6
15	B3	7	61.814	444032	15463.7	kcnh6
15	B3	8	62.1165	440536	16493.7	kcnh6
15	B3	9	62.419	435777	17554.2	kcnh6
15	B3	10	62.7215	430692	18681.6	kcnh6
15	B3	11	63.0241	425290	19908.8	kcnh6
15	B3	12	63.3266	420298	21265.7	kcnh6
15	B3	13	63.6291	414238	22771.8	kcnh6
15	B3	14	63.9316	408663	24426.8	kcnh6
15	B3	15	64.2341	402750	26202.8	kcnh6
15	B3	16	64.5367	395040	28042	kcnh6
15	B3	17	64.8392	387396	29857.6	kcnh6
15	B3	18	65.1417	378806	31541.1	kcnh6
15	B3	19	65.4442	370485	32972	kcnh6
15	B3	20	65.7467	359820	34034.9	kcnh6
15	B3	21	66.0492	349002	34635	kcnh6
15	B3	22	66.3518	339194	34712.4	kcnh6
15	B3	23	66.6543	327757	34248.8	kcnh6
15	B3	24	66.9568	317121	33269.2	kcnh6
15	B3	25	67.2593	307373	31837.9	kcnh6
15	B3	26	67.5618	297187	30049.8	kcnh6
15	B3	27	67.8643	288442	28018.9	kcnh6
15	B3	28	68.1669	280033	25863.1	kcnh6
15	B3	29	68.4694	272375	23689.3	kcnh6
15	B3	30	68.7719	265780	21583.2	kcnh6
15	B3	31	69.0744	260056	19605.5	kcnh6
15	B3	32	69.3769	253766	17797	kcnh6
15	B3	33	69.6794	248974	16184.8	kcnh6
15	B3	34	69.982	244014	14786.6	kcnh6
15	B3	35	70.2845	240031	13611.4	kcnh6
15	B3	36	70.587	236242	12658	kcnh6
15	B3	37	70.8895	232713	11917.5	kcnh6
15	B3	38	71.192	228378	11431.9	kcnh6
15	B3	39	71.4945	225959	11084.6	kcnh6
15	B3	40	71.7971	222210	10846.1	kcnh6
15	B3	41	72.0996	218917	10685.2	kcnh6
15	B3	42	72.4021	215986	10573.5	kcnh6
15	B3	43	72.7046	211950	10490.2	kcnh6
15	B3	44	73.0071	208653	10425.7	kcnh6
15	B3	45	73.3096	205347	10382.4	kcnh6
15	B3	46	73.6122	202582	10371.8	kcnh6
15	B3	47	73.9147	198683	10409.7	kcnh6
15	B3	48	74.2172	195945	10512.9	kcnh6
15	B3	49	74.5197	192912	10694.5	kcnh6
15	B3	50	74.8222	189606	10962.2	kcnh6
15	B3	51	75.1247	186361	11318.2	kcnh6
15	B3	52	75.4273	183043	11762.9	kcnh6
15	B3	53	75.7298	179188	12353.7	kcnh6
15	B3	54	76.0323	175142	13095.7	kcnh6
15	B3	55	76.3348	171131	13991.1	kcnh6
15	B3	56	76.6373	167311	15068.4	kcnh6
15	B3	57	76.9398	162944	16335.1	kcnh6
15	B3	58	77.2424	157917	17759.4	kcnh6
15	B3	59	77.5449	153118	19263.3	kcnh6
15	B3	60	77.8474	146175	20736.8	kcnh6
15	B3	61	78.1499	138838	22071.4	kcnh6
15	B3	62	78.4524	131490	23201.7	kcnh6
15	B3	63	78.7549	123762	24134.8	kcnh6
15	B3	64	79.0575	116286	24951.9	kcnh6
15	B3	65	79.36	109459	25773.5	kcnh6
15	B3	66	79.6625	102982	26697.1	kcnh6
15	B3	67	79.965	95841.5	27733.2	kcnh6
15	B3	68	80.2675	87711.3	28771.4	kcnh6
15	B3	69	80.57	77840.4	29600.5	kcnh6
15	B3	70	80.8726	66513.5	29976.9	kcnh6
15	B3	71	81.1751	54378.2	29711.3	kcnh6
15	B3	72	81.4776	45950.6	28725.9	kcnh6
15	B3	73	81.7801	38915.2	27057.1	kcnh6
15	B3	74	82.0826	32745.9	24813	kcnh6
15	B3	75	82.3851	25050.6	22124.9	kcnh6
15	B3	76	82.6877	17453.1	19126.5	kcnh6
15	B3	77	82.9902	14068.3	15962.3	kcnh6
15	B3	78	83.2927	12090.9	12799	kcnh6
15	B3	79	83.5952	10101.1	10085.7	kcnh6
15	B3	80	83.8977	8672.5	7772.63	kcnh6
15	B3	81	84.2002	7827.23	5836.89	kcnh6
15	B3	82	84.5028	6925.94	4305.7	kcnh6
15	B3	83	84.8053	6497.46	3157.72	kcnh6
15	B3	84	85.1078	6744.62	2343.28	kcnh6
15	B3	85	85.4103	6113.48	1801.67	kcnh6
15	B3	86	85.7128	5725.33	1470.75	kcnh6
15	B3	87	86.0154	5061.94	1291.02	kcnh6
15	B3	88	86.3179	5113.82	1207.5	kcnh6
15	B3	89	86.6204	4787.23	1171.45	kcnh6
15	B3	90	86.9229	3807.38	1142.3	kcnh6
15	B3	91	87.2254	3261.41	1090.68	kcnh6
15	B3	92	87.5279	3605.06	1002.22	kcnh6
15	B3	93	87.8304	3051.65	879.521	kcnh6
15	B3	94	88.133	3376.9	739.312	kcnh6
15	B3	95	88.4355	3208.44	604.262	kcnh6
15	B3	96	88.738	2810.8	493.087	kcnh6
15	B3	97	89.0405	3191.57	414.061	kcnh6
15	B3	98	89.343	2718.22	364.587	kcnh6
15	B3	99	89.6456	2565.99	335.404	kcnh6
15	B3	100	89.9481	2673.12	315.752	kcnh6
15	B3	101	90.2506	2803.78	296.673	kcnh6
15	B3	102	90.5531	2255.85	272.188	kcnh6
15	B3	103	90.8556	2246.53	239.858	kcnh6
15	B3	104	91.1581	2213.93	201.773	kcnh6
15	B3	105	91.4606	2592.2	164.883	kcnh6
15	B3	106	91.7632	2568.04	138.583	kcnh6
15	B3	107	92.0657	2281.32	129.346	kcnh6
15	B3	108	92.3682	2316.95	135.638	kcnh6
15	B3	109	92.6707	1925.95	147.472	kcnh6
15	B3	110	92.9732	1909.06	151.893	kcnh6
15	B3	111	93.2758	2152.93	140.812	kcnh6
15	B3	112	93.5783	2221.06	115.454	kcnh6
15	B3	113	93.8808	2057.71	84.374	kcnh6
15	B3	114	94.1833	2259.88	57.0488	kcnh6
15	B3	115	94.4858	1841.17	38.1123	kcnh6
15	B3	116	94.7883	1993.76	25.9922	kcnh6
16	B4	1	59.9989	550181	12341	b-actin
16	B4	2	60.3014	548945	12476.8	b-actin
16	B4	3	60.6039	546083	12628	b-actin
16	B4	4	60.9065	542112	12775	b-actin
16	B4	5	61.209	538808	12903.1	b-actin
16	B4	6	61.5115	534209	13007.6	b-actin
16	B4	7	61.814	530342	13092.2	b-actin
16	B4	8	62.1165	526384	13164.2	b-actin
16	B4	9	62.419	521727	13230	b-actin
16	B4	10	62.7215	517811	13292.5	b-actin
16	B4	11	63.0241	513265	13350.3	b-actin
16	B4	12	63.3266	509023	13397.4	b-actin
16	B4	13	63.6291	505165	13424.5	b-actin
16	B4	14	63.9316	500544	13422.2	b-actin
16	B4	15	64.2341	496137	13385.7	b-actin
16	B4	16	64.5367	491839	13319.2	b-actin
16	B4	17	64.8392	486703	13235.5	b-actin
16	B4	18	65.1417	482141	13150.7	b-actin
16	B4	19	65.4442	478631	13077.8	b-actin
16	B4	20	65.7467	473665	13021.7	b-actin
16	B4	21	66.0492	469434	12979.2	b-actin
16	B4	22	66.3518	465457	12942.2	b-actin
16	B4	23	66.6543	460777	12902.8	b-actin
16	B4	24	66.9568	456412	12856.7	b-actin
16	B4	25	67.2593	452721	12805.3	b-actin
16	B4	26	67.5618	447927	12753.9	b-actin
16	B4	27	67.8643	443895	12709.6	b-actin
16	B4	28	68.1669	440210	12677.9	b-actin
16	B4	29	68.4694	435947	12659.9	b-actin
16	B4	30	68.7719	431361	12652	b-actin
16	B4	31	69.0744	428187	12645.8	b-actin
16	B4	32	69.3769	423463	12631.7	b-actin
16	B4	33	69.6794	419229	12601.2	b-actin
16	B4	34	69.982	415370	12550.2	b-actin
16	B4	35	70.2845	410593	12480.5	b-actin
16	B4	36	70.587	407230	12399	b-actin
16	B4	37	70.8895	402209	12315	b-actin
16	B4	38	71.192	398538	12235.8	b-actin
16	B4	39	71.4945	394809	12162.8	b-actin
16	B4	40	71.7971	390867	12090.9	b-actin
16	B4	41	72.0996	387036	12012.7	b-actin
16	B4	42	72.4021	382418	11905.9	b-actin
16	B4	43	72.7046	378299	11791.4	b-actin
16	B4	44	73.0071	374698	11681.3	b-actin
16	B4	45	73.3096	370915	11587.1	b-actin
16	B4	46	73.6122	367416	11513.5	b-actin
16	B4	47	73.9147	363366	11458.3	b-actin
16	B4	48	74.2172	359488	11415.5	b-actin
16	B4	49	74.5197	356048	11380	b-actin
16	B4	50	74.8222	352374	11349	b-actin
16	B4	51	75.1247	349143	11320.7	b-actin
16	B4	52	75.4273	345032	11292.9	b-actin
16	B4	53	75.7298	341353	11263.2	b-actin
16	B4	54	76.0323	337696	11229.5	b-actin
16	B4	55	76.3348	334551	11190.2	b-actin
16	B4	56	76.6373	330125	11145	b-actin
16	B4	57	76.9398	327523	11093.2	b-actin
16	B4	58	77.2424	322964	11035.4	b-actin
16	B4	59	77.5449	319730	10973.1	b-actin
16	B4	60	77.8474	316365	10909.1	b-actin
16	B4	61	78.1499	312604	10847.2	b-actin
16	B4	62	78.4524	308631	10790.9	b-actin
16	B4	63	78.7549	305745	10741.9	b-actin
16	B4	64	79.0575	302168	10699.8	b-actin
16	B4	65	79.36	299005	10663	b-actin
16	B4	66	79.6625	294903	10630.9	b-actin
16	B4	67	79.965	291653	10608	b-actin
16	B4	68	80.2675	288572	10605	b-actin
16	B4	69	80.57	284900	10640.3	b-actin
16	B4	70	80.8726	281305	10742.3	b-actin
16	B4	71	81.1751	277547	10957.8	b-actin
16	B4	72	81.4776	274086	11367.9	b-actin
16	B4	73	81.7801	270624	12094.6	b-actin
16	B4	74	82.0826	267029	13169	b-actin
16	B4	75	82.3851	263224	15000.6	b-actin
16	B4	76	82.6877	258705	17995	b-actin
16	B4	77	82.9902	254062	22630.4	b-actin
16	B4	78	83.2927	247803	29325.6	b-actin
16	B4	79	83.5952	237937	38198.1	b-actin
16	B4	80	83.8977	226544	48769.2	b-actin
16	B4	81	84.2002	208545	59767.3	b-actin
16	B4	82	84.5028	166070	69225.9	b-actin
16	B4	83	84.8053	94738.8	74974.6	b-actin
16	B4	84	85.1078	35537.5	75396.5	b-actin
16	B4	85	85.4103	9296.66	70099.6	b-actin
16	B4	86	85.7128	4806.98	60128.9	b-actin
16	B4	87	86.0154	4018.13	47580	b-actin
16	B4	88	86.3179	4026.94	34819	b-actin
16	B4	89	86.6204	3784.58	23718.7	b-actin
16	B4	90	86.9229	3428.33	15249.1	b-actin
16	B4	91	87.2254	3543.44	8946.45	b-actin
16	B4	92	87.5279	3331.88	4676.29	b-actin
16	B4	93	87.8304	3154.06	2336.29	b-actin
16	B4	94	88.133	3488.06	1177.11	b-actin
16	B4	95	88.4355	2873.58	657.336	b-actin
16	B4	96	88.738	2791.98	446.382	b-actin
16	B4	97	89.0405	3018.04	368.487	b-actin
16	B4	98	89.343	2768.46	340.84	b-actin
16	B4	99	89.6456	2528.28	328.286	b-actin
16	B4	100	89.9481	2450.15	317.082	b-actin
16	B4	101	90.2506	2482.55	302.485	b-actin
16	B4	102	90.5531	2275.89	284.05	b-actin
16	B4	103	90.8556	2357.47	263.898	b-actin
16	B4	104	91.1581	2194.94	245.168	b-actin
16	B4	105	91.4606	2260.61	230.019	b-actin
16	B4	106	91.7632	2087.37	218.199	b-actin
16	B4	107	92.0657	1881.12	207.386	b-actin
16	B4	108	92.3682	1831.75	195.3	b-actin
16	B4	109	92.6707	2042.62	182.046	b-actin
16	B4	110	92.9732	2015.9	170.555	b-actin
16	B4	111	93.2758	1859.96	164.384	b-actin
16	B4	112	93.5783	1713.12	164.501	b-actin
16	B4	113	93.8808	1582.32	167.763	b-actin
16	B4	114	94.1833	1585.66	168.551	b-actin
16	B4	115	94.4858	1786.34	162.297	b-actin
16	B4	116	94.7883	1489.4	148.126	b-actin
17	B5	1	59.9991	503014	11237.9	b-actin
17	B5	2	60.3013	502004	11349.3	b-actin
17	B5	3	60.6034	499960	11478.2	b-actin
17	B5	4	60.9056	495734	11612.3	b-actin
17	B5	5	61.2077	492412	11740.9	b-actin
17	B5	6	61.5099	489065	11856.4	b-actin
17	B5	7	61.812	485530	11953.2	b-actin
17	B5	8	62.1142	481869	12026.8	b-actin
17	B5	9	62.4163	477312	12075.6	b-actin
17	B5	10	62.7185	473928	12102.7	b-actin
17	B5	11	63.0206	469649	12115.3	b-actin
17	B5	12	63.3228	465488	12120.7	b-actin
17	B5	13	63.6249	462267	12120.9	b-actin
17	B5	14	63.9271	458563	12111.2	b-actin
17	B5	15	64.2292	454279	12083.1	b-actin
17	B5	16	64.5314	450462	12030.8	b-actin
17	B5	17	64.8335	446058	11956.2	b-actin
17	B5	18	65.1357	442194	11869.9	b-actin
17	B5	19	65.4378	438193	11787.7	b-actin
17	B5	20	65.74	433900	11725	b-actin
17	B5	21	66.0421	430554	11690.3	b-actin
17	B5	22	66.3443	426879	11682.5	b-actin
17	B5	23	66.6465	422746	11691.9	b-actin
17	B5	24	66.9486	419152	11704.3	b-actin
17	B5	25	67.2508	415817	11707.9	b-actin
17	B5	26	67.5529	411180	11696.2	b-actin
17	B5	27	67.8551	407358	11669.2	b-actin
17	B5	28	68.1572	403765	11629.6	b-actin
17	B5	29	68.4594	400405	11579.8	b-actin
17	B5	30	68.7615	396462	11521	b-actin
17	B5	31	69.0637	392336	11454.3	b-actin
17	B5	32	69.3658	388524	11382.5	b-actin
17	B5	33	69.668	385479	11310.3	b-actin
17	B5	34	69.9701	381338	11243.6	b-actin
17	B5	35	70.2723	377714	11187.5	b-actin
17	B5	36	70.5744	374111	11144.6	b-actin
17	B5	37	70.8766	370532	11113.9	b-actin
17	B5	38	71.1787	367210	11090.8	b-actin
17	B5	39	71.4809	363485	11068.6	b-actin
17	B5	40	71.783	359864	11040.7	b-actin
17	B5	41	72.0852	355830	11002.3	b-actin
17	B5	42	72.3873	352811	10944	b-actin
17	B5	43	72.6895	348994	10860.5	b-actin
17	B5	44	72.9917	344942	10763.9	b-actin
17	B5	45	73.2938	341589	10661.7	b-actin
17	B5	46	73.596	338212	10564.9	b-actin
17	B5	47	73.8981	334648	10484.4	b-actin
17	B5	48	74.2003	331559	10427.4	b-actin
17	B5	49	74.5024	328234	10394	b-actin
17	B5	50	74.8046	325248	10376.3	b-actin
17	B5	51	75.1067	321847	10361.1	b-actin
17	B5	52	75.4089	318169	10335.5	b-actin
17	B5	53	75.711	315087	10292.3	b-actin
17	B5	54	76.0132	311682	10232.9	b-actin
17	B5	55	76.3153	308108	10165.9	b-actin
17	B5	56	76.6175	305065	10102.6	b-actin
17	B5	57	76.9196	302424	10050.5	b-actin
17	B5	58	77.2218	298563	10009.3	b-actin
17	B5	59	77.5239	295749	9971.56	b-actin
17	B5	60	77.8261	292442	9927.44	b-actin
17	B5	61	78.1282	288840	9870.43	b-actin
17	B5	62	78.4304	285510	9801.87	b-actin
17	B5	63	78.7325	282944	9730.44	b-actin
17	B5	64	79.0347	279075	9667.88	b-actin
17	B5	65	79.3369	277044	9623.2	b-actin
17	B5	66	79.639	273496	9599.48	b-actin
17	B5	67	79.9412	270520	9594.74	b-actin
17	B5	68	80.2433	267333	9606.03	b-actin
17	B5	69	80.5455	263999	9634.98	b-actin
17	B5	70	80.8476	261183	9692.92	b-actin
17	B5	71	81.1498	257280	9806.69	b-actin
17	B5	72	81.4519	254625	10026.4	b-actin
17	B5	73	81.7541	251533	10439.8	b-actin
17	B5	74	82.0562	248139	11144.9	b-actin
17	B5	75	82.3584	244974	12177.1	b-actin
17	B5	76	82.6605	241451	13940.9	b-actin
17	B5	77	82.9627	237964	16812.1	b-actin
17	B5	78	83.2648	234252	21207	b-actin
17	B5	79	83.567	227806	27442.9	b-actin
17	B5	80	83.8691	220398	35512.2	b-actin
17	B5	81	84.1713	210196	44842.3	b-actin
17	B5	82	84.4734	194329	54182.6	b-actin
17	B5	83	84.7756	158969	61773.4	b-actin
17	B5	84	85.0777	96577.3	65831	b-actin
17	B5	85	85.3799	38413.4	65189.4	b-actin
17	B5	86	85.6821	11004.5	59786.7	b-actin
17	B5	87	85.9842	5676.76	50722.8	b-actin
17	B5	88	86.2864	4652.51	39848.5	b-actin
17	B5	89	86.5885	4796.97	29103.8	b-actin
17	B5	90	86.8907	4058.94	19937	b-actin
17	B5	91	87.1928	4296.18	13036	b-actin
17	B5	92	87.495	3858.03	7623.36	b-actin
17	B5	93	87.7971	3917.52	3975.23	b-actin
17	B5	94	88.0993	3730.34	1978.29	b-actin
17	B5	95	88.4014	3681.32	982.378	b-actin
17	B5	96	88.7036	3518.88	524.856	b-actin
17	B5	97	89.0057	3589.76	327.074	b-actin
17	B5	98	89.3079	3344.43	243.478	b-actin
17	B5	99	89.61	3336.03	207.301	b-actin
17	B5	100	89.9122	3212.75	191.173	b-actin
17	B5	101	90.2143	3311.42	184.033	b-actin
17	B5	102	90.5165	3198	179.754	b-actin
17	B5	103	90.8186	2938.12	173.063	b-actin
17	B5	104	91.1208	2719.4	159.815	b-actin
17	B5	105	91.4229	2874.9	138.872	b-actin
17	B5	106	91.7251	2989.15	112.893	b-actin
17	B5	107	92.0273	2871.53	86.7734	b-actin
17	B5	108	92.3294	2654.1	64.7695	b-actin
17	B5	109	92.6316	2736.91	48.5488	b-actin
17	B5	110	92.9337	2673.21	37.2422	b-actin
17	B5	111	93.2359	2890.44	28.707	b-actin
17	B5	112	93.538	2555.93	20.584	b-actin
17	B5	113	93.8402	2503.45	10.7646	b-actin
17	B5	114	94.1423	2757.01	-2.24805	b-actin
17	B5	115	94.4445	2475.77	-18.8359	b-actin
17	B5	116	94.7466	2628.44	-38.0801	b-actin
18	B6	1	59.9991	565064	13181.2	b-actin
18	B6	2	60.3013	564204	13291.8	b-actin
18	B6	3	60.6034	561676	13426.4	b-actin
18	B6	4	60.9056	556784	13566.7	b-actin
18	B6	5	61.2077	553247	13697.2	b-actin
18	B6	6	61.5099	549289	13809.5	b-actin
18	B6	7	61.812	544407	13901.8	b-actin
18	B6	8	62.1142	540588	13974.2	b-actin
18	B6	9	62.4163	535658	14025.8	b-actin
18	B6	10	62.7185	531624	14055.2	b-actin
18	B6	11	63.0206	527068	14062.7	b-actin
18	B6	12	63.3228	522086	14051.4	b-actin
18	B6	13	63.6249	518087	14026.1	b-actin
18	B6	14	63.9271	513212	13990.9	b-actin
18	B6	15	64.2292	509487	13948.4	b-actin
18	B6	16	64.5314	504582	13900	b-actin
18	B6	17	64.8335	499756	13846.9	b-actin
18	B6	18	65.1357	495178	13791.2	b-actin
18	B6	19	65.4378	491048	13734.8	b-actin
18	B6	20	65.74	486338	13680.5	b-actin
18	B6	21	66.0421	481608	13631.1	b-actin
18	B6	22	66.3443	476987	13589	b-actin
18	B6	23	66.6465	473011	13553.6	b-actin
18	B6	24	66.9486	468268	13521.5	b-actin
18	B6	25	67.2508	464620	13486.6	b-actin
18	B6	26	67.5529	459663	13444.7	b-actin
18	B6	27	67.8551	455414	13395	b-actin
18	B6	28	68.1572	450959	13341	b-actin
18	B6	29	68.4594	446606	13287.3	b-actin
18	B6	30	68.7615	443095	13237.1	b-actin
18	B6	31	69.0637	438366	13191.2	b-actin
18	B6	32	69.3658	433981	13148.6	b-actin
18	B6	33	69.668	429466	13107.1	b-actin
18	B6	34	69.9701	426309	13063.2	b-actin
18	B6	35	70.2723	421088	13013.1	b-actin
18	B6	36	70.5744	417173	12953.4	b-actin
18	B6	37	70.8766	413161	12883	b-actin
18	B6	38	71.1787	408083	12803.8	b-actin
18	B6	39	71.4809	404956	12719.4	b-actin
18	B6	40	71.783	400530	12633.4	b-actin
18	B6	41	72.0852	396174	12547.1	b-actin
18	B6	42	72.3873	392406	12457.9	b-actin
18	B6	43	72.6895	388048	12350.4	b-actin
18	B6	44	72.9917	384310	12240.2	b-actin
18	B6	45	73.2938	379560	12131	b-actin
18	B6	46	73.596	376215	12030.3	b-actin
18	B6	47	73.8981	372020	11947.3	b-actin
18	B6	48	74.2003	368813	11888.7	b-actin
18	B6	49	74.5024	364663	11854.4	b-actin
18	B6	50	74.8046	361153	11835.5	b-actin
18	B6	51	75.1067	357990	11816.8	b-actin
18	B6	52	75.4089	353265	11783.1	b-actin
18	B6	53	75.711	349907	11725.9	b-actin
18	B6	54	76.0132	345939	11648.7	b-actin
18	B6	55	76.3153	341931	11564.8	b-actin
18	B6	56	76.6175	338670	11490.6	b-actin
18	B6	57	76.9196	335533	11437.3	b-actin
18	B6	58	77.2218	331517	11404.9	b-actin
18	B6	59	77.5239	327840	11382.3	b-actin
18	B6	60	77.8261	324187	11352.8	b-actin
18	B6	61	78.1282	320555	11301	b-actin
18	B6	62	78.4304	316590	11220.6	b-actin
18	B6	63	78.7325	313053	11117	b-actin
18	B6	64	79.0347	309217	11007	b-actin
18	B6	65	79.3369	306188	10912.6	b-actin
18	B6	66	79.639	302952	10851.8	b-actin
18	B6	67	79.9412	299651	10832.2	b-actin
18	B6	68	80.2433	296157	10850.4	b-actin
18	B6	69	80.5455	292383	10899.2	b-actin
18	B6	70	80.8476	288649	10980.5	b-actin
18	B6	71	81.1498	284671	11118.1	b-actin
18	B6	72	81.4519	281717	11371.5	b-actin
18	B6	73	81.7541	278019	11851.3	b-actin
18	B6	74	82.0562	274277	12696.9	b-actin
18	B6	75	82.3584	270827	14022.2	b-actin
18	B6	76	82.6605	267027	16287.1	b-actin
18	B6	77	82.9627	262997	19951.3	b-actin
18	B6	78	83.2648	258436	25505.3	b-actin
18	B6	79	83.567	251531	33292.8	b-actin
18	B6	80	83.8691	242232	43236.8	b-actin
18	B6	81	84.1713	230056	54560.6	b-actin
18	B6	82	84.4734	211331	65681.2	b-actin
18	B6	83	84.7756	168744	74450.4	b-actin
18	B6	84	85.0777	97674.3	78767.7	b-actin
18	B6	85	85.3799	35177	77348.8	b-actin
18	B6	86	85.6821	7894.19	70271	b-actin
18	B6	87	85.9842	2424.64	58983.4	b-actin
18	B6	88	86.2864	1773.87	45766.2	b-actin
18	B6	89	86.5885	1534.62	32925.4	b-actin
18	B6	90	86.8907	1340.97	22121.7	b-actin
18	B6	91	87.1928	1258.14	14090.1	b-actin
18	B6	92	87.495	1241.83	7992.64	b-actin
18	B6	93	87.7971	630.831	4151.91	b-actin
18	B6	94	88.0993	1100.99	2078.57	b-actin
18	B6	95	88.4014	663.85	1061.68	b-actin
18	B6	96	88.7036	614.893	605.41	b-actin
18	B6	97	89.0057	653.501	416.873	b-actin
18	B6	98	89.3079	552.248	346.003	b-actin
18	B6	99	89.61	453.631	324.571	b-actin
18	B6	100	89.9122	141.301	323.517	b-actin
18	B6	101	90.2143	384.215	329.505	b-actin
18	B6	102	90.5165	138.171	334.613	b-actin
18	B6	103	90.8186	-211.29	333.125	b-actin
18	B6	104	91.1208	-70.6258	321.599	b-actin
18	B6	105	91.4229	-285.351	299.977	b-actin
18	B6	106	91.7251	-357.751	272.124	b-actin
18	B6	107	92.0273	-186.974	244.742	b-actin
18	B6	108	92.3294	-370.898	224.576	b-actin
18	B6	109	92.6316	-370.202	215.06	b-actin
18	B6	110	92.9337	-470.466	214.166	b-actin
18	B6	111	93.2359	-471.3	214.899	b-actin
18	B6	112	93.538	-862.205	208.578	b-actin
18	B6	113	93.8402	-903.951	189.376	b-actin
18	B6	114	94.1423	-576.433	157.54	b-actin
18	B6	115	94.4445	-647.967	119.152	b-actin
18	B6	116	94.7466	-646.429	82.5186	b-actin

## Sheet: 熔解曲线结果
仪器名称	S22090197
仪器型号	QuantStudio™ 1 Plus System
仪器序列号	S22090197
信号平滑化	true
创建日期	2023-09-21 10:45:06 上午 CST
加热模块类型	96-Well 0.2-mL Block
参比荧光	ROX
在某个阶段/循环分析	阶段2, 步骤2
实验名称	2023-05-11_105837
实验文件名	E:\20230920\2023-05-11_104404.eds
实验条形码
实验注释
实验类型	定量 - 比较 Cт (ΔΔCт)
实验运行结束时间	2023-05-11 12:11:35 下午 CST
校准 Background 已过期	No
校准 Background 执行	09-07-2022
校准 Pure Dye CY5 已过期	No
校准 Pure Dye CY5 执行	09-07-2022
校准 Pure Dye FAM 已过期	No
校准 Pure Dye FAM 执行	09-07-2022
校准 Pure Dye JUN 已过期	No
校准 Pure Dye JUN 执行	09-07-2022
校准 Pure Dye MUSTANG PURPLE 已过期	No
校准 Pure Dye MUSTANG PURPLE 执行	09-07-2022
校准 Pure Dye ROX 已过期	No
校准 Pure Dye ROX 执行	09-07-2022
校准 Pure Dye SYBR 已过期	No
校准 Pure Dye SYBR 执行	09-07-2022
校准 Pure Dye VIC 已过期	No
校准 Pure Dye VIC 执行	09-07-2022
校准 ROI 已过期	No
校准 ROI 执行	09-07-2022
校准 Uniformity 已过期	No
校准 Uniformity 执行	09-07-2022
溶解曲线阶段	Stage3
用户名
试剂	SYBR_GREEN
读后阶段/步骤数
量化循环数方法	Ct
预读阶段/步骤数
反应孔	反应孔位置	Sample	基因名称	Tm	溶解峰值高度
1	A1	147	kcnh6	78.7549	33958.7
1	A1	147	kcnh6	65.5955	19283.8
2	A2	147	kcnh6	65.5955	19267.7
2	A2	147	kcnh6	80.8726	39059
3	A3	147	kcnh6	78.7549	36505.3
3	A3	147	kcnh6	65.5955	21966.4
4	A4	147	b-actin	84.8053	81366.3
5	A5	147	b-actin	85.2288	80330.4
6	A6	147	b-actin	85.2288	75056
13	B1	con	kcnh6	66.3518	50792.7
13	B1	con	kcnh6	78.6037	29670.3
14	B2	con	kcnh6	66.2005	31215.4
14	B2	con	kcnh6	80.7213	26042.7
15	B3	con	kcnh6	66.2005	34741.2
15	B3	con	kcnh6	80.8726	29976.9
16	B4	con	b-actin	84.9565	75910.1
17	B5	con	b-actin	85.2288	66130.5
18	B6	con	b-actin	85.2288	78805.5
