# Supplementary material for: Evaluation of the lncRNA-miRNA-mRNA ceRNA network in lungs of miR-147 −/− mice
Source: Front Pharmacol. 2024 Mar 6;15:1335374. doi: 10.3389/fphar.2024.1335374 (PMC10953689; doi:10.3389/fphar.2024.1335374)
Supplement: Supplementary file 2 [file DataSheet1.zip › Original Data/S-Fig. 1 (128 genes).xls]

Gene ID	Gene Symbol	Type
102093	'Phkb'	mRNA
102566	'Ano10'	mRNA
103236	'Csnk1g2'	mRNA
103836	'Zfp692'	mRNA
104082	'Wdr7'	mRNA
105246	'Brd9'	mRNA
105841	'Dennd3'	mRNA
106722	'Mpig6b'	mRNA
107656	'Krt9'	mRNA
108946	'Zzz3'	mRNA
114249	'Npnt'	mRNA
11539	'Adora1'	mRNA
12035	'Bcat1'	mRNA
12313	'Calm1'	mRNA
12455	'Ccnt1'	mRNA
12724	'Clcn2'	mRNA
12805	'Cntn1'	mRNA
12817	'Col13a1'	mRNA
13052	'Cxadr'	mRNA
13549	'Dyrk1b'	mRNA
13555	'E2f1'	mRNA
13619	'Phc1'	mRNA
13710	'Elf3'	mRNA
13870	'Ercc1'	mRNA
14012	'Mpzl2'	mRNA
140630	'Ube4a'	mRNA
14254	'Flt1'	mRNA
14283	'Fosl1'	mRNA
142980	'Tlr3'	mRNA
16362	'Irf1'	mRNA
16517	'Kcnj16'	mRNA
17101	'Lyst'	mRNA
171171	'Ntng2'	mRNA
17342	'Mitf'	mRNA
17762	'Mapt'	mRNA
18186	'Nrp1'	mRNA
18430	'Oxtr'	mRNA
18673	'Phb'	mRNA
19084	'Prkar1a'	mRNA
19763	'Ring1'	mRNA
19883	'Rora'	mRNA
20167	'Rtn2'	mRNA
20238	'Atxn1'	mRNA
20239	'Atxn2'	mRNA
20454	'St3gal5'	mRNA
20678	'Sox5'	mRNA
212943	'Tent5a'	mRNA
213027	'Evi5l'	mRNA
21413	'Tcf4'	mRNA
215474	'Sec22c'	mRNA
21744	'Adad1'	mRNA
22278	'Usf1'	mRNA
226025	'Trpm3'	mRNA
226251	'Ablim1'	mRNA
226922	'Kcnq5'	mRNA
22720	'Zfp62'	mRNA
227624	'Rabl6'	mRNA
22778	'Ikzf1'	mRNA
230863	'Sh2d5'	mRNA
233332	'Adamts17'	mRNA
235072	'Septin7'	mRNA
235169	'Foxred1'	mRNA
23939	'Mapk7'	mRNA
241638	'Lzts3'	mRNA
242620	'Dmrta2'	mRNA
243548	'Prickle2'	mRNA
257972	'Olfr193'	mRNA
26434	'Prnd'	mRNA
26896	'Med14'	mRNA
27059	'Sh3d19'	mRNA
27410	'Abca3'	mRNA
277854	'Depdc5'	mRNA
277973	'Slc9a5'	mRNA
29819	'Stau2'	mRNA
320244	'Ttll5'	mRNA
329165	'Abi2'	mRNA
332309	'Grxcr2'	mRNA
380907	'Gm5142'	mRNA
380959	'Alg10b'	mRNA
382056	'Crtc1'	mRNA
384071	'Slc25a34'	mRNA
384198	'Fam47e'	mRNA
432508	'Cpsf6'	mRNA
432720	'Akr1c19'	mRNA
435626	'Rufy4'	mRNA
448850	'Znhit3'	mRNA
50754	'Fbxw7'	mRNA
52398	'Septin11'	mRNA
52468	'Ctdsp2'	mRNA
52588	'Tspan14'	mRNA
52915	'Zmiz2'	mRNA
53331	'Stx7'	mRNA
53413	'Exoc7'	mRNA
544806	'Tmem92'	mRNA
545136	'Fam186b'	mRNA
545279	'Ms4a15'	mRNA
54667	'Atp8b2'	mRNA
56381	'Spen'	mRNA
56459	'Sae1'	mRNA
58208	'Bcl11b'	mRNA
59310	'Myl10'	mRNA
664883	'Nova1'	mRNA
66510	'Rnf181'	mRNA
66771	'Gid4'	mRNA
66812	'Ppcdc'	mRNA
668218	'Bin2'	mRNA
67453	'Slc25a46'	mRNA
67860	'S100a16'	mRNA
67998	'Retreg3'	mRNA
68581	'Tmed10'	mRNA
69721	'Nkiras1'	mRNA
69865	'A1cf'	mRNA
70361	'Lman1'	mRNA
70533	'Btf3l4'	mRNA
70575	'Gfod2'	mRNA
70891	'Spdya'	mRNA
71770	'Ap2b1'	mRNA
72433	'Rab38'	mRNA
72701	'Zfp618'	mRNA
73293	'Ccdc103'	mRNA
74340	'Ahcyl2'	mRNA
75580	'Zbtb4'	mRNA
75736	'Bcl2l12'	mRNA
76580	'Mib2'	mRNA
76707	'Clasp1'	mRNA
76867	'Rhbdd1'	mRNA
77038	'Arfgap2'	mRNA
78755	'Fam122b'	mRNA
