# Supplementary material for: Evaluation of the lncRNA-miRNA-mRNA ceRNA network in lungs of miR-147 −/− mice
Source: Front Pharmacol. 2024 Mar 6;15:1335374. doi: 10.3389/fphar.2024.1335374 (PMC10953689; doi:10.3389/fphar.2024.1335374)
Supplement: Supplementary file 2 [file DataSheet1.zip › Original Data/S-Fig. 1 (1629 genes).xls]

Gene ID	Gene Symbol	Type
100037258	'Dnajc3'	mRNA
100039795	'Ildr2'	mRNA
100040531	'Dynlt1f'	mRNA
100040563	'Dynlt1c'	mRNA
100042150	'Nrg2'	mRNA
100163	'Pafah2'	mRNA
100182	'Akna'	mRNA
100310872	'Dynlt1a'	mRNA
100322896	'Dthd1'	mRNA
100683	'Trrap'	mRNA
101240	'Wdr91'	mRNA
101476	'Plekha1'	mRNA
101497	'Plekhg2'	mRNA
101631	'Pwwp2b'	mRNA
101700	'Trim68'	mRNA
102093	'Phkb'	mRNA
102103	'Mtus1'	mRNA
102182	'Prmt9'	mRNA
102323	'Dcun1d2'	mRNA
102448	'Xylb'	mRNA
102566	'Ano10'	mRNA
102747	'Lrrc49'	mRNA
102857	'Slc6a8'	mRNA
103236	'Csnk1g2'	mRNA
103466	'Nt5dc3'	mRNA
103677	'Smg6'	mRNA
103836	'Zfp692'	mRNA
103841	'Cuedc1'	mRNA
103850	'Nt5m'	mRNA
104015	'Synj1'	mRNA
104027	'Synpo'	mRNA
104082	'Wdr7'	mRNA
104156	'Etv5'	mRNA
104175	'Sbk1'	mRNA
104248	'Cabin1'	mRNA
104382	'Barhl2'	mRNA
104582	'Rprml'	mRNA
104709	'Pik3r6'	mRNA
104910	'Slc25a47'	mRNA
105246	'Brd9'	mRNA
105348	'Golm1'	mRNA
105445	'Dock9'	mRNA
105787	'Prkaa1'	mRNA
105841	'Dennd3'	mRNA
106068	'Slc45a4'	mRNA
106347	'Ildr1'	mRNA
106585	'Ankrd12'	mRNA
106722	'Mpig6b'	mRNA
106869	'Tnfaip8'	mRNA
107250	'Kazald1'	mRNA
107358	'Tm9sf3'	mRNA
107368	'Pdzd8'	mRNA
107477	'Guca1b'	mRNA
107566	'Arl2bp'	mRNA
107607	'Nod1'	mRNA
107656	'Krt9'	mRNA
107684	'Coro2a'	mRNA
107746	'Rapgef1'	mRNA
107823	'Nsd2'	mRNA
107986	'Ddb2'	mRNA
108030	'Lin7a'	mRNA
108071	'Grm5'	mRNA
108075	'Ltbp4'	mRNA
108079	'Prkaa2'	mRNA
108100	'Baiap2'	mRNA
108153	'Adamts7'	mRNA
108155	'Ogt'	mRNA
108934	'Smim13'	mRNA
108946	'Zzz3'	mRNA
108958	'Miga2'	mRNA
108960	'Irak2'	mRNA
109019	'Nabp1'	mRNA
109331	'Rnf20'	mRNA
109342	'Slc5a10'	mRNA
109359	'Abraxas2'	mRNA
109575	'Tbx10'	mRNA
109594	'Lmo1'	mRNA
109658	'Txlna'	mRNA
109889	'Mzf1'	mRNA
110208	'Pgd'	mRNA
110213	'Tmbim6'	mRNA
110253	'Triobp'	mRNA
110279	'Bcr'	mRNA
110351	'Rap1gap'	mRNA
110355	'Grk2'	mRNA
110532	'Adarb1'	mRNA
110593	'Prdm2'	mRNA
110809	'Srsf1'	mRNA
110891	'Slc8a2'	mRNA
110911	'Cds2'	mRNA
11418	'Asic2'	mRNA
11419	'Asic1'	mRNA
11423	'Ache'	mRNA
114249	'Npnt'	mRNA
11431	'Acp1'	mRNA
114601	'Ehbp1l1'	mRNA
114774	'Pawr'	mRNA
114873	'Dscaml1'	mRNA
11496	'Adam22'	mRNA
11517	'Adcyap1r1'	mRNA
11534	'Adk'	mRNA
11539	'Adora1'	mRNA
11540	'Adora2a'	mRNA
11554	'Adrb1'	mRNA
11556	'Adrb3'	mRNA
11569	'Aebp2'	mRNA
11624	'Ahrr'	mRNA
11637	'Ak2'	mRNA
116871	'Mta3'	mRNA
116873	'Stim2'	mRNA
11733	'Ank1'	mRNA
117591	'Slc2a9'	mRNA
117600	'Srgap1'	mRNA
11771	'Ap2a1'	mRNA
11772	'Ap2a2'	mRNA
11799	'Birc5'	mRNA
11800	'Api5'	mRNA
11804	'Aplp2'	mRNA
11814	'Apoc3'	mRNA
11863	'Arnt'	mRNA
11877	'Arvcf'	mRNA
11938	'Atp2a2'	mRNA
11941	'Atp2b2'	mRNA
11980	'Atp8a1'	mRNA
12005	'Axin1'	mRNA
12013	'Bach1'	mRNA
12017	'Bag1'	mRNA
12033	'Bcap29'	mRNA
12035	'Bcat1'	mRNA
12123	'Hrk'	mRNA
12153	'Bmp1'	mRNA
12156	'Bmp2'	mRNA
12161	'Bmp6'	mRNA
12193	'Zfp36l2'	mRNA
12212	'Chic1'	mRNA
12217	'Bsn'	mRNA
12234	'Btrc'	mRNA
12283	'Cab39'	mRNA
12286	'Cacna1a'	mRNA
12287	'Cacna1b'	mRNA
12288	'Cacna1c'	mRNA
12311	'Calcr'	mRNA
12313	'Calm1'	mRNA
12325	'Camk2g'	mRNA
12370	'Casp8'	mRNA
12389	'Cav1'	mRNA
12390	'Cav2'	mRNA
12393	'Runx2'	mRNA
12395	'Runx1t1'	mRNA
12405	'Cbln2'	mRNA
12419	'Cbx5'	mRNA
12455	'Ccnt1'	mRNA
12458	'Ccr6'	mRNA
12465	'Cct5'	mRNA
12483	'Cd22'	mRNA
12499	'Entpd5'	mRNA
12511	'Cd6'	mRNA
12522	'Cd83'	mRNA
12550	'Cdh1'	mRNA
12554	'Cdh13'	mRNA
12564	'Cdh8'	mRNA
12569	'Cdk5r1'	mRNA
12570	'Cdk5r2'	mRNA
12571	'Cdk6'	mRNA
12575	'Cdkn1a'	mRNA
12576	'Cdkn1b'	mRNA
12593	'Cdyl'	mRNA
12632	'Cfl2'	mRNA
12649	'Chek1'	mRNA
12661	'Chl1'	mRNA
12675	'Chuk'	mRNA
12703	'Socs1'	mRNA
12724	'Clcn2'	mRNA
12725	'Clcn3'	mRNA
12738	'Cldn2'	mRNA
12757	'Clta'	mRNA
12797	'Cnn1'	mRNA
12801	'Cnr1'	mRNA
12803	'Cntf'	mRNA
12805	'Cntn1'	mRNA
12816	'Col12a1'	mRNA
12817	'Col13a1'	mRNA
12856	'Cox17'	mRNA
12877	'Cpeb1'	mRNA
12879	'Cys1'	mRNA
12889	'Cplx1'	mRNA
12914	'Crebbp'	mRNA
12921	'Crhr1'	mRNA
12951	'Crx'	mRNA
12953	'Cry2'	mRNA
13003	'Vcan'	mRNA
13007	'Csrp1'	mRNA
13009	'Csrp3'	mRNA
13052	'Cxadr'	mRNA
13081	'Cyp24a1'	mRNA
13124	'Cyp8b1'	mRNA
13132	'Dab2'	mRNA
13138	'Dag1'	mRNA
13143	'Dapk2'	mRNA
13199	'Ddn'	mRNA
13205	'Ddx3x'	mRNA
13347	'Dffa'	mRNA
13430	'Dnm2'	mRNA
13436	'Dnmt3b'	mRNA
13518	'Dst'	mRNA
13527	'Dtna'	mRNA
13548	'Dyrk1a'	mRNA
13549	'Dyrk1b'	mRNA
13555	'E2f1'	mRNA
13593	'Ebf3'	mRNA
13619	'Phc1'	mRNA
13631	'Eef2k'	mRNA
13644	'Efs'	mRNA
13649	'Egfr'	mRNA
13667	'Eif2b4'	mRNA
13685	'Eif4ebp1'	mRNA
13710	'Elf3'	mRNA
13711	'Elf5'	mRNA
13728	'Mark2'	mRNA
13799	'En2'	mRNA
13831	'Epc1'	mRNA
13839	'Epha5'	mRNA
13840	'Epha6'	mRNA
13841	'Epha7'	mRNA
13866	'Erbb2'	mRNA
13870	'Ercc1'	mRNA
14011	'Etv6'	mRNA
14012	'Mpzl2'	mRNA
14029	'Evx2'	mRNA
140477	'Dmbx1'	mRNA
140499	'Ube2j2'	mRNA
140577	'Ankrd6'	mRNA
140629	'Ubox5'	mRNA
140630	'Ube4a'	mRNA
14067	'F5'	mRNA
140742	'Sesn1'	mRNA
14107	'Fat1'	mRNA
14118	'Fbn1'	mRNA
14126	'Ms4a2'	mRNA
14176	'Fgf5'	mRNA
14184	'Fgfr3'	mRNA
14190	'Fgl2'	mRNA
14205	'Vegfd'	mRNA
14219	'Ccn2'	mRNA
14230	'Fkbp10'	mRNA
14241	'Foxl1'	mRNA
14252	'Flot2'	mRNA
14254	'Flt1'	mRNA
14282	'Fosb'	mRNA
14283	'Fosl1'	mRNA
142980	'Tlr3'	mRNA
14357	'Dtx1'	mRNA
14367	'Fzd5'	mRNA
14390	'Gabpa'	mRNA
14402	'Gabrb3'	mRNA
14411	'Slc6a12'	mRNA
14423	'Galnt1'	mRNA
14461	'Gata2'	mRNA
14525	'Gcsam'	mRNA
14584	'Gfpt2'	mRNA
14585	'Gfra1'	mRNA
14593	'Ggps1'	mRNA
14602	'Ghrhr'	mRNA
14620	'Gjb3'	mRNA
14623	'Gjb6'	mRNA
14633	'Gli2'	mRNA
14645	'Glul'	mRNA
14664	'Slc6a9'	mRNA
14667	'Gm2a'	mRNA
14783	'Grb10'	mRNA
14799	'Gria1'	mRNA
14807	'Grik3'	mRNA
14814	'Grin2d'	mRNA
14828	'Hspa5'	mRNA
14916	'Guca2b'	mRNA
14917	'Gucy2c'	mRNA
15064	'Mr1'	mRNA
15110	'Hand1'	mRNA
15117	'Has2'	mRNA
15159	'Hccs'	mRNA
15166	'Hcn2'	mRNA
15204	'Herc2'	mRNA
15206	'Hes2'	mRNA
15227	'Foxf1'	mRNA
15229	'Foxd1'	mRNA
15258	'Hipk2'	mRNA
15273	'Hivep2'	mRNA
15289	'Hmgb1'	mRNA
15357	'Hmgcr'	mRNA
15360	'Hmgcs2'	mRNA
15374	'Jpt1'	mRNA
15376	'Foxa2'	mRNA
15378	'Hnf4a'	mRNA
15382	'Hnrnpa1'	mRNA
15384	'Hnrnpab'	mRNA
15405	'Hoxa9'	mRNA
15417	'Hoxb9'	mRNA
15421	'Hoxc12'	mRNA
15434	'Hoxd3'	mRNA
15438	'Hoxd9'	mRNA
15463	'Agfg1'	mRNA
15466	'Hrh2'	mRNA
15557	'Htr1f'	mRNA
15560	'Htr2c'	mRNA
15568	'Elavl1'	mRNA
15574	'Hus1'	mRNA
15894	'Icam1'	mRNA
15979	'Ifngr1'	mRNA
16004	'Igf2r'	mRNA
16008	'Igfbp2'	mRNA
16169	'Il15ra'	mRNA
16175	'Il1a'	mRNA
16180	'Il1rap'	mRNA
16201	'Ilf3'	mRNA
16211	'Kpnb1'	mRNA
16324	'Inhbb'	mRNA
16326	'Inhbe'	mRNA
16362	'Irf1'	mRNA
16365	'Acod1'	mRNA
16402	'Itga5'	mRNA
16408	'Itgal'	mRNA
16410	'Itgav'	mRNA
16443	'Itsn1'	mRNA
16468	'Jarid2'	mRNA
16477	'Junb'	mRNA
16499	'Kcnab3'	mRNA
16517	'Kcnj16'	mRNA
16519	'Kcnj3'	mRNA
16524	'Kcnj9'	mRNA
16531	'Kcnma1'	mRNA
16536	'Kcnq2'	mRNA
16538	'Kcns1'	mRNA
16554	'Kif13b'	mRNA
16560	'Kif1a'	mRNA
16565	'Kif21b'	mRNA
16570	'Kif3c'	mRNA
16593	'Klc1'	mRNA
16650	'Kpna6'	mRNA
16764	'Aff3'	mRNA
16768	'Lag3'	mRNA
16772	'Lama1'	mRNA
16776	'Lama5'	mRNA
16835	'Ldlr'	mRNA
16871	'Lhx3'	mRNA
16878	'Lif'	mRNA
16886	'Limk2'	mRNA
16891	'Lipg'	mRNA
16905	'Lmna'	mRNA
16911	'Lmo4'	mRNA
16974	'Lrp6'	mRNA
16994	'Ltb'	mRNA
16997	'Ltbp2'	mRNA
17000	'Ltbr'	mRNA
170461	'Stard6'	mRNA
170676	'Peg10'	mRNA
17075	'Epcam'	mRNA
170768	'Pfkfb3'	mRNA
17079	'Cd180'	mRNA
170822	'Usp33'	mRNA
17096	'Lyn'	mRNA
17101	'Lyst'	mRNA
17113	'M6pr'	mRNA
171171	'Ntng2'	mRNA
17118	'Marcks'	mRNA
17126	'Smad2'	mRNA
171281	'Acot3'	mRNA
17129	'Smad5'	mRNA
17130	'Smad6'	mRNA
171486	'Cd99l2'	mRNA
171530	'Ucn2'	mRNA
171543	'Bmf'	mRNA
17169	'Mark3'	mRNA
17181	'Matn2'	mRNA
17196	'Mbp'	mRNA
17207	'Mcf2l'	mRNA
17256	'Mea1'	mRNA
17258	'Mef2a'	mRNA
17260	'Mef2c'	mRNA
17283	'Men1'	mRNA
17313	'Mgp'	mRNA
17342	'Mitf'	mRNA
17355	'Aff1'	mRNA
17356	'Afdn'	mRNA
17386	'Mmp13'	mRNA
17388	'Mmp15'	mRNA
17436	'Me1'	mRNA
17528	'Mpz'	mRNA
17535	'Mre11a'	mRNA
17698	'Msn'	mRNA
17755	'Map1b'	mRNA
17760	'Map6'	mRNA
17762	'Mapt'	mRNA
17768	'Mthfd2'	mRNA
17859	'Mxi1'	mRNA
17863	'Myb'	mRNA
17873	'Gadd45b'	mRNA
17920	'Myo6'	mRNA
17925	'Myo9b'	mRNA
17977	'Ncoa1'	mRNA
17992	'Ndufa4'	mRNA
17999	'Nedd4'	mRNA
18007	'Neo1'	mRNA
18013	'Neurod2'	mRNA
18015	'Nf1'	mRNA
18018	'Nfatc1'	mRNA
18019	'Nfatc2'	mRNA
18028	'Nfib'	mRNA
18029	'Nfic'	mRNA
18032	'Nfix'	mRNA
18044	'Nfya'	mRNA
18053	'Ngfr'	mRNA
18091	'Nkx2-5'	mRNA
18095	'Nkx3-1'	mRNA
18117	'Emc8'	mRNA
18125	'Nos1'	mRNA
18133	'Ccn3'	mRNA
18162	'Npr3'	mRNA
18174	'Slc11a2'	mRNA
18176	'Nras'	mRNA
18186	'Nrp1'	mRNA
18195	'Nsf'	mRNA
18198	'Musk'	mRNA
18208	'Ntn1'	mRNA
18211	'Ntrk1'	mRNA
18212	'Ntrk2'	mRNA
18286	'Odf2'	mRNA
18391	'Sigmar1'	mRNA
18413	'Osm'	mRNA
18419	'Otog'	mRNA
18430	'Oxtr'	mRNA
18439	'P2rx7'	mRNA
18504	'Pax2'	mRNA
18514	'Pbx1'	mRNA
18516	'Pbx3'	mRNA
18521	'Pcbp2'	mRNA
18530	'Pcdh8'	mRNA
18541	'Pcnt'	mRNA
18550	'Furin'	mRNA
18573	'Pde1a'	mRNA
18575	'Pde1c'	mRNA
18595	'Pdgfra'	mRNA
18604	'Pdk2'	mRNA
18640	'Pfkfb2'	mRNA
18654	'Pgf'	mRNA
18673	'Phb'	mRNA
18685	'Phtf1'	mRNA
18707	'Pik3cd'	mRNA
18708	'Pik3r1'	mRNA
18717	'Pip5k1c'	mRNA
18718	'Pip4k2a'	mRNA
18738	'Pitpna'	mRNA
18742	'Pitx3'	mRNA
18755	'Prkch'	mRNA
18762	'Prkcz'	mRNA
18764	'Pkd2'	mRNA
18767	'Pkia'	mRNA
18789	'Papola'	mRNA
18791	'Plat'	mRNA
18806	'Pld2'	mRNA
18810	'Plec'	mRNA
18846	'Plxna3'	mRNA
18933	'Prrx1'	mRNA
18949	'Pnn'	mRNA
18986	'Pou2f1'	mRNA
19035	'Ppib'	mRNA
19055	'Ppp3ca'	mRNA
19057	'Ppp3cc'	mRNA
19059	'Ppp3r2'	mRNA
19084	'Prkar1a'	mRNA
19089	'Prkcsh'	mRNA
19091	'Prkg1'	mRNA
19116	'Prlr'	mRNA
19159	'Cyth3'	mRNA
192231	'Hexim1'	mRNA
192285	'Phf21a'	mRNA
19231	'Ptma'	mRNA
19241	'Tmsb4x'	mRNA
19244	'Ptp4a2'	mRNA
19253	'Ptpn18'	mRNA
19268	'Ptprf'	mRNA
192775	'Kcnh6'	mRNA
192897	'Itgb4'	mRNA
19294	'Nectin2'	mRNA
19302	'Pex2'	mRNA
193034	'Trpv1'	mRNA
19324	'Rab1a'	mRNA
19339	'Rab3a'	mRNA
19365	'Rad52'	mRNA
19377	'Rai1'	mRNA
19387	'Rangap1'	mRNA
19415	'Rasal1'	mRNA
19416	'Rasd1'	mRNA
19419	'Rasgrp1'	mRNA
194227	'Gm13023'	mRNA
194388	'Tet3'	mRNA
194597	'Tmprss11a'	mRNA
194735	'Btg1c'	mRNA
194974	'Sun3'	mRNA
195018	'Zzef1'	mRNA
19652	'Rbm3'	mRNA
19731	'Rgl1'	mRNA
19735	'Rgs2'	mRNA
19744	'Rheb'	mRNA
19763	'Ring1'	mRNA
19777	'Uri1'	mRNA
19883	'Rora'	mRNA
20133	'Rrm1'	mRNA
20148	'Dhrs3'	mRNA
20167	'Rtn2'	mRNA
20168	'Rtn3'	mRNA
20181	'Rxra'	mRNA
20197	'S100a3'	mRNA
20219	'Apcs'	mRNA
20238	'Atxn1'	mRNA
20239	'Atxn2'	mRNA
20254	'Scg2'	mRNA
20273	'Scn8a'	mRNA
20286	'Zc3h7b'	mRNA
20288	'Msr1'	mRNA
20315	'Cxcl12'	mRNA
20341	'Selenbp1'	mRNA
20355	'Sema4f'	mRNA
20356	'Sema5a'	mRNA
20363	'Selenop'	mRNA
20423	'Shh'	mRNA
20439	'Siah2'	mRNA
20454	'St3gal5'	mRNA
20466	'Sin3a'	mRNA
20475	'Six5'	mRNA
20476	'Six6'	mRNA
20482	'Skil'	mRNA
20491	'Sla'	mRNA
20494	'Slc10a2'	mRNA
20496	'Slc12a2'	mRNA
20510	'Slc1a1'	mRNA
20513	'Slc1a6'	mRNA
20524	'Slc25a17'	mRNA
20531	'Slc34a2'	mRNA
20538	'Slc6a2'	mRNA
20602	'Ncor2'	mRNA
20620	'Plk2'	mRNA
20666	'Sox11'	mRNA
20667	'Sox12'	mRNA
20669	'Sox14'	mRNA
20678	'Sox5'	mRNA
20679	'Sox6'	mRNA
20687	'Sp3'	mRNA
207212	'Arhgef17'	mRNA
207214	'Larp4'	mRNA
207278	'Fchsd2'	mRNA
20737	'Spn'	mRNA
20744	'Strbp'	mRNA
20745	'Spock1'	mRNA
207565	'Camkk2'	mRNA
207596	'Thsd4'	mRNA
207667	'Skor1'	mRNA
207728	'Pde2a'	mRNA
20787	'Srebf1'	mRNA
207965	'Vcpkmt'	mRNA
208043	'Setd1b'	mRNA
208076	'Pknox2'	mRNA
208092	'Chmp6'	mRNA
208154	'Btla'	mRNA
20832	'Ssr4'	mRNA
208431	'Shroom4'	mRNA
208439	'Klhl29'	mRNA
208440	'Dip2c'	mRNA
20851	'Stat5b'	mRNA
20853	'Stau1'	mRNA
20855	'Stc1'	mRNA
20874	'Slk'	mRNA
208748	'Prrg3'	mRNA
208795	'Tmem63a'	mRNA
208846	'Daam1'	mRNA
208922	'Cpeb3'	mRNA
20907	'Stx1a'	mRNA
209186	'Acnat2'	mRNA
209239	'Gan'	mRNA
20937	'Suv39h1'	mRNA
20947	'Swap70'	mRNA
209497	'Tmem164'	mRNA
209683	'Ttc28'	mRNA
210094	'Iglon5'	mRNA
210106	'Tent4a'	mRNA
210297	'Lrch2'	mRNA
210535	'Gm12169'	mRNA
210573	'Tmem151b'	mRNA
210582	'Coq10a'	mRNA
210982	'Bicral'	mRNA
211147	'Marchf11'	mRNA
211286	'Cln5'	mRNA
211389	'Suox'	mRNA
211468	'Kcnh8'	mRNA
211488	'Ado'	mRNA
211651	'Fancd2'	mRNA
211673	'Arfgef1'	mRNA
211712	'Pcdh9'	mRNA
211978	'Zfyve26'	mRNA
212632	'Iffo2'	mRNA
212862	'Chpt1'	mRNA
212943	'Tent5a'	mRNA
212986	'Scfd2'	mRNA
212999	'Tnpo2'	mRNA
213027	'Evi5l'	mRNA
213498	'Arhgef11'	mRNA
21375	'Tbr1'	mRNA
21385	'Tbx2'	mRNA
213948	'Atg9b'	mRNA
213990	'Agap3'	mRNA
21413	'Tcf4'	mRNA
214133	'Tet2'	mRNA
21415	'Tcf7l1'	mRNA
21420	'Tfap2c'	mRNA
214230	'Pak6'	mRNA
214239	'Ccdc9b'	mRNA
214531	'Tmprss13'	mRNA
21463	'Tcp11'	mRNA
214922	'Slc39a2'	mRNA
215015	'Fam20b'	mRNA
215113	'Slc43a2'	mRNA
215201	'Trmt2b'	mRNA
215335	'Slc36a1'	mRNA
215445	'Rab11fip3'	mRNA
215474	'Sec22c'	mRNA
215708	'Miga1'	mRNA
215789	'Phactr2'	mRNA
215819	'Nhsl1'	mRNA
215999	'Mcu'	mRNA
216148	'Shc2'	mRNA
216157	'Tmem259'	mRNA
216227	'Slc17a8'	mRNA
216238	'Eea1'	mRNA
216363	'Rab3ip'	mRNA
216439	'Agap2'	mRNA
216443	'Mars1'	mRNA
21648	'Dynlt1b'	mRNA
216705	'Clint1'	mRNA
216742	'Fnip1'	mRNA
216810	'Tom1l2'	mRNA
21682	'Tec'	mRNA
216850	'Kdm6b'	mRNA
216874	'Camta2'	mRNA
216961	'Coro6'	mRNA
216963	'Git1'	mRNA
217069	'Trim25'	mRNA
217124	'Ppp1r9b'	mRNA
217143	'Gpr179'	mRNA
217431	'Nol10'	mRNA
21744	'Adad1'	mRNA
217463	'Snx13'	mRNA
217558	'G2e3'	mRNA
21769	'Zfand3'	mRNA
217716	'Mlh3'	mRNA
21781	'Tfdp1'	mRNA
217882	'Cep170b'	mRNA
218194	'Phactr1'	mRNA
218236	'Fam120a'	mRNA
21834	'Thrb'	mRNA
218341	'Rfesd'	mRNA
21844	'Tiam1'	mRNA
218518	'Marveld2'	mRNA
218613	'Mier3'	mRNA
218630	'Ccno'	mRNA
21869	'Nkx2-1'	mRNA
21873	'Tjp2'	mRNA
218756	'Slc4a7'	mRNA
218877	'Sema3g'	mRNA
218973	'Wdhd1'	mRNA
21898	'Tlr4'	mRNA
219103	'Cenpj'	mRNA
219140	'Spata13'	mRNA
219228	'Pcdh17'	mRNA
21960	'Tnr'	mRNA
21985	'Tpd52'	mRNA
22066	'Trpc4'	mRNA
22138	'Ttn'	mRNA
22192	'Ube2m'	mRNA
22221	'Ubp1'	mRNA
22278	'Usf1'	mRNA
22330	'Vcl'	mRNA
22339	'Vegfa'	mRNA
22359	'Vldlr'	mRNA
223666	'Arhgap39'	mRNA
22367	'Vrk1'	mRNA
223701	'Mrtfa'	mRNA
223722	'Mcat'	mRNA
223752	'Gramd4'	mRNA
223827	'Gxylt1'	mRNA
223838	'Adamts20'	mRNA
22385	'Baz1b'	mRNA
223918	'Spryd3'	mRNA
22401	'Zmat3'	mRNA
224020	'Pi4ka'	mRNA
22403	'Ccn5'	mRNA
224055	'Rtp2'	mRNA
22418	'Wnt5a'	mRNA
22421	'Wnt7a'	mRNA
22437	'Xirp1'	mRNA
224617	'Tbc1d24'	mRNA
224648	'Uhrf1bp1'	mRNA
224674	'Slc37a1'	mRNA
224826	'Ubr2'	mRNA
224860	'Plcl2'	mRNA
224897	'Dpp9'	mRNA
224902	'Safb2'	mRNA
224997	'Dlgap1'	mRNA
225348	'Wdr36'	mRNA
225518	'Prdm6'	mRNA
225651	'Mppe1'	mRNA
225655	'Prelid3a'	mRNA
225743	'Rnf165'	mRNA
225825	'Cd226'	mRNA
225876	'Kdm2a'	mRNA
226025	'Trpm3'	mRNA
226101	'Myof'	mRNA
226251	'Ablim1'	mRNA
22629	'Ywhah'	mRNA
22630	'Ywhaq'	mRNA
22640	'Zfp1'	mRNA
226517	'Smg7'	mRNA
226519	'Lamc1'	mRNA
226541	'Klhl20'	mRNA
226551	'Suco'	mRNA
226594	'Rcsd1'	mRNA
22668	'Sf1'	mRNA
226751	'Cdc42bpa'	mRNA
226856	'Lpgat1'	mRNA
226861	'Hhat'	mRNA
226922	'Kcnq5'	mRNA
22695	'Zfp36'	mRNA
22701	'Zfp41'	mRNA
227197	'Ndufs1'	mRNA
22720	'Zfp62'	mRNA
227357	'Espnl'	mRNA
227619	'Man1b1'	mRNA
227624	'Rabl6'	mRNA
227631	'Sohlh1'	mRNA
22770	'Zhx1'	mRNA
22778	'Ikzf1'	mRNA
227800	'Rabgap1'	mRNA
227867	'Epc2'	mRNA
22793	'Zyx'	mRNA
227933	'Ccdc148'	mRNA
228361	'Ambra1'	mRNA
228536	'Bahd1'	mRNA
228662	'Btbd3'	mRNA
228770	'Rspo4'	mRNA
228777	'Nrsn2'	mRNA
228785	'Mylk2'	mRNA
228787	'Xkr7'	mRNA
228790	'Asxl1'	mRNA
228812	'Pigu'	mRNA
228836	'Dlgap4'	mRNA
229474	'Fhdc1'	mRNA
229588	'Gm128'	mRNA
229603	'Otud7b'	mRNA
229706	'Slc6a17'	mRNA
229715	'Amigo1'	mRNA
230125	'Slc25a51'	mRNA
230126	'Shb'	mRNA
230234	'Abitram'	mRNA
230678	'Tmem125'	mRNA
230718	'Nt5c1a'	mRNA
230787	'Themis2'	mRNA
230824	'Grhl3'	mRNA
230863	'Sh2d5'	mRNA
230959	'Ajap1'	mRNA
230971	'Megf6'	mRNA
231125	'Zfyve28'	mRNA
231151	'Tada2b'	mRNA
231207	'Cpeb2'	mRNA
231464	'Cnot6l'	mRNA
231571	'Rpap2'	mRNA
231630	'Ficd'	mRNA
231668	'Vsig10'	mRNA
231760	'Rimbp2'	mRNA
231861	'Tnrc18'	mRNA
231863	'Fbxl18'	mRNA
231876	'Lmtk2'	mRNA
231889	'Bud31'	mRNA
231999	'Plekha8'	mRNA
232035	'Ccser1'	mRNA
232089	'Elmod3'	mRNA
232156	'Slc4a5'	mRNA
232227	'Iqsec1'	mRNA
232288	'Frmd4b'	mRNA
232341	'Wnk1'	mRNA
232414	'Clec9a'	mRNA
232539	'Klhl42'	mRNA
232813	'Shisa7'	mRNA
232879	'Zbtb45'	mRNA
232889	'Pla2g4c'	mRNA
232984	'B3gnt8'	mRNA
233058	'Zfp420'	mRNA
233080	'Ffar3'	mRNA
233208	'Scaf1'	mRNA
233332	'Adamts17'	mRNA
233552	'Gdpd5'	mRNA
233789	'Smg1'	mRNA
233826	'Palb2'	mRNA
234094	'Arhgef10'	mRNA
234135	'Nsd3'	mRNA
234366	'Gatad2a'	mRNA
234378	'Klhl26'	mRNA
234582	'Ccdc102a'	mRNA
234593	'Ndrg4'	mRNA
234663	'Dync1li2'	mRNA
234736	'Rfwd3'	mRNA
234740	'Tmem231'	mRNA
235072	'Septin7'	mRNA
235130	'Adamts15'	mRNA
235169	'Foxred1'	mRNA
235180	'Fez1'	mRNA
235320	'Zbtb16'	mRNA
235402	'Lingo1'	mRNA
235441	'Usp3'	mRNA
235582	'Glyctk'	mRNA
235623	'Scap'	mRNA
236082	'Dhrsx'	mRNA
236690	'Nyx'	mRNA
237221	'Gemin8'	mRNA
237716	'Gpr75'	mRNA
237781	'Mief2'	mRNA
237806	'Dnah9'	mRNA
237823	'Pfas'	mRNA
237831	'Slc13a5'	mRNA
237860	'Ssh2'	mRNA
23790	'Coro1c'	mRNA
237926	'Rsad1'	mRNA
238323	'Rps6kl1'	mRNA
238331	'Zdhhc22'	mRNA
23834	'Cdc6'	mRNA
238384	'Slc24a4'	mRNA
238455	'Macc1'	mRNA
23850	'Pappa2'	mRNA
238505	'Mtr'	mRNA
23854	'Def8'	mRNA
23857	'Dmtf1'	mRNA
238680	'Cntnap3'	mRNA
239029	'Antxrl'	mRNA
239102	'Zfhx2'	mRNA
239188	'Enox1'	mRNA
239273	'Abcc4'	mRNA
239364	'Tspyl5'	mRNA
23939	'Mapk7'	mRNA
23945	'Mgll'	mRNA
23947	'Mid2'	mRNA
239554	'Foxred2'	mRNA
239556	'Cacna1i'	mRNA
239559	'A4galt'	mRNA
239606	'Slc2a13'	mRNA
239618	'Pdzrn4'	mRNA
23965	'Tenm3'	mRNA
239667	'Dip2b'	mRNA
23969	'Pacsin1'	mRNA
23970	'Pacsin2'	mRNA
239766	'Rtp1'	mRNA
239985	'Arid1b'	mRNA
240055	'Neurl1b'	mRNA
240087	'Mdc1'	mRNA
240396	'Mex3c'	mRNA
240505	'Cdc42bpg'	mRNA
24056	'Sh3bp5'	mRNA
24063	'Spry1'	mRNA
240667	'Sec31b'	mRNA
24069	'Sufu'	mRNA
240752	'Pik3c2b'	mRNA
24105	'Rbck1'	mRNA
241073	'Dytn'	mRNA
241075	'Plekhm3'	mRNA
241226	'Itga8'	mRNA
241263	'Gpr158'	mRNA
24127	'Xrn1'	mRNA
241296	'Lrrc8a'	mRNA
241431	'Xirp2'	mRNA
241589	'D430041D05Rik'	mRNA
241638	'Lzts3'	mRNA
241794	'Kcng1'	mRNA
242384	'Lingo2'	mRNA
242409	'Tmem8b'	mRNA
242443	'Grin3a'	mRNA
242505	'Rasef'	mRNA
242620	'Dmrta2'	mRNA
242653	'Cldn19'	mRNA
242667	'Dlgap3'	mRNA
242687	'Wasf2'	mRNA
242702	'Myom3'	mRNA
242785	'Klhl21'	mRNA
242894	'Actr3b'	mRNA
242915	'Garem2'	mRNA
243548	'Prickle2'	mRNA
243574	'Kbtbd8'	mRNA
243853	'Fkrp'	mRNA
243978	'Mrgprx2'	mRNA
244049	'Mctp2'	mRNA
244152	'Tsku'	mRNA
244349	'Kat6a'	mRNA
244421	'Lonrf1'	mRNA
244550	'Podnl1'	mRNA
245404	'Dcaf12l1'	mRNA
245638	'Tbc1d8b'	mRNA
245666	'Iqsec2'	mRNA
245695	'Tceanc'	mRNA
245827	'Fat2'	mRNA
245860	'Atg9a'	mRNA
245877	'Map7d1'	mRNA
246694	'Hps5'	mRNA
252870	'Usp7'	mRNA
252904	'Vmn1r69'	mRNA
257950	'Olfr1039'	mRNA
257972	'Olfr193'	mRNA
258035	'Olfr191'	mRNA
258036	'Olfr198'	mRNA
258098	'Olfr1490'	mRNA
258173	'Olfr1532-ps1'	mRNA
258218	'Olfr102'	mRNA
258413	'Olfr881'	mRNA
259277	'Klk8'	mRNA
26356	'Ing1'	mRNA
26365	'Ceacam1'	mRNA
26385	'Grk6'	mRNA
26390	'Mapkbp1'	mRNA
26400	'Map2k7'	mRNA
264064	'Cdk8'	mRNA
26413	'Mapk1'	mRNA
26434	'Prnd'	mRNA
26570	'Slc7a11'	mRNA
266645	'Acmsd'	mRNA
268345	'Kcnc2'	mRNA
268709	'Fam107a'	mRNA
268747	'Carmil3'	mRNA
26875	'Pclo'	mRNA
268860	'Abat'	mRNA
268934	'Grm4'	mRNA
268935	'Scube3'	mRNA
268936	'Brpf3'	mRNA
268949	'Mucl3'	mRNA
268958	'Capn11'	mRNA
26896	'Med14'	mRNA
268970	'Arhgap28'	mRNA
268996	'Ss18'	mRNA
26903	'Dysf'	mRNA
269233	'Fam171a1'	mRNA
26932	'Ppp2r5e'	mRNA
269389	'Tox2'	mRNA
269470	'Wdr3'	mRNA
269473	'Lrig2'	mRNA
269529	'Fbxo10'	mRNA
269582	'Clspn'	mRNA
269615	'Plch2'	mRNA
269642	'Nat8l'	mRNA
26968	'Islr'	mRNA
269695	'Rnft2'	mRNA
269702	'Mphosph9'	mRNA
269774	'Aak1'	mRNA
26987	'Eif4e2'	mRNA
269959	'Adamtsl3'	mRNA
270091	'Lrrc36'	mRNA
270096	'Mon1b'	mRNA
27028	'Ermap'	mRNA
27057	'Ncoa4'	mRNA
27059	'Sh3d19'	mRNA
271305	'Phf21b'	mRNA
271697	'Cdk15'	mRNA
271844	'Pla2g4f'	mRNA
27205	'Podxl'	mRNA
27225	'Ddx24'	mRNA
27267	'Cars'	mRNA
27278	'Clnk'	mRNA
27360	'Add3'	mRNA
27361	'Msrb1'	mRNA
27389	'Dusp13'	mRNA
27410	'Abca3'	mRNA
27428	'Shroom3'	mRNA
276952	'Rasl10b'	mRNA
277154	'Nynrin'	mRNA
277250	'Kdm3b'	mRNA
277468	'Slc39a12'	mRNA
277743	'Fam131c'	mRNA
277854	'Depdc5'	mRNA
277973	'Slc9a5'	mRNA
27883	'Tango2'	mRNA
279028	'Adamts13'	mRNA
279561	'Wnk3'	mRNA
280408	'Rilp'	mRNA
286940	'Flnb'	mRNA
29806	'Limd1'	mRNA
29819	'Stau2'	mRNA
29820	'Tnfrsf19'	mRNA
29856	'Smtn'	mRNA
29858	'Pmm1'	mRNA
29867	'Cabp1'	mRNA
29871	'Scmh1'	mRNA
30841	'Kdm2b'	mRNA
30843	'Fbxl12'	mRNA
30926	'Glrx3'	mRNA
30928	'Zbtb18'	mRNA
319229	'Sctr'	mRNA
319478	'Cxxc4'	mRNA
319504	'Nrcam'	mRNA
319565	'Syne2'	mRNA
319594	'Hif1an'	mRNA
319604	'Fam168a'	mRNA
319622	'Itpripl2'	mRNA
319670	'Eml5'	mRNA
319710	'Frmd6'	mRNA
319740	'Zfyve27'	mRNA
319939	'Tns3'	mRNA
319955	'Ercc6'	mRNA
320007	'Sidt1'	mRNA
320127	'Dgki'	mRNA
320209	'Ddx11'	mRNA
320244	'Ttll5'	mRNA
320404	'Itpkb'	mRNA
320534	'Tmem104'	mRNA
320557	'Fam169a'	mRNA
320563	'Islr2'	mRNA
320655	'Pgap3'	mRNA
320685	'Dctd'	mRNA
320712	'Abi3bp'	mRNA
320938	'Tnpo3'	mRNA
321006	'Dcaf1'	mRNA
326622	'Upf2'	mRNA
327956	'Vmo1'	mRNA
327958	'Pitpnm3'	mRNA
327987	'Med13'	mRNA
327992	'Hsf5'	mRNA
328232	'Gfod1'	mRNA
328833	'Treml2'	mRNA
328845	'Acsbg2'	mRNA
329165	'Abi2'	mRNA
329244	'Il19'	mRNA
329251	'Ppp1r12b'	mRNA
329324	'Syt14'	mRNA
329641	'Sertm1'	mRNA
329831	'Fam166b'	mRNA
330267	'Thsd7a'	mRNA
330319	'Wipf3'	mRNA
330355	'Dnah6'	mRNA
330369	'Fbxo41'	mRNA
330662	'Dock1'	mRNA
330863	'Trim67'	mRNA
330953	'Hcn4'	mRNA
332175	'Zdhhc23'	mRNA
332221	'Zscan10'	mRNA
332309	'Grxcr2'	mRNA
332579	'Card9'	mRNA
332934	'Zmynd12'	mRNA
333605	'Frmpd4'	mRNA
333654	'Ppp1r13l'	mRNA
333789	'N4bp2'	mRNA
338355	'Fkbp15'	mRNA
338372	'Map3k9'	mRNA
338403	'Cndp1'	mRNA
353169	'Slc2a12'	mRNA
353170	'Txlng'	mRNA
353236	'Pcdhac1'	mRNA
353237	'Pcdhac2'	mRNA
360013	'Myo18a'	mRNA
378435	'Mafa'	mRNA
380629	'Heca'	mRNA
380664	'Lemd3'	mRNA
380669	'Lin28b'	mRNA
380702	'Shisa6'	mRNA
380711	'Rap1gap2'	mRNA
380713	'Scarf1'	mRNA
380753	'Atxn7l1'	mRNA
380755	'Lsmem1'	mRNA
380836	'Mrs2'	mRNA
380907	'Gm5142'	mRNA
380916	'Lrch1'	mRNA
380921	'Dgkh'	mRNA
380959	'Alg10b'	mRNA
380969	'Nckap5l'	mRNA
380993	'Zfat'	mRNA
381022	'Kmt2d'	mRNA
381043	'Smbd1'	mRNA
381107	'Tmem232'	mRNA
381142	'Arl14epl'	mRNA
381148	'Prob1'	mRNA
381157	'Greb1l'	mRNA
381199	'Tmem151a'	mRNA
381201	'Ap5b1'	mRNA
381204	'Naaladl1'	mRNA
381269	'Mreg'	mRNA
381270	'Marchf4'	mRNA
381293	'Kif14'	mRNA
381305	'Rc3h1'	mRNA
381338	'Lonrf2'	mRNA
381359	'Prdm12'	mRNA
381399	'Bpifb4'	mRNA
381457	'Crnn'	mRNA
381582	'Tmem240'	mRNA
381628	'Adgrf3'	mRNA
381668	'Fbrsl1'	mRNA
381677	'Vgf'	mRNA
381678	'Zcwpw1'	mRNA
381810	'Lpar5'	mRNA
381823	'Apold1'	mRNA
381853	'Gipr'	mRNA
381979	'Brsk1'	mRNA
381983	'Lmtk3'	mRNA
382010	'Cep44'	mRNA
382034	'Gse1'	mRNA
382051	'Pdp2'	mRNA
382056	'Crtc1'	mRNA
382077	'Ccdc33'	mRNA
382083	'Snx22'	mRNA
382106	'Fbxw24'	mRNA
382111	'Susd5'	mRNA
382113	'Slc22a14'	mRNA
382207	'Jade3'	mRNA
382236	'Brwd3'	mRNA
382423	'Atxn7l3b'	mRNA
382427	'Best3'	mRNA
382639	'Zbtb42'	mRNA
383103	'Tvp23a'	mRNA
383787	'Ankrd63'	mRNA
384071	'Slc25a34'	mRNA
384198	'Fam47e'	mRNA
384569	'Nova2'	mRNA
384775	'1700003H04Rik'	mRNA
384783	'Irs2'	mRNA
385668	'Lca5l'	mRNA
386463	'Cdsn'	mRNA
399548	'Scn4b'	mRNA
399603	'Lratd2'	mRNA
406218	'Panx2'	mRNA
406219	'Krt87'	mRNA
407786	'Taf9b'	mRNA
407823	'Baz2b'	mRNA
407831	'Tmem204'	mRNA
414084	'Tnip3'	mRNA
414801	'Itprip'	mRNA
414872	'Zyg11b'	mRNA
432450	'Nkain2'	mRNA
432508	'Cpsf6'	mRNA
432516	'Myo1a'	mRNA
432530	'Adcy1'	mRNA
432572	'Specc1'	mRNA
432720	'Akr1c19'	mRNA
432779	'Lrrc14b'	mRNA
433180	'Spink6'	mRNA
433323	'Sgpp2'	mRNA
433586	'Maml3'	mRNA
433693	'Akirin2'	mRNA
433702	'Ncbp1'	mRNA
433809	'Rnf207'	mRNA
433940	'Fam222a'	mRNA
434008	'Tmem178b'	mRNA
434128	'Pnmal2'	mRNA
434203	'Slc28a1'	mRNA
434204	'Whamm'	mRNA
434215	'Lrrc32'	mRNA
434232	'Iqck'	mRNA
434234	'Rexo5'	mRNA
435626	'Rufy4'	mRNA
435653	'Fcrlb'	mRNA
435684	'Shf'	mRNA
435802	'Cyp4a30b'	mRNA
435965	'Lrp3'	mRNA
436240	'Foxr2'	mRNA
448850	'Znhit3'	mRNA
449521	'Zfp213'	mRNA
450219	'Gsdma3'	mRNA
474156	'Zbtb9'	mRNA
497071	'Rnase13'	mRNA
497097	'Xkr4'	mRNA
497652	'Acd'	mRNA
50501	'Prok2'	mRNA
50754	'Fbxw7'	mRNA
50765	'Tfr2'	mRNA
50779	'Rgs6'	mRNA
50788	'Fbxl8'	mRNA
50791	'Magi2'	mRNA
50875	'Tmod3'	mRNA
50918	'Myadm'	mRNA
50935	'St6galnac6'	mRNA
50997	'Mpp2'	mRNA
51875	'Tmem141'	mRNA
52028	'Bbs1'	mRNA
52055	'Rab11fip5'	mRNA
52132	'Ccdc97'	mRNA
52184	'Odf2l'	mRNA
52335	'Atxn1l'	mRNA
52398	'Septin11'	mRNA
52468	'Ctdsp2'	mRNA
52552	'Parp8'	mRNA
52588	'Tspan14'	mRNA
52683	'Ncaph2'	mRNA
52685	'Cd300lg'	mRNA
52822	'Rufy3'	mRNA
52855	'Lair1'	mRNA
52897	'Rbfox3'	mRNA
52915	'Zmiz2'	mRNA
53310	'Dlg3'	mRNA
53331	'Stx7'	mRNA
53333	'Tomm40'	mRNA
53404	'Atoh7'	mRNA
53413	'Exoc7'	mRNA
53619	'Blcap'	mRNA
53621	'Cnot4'	mRNA
53625	'B3gnt2'	mRNA
53883	'Celsr2'	mRNA
54126	'Arhgef7'	mRNA
54130	'Actr1a'	mRNA
54195	'Gucy1b1'	mRNA
54325	'Elovl1'	mRNA
54369	'Nme6'	mRNA
54411	'Atp6ap1'	mRNA
544806	'Tmem92'	mRNA
544817	'Arhgap27'	mRNA
544922	'Zkscan4'	mRNA
545136	'Fam186b'	mRNA
54524	'Syt6'	mRNA
545276	'Gal3st3'	mRNA
545279	'Ms4a15'	mRNA
545291	'Hpse2'	mRNA
545428	'Ccdc141'	mRNA
545474	'Scrt2'	mRNA
545554	'Ankrd34a'	mRNA
54604	'Pcnx'	mRNA
54610	'Tbc1d8'	mRNA
546134	'Gramd2'	mRNA
546519	'Tmem235'	mRNA
54667	'Atp8b2'	mRNA
54670	'Atp8b1'	mRNA
54725	'Cadm1'	mRNA
547253	'Parp14'	mRNA
552899	'Ugt2a2'	mRNA
56044	'Rala'	mRNA
56045	'Samhd1'	mRNA
56149	'Grasp'	mRNA
56150	'Mad2l1'	mRNA
56207	'Uchl5'	mRNA
56213	'Htra1'	mRNA
56292	'Naa10'	mRNA
56295	'Higd1a'	mRNA
56361	'Pus1'	mRNA
56369	'Apip'	mRNA
56381	'Spen'	mRNA
56399	'Akap8'	mRNA
56422	'Hbs1l'	mRNA
56459	'Sae1'	mRNA
56462	'Mtch1'	mRNA
56468	'Socs5'	mRNA
56470	'Rgs19'	mRNA
56501	'Elf4'	mRNA
56503	'Ankrd49'	mRNA
56513	'Pard6a'	mRNA
56516	'Rbms2'	mRNA
56524	'Mpp6'	mRNA
56637	'Gsk3b'	mRNA
56738	'Mocs1'	mRNA
56747	'Sez6l'	mRNA
56807	'Scamp5'	mRNA
56876	'Nsmf'	mRNA
56878	'Rbms1'	mRNA
57138	'Slc12a5'	mRNA
57266	'Cxcl14'	mRNA
57279	'Slc25a20'	mRNA
57329	'Otor'	mRNA
57437	'Golga7'	mRNA
57439	'Tmem183a'	mRNA
574402	'Gpr17'	mRNA
574403	'Insyn2b'	mRNA
57740	'Stk32c'	mRNA
57776	'Ttyh1'	mRNA
57890	'Il17re'	mRNA
58172	'Sertad2'	mRNA
58202	'Nelfb'	mRNA
58208	'Bcl11b'	mRNA
58217	'Trem1'	mRNA
58223	'Mmp19'	mRNA
58235	'Nectin1'	mRNA
59030	'Mkks'	mRNA
59044	'Rnf130'	mRNA
59091	'Jph2'	mRNA
59093	'Pcbp3'	mRNA
59310	'Myl10'	mRNA
60345	'Nrip2'	mRNA
60613	'Kcnq4'	mRNA
606496	'Gsk3a'	mRNA
622320	'Kctd21'	mRNA
623459	'Faiml'	mRNA
623474	'Rad54b'	mRNA
625286	'Tmem236'	mRNA
625638	'Fam43b'	mRNA
627191	'Syndig1l'	mRNA
628900	'Serpina3i'	mRNA
629378	'Dact3'	mRNA
64602	'Ireb2'	mRNA
64918	'Bhmt2'	mRNA
65246	'Xpo7'	mRNA
65962	'Slc9a3r2'	mRNA
65969	'Cubn'	mRNA
66082	'Abhd6'	mRNA
66096	'Lamtor4'	mRNA
66126	'Elof1'	mRNA
66209	'Inip'	mRNA
66290	'Atp6v1g1'	mRNA
66296	'Haus2'	mRNA
66337	'Fam229b'	mRNA
66408	'Aptx'	mRNA
66427	'Cyb5b'	mRNA
66432	'Slc7a6os'	mRNA
66446	'Exosc7'	mRNA
66455	'Cnpy4'	mRNA
66481	'Rps21'	mRNA
66482	'Exoc2'	mRNA
664883	'Nova1'	mRNA
66500	'Slc30a7'	mRNA
66510	'Rnf181'	mRNA
66511	'Chtop'	mRNA
665563	'Mthfd2l'	mRNA
66586	'Crls1'	mRNA
665891	'Krtap4-1'	mRNA
66601	'Tmigd1'	mRNA
66614	'Gpatch4'	mRNA
66648	'Tpgs2'	mRNA
66653	'Brf2'	mRNA
666794	'Rbm24'	mRNA
666938	'Bend4'	mRNA
66724	'Tab3'	mRNA
667306	'Gm11634'	mRNA
66771	'Gid4'	mRNA
66812	'Ppcdc'	mRNA
668158	'Ccdc85c'	mRNA
668212	'Efr3b'	mRNA
668218	'Bin2'	mRNA
668257	'Dgat2l6'	mRNA
66863	'Lztr1'	mRNA
66940	'Shisa5'	mRNA
66973	'Mrps18b'	mRNA
67040	'Ddx17'	mRNA
67070	'Lsm14a'	mRNA
67074	'Mon2'	mRNA
67239	'Rpf2'	mRNA
67254	'Bmerb1'	mRNA
67300	'Cltc'	mRNA
67333	'Stk35'	mRNA
67338	'Rffl'	mRNA
67414	'Mfn1'	mRNA
67453	'Slc25a46'	mRNA
67470	'Abcg8'	mRNA
67474	'Snap29'	mRNA
67529	'Fgfr1op2'	mRNA
67533	'Ppfibp1'	mRNA
67534	'Ttll4'	mRNA
67556	'Pigm'	mRNA
67602	'Necap1'	mRNA
67605	'Akt1s1'	mRNA
67657	'Rabl3'	mRNA
67669	'Hikeshi'	mRNA
67727	'Stx17'	mRNA
67804	'Snx2'	mRNA
67812	'Ubxn4'	mRNA
67830	'Rer1'	mRNA
67832	'Brix1'	mRNA
67839	'Gpsm1'	mRNA
67860	'S100a16'	mRNA
67979	'Atad1'	mRNA
67980	'Gnpda2'	mRNA
67991	'Nacc2'	mRNA
67998	'Retreg3'	mRNA
68018	'Cert1'	mRNA
68165	'Fdx2'	mRNA
68192	'Leprotl1'	mRNA
68203	'Diras2'	mRNA
68260	'Trmt12'	mRNA
68279	'Mcoln2'	mRNA
68307	'Lrriq4'	mRNA
68379	'Ciz1'	mRNA
68427	'Slc39a13'	mRNA
68428	'Steap3'	mRNA
68477	'Rmnd5a'	mRNA
68497	'Arel1'	mRNA
68501	'Nsmce2'	mRNA
68505	'Vps51'	mRNA
68521	'Fam189b'	mRNA
68581	'Tmed10'	mRNA
68655	'Fndc1'	mRNA
68666	'Svop'	mRNA
68693	'Hnrnpul2'	mRNA
68718	'Rnf166'	mRNA
68743	'Anln'	mRNA
68755	'Cgrrf1'	mRNA
68778	'Gucd1'	mRNA
68794	'Flnc'	mRNA
68813	'Dock5'	mRNA
68837	'Foxk2'	mRNA
68859	'Smim1'	mRNA
68926	'Ubap2'	mRNA
68964	'Ctc1'	mRNA
69017	'Prrt2'	mRNA
69090	'Ascc1'	mRNA
69159	'Rhebl1'	mRNA
69168	'Bola1'	mRNA
69178	'Snx5'	mRNA
69207	'Srsf11'	mRNA
69227	'Selenot'	mRNA
69257	'Elf2'	mRNA
69305	'Dcps'	mRNA
69480	'Ttc9'	mRNA
69562	'Cdk13'	mRNA
69568	'Vkorc1l1'	mRNA
69582	'Plekhm2'	mRNA
69601	'Dab2ip'	mRNA
69710	'Arap1'	mRNA
69721	'Nkiras1'	mRNA
69743	'Casz1'	mRNA
69807	'Trim32'	mRNA
69865	'A1cf'	mRNA
69926	'Dnah17'	mRNA
70223	'Nars'	mRNA
70351	'Ppp4r1'	mRNA
70361	'Lman1'	mRNA
70375	'Ica1l'	mRNA
70381	'Tecpr1'	mRNA
70417	'Megf10'	mRNA
70450	'Unc13d'	mRNA
70484	'Slc35d2'	mRNA
70533	'Btf3l4'	mRNA
70575	'Gfod2'	mRNA
70598	'Filip1'	mRNA
70769	'Nolc1'	mRNA
70797	'Ankib1'	mRNA
70802	'Pwwp2a'	mRNA
70823	'Hmgxb4'	mRNA
70829	'Ccdc93'	mRNA
70884	'Ccdc81'	mRNA
70891	'Spdya'	mRNA
71085	'Arhgap19'	mRNA
71145	'Scara5'	mRNA
71223	'Gpr15'	mRNA
71361	'Aifm2'	mRNA
71398	'5430427O19Rik'	mRNA
71521	'Pds5a'	mRNA
71562	'Afmid'	mRNA
71609	'Tradd'	mRNA
71648	'Optn'	mRNA
71678	'Brox'	mRNA
71703	'Armcx3'	mRNA
71720	'Osbpl3'	mRNA
71721	'Fam13c'	mRNA
71765	'Klhdc3'	mRNA
71766	'Raver1'	mRNA
71770	'Ap2b1'	mRNA
71801	'Plekhf2'	mRNA
71834	'Zbtb43'	mRNA
71838	'Phf7'	mRNA
71862	'Gpr160'	mRNA
71881	'Apmap'	mRNA
71889	'Epn3'	mRNA
71901	'Fam219a'	mRNA
71904	'Paqr7'	mRNA
71913	'Tmem79'	mRNA
72017	'Cyb5r1'	mRNA
72033	'Tsc22d2'	mRNA
72046	'Urgcp'	mRNA
72121	'Dennd2d'	mRNA
72123	'Ccdc71l'	mRNA
72125	'Amer2'	mRNA
72128	'2610008E11Rik'	mRNA
72141	'Adpgk'	mRNA
72167	'Thumpd2'	mRNA
72199	'Mms19'	mRNA
72278	'Ccpg1'	mRNA
72309	'Tmem158'	mRNA
72325	'Vps9d1'	mRNA
72333	'Palld'	mRNA
72341	'Elp6'	mRNA
72344	'Usp36'	mRNA
72345	'Amer1'	mRNA
72393	'Faim2'	mRNA
72432	'Spink5'	mRNA
72433	'Rab38'	mRNA
72446	'Prr5l'	mRNA
72504	'Taf4b'	mRNA
72565	'Uaca'	mRNA
72640	'Mex3a'	mRNA
72685	'Dnajc6'	mRNA
72701	'Zfp618'	mRNA
72821	'Scn2b'	mRNA
72826	'Fam76b'	mRNA
72972	'Ccser2'	mRNA
72999	'Insig2'	mRNA
73095	'Slc25a42'	mRNA
73102	'Slc22a23'	mRNA
73122	'Tgfbrap1'	mRNA
73192	'Xpot'	mRNA
73251	'Setd7'	mRNA
73293	'Ccdc103'	mRNA
73647	'Capn9'	mRNA
73674	'Wdr75'	mRNA
73683	'Atg16l2'	mRNA
73813	'Fam83e'	mRNA
73834	'Atp6v1d'	mRNA
73847	'Fam110a'	mRNA
74007	'Btbd11'	mRNA
74016	'Phf19'	mRNA
74044	'Ttf2'	mRNA
74081	'Cep350'	mRNA
74096	'Hvcn1'	mRNA
74126	'Syvn1'	mRNA
74166	'Tmem38a'	mRNA
74178	'Stk40'	mRNA
74189	'Phactr3'	mRNA
74241	'Chpf'	mRNA
74243	'Slx4ip'	mRNA
74340	'Ahcyl2'	mRNA
74349	'Fam160a2'	mRNA
74351	'Ddx23'	mRNA
74360	'Cep57'	mRNA
74388	'Dpp8'	mRNA
74413	'Tc2n'	mRNA
74435	'Lrriq3'	mRNA
74438	'Clvs1'	mRNA
74464	'Zswim5'	mRNA
74479	'Snx11'	mRNA
74486	'Osbpl10'	mRNA
74488	'Lrrc15'	mRNA
74492	'Kbtbd13'	mRNA
74528	'Mgme1'	mRNA
74559	'Elovl7'	mRNA
74682	'Wdr35'	mRNA
74718	'Snx16'	mRNA
74734	'Rhoh'	mRNA
74762	'Mdga1'	mRNA
74766	'Yipf2'	mRNA
74998	'Rab11fip2'	mRNA
75458	'Cklf'	mRNA
75580	'Zbtb4'	mRNA
75593	'Malsu1'	mRNA
75667	'Tmem225'	mRNA
75678	'Ippk'	mRNA
75691	'Anks6'	mRNA
75695	'Rilpl1'	mRNA
75717	'Cul5'	mRNA
75723	'Amotl1'	mRNA
75736	'Bcl2l12'	mRNA
75739	'Mpp7'	mRNA
75746	'Morc4'	mRNA
75767	'Rab11fip1'	mRNA
75770	'Brsk2'	mRNA
75826	'Senp2'	mRNA
75901	'Dcp1a'	mRNA
75956	'Srrm2'	mRNA
76137	'Mcur1'	mRNA
76138	'Ccdc138'	mRNA
76217	'Jakmip2'	mRNA
76246	'Rtf1'	mRNA
76281	'Tax1bp3'	mRNA
76303	'Osbp'	mRNA
76441	'Daam2'	mRNA
76469	'Cmya5'	mRNA
76499	'Clasp2'	mRNA
76510	'Trappc9'	mRNA
76524	'Cln6'	mRNA
76527	'Il34'	mRNA
76580	'Mib2'	mRNA
76707	'Clasp1'	mRNA
76740	'Efr3a'	mRNA
76742	'Snx27'	mRNA
76763	'Mospd2'	mRNA
76867	'Rhbdd1'	mRNA
76884	'Cyfip2'	mRNA
76895	'Bicd2'	mRNA
76954	'Denn2b'	mRNA
76980	'Ube2ql1'	mRNA
77038	'Arfgap2'	mRNA
77045	'Bcl7a'	mRNA
77087	'Ankrd11'	mRNA
77110	'Gpbp1l1'	mRNA
77300	'Raph1'	mRNA
77569	'Limch1'	mRNA
77605	'H2az2'	mRNA
77771	'Csrnp3'	mRNA
77864	'Ypel2'	mRNA
77914	'Krtap17-1'	mRNA
77976	'Nuak1'	mRNA
78255	'Ralgps2'	mRNA
78323	'Fam219b'	mRNA
78334	'Cdk19'	mRNA
78369	'Icam4'	mRNA
78651	'Lsm6'	mRNA
78755	'Fam122b'	mRNA
78808	'Stxbp5'	mRNA
78832	'Cacul1'	mRNA
78912	'Sp2'	mRNA
78913	'Ltn1'	mRNA
78926	'Gas2l1'	mRNA
78933	'Agbl4'	mRNA
791260	'Tomt'	mRNA
79196	'Osbpl5'	mRNA
79464	'Lias'	mRNA
80290	'Gpr146'	mRNA
80334	'Kcnip4'	mRNA
80720	'Pbx4'	mRNA
80888	'Hspb8'	mRNA
80890	'Trim2'	mRNA
80893	'Tmprss5'	mRNA
80906	'Kcnip2'	mRNA
80976	'Syt13'	mRNA
81018	'Rnf114'	mRNA
81489	'Dnajb1'	mRNA
83395	'Sp6'	mRNA
83490	'Pik3ap1'	mRNA
83561	'Tdrd1'	mRNA
83675	'Bicc1'	mRNA
83762	'Otof'	mRNA
83796	'Smarcd2'	mRNA
83921	'Cemip2'	mRNA
83946	'Phip'	mRNA
84585	'Rnf123'	mRNA
93707	'Pcdhgc4'	mRNA
93742	'Pard3'	mRNA
93960	'Nkd1'	mRNA
93961	'B3galt5'	mRNA
94184	'Pdxdc1'	mRNA
94219	'Cnnm2'	mRNA
94346	'Tmem40'	mRNA
98496	'Pid1'	mRNA
98732	'Rab3gap2'	mRNA
98733	'Obsl1'	mRNA
98999	'Znfx1'	mRNA
99003	'Qser1'	mRNA
99326	'Garnl3'	mRNA
99371	'Arfgef2'	mRNA
