# Supplementary material for: Evaluation of the lncRNA-miRNA-mRNA ceRNA network in lungs of miR-147 −/− mice
Source: Front Pharmacol. 2024 Mar 6;15:1335374. doi: 10.3389/fphar.2024.1335374 (PMC10953689; doi:10.3389/fphar.2024.1335374)
Supplement: Supplementary file 2 [file DataSheet1.zip › Original Data/S-Fig. 1 (1734 genes).xls]

Gene ID	Gene Symbol	Type
100036518	'Vmn1r223'	mRNA
100037278	'Niban3'	mRNA
100037282	'Rsph3b'	mRNA
100038570	'Prcd'	mRNA
100038948	'Mup9'	mRNA
100038949	'Gm1979'	mRNA
100039028	'Mup11'	mRNA
100039054	'Mup12'	mRNA
100039089	'Mup13'	mRNA
100039116	'Mup14'	mRNA
100039150	'Mup15'	mRNA
100039206	'Mup17'	mRNA
100039479	'Vmn1r186'	mRNA
100039863	'Gm13306'	mRNA
100040048	'Ccl27b'	mRNA
100040049	'Smim38'	mRNA
100040208	'Gm2663'	mRNA
100040298	'Gm15501'	mRNA
100041096	'Iqcf6'	mRNA
100041187	'Olfr596'	mRNA
100041449	'Cyp3a59'	mRNA
100041658	'Mup7'	mRNA
100041687	'Mup8'	mRNA
100041688	'Defa35'	mRNA
100041953	'Sap18b'	mRNA
100042810	'Vmn2r45'	mRNA
100042848	'Vmn2r41'	mRNA
100043200	'Olfr819'	mRNA
100048884	'Mup18'	mRNA
100090	'Zbtb48'	mRNA
100126779	'Esp23'	mRNA
100188919	'Gm45915'	mRNA
100189605	'Mup19'	mRNA
100233175	'Gon7'	mRNA
100273	'Osbpl9'	mRNA
100294660	'Defa2'	mRNA
100415785	'Gm11559'	mRNA
100434	'Slc44a1'	mRNA
100502825	'Rpl37rt'	mRNA
100502865	'2300003K06Rik'	mRNA
100502940	'Colca2'	mRNA
100503609	'Lnp1'	mRNA
100503879	'Gm5901'	mRNA
100503924	'Fcor'	mRNA
100504156	'Fam181a'	mRNA
100504183	'Krtap16-1'	mRNA
100505096	'Defa33'	mRNA
100559	'Ugt2b38'	mRNA
100732	'Mapre3'	mRNA
100861909	'Mup22'	mRNA
100862359	'Gm21671'	mRNA
101055983	'Gm14569'	mRNA
101185	'Pot1a'	mRNA
101540	'Prkd2'	mRNA
101867	'Rrp8'	mRNA
102093	'Phkb'	mRNA
102122	'Psme3ip1'	mRNA
102278	'Cpne7'	mRNA
102566	'Ano10'	mRNA
102570	'Slc22a13'	mRNA
102639995	'Gm36176'	mRNA
102643076	'Percc1'	mRNA
103142	'Rdh9'	mRNA
103149	'Upb1'	mRNA
103236	'Csnk1g2'	mRNA
103737	'Pex12'	mRNA
103765	'Tmem17'	mRNA
103775	'Slc25a41'	mRNA
103836	'Zfp692'	mRNA
104082	'Wdr7'	mRNA
104130	'Ndufb11'	mRNA
104303	'Arl1'	mRNA
104349	'Zfp119a'	mRNA
104445	'Cdc42ep1'	mRNA
104943	'Fam110c'	mRNA
105000	'Dnal1'	mRNA
105246	'Brd9'	mRNA
105841	'Dennd3'	mRNA
106583	'Scaf8'	mRNA
106618	'Wdr90'	mRNA
106628	'Trip10'	mRNA
106722	'Mpig6b'	mRNA
106757	'Catsperd'	mRNA
107650	'Pi4kb'	mRNA
107656	'Krt9'	mRNA
107732	'Mrpl10'	mRNA
107733	'Mrpl41'	mRNA
107831	'Adgrb1'	mRNA
107975	'Pacs1'	mRNA
108012	'Ap1s2'	mRNA
108013	'Celf4'	mRNA
108017	'Fxyd4'	mRNA
108037	'Shmt2'	mRNA
108105	'B3gnt5'	mRNA
108154	'Adamts6'	mRNA
108160	'Fam50a'	mRNA
108167466	'Gm45618'	mRNA
108167789	'Gm10310'	mRNA
108670	'Epsti1'	mRNA
108673	'Ccdc86'	mRNA
108802	'Calr4'	mRNA
108888	'Atad3a'	mRNA
108946	'Zzz3'	mRNA
108995	'Tbc1d10c'	mRNA
109032	'Sp110'	mRNA
109050	'Inka2'	mRNA
109054	'Pfdn4'	mRNA
109218	'Tmem139'	mRNA
109275	'Actr5'	mRNA
109620	'Dsp'	mRNA
109697	'Cpa1'	mRNA
109729085	'Htd2'	mRNA
109820	'Pgc'	mRNA
109934	'Abr'	mRNA
110109	'Nop2'	mRNA
110172	'Slc35b1'	mRNA
110175	'Ggct'	mRNA
110265	'Msra'	mRNA
110350	'Dync2h1'	mRNA
110382	'C8b'	mRNA
110454	'Ly6a'	mRNA
110542	'Amhr2'	mRNA
110751	'Adam33'	mRNA
110935	'Atp6v1b1'	mRNA
112408	'Tas2r116'	mRNA
11306	'Abcb7'	mRNA
113846	'Vmn1r47'	mRNA
113849	'Vmn1r52'	mRNA
113864	'Vmn1r14'	mRNA
114249	'Npnt'	mRNA
11434	'Acr'	mRNA
11440	'Chrna6'	mRNA
114565	'Zbtb21'	mRNA
114712	'Ferd3l'	mRNA
114868	'Psg25'	mRNA
114871	'Psg28'	mRNA
11515	'Adcy9'	mRNA
11539	'Adora1'	mRNA
11553	'Adra2c'	mRNA
11566	'Adss'	mRNA
11571	'Crisp1'	mRNA
11572	'Crisp3'	mRNA
11636	'Ak1'	mRNA
11641	'Akap2'	mRNA
11648	'Akp3'	mRNA
11671	'Aldh3a2'	mRNA
116748	'Lsm10'	mRNA
11684	'Alox12'	mRNA
116870	'Mta1'	mRNA
11694	'Alx3'	mRNA
117004	'Olfr73'	mRNA
117146	'Ube3b'	mRNA
11737	'Anp32a'	mRNA
11745	'Anxa3'	mRNA
11749	'Anxa6'	mRNA
11758	'Prdx6'	mRNA
117590	'Asb10'	mRNA
11796	'Birc3'	mRNA
11803	'Aplp1'	mRNA
11808	'Apoa4'	mRNA
11819	'Nr2f2'	mRNA
11828	'Aqp3'	mRNA
11835	'Ar'	mRNA
11838	'Arc'	mRNA
11878	'Arx'	mRNA
11911	'Atf4'	mRNA
11924	'Neurog2'	mRNA
11932	'Atp1b2'	mRNA
11991	'Hnrnpd'	mRNA
11993	'Aup1'	mRNA
12035	'Bcat1'	mRNA
12143	'Blk'	mRNA
12182	'Bst1'	mRNA
12183	'Bpgm'	mRNA
12238	'Commd3'	mRNA
12260	'C1qb'	mRNA
12261	'C1qbp'	mRNA
12293	'Cacna2d1'	mRNA
12298	'Cacnb4'	mRNA
12299	'Cacng1'	mRNA
12313	'Calm1'	mRNA
12340	'Capza1'	mRNA
12345	'Capzb'	mRNA
12363	'Casp4'	mRNA
12380	'Cast'	mRNA
12394	'Runx1'	mRNA
12412	'Cbx1'	mRNA
12455	'Ccnt1'	mRNA
12481	'Cd2'	mRNA
12503	'Cd247'	mRNA
12516	'Cd7'	mRNA
12517	'Cd72'	mRNA
12526	'Cd8b1'	mRNA
12560	'Cdh3'	mRNA
12592	'Cdx4'	mRNA
12606	'Cebpa'	mRNA
12627	'Cfc1'	mRNA
12631	'Cfl1'	mRNA
12705	'Cited1'	mRNA
12724	'Clcn2'	mRNA
12752	'Cln3'	mRNA
12768	'Ccr1'	mRNA
12785	'Cnbp'	mRNA
12805	'Cntn1'	mRNA
12808	'Cobl'	mRNA
12810	'Coch'	mRNA
12817	'Col13a1'	mRNA
12828	'Col4a3'	mRNA
12902	'Cr2'	mRNA
12916	'Crem'	mRNA
12925	'Crip1'	mRNA
12934	'Dpysl2'	mRNA
12955	'Cryab'	mRNA
12958	'Cryba2'	mRNA
12960	'Crybb1'	mRNA
12965	'Crygb'	mRNA
12981	'Csf2'	mRNA
13001	'Csnk2b'	mRNA
13008	'Csrp2'	mRNA
13047	'Cux1'	mRNA
13052	'Cxadr'	mRNA
13058	'Cybb'	mRNA
13070	'Cyp11a1'	mRNA
13076	'Cyp1a1'	mRNA
13105	'Cyp2d9'	mRNA
13118	'Cyp4a12b'	mRNA
13131	'Dab1'	mRNA
13142	'Dao'	mRNA
13169	'Dbnl'	mRNA
13175	'Dclk1'	mRNA
13179	'Dcn'	mRNA
13191	'Dctn1'	mRNA
13206	'Ddx4'	mRNA
13215	'Defb2'	mRNA
13239	'Defa5'	mRNA
13350	'Dgat1'	mRNA
13393	'Dlx3'	mRNA
13435	'Dnmt3a'	mRNA
13446	'Doc2a'	mRNA
13482	'Dpp4'	mRNA
13489	'Drd2'	mRNA
13506	'Dsc2'	mRNA
13526	'Adam24'	mRNA
13549	'Dyrk1b'	mRNA
13555	'E2f1'	mRNA
13612	'Edil3'	mRNA
13619	'Phc1'	mRNA
13628	'Eef1a2'	mRNA
13629	'Eef2'	mRNA
13639	'Efna4'	mRNA
13646	'Klk1b22'	mRNA
13648	'Klk1b9'	mRNA
13663	'Ei24'	mRNA
13710	'Elf3'	mRNA
13796	'Emx1'	mRNA
13823	'Epb41l3'	mRNA
13845	'Ephb3'	mRNA
13848	'Ephb6'	mRNA
13856	'Epo'	mRNA
13863	'Lcn5'	mRNA
13870	'Ercc1'	mRNA
13984	'Esx1'	mRNA
14007	'Celf2'	mRNA
14012	'Mpzl2'	mRNA
14017	'Evi2a'	mRNA
14048	'Eya1'	mRNA
140500	'Acap3'	mRNA
140570	'Plxnb2'	mRNA
14062	'F2r'	mRNA
140630	'Ube4a'	mRNA
140765	'Tmprss3'	mRNA
14084	'Faf1'	mRNA
14088	'Fancc'	mRNA
14089	'Fap'	mRNA
140904	'Caln1'	mRNA
14109	'Fau'	mRNA
14120	'Fbp2'	mRNA
14130	'Fcgr2b'	mRNA
14131	'Fcgr3'	mRNA
14149	'Fdxr'	mRNA
14156	'Fen1'	mRNA
14181	'Fgfbp1'	mRNA
14199	'Fhl1'	mRNA
14225	'Fkbp1a'	mRNA
14227	'Fkbp2'	mRNA
14245	'Lpin1'	mRNA
14254	'Flt1'	mRNA
14260	'Fmn1'	mRNA
14266	'Aff2'	mRNA
14283	'Fosl1'	mRNA
142980	'Tlr3'	mRNA
14308	'Fshb'	mRNA
14317	'Ftcd'	mRNA
14375	'Xrcc6'	mRNA
14397	'Gabra4'	mRNA
14430	'Galt'	mRNA
14555	'Gpd1'	mRNA
14573	'Gdnf'	mRNA
14619	'Gjb2'	mRNA
14674	'Gna13'	mRNA
14683	'Gnas'	mRNA
14706	'Gng4'	mRNA
14727	'Lilr4b'	mRNA
14744	'Gpr65'	mRNA
14756	'Gpld1'	mRNA
14760	'Gpr19'	mRNA
14765	'Gpr50'	mRNA
14800	'Gria2'	mRNA
14809	'Grik5'	mRNA
14897	'Trip12'	mRNA
14933	'Gk'	mRNA
14943	'Gzmf'	mRNA
14945	'Gzmk'	mRNA
15182	'Hdac2'	mRNA
15191	'Hdgf'	mRNA
15192	'Hdgfl1'	mRNA
15199	'Hebp1'	mRNA
15201	'Hells'	mRNA
15202	'Gml2'	mRNA
15211	'Hexa'	mRNA
15361	'Hmga1'	mRNA
15379	'Onecut1'	mRNA
15388	'Hnrnpl'	mRNA
15469	'Prmt1'	mRNA
15492	'Hsd3b1'	mRNA
15529	'Sdc2'	mRNA
15561	'Htr3a'	mRNA
15565	'Htr6'	mRNA
15569	'Elavl2'	mRNA
15874	'Iapp'	mRNA
15898	'Icam5'	mRNA
15929	'Idh3g'	mRNA
15950	'Ifi203'	mRNA
15974	'Ifnab'	mRNA
16000	'Igf1'	mRNA
16069	'Jchain'	mRNA
16145	'Igtp'	mRNA
16155	'Il10rb'	mRNA
16181	'Il1rn'	mRNA
16197	'Il7r'	mRNA
16199	'Il9r'	mRNA
16206	'Lrig1'	mRNA
16334	'Ins2'	mRNA
16348	'Invs'	mRNA
16362	'Irf1'	mRNA
16391	'Irf9'	mRNA
16411	'Itgax'	mRNA
16419	'Itgb5'	mRNA
16430	'Stt3a'	mRNA
16433	'Cuzd1'	mRNA
16456	'F11r'	mRNA
16469	'Jrk'	mRNA
16493	'Kcna5'	mRNA
16511	'Kcnh2'	mRNA
16517	'Kcnj16'	mRNA
16518	'Kcnj2'	mRNA
16526	'Kcnk2'	mRNA
16592	'Fabp5'	mRNA
16597	'Klf12'	mRNA
16623	'Klk1b1'	mRNA
16670	'Krt32'	mRNA
16769	'Dsg4'	mRNA
16797	'Lat'	mRNA
16800	'Arhgef2'	mRNA
16825	'Ldb1'	mRNA
16847	'Lepr'	mRNA
16854	'Lgals3'	mRNA
16924	'Lnx1'	mRNA
16979	'Lrrn1'	mRNA
16998	'Ltbp3'	mRNA
170484	'Nphs2'	mRNA
17069	'Ly6e'	mRNA
170750	'Xpnpep1'	mRNA
170758	'Rac3'	mRNA
170780	'Cd209e'	mRNA
170833	'Hook2'	mRNA
17085	'Ly9'	mRNA
170936	'Zfp369'	mRNA
17101	'Lyst'	mRNA
171167	'Fut10'	mRNA
17117	'Amacr'	mRNA
171170	'Mbnl3'	mRNA
171171	'Ntng2'	mRNA
171207	'Arhgap4'	mRNA
171225	'Vmn1r226'	mRNA
171227	'Vmn1r232'	mRNA
171236	'Vmn1r233'	mRNA
171248	'Vmn1r214'	mRNA
171253	'Vmn1r215'	mRNA
171256	'Vmn1r218'	mRNA
171259	'Vmn1r193'	mRNA
171262	'Vmn1r70'	mRNA
171279	'Vmn1r216'	mRNA
171286	'Slc12a8'	mRNA
17138	'Magea2'	mRNA
171388	'Bnipl'	mRNA
17139	'Magea3'	mRNA
17140	'Magea4'	mRNA
17150	'Mfap2'	mRNA
17201	'Mc3r'	mRNA
17222	'Anapc1'	mRNA
17229	'Tpsb2'	mRNA
17342	'Mitf'	mRNA
17449	'Mdh1'	mRNA
17524	'Mpp1'	mRNA
17536	'Meis2'	mRNA
17690	'Msi1'	mRNA
17762	'Mapt'	mRNA
17766	'Nudt1'	mRNA
17776	'Mast2'	mRNA
17840	'Mup1'	mRNA
17841	'Mup2'	mRNA
17850	'Mmut'	mRNA
17855	'Mvk'	mRNA
17865	'Mybl2'	mRNA
17913	'Myo1c'	mRNA
17919	'Myo5b'	mRNA
17928	'Myog'	mRNA
17932	'Myt1'	mRNA
17951	'Naip5'	mRNA
17967	'Ncam1'	mRNA
17973	'Nck1'	mRNA
17975	'Ncl'	mRNA
18014	'Neurog1'	mRNA
18023	'Nfe2l1'	mRNA
18040	'Nefm'	mRNA
18074	'Nid2'	mRNA
18080	'Nin'	mRNA
18114	'Rrp1'	mRNA
18115	'Nnt'	mRNA
18127	'Nos3'	mRNA
18139	'Zfp638'	mRNA
18155	'Pnoc'	mRNA
18166	'Npy1r'	mRNA
18186	'Nrp1'	mRNA
18190	'Nrxn2'	mRNA
18197	'Nsg2'	mRNA
18222	'Numb'	mRNA
18230	'Nxn'	mRNA
18256	'Oc90'	mRNA
18261	'Ocm'	mRNA
18293	'Ogdh'	mRNA
18324	'Olfr26'	mRNA
18356	'Olfr56'	mRNA
18386	'Oprd1'	mRNA
18429	'Oxt'	mRNA
18430	'Oxtr'	mRNA
18440	'P2rx6'	mRNA
18538	'Pcna'	mRNA
18546	'Pcp4'	mRNA
18574	'Pde1b'	mRNA
18630	'Dcaf8l'	mRNA
18673	'Phb'	mRNA
18749	'Prkacb'	mRNA
18768	'Pkib'	mRNA
18776	'Prl3b1'	mRNA
18813	'Pa2g4'	mRNA
18946	'Pnliprp1'	mRNA
19024	'Ppfibp2'	mRNA
19027	'Sypl'	mRNA
19069	'Nup88'	mRNA
19084	'Prkar1a'	mRNA
19124	'Procr'	mRNA
19126	'Prom1'	mRNA
19144	'Klk6'	mRNA
19153	'Prx'	mRNA
192120	'Bspry'	mRNA
192167	'Nlgn1'	mRNA
192185	'Nadk'	mRNA
19219	'Ptger4'	mRNA
192196	'Luc7l2'	mRNA
192200	'Wfdc12'	mRNA
192201	'Wfdc15b'	mRNA
19221	'Ptgfrn'	mRNA
192212	'Prom2'	mRNA
19240	'Tmsb10'	mRNA
19242	'Ptn'	mRNA
19245	'Ptp4a3'	mRNA
19261	'Sirpa'	mRNA
192651	'Zfp286'	mRNA
19267	'Ptpre'	mRNA
19281	'Ptprt'	mRNA
19283	'Ptprz1'	mRNA
19285	'Cavin1'	mRNA
19289	'Igdcc3'	mRNA
19330	'Rab18'	mRNA
19341	'Rab4a'	mRNA
19347	'Dennd5a'	mRNA
19356	'Rad17'	mRNA
19376	'Rab34'	mRNA
19395	'Rasgrp2'	mRNA
19401	'Rara'	mRNA
194126	'Mtmr11'	mRNA
19414	'Rasa3'	mRNA
19417	'Rasgrf1'	mRNA
194590	'Reps2'	mRNA
195046	'Nlrp1a'	mRNA
19651	'Rbl2'	mRNA
19654	'Rbm6'	mRNA
19656	'Rbmxl1'	mRNA
19659	'Rbp1'	mRNA
19662	'Rbp4'	mRNA
19663	'Rbpms'	mRNA
19698	'Relb'	mRNA
19700	'Rem1'	mRNA
19701	'Ren1'	mRNA
19702	'Ren2'	mRNA
19711	'Resp18'	mRNA
19724	'Rfx1'	mRNA
19732	'Rgl2'	mRNA
19763	'Ring1'	mRNA
19766	'Ripk1'	mRNA
19821	'Rnf2'	mRNA
19883	'Rora'	mRNA
19893	'Rpgr'	mRNA
19934	'Rpl22'	mRNA
19951	'Rpl32'	mRNA
20005	'Rpl9'	mRNA
20130	'Rras'	mRNA
20167	'Rtn2'	mRNA
20199	'S100a5'	mRNA
20208	'Saa1'	mRNA
20210	'Saa3'	mRNA
20238	'Atxn1'	mRNA
20239	'Atxn2'	mRNA
20249	'Scd1'	mRNA
20250	'Scd2'	mRNA
20269	'Scn3a'	mRNA
20287	'Sct'	mRNA
20290	'Ccl1'	mRNA
20301	'Ccl27a'	mRNA
20308	'Ccl9'	mRNA
20312	'Cx3cl1'	mRNA
20335	'Sec61g'	mRNA
20339	'Sele'	mRNA
20352	'Sema4b'	mRNA
20362	'Septin8'	mRNA
20364	'Selenow'	mRNA
20371	'Foxp3'	mRNA
20377	'Sfrp1'	mRNA
20392	'Sgce'	mRNA
20393	'Sgk1'	mRNA
20454	'St3gal5'	mRNA
20503	'Slc16a7'	mRNA
20517	'Slc22a1'	mRNA
20521	'Slc22a12'	mRNA
20528	'Slc2a4'	mRNA
20555	'Slfn1'	mRNA
20568	'Slpi'	mRNA
20591	'Kdm5c'	mRNA
20649	'Sntb1'	mRNA
20665	'Sox10'	mRNA
20678	'Sox5'	mRNA
20692	'Sparc'	mRNA
20716	'Serpina3n'	mRNA
207227	'Stxbp5l'	mRNA
20750	'Spp1'	mRNA
207592	'Tbc1d16'	mRNA
20760	'Sprr2f'	mRNA
207615	'Wdr37'	mRNA
207618	'Zfp804b'	mRNA
207792	'BC034090'	mRNA
208084	'Pif1'	mRNA
208171	'Tmprss7'	mRNA
20818	'Srprb'	mRNA
208228	'Mob3a'	mRNA
20863	'Stfa3'	mRNA
208643	'Eif4g1'	mRNA
208665	'Akr1d1'	mRNA
20867	'Stip1'	mRNA
208760	'Aqp12'	mRNA
20892	'Cenpx'	mRNA
208968	'Zfp280c'	mRNA
20901	'Strap'	mRNA
209018	'Vps8'	mRNA
20911	'Stxbp2'	mRNA
20917	'Suclg2'	mRNA
209224	'Enox2'	mRNA
209318	'Gps1'	mRNA
209387	'Trim30d'	mRNA
20973	'Syngr2'	mRNA
20974	'Syngr3'	mRNA
20975	'Synj2'	mRNA
20977	'Syp'	mRNA
20979	'Syt1'	mRNA
20997	'T'	mRNA
210045	'Nlrp4b'	mRNA
210148	'Slc30a6'	mRNA
210162	'Zkscan2'	mRNA
210757	'Themis'	mRNA
210801	'Unc5d'	mRNA
211472	'Olfr1373'	mRNA
211499	'Tmem87a'	mRNA
211660	'Cspp1'	mRNA
211924	'Dsg1c'	mRNA
212163	'8030462N17Rik'	mRNA
212190	'Ubxn10'	mRNA
212307	'Mapre2'	mRNA
212541	'Rho'	mRNA
212627	'Prpsap2'	mRNA
212712	'Satb2'	mRNA
212943	'Tent5a'	mRNA
212974	'Pgghg'	mRNA
213027	'Evi5l'	mRNA
213236	'Dnd1'	mRNA
213272	'Txndc2'	mRNA
213326	'Scyl2'	mRNA
21334	'Tac2'	mRNA
21339	'Taf1a'	mRNA
213409	'Lemd1'	mRNA
213417	'Klhdc8a'	mRNA
21355	'Tap2'	mRNA
213760	'Prepl'	mRNA
21387	'Tbx4'	mRNA
21393	'Tcap'	mRNA
21400	'Tcea2'	mRNA
214058	'Megf11'	mRNA
21408	'Zfp354a'	mRNA
21412	'Tcf21'	mRNA
21413	'Tcf4'	mRNA
21417	'Zeb1'	mRNA
21419	'Tfap2b'	mRNA
21423	'Tcf3'	mRNA
21427	'Vps72'	mRNA
214444	'Cdk5rap2'	mRNA
214580	'Pstk'	mRNA
214593	'Duox2'	mRNA
214779	'Zfp879'	mRNA
214931	'Fbxl16'	mRNA
214968	'Sema6d'	mRNA
215474	'Sec22c'	mRNA
215494	'Pomgnt2'	mRNA
215859	'Taar8a'	mRNA
215919	'Rfpl4b'	mRNA
215928	'Mfsd4b5'	mRNA
216274	'Cep290'	mRNA
216441	'Slc26a10'	mRNA
216846	'Cntrob'	mRNA
216853	'Wrap53'	mRNA
216974	'Proca1'	mRNA
216976	'Rskr'	mRNA
217038	'Mrm1'	mRNA
217138	'Prr15l'	mRNA
217140	'Scrn2'	mRNA
217149	'Cisd3'	mRNA
217203	'Tmem106a'	mRNA
217216	'Hrob'	mRNA
217316	'Slc16a5'	mRNA
21744	'Adad1'	mRNA
21756	'Prss40'	mRNA
21767	'Tex264'	mRNA
217721	'Flvcr2'	mRNA
21785	'Tff2'	mRNA
217944	'Rapgef5'	mRNA
21807	'Tsc22d1'	mRNA
21825	'Thbs1'	mRNA
21832	'Thpo'	mRNA
21886	'Tle2'	mRNA
21899	'Tlr6'	mRNA
219019	'Olfr743'	mRNA
219033	'Ang4'	mRNA
219072	'Haus4'	mRNA
219134	'Shisa2'	mRNA
219249	'Tdrd3'	mRNA
21926	'Tnf'	mRNA
21942	'Tnfrsf9'	mRNA
21955	'Tnnt1'	mRNA
21990	'Tph1'	mRNA
22057	'Tob1'	mRNA
22059	'Trp53'	mRNA
22074	'Try4'	mRNA
22123	'Psmd3'	mRNA
22171	'Tyms'	mRNA
22178	'Tyrp1'	mRNA
22187	'Ubb'	mRNA
22201	'Uba1'	mRNA
22218	'Sumo1'	mRNA
22232	'Slc35a2'	mRNA
22238	'Ugt2b5'	mRNA
22249	'Unc13b'	mRNA
22269	'Upk2'	mRNA
22270	'Upk3a'	mRNA
22278	'Usf1'	mRNA
22294	'Uxt'	mRNA
22297	'Vmn1r45'	mRNA
223267	'Ggact'	mRNA
22340	'Vegfb'	mRNA
223499	'Dcaf13'	mRNA
223665	'C030006K11Rik'	mRNA
223754	'Tbc1d22a'	mRNA
22378	'Wbp2'	mRNA
224090	'Tmem44'	mRNA
22427	'Wrn'	mRNA
224291	'Csnka2ip'	mRNA
22433	'Xbp1'	mRNA
224630	'Bnip1'	mRNA
224893	'Zfp959'	mRNA
225004	'Pcare'	mRNA
225131	'Wac'	mRNA
225288	'Fhod3'	mRNA
225861	'Snx32'	mRNA
225912	'Cyb561a3'	mRNA
226025	'Trpm3'	mRNA
226049	'Dmrt2'	mRNA
226243	'Habp2'	mRNA
226251	'Ablim1'	mRNA
22627	'Ywhae'	mRNA
226409	'Zranb3'	mRNA
22643	'Zfp101'	mRNA
226565	'Fmo6'	mRNA
22661	'Zfp148'	mRNA
226641	'Atf6'	mRNA
22680	'Zfp207'	mRNA
226922	'Kcnq5'	mRNA
22712	'Zfp54'	mRNA
22720	'Zfp62'	mRNA
22724	'Zbtb7b'	mRNA
227331	'Gigyf2'	mRNA
227377	'Farp2'	mRNA
227612	'Tor4a'	mRNA
227624	'Rabl6'	mRNA
22764	'Zfx'	mRNA
227695	'Spout1'	mRNA
227737	'Niban2'	mRNA
227743	'Mapkap1'	mRNA
22778	'Ikzf1'	mRNA
228550	'Itpka'	mRNA
228607	'Mavs'	mRNA
228960	'Stx16'	mRNA
228961	'Npepl1'	mRNA
229285	'Spg20'	mRNA
229615	'Pias3'	mRNA
229687	'Chil5'	mRNA
229725	'Clcc1'	mRNA
229776	'Cdc14a'	mRNA
229905	'Kyat3'	mRNA
229933	'Clca2'	mRNA
230119	'Zbtb5'	mRNA
230233	'Elp1'	mRNA
230393	'Focad'	mRNA
230622	'Skint6'	mRNA
230623	'Skint11'	mRNA
230737	'Gnl2'	mRNA
230770	'Tmem39b'	mRNA
230779	'Serinc2'	mRNA
230863	'Sh2d5'	mRNA
230868	'Igsf21'	mRNA
230872	'Crocc'	mRNA
231134	'Dok7'	mRNA
231214	'Cc2d2a'	mRNA
231549	'Lrrc8d'	mRNA
231602	'P2rx2'	mRNA
231727	'B3gnt4'	mRNA
232078	'Thnsl2'	mRNA
232664	'Ccdc136'	mRNA
232944	'Mark4'	mRNA
232974	'Erfl'	mRNA
233073	'U2af1l4'	mRNA
233099	'Scgb2b27'	mRNA
233246	'Ano5'	mRNA
233332	'Adamts17'	mRNA
233537	'Gdpd4'	mRNA
233726	'Ipo7'	mRNA
233806	'Tmem159'	mRNA
233875	'Ino80e'	mRNA
233877	'Kctd13'	mRNA
234076	'Tmco3'	mRNA
234686	'Fhod1'	mRNA
234967	'Slc36a4'	mRNA
235048	'Zfp599'	mRNA
235072	'Septin7'	mRNA
235086	'Igsf9b'	mRNA
235132	'Zbtb44'	mRNA
235134	'Nfrkb'	mRNA
235169	'Foxred1'	mRNA
235323	'Usp28'	mRNA
235330	'Ttc12'	mRNA
235469	'Zfp280d'	mRNA
235682	'Zfp445'	mRNA
236792	'Mmgt1'	mRNA
236852	'Magea10'	mRNA
237038	'Nox1'	mRNA
237175	'Adgrg2'	mRNA
237300	'Gm4922'	mRNA
237313	'Il20ra'	mRNA
237465	'Ccdc38'	mRNA
237711	'Eml6'	mRNA
237877	'Atad5'	mRNA
237880	'1700071K01Rik'	mRNA
237940	'Aoc2'	mRNA
23829	'C1ql1'	mRNA
23856	'Dido1'	mRNA
23859	'Dlg2'	mRNA
23880	'Fyb'	mRNA
23892	'Grem1'	mRNA
23897	'Hax1'	mRNA
239027	'Arhgap22'	mRNA
239036	'4930596D02Rik'	mRNA
239038	'Lrit2'	mRNA
23912	'Rhof'	mRNA
239167	'Synb'	mRNA
23934	'Ly6h'	mRNA
23938	'Map2k5'	mRNA
23939	'Mapk7'	mRNA
239552	'Apol8'	mRNA
239933	'Krtap27-1'	mRNA
24050	'Septin3'	mRNA
240518	'Peli3'	mRNA
240595	'Kcnv2'	mRNA
240633	'Lipk'	mRNA
24064	'Spry2'	mRNA
240690	'St18'	mRNA
240697	'Mcmdc2'	mRNA
24084	'Tekt2'	mRNA
24086	'Tlk2'	mRNA
240888	'Gpr161'	mRNA
241134	'Nyap2'	mRNA
241308	'Ralgps1'	mRNA
241516	'Fsip2'	mRNA
241633	'Atp8b4'	mRNA
241638	'Lzts3'	mRNA
241943	'Ccdc144b'	mRNA
242083	'Ppm1l'	mRNA
242408	'Fam221b'	mRNA
242474	'Tmem245'	mRNA
242620	'Dmrta2'	mRNA
242627	'Skint5'	mRNA
242736	'Pramef8'	mRNA
242939	'Cpz'	mRNA
243277	'Adgrd1'	mRNA
243308	'A430033K04Rik'	mRNA
243328	'Slc29a4'	mRNA
243377	'Svs1'	mRNA
243499	'Lrrtm4'	mRNA
243548	'Prickle2'	mRNA
243822	'Fam71e2'	mRNA
243897	'Ggn'	mRNA
243979	'Mrgprb2'	mRNA
244219	'Zfp668'	mRNA
244332	'Defb14'	mRNA
244653	'Hydin'	mRNA
244698	'Hephl1'	mRNA
244723	'Olfm2'	mRNA
244813	'Bsx'	mRNA
245007	'Zbtb38'	mRNA
245126	'Tarm1'	mRNA
245308	'Zdhhc19'	mRNA
245386	'Tmem255a'	mRNA
245403	'Dcaf12l2'	mRNA
245446	'Slitrk4'	mRNA
245469	'Pdzd4'	mRNA
245526	'Pgr15l'	mRNA
245671	'Klf8'	mRNA
245866	'Ift52'	mRNA
245902	'Ccdc15'	mRNA
246080	'Defb7'	mRNA
246221	'Mpst'	mRNA
246277	'Csad'	mRNA
246703	'Naxe'	mRNA
252838	'Tox'	mRNA
252907	'Vmn1r192'	mRNA
252910	'Vmn1r71'	mRNA
257667	'Olfr769'	mRNA
257935	'Olfr1287'	mRNA
257961	'Olfr1432'	mRNA
257963	'Olfr857'	mRNA
257972	'Olfr193'	mRNA
258051	'Olfr93'	mRNA
258113	'Olfr748'	mRNA
258151	'Olfr1505'	mRNA
258189	'Olfr624'	mRNA
258215	'Olfr506'	mRNA
258266	'Olfr247'	mRNA
258269	'Olfr930'	mRNA
258271	'Olfr1311'	mRNA
258280	'Olfr1366'	mRNA
258290	'Olfr1143'	mRNA
258294	'Olfr1115'	mRNA
258307	'Olfr493'	mRNA
258308	'Olfr510'	mRNA
258317	'Olfr1145'	mRNA
258322	'Olfr554'	mRNA
258340	'Olfr1265'	mRNA
258361	'Olfr495'	mRNA
258364	'Olfr976'	mRNA
258372	'Olfr918'	mRNA
258412	'Olfr877'	mRNA
258420	'Olfr221'	mRNA
258433	'Olfr933'	mRNA
258466	'Olfr1261'	mRNA
258469	'Olfr90'	mRNA
258479	'Olfr203'	mRNA
258500	'Olfr944'	mRNA
258508	'Olfr99'	mRNA
258513	'Olfr536'	mRNA
258541	'Olfr800'	mRNA
258542	'Olfr786'	mRNA
258559	'Olfr830'	mRNA
258591	'Olfr695'	mRNA
258604	'Olfr970'	mRNA
258605	'Olfr968'	mRNA
258611	'Olfr297'	mRNA
258632	'Olfr1138'	mRNA
258663	'Olfr739'	mRNA
258674	'Olfr1427'	mRNA
258677	'Olfr76'	mRNA
258706	'Olfr43'	mRNA
258709	'Olfr248'	mRNA
258753	'Olfr678'	mRNA
258792	'Olfr1499'	mRNA
258794	'Olfr878'	mRNA
258823	'Olfr969'	mRNA
258825	'Olfr975'	mRNA
258842	'Olfr1098'	mRNA
258845	'Olfr1161'	mRNA
258907	'Olfr851'	mRNA
258918	'Olfr1346'	mRNA
258924	'Olfr376'	mRNA
258935	'Olfr790'	mRNA
258942	'Olfr352'	mRNA
258992	'Olfr1494'	mRNA
259035	'Olfr714'	mRNA
259038	'Olfr283'	mRNA
259040	'Olfr1416'	mRNA
259042	'Olfr1351'	mRNA
259046	'Olfr679'	mRNA
259047	'Olfr683'	mRNA
259055	'Olfr582'	mRNA
259056	'Olfr584'	mRNA
259081	'Olfr643'	mRNA
259098	'Olfr606'	mRNA
259107	'Olfr555'	mRNA
259112	'Olfr979'	mRNA
259114	'Olfr570'	mRNA
259115	'Olfr586'	mRNA
259119	'Olfr578'	mRNA
259122	'Olfr635'	mRNA
259300	'Ehd2'	mRNA
260305	'Nphp4'	mRNA
26364	'Adgre5'	mRNA
26372	'Clcn6'	mRNA
26378	'Decr2'	mRNA
263803	'Pkn3'	mRNA
26386	'Hsf4'	mRNA
263876	'Spata2'	mRNA
26395	'Map2k1'	mRNA
26416	'Mapk14'	mRNA
26434	'Prnd'	mRNA
26438	'Psg18'	mRNA
26441	'Psma4'	mRNA
267019	'Rps15a'	mRNA
268291	'Rnf217'	mRNA
268297	'Scml4'	mRNA
26879	'B3galnt1'	mRNA
268890	'Lsamp'	mRNA
26895	'Cops7b'	mRNA
26896	'Med14'	mRNA
268977	'Ltbp1'	mRNA
269016	'Sh3rf2'	mRNA
26904	'Sh2d1b1'	mRNA
26918	'Ern2'	mRNA
26931	'Ppp2r5c'	mRNA
269523	'Vcp'	mRNA
26961	'Rpl8'	mRNA
269799	'Clec4a1'	mRNA
27007	'Klrk1'	mRNA
270151	'Nlrx1'	mRNA
270156	'Nkapd1'	mRNA
27027	'Tspan32'	mRNA
270328	'Gsdmc3'	mRNA
27045	'Nit1'	mRNA
27059	'Sh3d19'	mRNA
27060	'Tcirg1'	mRNA
270627	'Taf1'	mRNA
271377	'Zbtb11'	mRNA
27140	'Tlx3'	mRNA
271508	'Brd8dc'	mRNA
272347	'Zfp398'	mRNA
27276	'Plekhb1'	mRNA
27358	'Defb3'	mRNA
27359	'Sytl4'	mRNA
27366	'Txnl4a'	mRNA
27375	'Tjp3'	mRNA
27379	'Tcl1b1'	mRNA
27399	'Ip6k1'	mRNA
27400	'Hsd17b6'	mRNA
27410	'Abca3'	mRNA
27643	'Ubl4a'	mRNA
276770	'Eif5a'	mRNA
27681	'Snf8'	mRNA
276852	'D11Wsu47e'	mRNA
277328	'Trpa1'	mRNA
277667	'Gm13089'	mRNA
277854	'Depdc5'	mRNA
277973	'Slc9a5'	mRNA
278507	'Wfikkn2'	mRNA
279766	'Rhbdd3'	mRNA
280411	'Lix1l'	mRNA
28084	'Vps25'	mRNA
28105	'Trim36'	mRNA
28114	'Nsun2'	mRNA
29815	'Bcar3'	mRNA
29818	'Hspb7'	mRNA
29819	'Stau2'	mRNA
29849	'Olfr159'	mRNA
29866	'Cabp2'	mRNA
30060	'Meltf'	mRNA
30924	'Angptl3'	mRNA
30941	'Usp21'	mRNA
30942	'Hnf4g'	mRNA
317750	'Slc24a5'	mRNA
319165	'H2ac7'	mRNA
319166	'H2ac8'	mRNA
319168	'H2ac12'	mRNA
319173	'H2ac10'	mRNA
319191	'H2ac13'	mRNA
319195	'Rpl17'	mRNA
319207	'Pgbd1'	mRNA
319482	'9530053A07Rik'	mRNA
319581	'Xkr5'	mRNA
319734	'Cacna2d4'	mRNA
319876	'Cobll1'	mRNA
319880	'Tmcc3'	mRNA
319922	'Vwc2'	mRNA
320165	'Tacc1'	mRNA
320234	'Ccdc66'	mRNA
320237	'Smim10l2a'	mRNA
320244	'Ttll5'	mRNA
320302	'Glt28d2'	mRNA
320415	'Gchfr'	mRNA
320634	'Ocrl'	mRNA
320701	'Tafa4'	mRNA
320707	'Atp2b3'	mRNA
320817	'Atad2b'	mRNA
320844	'Amigo3'	mRNA
320869	'Spata33'	mRNA
320873	'Cdh10'	mRNA
320916	'Wscd2'	mRNA
320951	'Pisd'	mRNA
321000	'Lrif1'	mRNA
321003	'Xpnpep3'	mRNA
327942	'Pigl'	mRNA
328563	'Apol11b'	mRNA
329154	'Ankrd44'	mRNA
329165	'Abi2'	mRNA
329416	'Nostrin'	mRNA
329777	'Pigk'	mRNA
329941	'Col8a2'	mRNA
329954	'Catsper4'	mRNA
330097	'Gm5108'	mRNA
330228	'Spdye4b'	mRNA
330460	'Tmem150b'	mRNA
330723	'Htra4'	mRNA
330812	'Rnf150'	mRNA
330908	'Opcml'	mRNA
330951	'Gm16130'	mRNA
332309	'Grxcr2'	mRNA
332937	'Tfap2e'	mRNA
333182	'Cox6b2'	mRNA
333467	'B020031M17Rik'	mRNA
338346	'Gpr21'	mRNA
338348	'Ttc16'	mRNA
338352	'Nell1'	mRNA
338521	'Fa2h'	mRNA
353166	'Tas2r117'	mRNA
353282	'Sfmbt2'	mRNA
380660	'Acss3'	mRNA
380842	'Stmnd1'	mRNA
380907	'Gm5142'	mRNA
380924	'Olfm4'	mRNA
380959	'Alg10b'	mRNA
380967	'Tmem106c'	mRNA
380997	'Cyp2d12'	mRNA
381203	'Slc22a20'	mRNA
381272	'A630095N17Rik'	mRNA
381356	'Cacfd1'	mRNA
381569	'Gm13084'	mRNA
381760	'Ssbp1'	mRNA
381833	'Prb1'	mRNA
381917	'Dnah3'	mRNA
382045	'Adgrg5'	mRNA
382056	'Crtc1'	mRNA
382066	'Prdm10'	mRNA
382075	'Odf3l1'	mRNA
382282	'Rhox12'	mRNA
382348	'Taar8b'	mRNA
382867	'Zfp488'	mRNA
382985	'Rrm2b'	mRNA
383075	'Enthd1'	mRNA
383592	'Kif28'	mRNA
384071	'Slc25a34'	mRNA
384198	'Fam47e'	mRNA
384219	'Vmn2r11'	mRNA
384220	'Vmn2r16'	mRNA
384309	'Trim56'	mRNA
384619	'Kash5'	mRNA
385377	'Pnma5'	mRNA
386454	'Rnf39'	mRNA
387354	'Tas2r129'	mRNA
399599	'Ccdc87'	mRNA
403395	'Clec3a'	mRNA
404194	'Gfral'	mRNA
404318	'Olfr681'	mRNA
404323	'Olfr1040'	mRNA
404327	'Olfr1113'	mRNA
404331	'Olfr1252'	mRNA
407790	'Ndufa4l2'	mRNA
432442	'Akap7'	mRNA
432467	'Hnrnph3'	mRNA
432486	'Gnptab'	mRNA
432508	'Cpsf6'	mRNA
432600	'Gm11568'	mRNA
432720	'Akr1c19'	mRNA
432860	'B020004C17Rik'	mRNA
433022	'Plcxd2'	mRNA
433091	'Pnpla1'	mRNA
433178	'Spink14'	mRNA
433294	'Mettl21c'	mRNA
433632	'Gm5544'	mRNA
434130	'Ccdc8'	mRNA
434178	'Zfp141'	mRNA
434459	'Gm5622'	mRNA
434797	'Gm5640'	mRNA
435350	'Serpinb6e'	mRNA
435626	'Rufy4'	mRNA
435804	'Olfr1335'	mRNA
435864	'Vmn2r9'	mRNA
436002	'Olfr243'	mRNA
442834	'D830031N03Rik'	mRNA
442835	'Defb22'	mRNA
448850	'Znhit3'	mRNA
503491	'Defa24'	mRNA
503558	'Taar9'	mRNA
503692	'Aym1'	mRNA
503844	'Ang5'	mRNA
50493	'Txnrd1'	mRNA
50720	'Sacs'	mRNA
50754	'Fbxw7'	mRNA
50755	'Fbh1'	mRNA
50762	'Fbxo6'	mRNA
50784	'Plpp2'	mRNA
50794	'Klf13'	mRNA
50850	'Spast'	mRNA
50931	'Il27ra'	mRNA
51793	'Ddah2'	mRNA
51796	'Srrm1'	mRNA
51869	'Rif1'	mRNA
51886	'Fubp1'	mRNA
51897	'Atg13'	mRNA
52187	'Rragd'	mRNA
52206	'Anapc4'	mRNA
52372	'D6Ertd527e'	mRNA
52377	'Rcn3'	mRNA
52398	'Septin11'	mRNA
52468	'Ctdsp2'	mRNA
52551	'Sgta'	mRNA
52588	'Tspan14'	mRNA
52666	'Arhgef25'	mRNA
52668	'Ifi27'	mRNA
52874	'Pum3'	mRNA
52906	'Ahi1'	mRNA
52915	'Zmiz2'	mRNA
53331	'Stx7'	mRNA
53413	'Exoc7'	mRNA
53421	'Sec61a1'	mRNA
53422	'Ybx2'	mRNA
53611	'Vti1a'	mRNA
53895	'Clpp'	mRNA
541307	'Ccl26'	mRNA
54132	'Pdlim1'	mRNA
54199	'Ccrl2'	mRNA
54219	'Cd320'	mRNA
54326	'Elovl2'	mRNA
54338	'Slc23a2'	mRNA
54397	'Ppt2'	mRNA
54427	'Dnmt3l'	mRNA
54446	'Nfat5'	mRNA
544717	'1190007I07Rik'	mRNA
544792	'Gsg1l2'	mRNA
544806	'Tmem92'	mRNA
545055	'Cma2'	mRNA
545091	'Hnrnpa1l2-ps2'	mRNA
545136	'Fam186b'	mRNA
545192	'Baiap3'	mRNA
545279	'Ms4a15'	mRNA
545477	'Bpifa6'	mRNA
545637	'Gm11758'	mRNA
545732	'4933402N22Rik'	mRNA
545739	'Gm5862'	mRNA
545925	'Psg27'	mRNA
545938	'Zfp607a'	mRNA
546143	'Ccpg1os'	mRNA
546157	'7420426K07Rik'	mRNA
546336	'Prrg1'	mRNA
54637	'Praf2'	mRNA
546488	'Olfr785'	mRNA
546644	'Ly6g'	mRNA
54667	'Atp8b2'	mRNA
546729	'Calhm1'	mRNA
546801	'Etv3l'	mRNA
55978	'Ift20'	mRNA
56046	'Uqcc1'	mRNA
56187	'Rabggta'	mRNA
56216	'Stx1b'	mRNA
56226	'Espn'	mRNA
56229	'Thsd1'	mRNA
56233	'Hdac7'	mRNA
56373	'Cpb2'	mRNA
56381	'Spen'	mRNA
56386	'B4galt6'	mRNA
56389	'Stx5a'	mRNA
56392	'Shoc2'	mRNA
56404	'Trip4'	mRNA
56409	'Nudt3'	mRNA
56447	'Copz1'	mRNA
56459	'Sae1'	mRNA
56461	'Kcnip3'	mRNA
56471	'Stmn4'	mRNA
56495	'Get3'	mRNA
56532	'Ripk3'	mRNA
56542	'Cilk1'	mRNA
56631	'Trim17'	mRNA
56636	'Fgf21'	mRNA
56644	'Clec7a'	mRNA
56690	'Mlycd'	mRNA
56692	'Lamtor3'	mRNA
56700	'Glmp'	mRNA
56710	'Brinp1'	mRNA
56727	'Miox'	mRNA
56771	'Med20'	mRNA
56868	'Psg23'	mRNA
57080	'Gtf2ird1'	mRNA
57230	'Sap30bp'	mRNA
57248	'Ly6i'	mRNA
57250	'Olfr653'	mRNA
57256	'Prss21'	mRNA
57262	'Retnla'	mRNA
57269	'Olfr1507'	mRNA
57317	'Srsf4'	mRNA
574429	'Psg26'	mRNA
57443	'Fbxo3'	mRNA
57757	'Pglyrp2'	mRNA
57782	'Rbak'	mRNA
57905	'Isy1'	mRNA
58175	'Rgs20'	mRNA
58208	'Bcl11b'	mRNA
58214	'Cst10'	mRNA
58229	'Efcc1'	mRNA
58243	'Nap1l5'	mRNA
58244	'Stx6'	mRNA
58251	'Cep295nl'	mRNA
58520	'Erg28'	mRNA
58859	'Efemp2'	mRNA
58991	'Ghrl'	mRNA
59008	'Anapc5'	mRNA
59013	'Hnrnph1'	mRNA
59040	'Rhot1'	mRNA
59041	'Stk25'	mRNA
59310	'Myl10'	mRNA
60361	'Ms4a4b'	mRNA
60365	'Rbm8a'	mRNA
60367	'Il1rapl2'	mRNA
60527	'Fads3'	mRNA
60611	'Foxj2'	mRNA
619289	'Rfx8'	mRNA
621823	'Psme2b'	mRNA
622408	'Mcidas'	mRNA
623121	'Ifi213'	mRNA
623186	'Prr23a2'	mRNA
623272	'Gm11757'	mRNA
623279	'Dok6'	mRNA
623281	'Gm11756'	mRNA
623734	'Vmn2r85'	mRNA
625029	'Vmn2r83'	mRNA
625353	'Vmn2r35'	mRNA
625424	'Gm6583'	mRNA
625580	'Vmn2r48'	mRNA
627085	'Aadacl4fm2'	mRNA
628518	'Ctag2l2'	mRNA
628893	'Cldn34-ps'	mRNA
629114	'Defb23'	mRNA
630952	'Ang6'	mRNA
632687	'Marchf10'	mRNA
634104	'Olfr287'	mRNA
640524	'Sptbn5'	mRNA
640627	'Gm9789'	mRNA
64082	'Popdc2'	mRNA
64085	'Clstn2'	mRNA
64242	'Ngb'	mRNA
64337	'Gng13'	mRNA
64339	'Fndc4'	mRNA
64384	'Sirt3'	mRNA
64705	'Dpys'	mRNA
64898	'Lpin2'	mRNA
65019	'Rpl23'	mRNA
654465	'Defb47'	mRNA
65972	'Ifi30'	mRNA
66061	'Tctex1d2'	mRNA
66065	'Hsd17b14'	mRNA
66094	'Lsm7'	mRNA
66124	'Josd2'	mRNA
66158	'Rtl8a'	mRNA
66162	'Bola2'	mRNA
66169	'Tomm7'	mRNA
66177	'Ubl5'	mRNA
66201	'Vta1'	mRNA
66261	'Tm4sf20'	mRNA
66272	'Cox16'	mRNA
66306	'Fam53c'	mRNA
66314	'Tpd52l2'	mRNA
66315	'Senp7'	mRNA
66320	'Tmem208'	mRNA
66323	'1700001K19Rik'	mRNA
66343	'Tmem177'	mRNA
66357	'Ostc'	mRNA
66364	'Pigbos1'	mRNA
66403	'Asf1a'	mRNA
664883	'Nova1'	mRNA
66510	'Rnf181'	mRNA
66557	'Bpifb2'	mRNA
665828	'Gm10654'	mRNA
66603	'Gemin2'	mRNA
66607	'Ms4a4d'	mRNA
66615	'Atg4b'	mRNA
66625	'Pnisr'	mRNA
66626	'Cdip1'	mRNA
66647	'Nsmce3'	mRNA
66667	'Hspbap1'	mRNA
666907	'Ms4a4a'	mRNA
66700	'Chmp3'	mRNA
667370	'Ifit3b'	mRNA
66748	'Erich2'	mRNA
66771	'Gid4'	mRNA
66772	'Asb17'	mRNA
667780	'Gm13871'	mRNA
667977	'Gm8909'	mRNA
66812	'Ppcdc'	mRNA
668218	'Bin2'	mRNA
66880	'Rsrc1'	mRNA
66898	'Baiap2l1'	mRNA
66910	'Tmem107'	mRNA
669149	'Vmn2r88'	mRNA
66921	'Prpf38b'	mRNA
66929	'Asf1b'	mRNA
66930	'Fank1'	mRNA
66962	'Swsap1'	mRNA
66978	'Luc7l'	mRNA
67026	'Thap4'	mRNA
67059	'Ola1'	mRNA
67064	'Chmp1b'	mRNA
67080	'1700019D03Rik'	mRNA
67091	'Trappc6a'	mRNA
67102	'D16Ertd472e'	mRNA
67118	'Bfar'	mRNA
67120	'Ttc14'	mRNA
67123	'Ubap1'	mRNA
67131	'Acbd4'	mRNA
67144	'Lrrc40'	mRNA
67198	'Spats2l'	mRNA
67199	'Pfdn1'	mRNA
67203	'Nde1'	mRNA
67205	'Utp11'	mRNA
67222	'Srfbp1'	mRNA
67224	'Med29'	mRNA
67226	'Tmem19'	mRNA
67247	'Mtarc2'	mRNA
67279	'Med31'	mRNA
67292	'Pigc'	mRNA
67299	'Dock7'	mRNA
67332	'Snrpd3'	mRNA
67334	'H2ap'	mRNA
67365	'Pudp'	mRNA
67369	'Qpctl'	mRNA
67373	'2210010C04Rik'	mRNA
67382	'Brd3'	mRNA
67392	'4833420G17Rik'	mRNA
67416	'Armcx2'	mRNA
67429	'Nudcd1'	mRNA
67453	'Slc25a46'	mRNA
67490	'Ufl1'	mRNA
67492	'Zfand4'	mRNA
67511	'Tmed9'	mRNA
67564	'Tmem35a'	mRNA
67579	'Cpeb4'	mRNA
67604	'Get4'	mRNA
67621	'Bend5'	mRNA
67629	'Spc24'	mRNA
67653	'4930544G11Rik'	mRNA
67684	'Luc7l3'	mRNA
67689	'Aldh3b1'	mRNA
67703	'Kirrel3'	mRNA
67725	'Nudt13'	mRNA
677296	'Fcrl6'	mRNA
67778	'Zfp639'	mRNA
67789	'Dalrd3'	mRNA
67803	'Limd2'	mRNA
67841	'Atg3'	mRNA
67851	'Mtres1'	mRNA
67860	'S100a16'	mRNA
67861	'Akr1b10'	mRNA
67863	'Slc25a11'	mRNA
67864	'Yipf4'	mRNA
67876	'Coq10b'	mRNA
67880	'Dcxr'	mRNA
67899	'Cmc1'	mRNA
67914	'Coq9'	mRNA
67922	'Fam32a'	mRNA
67931	'Serpini2'	mRNA
67935	'Ces5a'	mRNA
67942	'Atp5g2'	mRNA
67958	'U2surp'	mRNA
67996	'Srsf6'	mRNA
67998	'Retreg3'	mRNA
68020	'Coa8'	mRNA
68051	'Nutf2'	mRNA
68188	'Sympk'	mRNA
68214	'Gsto2'	mRNA
68219	'Nudt21'	mRNA
68221	'Wfdc15a'	mRNA
68235	'Mturn'	mRNA
68239	'Krt42'	mRNA
68240	'Rpa3'	mRNA
68274	'Toporsl'	mRNA
68338	'Golt1a'	mRNA
68352	'Aspdh'	mRNA
68371	'Pbld1'	mRNA
68507	'Ppfia4'	mRNA
68537	'Mrpl13'	mRNA
68563	'Dpm3'	mRNA
68566	'Caly'	mRNA
68572	'Mrpl58'	mRNA
68576	'Lamtor5'	mRNA
68581	'Tmed10'	mRNA
68598	'Dnajc8'	mRNA
68680	'Fitm1'	mRNA
68723	'Hrnr'	mRNA
68818	'Zfand2b'	mRNA
68904	'Abhd13'	mRNA
68952	'Tlcd3b'	mRNA
68977	'Haghl'	mRNA
69029	'Smdt1'	mRNA
69036	'Zg16'	mRNA
69069	'Tmem273'	mRNA
69082	'Zc3h15'	mRNA
69085	'Zcchc9'	mRNA
69156	'Comtd1'	mRNA
69162	'Sec31a'	mRNA
69181	'Dyrk2'	mRNA
69307	'Pxt1'	mRNA
69317	'Hmgb4'	mRNA
69362	'Cst12'	mRNA
69379	'C8g'	mRNA
69439	'Mroh4'	mRNA
69511	'Klk12'	mRNA
69528	'1700030J22Rik'	mRNA
69544	'Wdr5b'	mRNA
69550	'Bst2'	mRNA
69612	'Kansl2'	mRNA
69632	'Arhgef12'	mRNA
69655	'Cd164l2'	mRNA
69674	'Mif4gd'	mRNA
69721	'Nkiras1'	mRNA
69736	'Nup37'	mRNA
69747	'Zswim7'	mRNA
69754	'Fbxo7'	mRNA
69761	'Doxl1'	mRNA
69772	'Bdh2'	mRNA
69821	'Mterf4'	mRNA
69865	'A1cf'	mRNA
69876	'Thap3'	mRNA
69890	'Zfp219'	mRNA
69917	'Nabp2'	mRNA
69982	'Spink2'	mRNA
70059	'Degs2'	mRNA
70061	'Sdr9c7'	mRNA
70069	'H1f7'	mRNA
70118	'Srrd'	mRNA
70208	'Med23'	mRNA
70240	'Ufsp1'	mRNA
70247	'Psmd1'	mRNA
70325	'Pigw'	mRNA
70354	'Secisbp2l'	mRNA
70357	'Kcnip1'	mRNA
70361	'Lman1'	mRNA
70370	'Fbln7'	mRNA
70373	'Gpatch2l'	mRNA
70439	'Taf15'	mRNA
70533	'Btf3l4'	mRNA
70575	'Gfod2'	mRNA
70615	'Ankrd24'	mRNA
70616	'Sugp1'	mRNA
70693	'Adgra3'	mRNA
70796	'Zdhhc1'	mRNA
70799	'Cep192'	mRNA
70804	'Pgrmc2'	mRNA
70807	'Arrdc2'	mRNA
70834	'Spag9'	mRNA
70840	'Slc22a16'	mRNA
70853	'Vwa3b'	mRNA
70891	'Spdya'	mRNA
70896	'Speer1'	mRNA
70909	'4921504E06Rik'	mRNA
70911	'Phyhipl'	mRNA
70930	'Nol8'	mRNA
70967	'Eva1c'	mRNA
70979	'Fancd2os'	mRNA
70998	'Phf6'	mRNA
71027	'Tmem30c'	mRNA
71063	'Zfp597'	mRNA
71093	'Atoh8'	mRNA
71132	'Cabyr'	mRNA
71137	'Rfx4'	mRNA
71248	'4933428M09Rik'	mRNA
71306	'Mfap3l'	mRNA
71405	'Fam83c'	mRNA
71529	'Kazn'	mRNA
71586	'Ifih1'	mRNA
71640	'Zfp949'	mRNA
71710	'Lrrcc1'	mRNA
71740	'Nectin4'	mRNA
71750	'R3hdm2'	mRNA
71754	'Cyp2d40'	mRNA
71760	'Etnppl'	mRNA
71770	'Ap2b1'	mRNA
71799	'Ptcd1'	mRNA
71820	'Wdr34'	mRNA
71853	'Pdia6'	mRNA
71939	'Apol6'	mRNA
71941	'Cars2'	mRNA
72040	'Cdhr5'	mRNA
72053	'Tmub2'	mRNA
72057	'Phf10'	mRNA
72075	'Ogfr'	mRNA
72082	'Cyp2c55'	mRNA
72083	'Mzt2'	mRNA
72088	'Ush1c'	mRNA
72096	'Eef1akmt2'	mRNA
72139	'2610044O15Rik8'	mRNA
72287	'Plekhf1'	mRNA
72293	'Nkd2'	mRNA
72306	'Zfp777'	mRNA
72433	'Rab38'	mRNA
72472	'Slc16a10'	mRNA
72477	'Tmem87b'	mRNA
72512	'Sting1'	mRNA
72515	'Wdr43'	mRNA
72569	'Bbs5'	mRNA
72584	'Cul4b'	mRNA
72587	'Pan3'	mRNA
72599	'Pdia5'	mRNA
72611	'Zfp655'	mRNA
72693	'Zcchc12'	mRNA
72701	'Zfp618'	mRNA
72778	'Dnajc22'	mRNA
72828	'Ubash3b'	mRNA
72836	'Pot1b'	mRNA
72881	'Zdhhc4'	mRNA
72949	'Ccnt2'	mRNA
73024	'Emc7'	mRNA
73247	'Mrgbp'	mRNA
73293	'Ccdc103'	mRNA
73314	'Lrrc69'	mRNA
73344	'1700034J05Rik'	mRNA
73347	'Cldn34b2'	mRNA
73379	'Dcbld2'	mRNA
73388	'Bpifa3'	mRNA
73410	'1700065D16Rik'	mRNA
73422	'Prox2'	mRNA
73447	'Wdr13'	mRNA
73532	'Nudt16l2'	mRNA
73626	'1810009J06Rik'	mRNA
73635	'Ptges3l'	mRNA
73656	'Ms4a6c'	mRNA
73693	'Dppa4'	mRNA
73712	'Dmkn'	mRNA
73723	'Sh3bgrl3'	mRNA
73729	'Zfp383'	mRNA
73730	'Lce1l'	mRNA
73779	'Prr27'	mRNA
73830	'Eif3k'	mRNA
73852	'D3Ertd751e'	mRNA
73862	'Spata48'	mRNA
74008	'Arsg'	mRNA
74013	'Rftn2'	mRNA
74020	'Cpne4'	mRNA
74051	'Steap2'	mRNA
74068	'Asz1'	mRNA
74120	'Zfp263'	mRNA
74134	'Cyp2s1'	mRNA
74137	'Nuak2'	mRNA
74140	'Tm9sf1'	mRNA
74157	'Cmtr1'	mRNA
74203	'Eif4enif1'	mRNA
74281	'Spatc1'	mRNA
74315	'Rnf145'	mRNA
74316	'Isca2'	mRNA
74320	'Wdr33'	mRNA
74322	'Cxxc1'	mRNA
74340	'Ahcyl2'	mRNA
74343	'Crtc2'	mRNA
74361	'4931429L15Rik'	mRNA
74385	'Ap5m1'	mRNA
74386	'Rmi1'	mRNA
74401	'Terb2'	mRNA
74434	'Sohlh2'	mRNA
74443	'P4htm'	mRNA
74466	'Mfsd13b'	mRNA
74482	'Ifitm7'	mRNA
74552	'Nipal3'	mRNA
74596	'Cds1'	mRNA
74653	'Pomk'	mRNA
74691	'Tdrd9'	mRNA
74716	'Wbp2nl'	mRNA
74741	'C2cd5'	mRNA
74769	'Pik3cb'	mRNA
74776	'Ppa2'	mRNA
74918	'Iqca'	mRNA
75002	'Tmprss12'	mRNA
75010	'Tmbim7'	mRNA
75033	'Mei4'	mRNA
75079	'Zbtb49'	mRNA
751865	'Sap25'	mRNA
75258	'4930563M21Rik'	mRNA
75480	'1700003F12Rik'	mRNA
75514	'1700013H16Rik'	mRNA
75524	'Tex48'	mRNA
75538	'Fam71e1'	mRNA
75580	'Zbtb4'	mRNA
75597	'Ndufaf2'	mRNA
75613	'Med25'	mRNA
75704	'Ces1h'	mRNA
75706	'Krt24'	mRNA
75736	'Bcl2l12'	mRNA
75753	'Klf17'	mRNA
75764	'Slx1b'	mRNA
75772	'Pnpla5'	mRNA
75786	'Ckap5'	mRNA
75796	'Cdyl2'	mRNA
75939	'4930579G24Rik'	mRNA
76080	'Ttpal'	mRNA
76376	'Slc24a2'	mRNA
76380	'Cep112'	mRNA
76448	'Ppp1r18'	mRNA
76464	'Knl1'	mRNA
76580	'Mib2'	mRNA
76585	'Lce1i'	mRNA
76615	'Got1l1'	mRNA
76640	'1700113H08Rik'	mRNA
76658	'1700123K08Rik'	mRNA
76707	'Clasp1'	mRNA
76781	'Mettl4'	mRNA
76797	'2410137M14Rik'	mRNA
76867	'Rhbdd1'	mRNA
76872	'Ccdc116'	mRNA
76894	'Mettl15'	mRNA
76897	'Ralyl'	mRNA
76900	'Ssbp4'	mRNA
76917	'Flywch2'	mRNA
76942	'Lypd5'	mRNA
76974	'Urah'	mRNA
76982	'Vxn'	mRNA
77006	'Ddrgk1'	mRNA
77015	'Mpped2'	mRNA
77018	'Col25a1'	mRNA
77032	'Tstd3'	mRNA
77038	'Arfgap2'	mRNA
77042	'Hyal4'	mRNA
77044	'Arid2'	mRNA
77352	'Axdnd1'	mRNA
77371	'Sec24a'	mRNA
77462	'Tmem116'	mRNA
77559	'Agl'	mRNA
77573	'Vps33a'	mRNA
77583	'Notum'	mRNA
77622	'Apex2'	mRNA
77626	'Smpd4'	mRNA
77669	'Arhgef38'	mRNA
77673	'Defb41'	mRNA
78124	'Spata31'	mRNA
78177	'Ninl'	mRNA
78217	'Tmem210'	mRNA
78246	'Phf23'	mRNA
78248	'Armcx1'	mRNA
78284	'Creb3l4'	mRNA
78317	'Ccdc88b'	mRNA
78339	'Ttyh3'	mRNA
78373	'Nudt17'	mRNA
78521	'B230219D22Rik'	mRNA
78625	'Acsbg3'	mRNA
78733	'Troap'	mRNA
78755	'Fam122b'	mRNA
78795	'Armc9'	mRNA
78803	'Fbxo43'	mRNA
78892	'Crispld2'	mRNA
79059	'Nme3'	mRNA
79263	'Trim39'	mRNA
80509	'Med8'	mRNA
80884	'Maged2'	mRNA
80889	'Tlnrd1'	mRNA
80909	'Castor2'	mRNA
80915	'Dusp12'	mRNA
80982	'Cemip'	mRNA
81703	'Jdp2'	mRNA
83410	'Cstf2t'	mRNA
83429	'Ctns'	mRNA
83453	'Chrdl1'	mRNA
83563	'Usp26'	mRNA
83672	'Sytl3'	mRNA
83674	'Cnnm1'	mRNA
83965	'Enpp5'	mRNA
84506	'Hamp'	mRNA
84682	'Cox4i2'	mRNA
85308	'Emc9'	mRNA
93691	'Klf7'	mRNA
93697	'Ice2'	mRNA
93699	'Pcdhgb1'	mRNA
93739	'Gabarapl2'	mRNA
93843	'Pnck'	mRNA
93875	'Pcdhb4'	mRNA
93891	'Pcdhb20'	mRNA
94040	'Clmn'	mRNA
94091	'Trim11'	mRNA
94185	'Tnfrsf21'	mRNA
94221	'Gopc'	mRNA
96935	'Susd4'	mRNA
97086	'Slc9b2'	mRNA
97130	'C77080'	mRNA
97961	'Nol12'	mRNA
98366	'Smap1'	mRNA
98870	'AI182371'	mRNA
98910	'Usp6nl'	mRNA
99035	'Olah'	mRNA
99382	'Abtb2'	mRNA
99730	'Taf13'	mRNA
