# Supplementary material for: Evaluation of the lncRNA-miRNA-mRNA ceRNA network in lungs of miR-147 −/− mice
Source: Front Pharmacol. 2024 Mar 6;15:1335374. doi: 10.3389/fphar.2024.1335374 (PMC10953689; doi:10.3389/fphar.2024.1335374)
Supplement: Supplementary file 2 [file DataSheet1.zip › Original Data/S-Fig. 2A (GO-C).xls]

Gene ID	Gene Symbol	Type	GO_C Term	GO_C Term Level1	GO_C Term Level2
100037258	'Dnajc3'	mRNA	GO:0005737///cytoplasm+++GO:0005783///endoplasmic reticulum+++GO:0005788///endoplasmic reticulum lumen+++GO:0005790///smooth endoplasmic reticulum+++GO:0005829///cytosol	cellular_component	cell part+++cell+++organelle+++membrane-enclosed lumen+++organelle part
100042150	'Nrg2'	mRNA	GO:0005576///extracellular region+++GO:0005615///extracellular space+++GO:0005886///plasma membrane+++GO:0016020///membrane+++GO:0016021///integral component of membrane+++GO:0098978///glutamatergic synapse+++GO:0098982///GABA-ergic synapse	cellular_component	extracellular region+++extracellular region part+++membrane+++cell part+++cell+++membrane part+++synapse
100182	'Akna'	mRNA	GO:0001650///fibrillar center+++GO:0005634///nucleus+++GO:0005654///nucleoplasm+++GO:0005737///cytoplasm+++GO:0005813///centrosome+++GO:0005814///centriole+++GO:0005829///cytosol+++GO:0005856///cytoskeleton+++GO:0005874///microtubule+++GO:0043231///intracellular membrane-bounded organelle	cellular_component	membrane-enclosed lumen+++organelle+++cell part+++cell+++organelle part+++supramolecular complex
100683	'Trrap'	mRNA	GO:0000123///histone acetyltransferase complex+++GO:0000124///SAGA complex+++GO:0000812///Swr1 complex+++GO:0005634///nucleus+++GO:0005654///nucleoplasm+++GO:0005667///transcription factor complex+++GO:0005794///Golgi apparatus+++GO:0030914///STAGA complex+++GO:0033276///transcription factor TFTC complex+++GO:0035267///NuA4 histone acetyltransferase complex	cellular_component	membrane-enclosed lumen+++organelle+++cell part+++protein-containing complex+++cell+++organelle part
101240	'Wdr91'	mRNA	GO:0005768///endosome+++GO:0005829///cytosol+++GO:0016020///membrane+++GO:0031313///extrinsic component of endosome membrane+++GO:0031901///early endosome membrane+++GO:0031902///late endosome membrane	cellular_component	organelle+++cell part+++cell+++membrane+++membrane part+++organelle part
101476	'Plekha1'	mRNA	GO:0005634///nucleus+++GO:0005654///nucleoplasm+++GO:0005737///cytoplasm+++GO:0005829///cytosol+++GO:0005886///plasma membrane+++GO:0016020///membrane+++GO:0032587///ruffle membrane	cellular_component	organelle+++cell part+++cell+++membrane-enclosed lumen+++organelle part+++membrane+++membrane part
101497	'Plekhg2'	mRNA
101631	'Pwwp2b'	mRNA	GO:0005654///nucleoplasm	cellular_component	membrane-enclosed lumen+++organelle+++cell part+++cell+++organelle part
101700	'Trim68'	mRNA	GO:0005634///nucleus+++GO:0005654///nucleoplasm+++GO:0005730///nucleolus+++GO:0005737///cytoplasm+++GO:0005794///Golgi apparatus+++GO:0005829///cytosol+++GO:0048471///perinuclear region of cytoplasm	cellular_component	organelle+++cell part+++cell+++membrane-enclosed lumen+++organelle part
102093	'Phkb'	mRNA	GO:0005886///plasma membrane+++GO:0005964///phosphorylase kinase complex+++GO:0016020///membrane	cellular_component	membrane+++cell part+++cell+++protein-containing complex
102323	'Dcun1d2'	mRNA	GO:0000151///ubiquitin ligase complex	cellular_component	cell part+++protein-containing complex+++cell
102566	'Ano10'	mRNA	GO:0005622///intracellular+++GO:0005886///plasma membrane+++GO:0016020///membrane+++GO:0016021///integral component of membrane+++GO:0043231///intracellular membrane-bounded organelle	cellular_component	cell part+++cell+++membrane+++membrane part+++organelle
102857	'Slc6a8'	mRNA	GO:0005886///plasma membrane+++GO:0005887///integral component of plasma membrane+++GO:0016020///membrane+++GO:0016021///integral component of membrane+++GO:0043005///neuron projection+++GO:0098978///glutamatergic synapse+++GO:0099055///integral component of postsynaptic membrane	cellular_component	membrane+++cell part+++cell+++membrane part+++synapse+++synapse part
103466	'Nt5dc3'	mRNA	GO:0005739///mitochondrion+++GO:0005829///cytosol+++GO:0043235///receptor complex	cellular_component	organelle+++cell part+++cell+++protein-containing complex
103677	'Smg6'	mRNA	GO:0000781///chromosome, telomeric region+++GO:0005634///nucleus+++GO:0005694///chromosome+++GO:0005697///telomerase holoenzyme complex+++GO:0005730///nucleolus+++GO:0005737///cytoplasm+++GO:0005829///cytosol+++GO:0035145///exon-exon junction complex	cellular_component	organelle+++cell part+++cell+++organelle part+++protein-containing complex+++membrane-enclosed lumen
103836	'Zfp692'	mRNA	GO:0005634///nucleus+++GO:0005654///nucleoplasm+++GO:0005730///nucleolus	cellular_component	organelle+++cell part+++cell+++membrane-enclosed lumen+++organelle part
103841	'Cuedc1'	mRNA	GO:0005575///cellular_component	cellular_component	cellular_component
104015	'Synj1'	mRNA	GO:0005623///cell+++GO:0005737///cytoplasm+++GO:0005874///microtubule+++GO:0012506///vesicle membrane+++GO:0030117///membrane coat+++GO:0030118///clathrin coat+++GO:0030132///clathrin coat of coated pit+++GO:0032991///protein-containing complex+++GO:0043005///neuron projection+++GO:0043195///terminal bouton+++GO:0048471///perinuclear region of cytoplasm+++GO:0097060///synaptic membrane+++GO:00986…	cellular_component	cell+++cell part+++organelle+++supramolecular complex+++organelle part+++membrane+++membrane part+++protein-containing complex+++synapse+++synapse part
104027	'Synpo'	mRNA	GO:0001725///stress fiber+++GO:0005634///nucleus+++GO:0005737///cytoplasm+++GO:0005829///cytosol+++GO:0005856///cytoskeleton+++GO:0005923///bicellular tight junction+++GO:0014069///postsynaptic density+++GO:0015629///actin cytoskeleton+++GO:0030018///Z disc+++GO:0030054///cell junction+++GO:0030424///axon+++GO:0030425///dendrite+++GO:0042995///cell projection+++GO:0043197///dendritic spine+++GO:0…	cellular_component	organelle+++cell part+++cell+++organelle part+++cell junction+++synapse+++synapse part+++supramolecular complex
104082	'Wdr7'	mRNA	GO:0008021///synaptic vesicle	cellular_component	organelle+++cell part+++cell+++synapse+++synapse part
104175	'Sbk1'	mRNA	GO:0005575///cellular_component+++GO:0005737///cytoplasm	cellular_component	cellular_component+++cell part+++cell
104248	'Cabin1'	mRNA	GO:0005634///nucleus+++GO:0005654///nucleoplasm+++GO:0005829///cytosol+++GO:0016235///aggresome	cellular_component	organelle+++cell part+++cell+++membrane-enclosed lumen+++organelle part
104382	'Barhl2'	mRNA	GO:0005634///nucleus	cellular_component	organelle+++cell part+++cell
104709	'Pik3r6'	mRNA	GO:0005737///cytoplasm+++GO:0005886///plasma membrane+++GO:0005942///phosphatidylinositol 3-kinase complex+++GO:0005944///phosphatidylinositol 3-kinase complex, class IB+++GO:0016020///membrane	cellular_component	cell part+++cell+++membrane+++membrane part+++protein-containing complex
105246	'Brd9'	mRNA	GO:0005634///nucleus+++GO:0016020///membrane+++GO:0016021///integral component of membrane+++GO:0016514///SWI/SNF complex	cellular_component	organelle+++cell part+++cell+++membrane+++membrane part+++membrane-enclosed lumen+++protein-containing complex+++organelle part
105787	'Prkaa1'	mRNA	GO:0005623///cell+++GO:0005634///nucleus+++GO:0005737///cytoplasm+++GO:0005829///cytosol+++GO:0016324///apical plasma membrane+++GO:0016607///nuclear speck+++GO:0030424///axon+++GO:0030425///dendrite+++GO:0031588///nucleotide-activated protein kinase complex+++GO:0032991///protein-containing complex+++GO:0043025///neuronal cell body	cellular_component	cell+++organelle+++cell part+++membrane+++membrane part+++membrane-enclosed lumen+++organelle part+++protein-containing complex
105841	'Dennd3'	mRNA	GO:0005737///cytoplasm	cellular_component	cell part+++cell
106068	'Slc45a4'	mRNA	GO:0016020///membrane+++GO:0016021///integral component of membrane	cellular_component	membrane+++membrane part
106347	'Ildr1'	mRNA	GO:0005829///cytosol+++GO:0005886///plasma membrane+++GO:0016020///membrane+++GO:0016021///integral component of membrane+++GO:0032991///protein-containing complex+++GO:0061689///tricellular tight junction	cellular_component	cell part+++cell+++membrane+++membrane part+++protein-containing complex+++cell junction
106585	'Ankrd12'	mRNA	GO:0005654///nucleoplasm+++GO:0005829///cytosol	cellular_component	membrane-enclosed lumen+++organelle+++cell part+++cell+++organelle part
106722	'Mpig6b'	mRNA	GO:0005654///nucleoplasm+++GO:0005783///endoplasmic reticulum+++GO:0005794///Golgi apparatus+++GO:0005829///cytosol+++GO:0005886///plasma membrane+++GO:0016020///membrane+++GO:0016021///integral component of membrane	cellular_component	membrane-enclosed lumen+++organelle+++cell part+++cell+++organelle part+++membrane+++membrane part
107607	'Nod1'	mRNA	GO:0005737///cytoplasm+++GO:0005886///plasma membrane+++GO:0016020///membrane+++GO:0016323///basolateral plasma membrane+++GO:0016324///apical plasma membrane+++GO:0045335///phagocytic vesicle	cellular_component	cell part+++cell+++membrane+++membrane part+++organelle
107746	'Rapgef1'	mRNA	GO:0005737///cytoplasm+++GO:0005769///early endosome+++GO:0005829///cytosol+++GO:0030670///phagocytic vesicle membrane+++GO:0032991///protein-containing complex+++GO:0043231///intracellular membrane-bounded organelle+++GO:0048471///perinuclear region of cytoplasm	cellular_component	cell part+++cell+++organelle+++membrane+++organelle part+++protein-containing complex
108030	'Lin7a'	mRNA	GO:0005623///cell+++GO:0005886///plasma membrane+++GO:0005911///cell-cell junction+++GO:0005923///bicellular tight junction+++GO:0016020///membrane+++GO:0016323///basolateral plasma membrane+++GO:0030054///cell junction+++GO:0045202///synapse+++GO:0045211///postsynaptic membrane+++GO:0097025///MPP7-DLG1-LIN7 complex+++GO:0098793///presynapse+++GO:0098839///postsynaptic density membrane	cellular_component	cell+++membrane+++cell part+++cell junction+++membrane part+++synapse+++synapse part+++protein-containing complex+++organelle+++organelle part
108071	'Grm5'	mRNA	GO:0005737///cytoplasm+++GO:0005886///plasma membrane+++GO:0005887///integral component of plasma membrane+++GO:0014069///postsynaptic density+++GO:0016020///membrane+++GO:0016021///integral component of membrane+++GO:0043005///neuron projection+++GO:0043197///dendritic spine+++GO:0043198///dendritic shaft+++GO:0097449///astrocyte projection+++GO:0098685///Schaffer collateral - CA1 synapse+++GO:0…	cellular_component	cell part+++cell+++membrane+++membrane part+++organelle+++synapse+++synapse part+++organelle part
108075	'Ltbp4'	mRNA	GO:0005576///extracellular region+++GO:0031012///extracellular matrix+++GO:0062023///collagen-containing extracellular matrix	cellular_component	extracellular region+++extracellular region part
108079	'Prkaa2'	mRNA	GO:0005623///cell+++GO:0005634///nucleus+++GO:0005654///nucleoplasm+++GO:0005737///cytoplasm+++GO:0005794///Golgi apparatus+++GO:0005829///cytosol+++GO:0010494///cytoplasmic stress granule+++GO:0016324///apical plasma membrane+++GO:0016607///nuclear speck+++GO:0030424///axon+++GO:0030425///dendrite+++GO:0031588///nucleotide-activated protein kinase complex+++GO:0032991///protein-containing comple…	cellular_component	cell+++organelle+++cell part+++membrane-enclosed lumen+++organelle part+++protein-containing complex+++membrane+++membrane part
108100	'Baiap2'	mRNA	GO:0001726///ruffle+++GO:0005654///nucleoplasm+++GO:0005737///cytoplasm+++GO:0005791///rough endoplasmic reticulum+++GO:0005794///Golgi apparatus+++GO:0005829///cytosol+++GO:0005856///cytoskeleton+++GO:0005874///microtubule+++GO:0005886///plasma membrane+++GO:0014069///postsynaptic density+++GO:0015629///actin cytoskeleton+++GO:0016020///membrane+++GO:0030141///secretory granule+++GO:0030175///fi…	cellular_component	cell part+++cell+++membrane-enclosed lumen+++organelle+++organelle part+++supramolecular complex+++membrane+++synapse+++synapse part+++membrane part
108946	'Zzz3'	mRNA	GO:0005634///nucleus+++GO:0005654///nucleoplasm+++GO:0005671///Ada2/Gcn5/Ada3 transcription activator complex+++GO:0005730///nucleolus	cellular_component	organelle+++cell part+++cell+++membrane-enclosed lumen+++organelle part+++protein-containing complex
108958	'Miga2'	mRNA	GO:0005739///mitochondrion+++GO:0005741///mitochondrial outer membrane+++GO:0005887///integral component of plasma membrane+++GO:0016020///membrane+++GO:0016021///integral component of membrane	cellular_component	organelle+++cell part+++cell+++membrane+++organelle part+++membrane part
108960	'Irak2'	mRNA	GO:0005634///nucleus+++GO:0005737///cytoplasm+++GO:0005886///plasma membrane	cellular_component	organelle+++cell part+++cell+++membrane
109019	'Nabp1'	mRNA	GO:0000784///nuclear chromosome, telomeric region+++GO:0005634///nucleus+++GO:0005654///nucleoplasm+++GO:0005829///cytosol+++GO:0070876///SOSS complex	cellular_component	membrane-enclosed lumen+++organelle+++cell part+++cell+++organelle part+++protein-containing complex
109331	'Rnf20'	mRNA	GO:0000151///ubiquitin ligase complex+++GO:0005634///nucleus+++GO:0005654///nucleoplasm+++GO:0005730///nucleolus+++GO:0033503///HULC complex	cellular_component	cell part+++protein-containing complex+++cell+++organelle+++membrane-enclosed lumen+++organelle part
109342	'Slc5a10'	mRNA	GO:0005886///plasma membrane+++GO:0016020///membrane+++GO:0016021///integral component of membrane	cellular_component	membrane+++cell part+++cell+++membrane part
109575	'Tbx10'	mRNA	GO:0005634///nucleus	cellular_component	organelle+++cell part+++cell
109658	'Txlna'	mRNA	GO:0005737///cytoplasm	cellular_component	cell part+++cell
110208	'Pgd'	mRNA	GO:0005737///cytoplasm+++GO:0005829///cytosol+++GO:0043231///intracellular membrane-bounded organelle	cellular_component	cell part+++cell+++organelle
110253	'Triobp'	mRNA	GO:0005634///nucleus+++GO:0005737///cytoplasm+++GO:0005815///microtubule organizing center+++GO:0005856///cytoskeleton+++GO:0015629///actin cytoskeleton+++GO:0030496///midbody+++GO:0032420///stereocilium+++GO:0032437///cuticular plate+++GO:0120043///stereocilium shaft+++GO:0120044///stereocilium base	cellular_component	organelle+++cell part+++cell+++organelle part
110279	'Bcr'	mRNA	GO:0005737///cytoplasm+++GO:0005829///cytosol+++GO:0005886///plasma membrane+++GO:0014069///postsynaptic density+++GO:0016020///membrane+++GO:0030054///cell junction+++GO:0030424///axon+++GO:0032991///protein-containing complex+++GO:0042995///cell projection+++GO:0043197///dendritic spine+++GO:0045202///synapse+++GO:0098685///Schaffer collateral - CA1 synapse+++GO:0098978///glutamatergic synapse+…	cellular_component	cell part+++cell+++membrane+++organelle+++synapse+++synapse part+++cell junction+++protein-containing complex+++organelle part
110355	'Grk2'	mRNA	GO:0005623///cell+++GO:0005634///nucleus+++GO:0005737///cytoplasm+++GO:0005739///mitochondrion+++GO:0005829///cytosol+++GO:0005886///plasma membrane+++GO:0005901///caveola+++GO:0005929///cilium+++GO:0016020///membrane+++GO:0016323///basolateral plasma membrane+++GO:0016324///apical plasma membrane+++GO:0030424///axon+++GO:0043197///dendritic spine+++GO:0043198///dendritic shaft+++GO:0045121///mem…	cellular_component	cell+++organelle+++cell part+++membrane+++membrane part+++synapse+++synapse part
110532	'Adarb1'	mRNA	GO:0005634///nucleus+++GO:0005654///nucleoplasm+++GO:0005730///nucleolus+++GO:0005737///cytoplasm+++GO:0005829///cytosol+++GO:0016020///membrane+++GO:0016021///integral component of membrane+++GO:0045202///synapse	cellular_component	organelle+++cell part+++cell+++membrane-enclosed lumen+++organelle part+++membrane+++membrane part+++synapse
110593	'Prdm2'	mRNA	GO:0005634///nucleus+++GO:0005654///nucleoplasm+++GO:0005794///Golgi apparatus	cellular_component	organelle+++cell part+++cell+++membrane-enclosed lumen+++organelle part
110809	'Srsf1'	mRNA	GO:0005634///nucleus+++GO:0005654///nucleoplasm+++GO:0005681///spliceosomal complex+++GO:0005737///cytoplasm+++GO:0016607///nuclear speck+++GO:0035145///exon-exon junction complex+++GO:0071013///catalytic step 2 spliceosome	cellular_component	organelle+++cell part+++cell+++membrane-enclosed lumen+++organelle part+++protein-containing complex
110891	'Slc8a2'	mRNA	GO:0005623///cell+++GO:0005739///mitochondrion+++GO:0005874///microtubule+++GO:0005886///plasma membrane+++GO:0005887///integral component of plasma membrane+++GO:0014069///postsynaptic density+++GO:0016020///membrane+++GO:0016021///integral component of membrane+++GO:0016323///basolateral plasma membrane+++GO:0030424///axon+++GO:0030425///dendrite+++GO:0032592///integral component of mitochondri…	cellular_component	cell+++organelle+++cell part+++supramolecular complex+++organelle part+++membrane+++membrane part+++synapse+++synapse part
11418	'Asic2'	mRNA	GO:0005886///plasma membrane+++GO:0005887///integral component of plasma membrane+++GO:0016020///membrane+++GO:0016021///integral component of membrane+++GO:0043005///neuron projection+++GO:0043025///neuronal cell body+++GO:0043197///dendritic spine+++GO:0045202///synapse	cellular_component	membrane+++cell part+++cell+++membrane part+++synapse+++synapse part
11419	'Asic1'	mRNA	GO:0005794///Golgi apparatus+++GO:0005886///plasma membrane+++GO:0005887///integral component of plasma membrane+++GO:0009986///cell surface+++GO:0016020///membrane+++GO:0016021///integral component of membrane+++GO:0043197///dendritic spine+++GO:0043198///dendritic shaft+++GO:0045202///synapse	cellular_component	organelle+++cell part+++cell+++membrane+++membrane part+++synapse+++synapse part
11431	'Acp1'	mRNA	GO:0005737///cytoplasm+++GO:0005829///cytosol+++GO:0009898///cytoplasmic side of plasma membrane+++GO:0042383///sarcolemma	cellular_component	cell part+++cell+++membrane+++membrane part
114601	'Ehbp1l1'	mRNA	GO:0005575///cellular_component+++GO:0005768///endosome+++GO:0005815///microtubule organizing center+++GO:0031941///filamentous actin+++GO:0055037///recycling endosome	cellular_component	cellular_component+++organelle+++cell part+++cell+++organelle part+++protein-containing complex+++supramolecular complex
114873	'Dscaml1'	mRNA	GO:0005886///plasma membrane+++GO:0009986///cell surface+++GO:0016020///membrane+++GO:0016021///integral component of membrane+++GO:0030054///cell junction+++GO:0030424///axon+++GO:0045202///synapse	cellular_component	membrane+++cell part+++cell+++membrane part+++cell junction+++synapse
11496	'Adam22'	mRNA	GO:0005886///plasma membrane+++GO:0016020///membrane+++GO:0016021///integral component of membrane+++GO:0030424///axon+++GO:0042995///cell projection+++GO:0098978///glutamatergic synapse+++GO:0099061///integral component of postsynaptic density membrane	cellular_component	membrane+++cell part+++cell+++membrane part+++synapse+++organelle+++organelle part+++synapse part
11517	'Adcyap1r1'	mRNA	GO:0005623///cell+++GO:0005737///cytoplasm+++GO:0005768///endosome+++GO:0005791///rough endoplasmic reticulum+++GO:0005886///plasma membrane+++GO:0005901///caveola+++GO:0005923///bicellular tight junction+++GO:0009986///cell surface+++GO:0016020///membrane+++GO:0016021///integral component of membrane+++GO:0043005///neuron projection+++GO:0043231///intracellular membrane-bounded organelle+++GO:00…	cellular_component	cell+++cell part+++organelle+++membrane+++membrane part+++cell junction+++protein-containing complex
11534	'Adk'	mRNA	GO:0005634///nucleus+++GO:0005654///nucleoplasm+++GO:0005737///cytoplasm+++GO:0005829///cytosol	cellular_component	organelle+++cell part+++cell+++membrane-enclosed lumen+++organelle part
11539	'Adora1'	mRNA	GO:0005783///endoplasmic reticulum+++GO:0005886///plasma membrane+++GO:0012505///endomembrane system+++GO:0014069///postsynaptic density+++GO:0016020///membrane+++GO:0016021///integral component of membrane+++GO:0016323///basolateral plasma membrane+++GO:0030425///dendrite+++GO:0030673///axolemma+++GO:0032279///asymmetric synapse+++GO:0042734///presynaptic membrane+++GO:0043025///neuronal cell bo…	cellular_component	organelle+++cell part+++cell+++membrane+++synapse+++synapse part+++membrane part
11554	'Adrb1'	mRNA	GO:0005623///cell+++GO:0005634///nucleus+++GO:0005737///cytoplasm+++GO:0005768///endosome+++GO:0005769///early endosome+++GO:0005886///plasma membrane+++GO:0005887///integral component of plasma membrane+++GO:0016020///membrane+++GO:0016021///integral component of membrane+++GO:0043231///intracellular membrane-bounded organelle+++GO:0098685///Schaffer collateral - CA1 synapse+++GO:0098794///posts…	cellular_component	cell+++organelle+++cell part+++membrane+++membrane part+++synapse+++synapse part
11569	'Aebp2'	mRNA	GO:0005634///nucleus+++GO:0005654///nucleoplasm+++GO:0035098///ESC/E(Z) complex	cellular_component	organelle+++cell part+++cell+++membrane-enclosed lumen+++organelle part+++protein-containing complex
11624	'Ahrr'	mRNA	GO:0005634///nucleus+++GO:0005654///nucleoplasm+++GO:0005737///cytoplasm+++GO:0005829///cytosol	cellular_component	organelle+++cell part+++cell+++membrane-enclosed lumen+++organelle part
11637	'Ak2'	mRNA	GO:0005634///nucleus+++GO:0005737///cytoplasm+++GO:0005739///mitochondrion+++GO:0005743///mitochondrial inner membrane+++GO:0005758///mitochondrial intermembrane space+++GO:0005829///cytosol+++GO:0036126///sperm flagellum+++GO:0097226///sperm mitochondrial sheath	cellular_component	organelle+++cell part+++cell+++membrane+++organelle part+++membrane-enclosed lumen
11733	'Ank1'	mRNA	GO:0005634///nucleus+++GO:0005737///cytoplasm+++GO:0005856///cytoskeleton+++GO:0005886///plasma membrane+++GO:0009898///cytoplasmic side of plasma membrane+++GO:0014731///spectrin-associated cytoskeleton+++GO:0016020///membrane+++GO:0016529///sarcoplasmic reticulum+++GO:0030018///Z disc+++GO:0030673///axolemma+++GO:0030863///cortical cytoskeleton+++GO:0031430///M band+++GO:0031672///A band+++GO:0…	cellular_component	organelle+++cell part+++cell+++membrane+++membrane part+++supramolecular complex+++organelle part+++synapse+++synapse part
117591	'Slc2a9'	mRNA	GO:0005635///nuclear envelope+++GO:0005886///plasma membrane+++GO:0005887///integral component of plasma membrane+++GO:0016020///membrane+++GO:0016021///integral component of membrane+++GO:0016323///basolateral plasma membrane+++GO:0016324///apical plasma membrane	cellular_component	organelle+++cell part+++cell+++organelle part+++membrane+++membrane part
117600	'Srgap1'	mRNA	GO:0005737///cytoplasm	cellular_component	cell part+++cell
11771	'Ap2a1'	mRNA	GO:0005886///plasma membrane+++GO:0005905///clathrin-coated pit+++GO:0016020///membrane+++GO:0016323///basolateral plasma membrane+++GO:0016324///apical plasma membrane+++GO:0030117///membrane coat+++GO:0030122///AP-2 adaptor complex+++GO:0030131///clathrin adaptor complex+++GO:0030136///clathrin-coated vesicle+++GO:0030141///secretory granule+++GO:0032433///filopodium tip+++GO:0032991///protein-…	cellular_component	membrane+++cell part+++cell+++membrane part+++protein-containing complex+++organelle+++organelle part
11799	'Birc5'	mRNA	GO:0000228///nuclear chromosome+++GO:0000775///chromosome, centromeric region+++GO:0000776///kinetochore+++GO:0000777///condensed chromosome kinetochore+++GO:0005623///cell+++GO:0005634///nucleus+++GO:0005694///chromosome+++GO:0005737///cytoplasm+++GO:0005814///centriole+++GO:0005819///spindle+++GO:0005829///cytosol+++GO:0005856///cytoskeleton+++GO:0005874///microtubule+++GO:0005876///spindle mic…	cellular_component	membrane-enclosed lumen+++organelle+++cell part+++cell+++organelle part+++protein-containing complex+++supramolecular complex+++membrane+++membrane part
11800	'Api5'	mRNA	GO:0005634///nucleus+++GO:0005681///spliceosomal complex+++GO:0005737///cytoplasm+++GO:0016607///nuclear speck	cellular_component	organelle+++cell part+++cell+++protein-containing complex+++organelle part+++membrane-enclosed lumen
11804	'Aplp2'	mRNA	GO:0005623///cell+++GO:0005634///nucleus+++GO:0005886///plasma membrane+++GO:0016020///membrane+++GO:0016021///integral component of membrane	cellular_component	cell+++organelle+++cell part+++membrane+++membrane part
11863	'Arnt'	mRNA	GO:0005634///nucleus+++GO:0005654///nucleoplasm+++GO:0005667///transcription factor complex+++GO:0005737///cytoplasm+++GO:0016604///nuclear body+++GO:0090575///RNA polymerase II transcription factor complex	cellular_component	organelle+++cell part+++cell+++membrane-enclosed lumen+++organelle part+++protein-containing complex
11938	'Atp2a2'	mRNA	GO:0005623///cell+++GO:0005783///endoplasmic reticulum+++GO:0005789///endoplasmic reticulum membrane+++GO:0012506///vesicle membrane+++GO:0014704///intercalated disc+++GO:0014801///longitudinal sarcoplasmic reticulum+++GO:0016020///membrane+++GO:0016021///integral component of membrane+++GO:0016529///sarcoplasmic reticulum+++GO:0031234///extrinsic component of cytoplasmic side of plasma membrane+…	cellular_component	cell+++organelle+++cell part+++membrane+++membrane part+++organelle part+++cell junction+++protein-containing complex+++synapse
11941	'Atp2b2'	mRNA	GO:0005623///cell+++GO:0005737///cytoplasm+++GO:0005783///endoplasmic reticulum+++GO:0005886///plasma membrane+++GO:0005929///cilium+++GO:0016020///membrane+++GO:0016021///integral component of membrane+++GO:0016324///apical plasma membrane+++GO:0030054///cell junction+++GO:0030425///dendrite+++GO:0032809///neuronal cell body membrane+++GO:0043025///neuronal cell body+++GO:0043231///intracellular…	cellular_component	cell+++cell part+++organelle+++membrane+++membrane part+++cell junction+++synapse+++synapse part+++organelle part
11980	'Atp8a1'	mRNA	GO:0005783///endoplasmic reticulum+++GO:0005794///Golgi apparatus+++GO:0005802///trans-Golgi network+++GO:0005886///plasma membrane+++GO:0016020///membrane+++GO:0016021///integral component of membrane+++GO:0030285///integral component of synaptic vesicle membrane+++GO:0031410///cytoplasmic vesicle+++GO:0042584///chromaffin granule membrane+++GO:0043231///intracellular membrane-bounded organelle	cellular_component	organelle+++cell part+++cell+++organelle part+++membrane+++membrane part+++synapse+++synapse part
12005	'Axin1'	mRNA	GO:0005634///nucleus+++GO:0005737///cytoplasm+++GO:0005794///Golgi apparatus+++GO:0005829///cytosol+++GO:0005881///cytoplasmic microtubule+++GO:0005886///plasma membrane+++GO:0005938///cell cortex+++GO:0014069///postsynaptic density+++GO:0016020///membrane+++GO:0016328///lateral plasma membrane+++GO:0030877///beta-catenin destruction complex+++GO:0031410///cytoplasmic vesicle+++GO:0032991///prote…	cellular_component	organelle+++cell part+++cell+++supramolecular complex+++organelle part+++membrane+++synapse+++synapse part+++membrane part+++protein-containing complex
12017	'Bag1'	mRNA	GO:0005634///nucleus+++GO:0005737///cytoplasm+++GO:0005739///mitochondrion+++GO:0005829///cytosol+++GO:0048471///perinuclear region of cytoplasm	cellular_component	organelle+++cell part+++cell
12033	'Bcap29'	mRNA	GO:0005783///endoplasmic reticulum+++GO:0005789///endoplasmic reticulum membrane+++GO:0005887///integral component of plasma membrane+++GO:0016020///membrane+++GO:0016021///integral component of membrane	cellular_component	organelle+++cell part+++cell+++membrane+++membrane part+++organelle part
12035	'Bcat1'	mRNA	GO:0005737///cytoplasm+++GO:0005739///mitochondrion+++GO:0005829///cytosol	cellular_component	cell part+++cell+++organelle
12156	'Bmp2'	mRNA	GO:0005576///extracellular region+++GO:0005615///extracellular space+++GO:0005634///nucleus+++GO:0005737///cytoplasm+++GO:0009986///cell surface+++GO:0031982///vesicle+++GO:0032991///protein-containing complex+++GO:0043231///intracellular membrane-bounded organelle+++GO:0070724///BMP receptor complex	cellular_component	extracellular region+++extracellular region part+++organelle+++cell part+++cell+++protein-containing complex+++membrane+++membrane part
12193	'Zfp36l2'	mRNA	GO:0000126///transcription factor TFIIIB complex+++GO:0005634///nucleus+++GO:0005737///cytoplasm	cellular_component	organelle+++cell part+++protein-containing complex+++cell+++organelle part
12212	'Chic1'	mRNA	GO:0005886///plasma membrane+++GO:0016020///membrane+++GO:0016021///integral component of membrane+++GO:0031410///cytoplasmic vesicle	cellular_component	membrane+++cell part+++cell+++membrane part+++organelle
12217	'Bsn'	mRNA	GO:0005737///cytoplasm+++GO:0005798///Golgi-associated vesicle+++GO:0005802///trans-Golgi network+++GO:0005856///cytoskeleton+++GO:0008021///synaptic vesicle+++GO:0009986///cell surface+++GO:0014069///postsynaptic density+++GO:0016020///membrane+++GO:0016021///integral component of membrane+++GO:0019898///extrinsic component of membrane+++GO:0030054///cell junction+++GO:0030424///axon+++GO:003042…	cellular_component	cell part+++cell+++organelle+++organelle part+++synapse+++synapse part+++membrane+++membrane part+++cell junction
12234	'Btrc'	mRNA	GO:0005634///nucleus+++GO:0005737///cytoplasm+++GO:0005829///cytosol+++GO:0019005///SCF ubiquitin ligase complex	cellular_component	organelle+++cell part+++cell+++protein-containing complex
12286	'Cacna1a'	mRNA	GO:0005623///cell+++GO:0005634///nucleus+++GO:0005737///cytoplasm+++GO:0005886///plasma membrane+++GO:0005891///voltage-gated calcium channel complex+++GO:0016020///membrane+++GO:0016021///integral component of membrane+++GO:0030425///dendrite+++GO:0032991///protein-containing complex+++GO:0042995///cell projection+++GO:0043025///neuronal cell body+++GO:0043204///perikaryon+++GO:0098978///glutama…	cellular_component	cell+++organelle+++cell part+++membrane+++membrane part+++protein-containing complex+++synapse+++synapse part
12287	'Cacna1b'	mRNA	GO:0005886///plasma membrane+++GO:0005891///voltage-gated calcium channel complex+++GO:0016020///membrane+++GO:0016021///integral component of membrane+++GO:0030425///dendrite+++GO:0032991///protein-containing complex+++GO:0043005///neuron projection+++GO:0043025///neuronal cell body+++GO:0043198///dendritic shaft+++GO:0043679///axon terminus+++GO:0098685///Schaffer collateral - CA1 synapse+++GO:…	cellular_component	membrane+++cell part+++cell+++membrane part+++protein-containing complex+++synapse+++synapse part
12288	'Cacna1c'	mRNA	GO:0002095///caveolar macromolecular signaling complex+++GO:0005623///cell+++GO:0005737///cytoplasm+++GO:0005886///plasma membrane+++GO:0005887///integral component of plasma membrane+++GO:0005891///voltage-gated calcium channel complex+++GO:0009986///cell surface+++GO:0014069///postsynaptic density+++GO:0016020///membrane+++GO:0016021///integral component of membrane+++GO:0030018///Z disc+++GO:0…	cellular_component	membrane+++cell part+++membrane part+++protein-containing complex+++cell+++organelle+++synapse+++synapse part+++supramolecular complex+++organelle part+++cell junction
12311	'Calcr'	mRNA	GO:0001669///acrosomal vesicle+++GO:0005623///cell+++GO:0005886///plasma membrane+++GO:0005929///cilium+++GO:0016020///membrane+++GO:0016021///integral component of membrane+++GO:0030424///axon+++GO:0043005///neuron projection+++GO:0043025///neuronal cell body+++GO:0150056///amylin receptor complex 1+++GO:0150057///amylin receptor complex 2+++GO:0150058///amylin receptor complex 3	cellular_component	organelle+++cell part+++cell+++membrane+++membrane part+++protein-containing complex
12325	'Camk2g'	mRNA	GO:0005737///cytoplasm+++GO:0005954///calcium- and calmodulin-dependent protein kinase complex+++GO:0014069///postsynaptic density+++GO:0016020///membrane+++GO:0016529///sarcoplasmic reticulum+++GO:0033017///sarcoplasmic reticulum membrane+++GO:0043005///neuron projection	cellular_component	cell part+++cell+++protein-containing complex+++organelle+++synapse+++synapse part+++membrane+++membrane part+++organelle part
12393	'Runx2'	mRNA	GO:0000790///nuclear chromatin+++GO:0005634///nucleus+++GO:0005654///nucleoplasm+++GO:0005667///transcription factor complex+++GO:0005737///cytoplasm+++GO:0005829///cytosol+++GO:0032991///protein-containing complex	cellular_component	membrane-enclosed lumen+++organelle+++cell part+++cell+++organelle part+++protein-containing complex
12395	'Runx1t1'	mRNA	GO:0005634///nucleus+++GO:0005654///nucleoplasm+++GO:0016020///membrane+++GO:0016021///integral component of membrane+++GO:0016363///nuclear matrix+++GO:0017053///transcriptional repressor complex	cellular_component	organelle+++cell part+++cell+++membrane-enclosed lumen+++organelle part+++membrane+++membrane part+++protein-containing complex
12405	'Cbln2'	mRNA	GO:0005576///extracellular region+++GO:0005615///extracellular space+++GO:0098978///glutamatergic synapse	cellular_component	extracellular region+++extracellular region part+++synapse
12419	'Cbx5'	mRNA	GO:0000118///histone deacetylase complex+++GO:0000775///chromosome, centromeric region+++GO:0000776///kinetochore+++GO:0000784///nuclear chromosome, telomeric region+++GO:0000792///heterochromatin+++GO:0005634///nucleus+++GO:0005654///nucleoplasm+++GO:0005694///chromosome+++GO:0005720///nuclear heterochromatin+++GO:0005721///pericentric heterochromatin+++GO:0005730///nucleolus+++GO:0010369///chro…	cellular_component	membrane-enclosed lumen+++organelle+++cell part+++protein-containing complex+++cell+++organelle part
12455	'Ccnt1'	mRNA	GO:0005634///nucleus+++GO:0005654///nucleoplasm+++GO:0005730///nucleolus+++GO:0008024///cyclin/CDK positive transcription elongation factor complex+++GO:0042025///host cell nucleus	cellular_component	organelle+++cell part+++cell+++membrane-enclosed lumen+++organelle part+++protein-containing complex+++other organism part+++other organism
12483	'Cd22'	mRNA	GO:0005769///early endosome+++GO:0005886///plasma membrane+++GO:0005887///integral component of plasma membrane+++GO:0009897///external side of plasma membrane+++GO:0009986///cell surface+++GO:0016020///membrane+++GO:0016021///integral component of membrane+++GO:0032809///neuronal cell body membrane+++GO:0055037///recycling endosome	cellular_component	organelle+++cell part+++cell+++membrane+++membrane part
12499	'Entpd5'	mRNA	GO:0005576///extracellular region+++GO:0005783///endoplasmic reticulum+++GO:0016020///membrane+++GO:0016021///integral component of membrane	cellular_component	extracellular region+++organelle+++cell part+++cell+++membrane+++membrane part
12511	'Cd6'	mRNA	GO:0001772///immunological synapse+++GO:0005886///plasma membrane+++GO:0016020///membrane+++GO:0016021///integral component of membrane+++GO:0031226///intrinsic component of plasma membrane+++GO:0042101///T cell receptor complex+++GO:0044214///spanning component of plasma membrane	cellular_component	membrane+++cell part+++membrane part+++cell+++protein-containing complex
12550	'Cdh1'	mRNA	GO:0005737///cytoplasm+++GO:0005768///endosome+++GO:0005794///Golgi apparatus+++GO:0005802///trans-Golgi network+++GO:0005886///plasma membrane+++GO:0005911///cell-cell junction+++GO:0005912///adherens junction+++GO:0009898///cytoplasmic side of plasma membrane+++GO:0009986///cell surface+++GO:0015629///actin cytoskeleton+++GO:0016020///membrane+++GO:0016021///integral component of membrane+++GO:…	cellular_component	cell part+++cell+++organelle+++organelle part+++membrane+++cell junction+++membrane part+++protein-containing complex+++synapse+++synapse part
12554	'Cdh13'	mRNA	GO:0005615///extracellular space+++GO:0005737///cytoplasm+++GO:0005886///plasma membrane+++GO:0005901///caveola+++GO:0005912///adherens junction+++GO:0009897///external side of plasma membrane+++GO:0009986///cell surface+++GO:0016020///membrane+++GO:0016342///catenin complex+++GO:0031225///anchored component of membrane+++GO:0043005///neuron projection+++GO:0045202///synapse+++GO:0048471///perinu…	cellular_component	extracellular region part+++extracellular region+++cell part+++cell+++membrane+++membrane part+++cell junction+++protein-containing complex+++synapse
12569	'Cdk5r1'	mRNA	GO:0005634///nucleus+++GO:0005654///nucleoplasm+++GO:0005737///cytoplasm+++GO:0005829///cytosol+++GO:0005886///plasma membrane+++GO:0014069///postsynaptic density+++GO:0016020///membrane+++GO:0016533///protein kinase 5 complex+++GO:0030424///axon+++GO:0030425///dendrite+++GO:0030426///growth cone+++GO:0031594///neuromuscular junction+++GO:0042995///cell projection+++GO:0043005///neuron projection…	cellular_component	organelle+++cell part+++cell+++membrane-enclosed lumen+++organelle part+++membrane+++synapse+++synapse part+++protein-containing complex+++supramolecular complex
12570	'Cdk5r2'	mRNA	GO:0005737///cytoplasm+++GO:0005886///plasma membrane+++GO:0016020///membrane+++GO:0016533///protein kinase 5 complex+++GO:0030426///growth cone+++GO:0043005///neuron projection	cellular_component	cell part+++cell+++membrane+++protein-containing complex
12571	'Cdk6'	mRNA	GO:0000307///cyclin-dependent protein kinase holoenzyme complex+++GO:0001726///ruffle+++GO:0005634///nucleus+++GO:0005654///nucleoplasm+++GO:0005737///cytoplasm+++GO:0005813///centrosome+++GO:0005815///microtubule organizing center+++GO:0005829///cytosol+++GO:0005856///cytoskeleton+++GO:0042995///cell projection+++GO:0097132///cyclin D2-CDK6 complex	cellular_component	cell part+++protein-containing complex+++cell+++organelle+++membrane-enclosed lumen+++organelle part
12575	'Cdkn1a'	mRNA	GO:0000307///cyclin-dependent protein kinase holoenzyme complex+++GO:0005634///nucleus+++GO:0005654///nucleoplasm+++GO:0005730///nucleolus+++GO:0005737///cytoplasm+++GO:0005829///cytosol+++GO:0016604///nuclear body+++GO:0032991///protein-containing complex+++GO:0048471///perinuclear region of cytoplasm+++GO:0070557///PCNA-p21 complex	cellular_component	cell part+++protein-containing complex+++cell+++organelle+++membrane-enclosed lumen+++organelle part
12576	'Cdkn1b'	mRNA	GO:0005634///nucleus+++GO:0005654///nucleoplasm+++GO:0005737///cytoplasm+++GO:0005768///endosome+++GO:0005829///cytosol+++GO:0031464///Cul4A-RING E3 ubiquitin ligase complex+++GO:0032991///protein-containing complex+++GO:0043231///intracellular membrane-bounded organelle	cellular_component	organelle+++cell part+++cell+++membrane-enclosed lumen+++organelle part+++protein-containing complex
12593	'Cdyl'	mRNA	GO:0005634///nucleus+++GO:0005694///chromosome+++GO:0005737///cytoplasm+++GO:0016020///membrane+++GO:0016021///integral component of membrane+++GO:0016607///nuclear speck	cellular_component	organelle+++cell part+++cell+++membrane+++membrane part+++membrane-enclosed lumen+++organelle part
12632	'Cfl2'	mRNA	GO:0005622///intracellular+++GO:0005623///cell+++GO:0005634///nucleus+++GO:0005737///cytoplasm+++GO:0005856///cytoskeleton+++GO:0015629///actin cytoskeleton+++GO:0016363///nuclear matrix+++GO:0030018///Z disc+++GO:0030864///cortical actin cytoskeleton+++GO:0031674///I band	cellular_component	cell part+++cell+++organelle+++membrane-enclosed lumen+++organelle part+++supramolecular complex
12649	'Chek1'	mRNA	GO:0000781///chromosome, telomeric region+++GO:0000785///chromatin+++GO:0000794///condensed nuclear chromosome+++GO:0005634///nucleus+++GO:0005654///nucleoplasm+++GO:0005657///replication fork+++GO:0005737///cytoplasm+++GO:0005813///centrosome+++GO:0005815///microtubule organizing center+++GO:0005856///cytoskeleton+++GO:0032991///protein-containing complex+++GO:0043231///intracellular membrane-bo…	cellular_component	organelle+++cell part+++cell+++organelle part+++membrane-enclosed lumen+++protein-containing complex
12661	'Chl1'	mRNA	GO:0005576///extracellular region+++GO:0005886///plasma membrane+++GO:0016020///membrane+++GO:0016021///integral component of membrane+++GO:0030017///sarcomere+++GO:0030425///dendrite+++GO:0045177///apical part of cell	cellular_component	extracellular region+++membrane+++cell part+++cell+++membrane part+++organelle+++supramolecular complex+++organelle part
12703	'Socs1'	mRNA	GO:0005634///nucleus+++GO:0005654///nucleoplasm+++GO:0005737///cytoplasm+++GO:0005829///cytosol+++GO:0005942///phosphatidylinositol 3-kinase complex+++GO:0031410///cytoplasmic vesicle+++GO:0036464///cytoplasmic ribonucleoprotein granule	cellular_component	organelle+++cell part+++cell+++membrane-enclosed lumen+++organelle part+++membrane+++membrane part+++protein-containing complex
12725	'Clcn3'	mRNA	GO:0005623///cell+++GO:0005765///lysosomal membrane+++GO:0005768///endosome+++GO:0005769///early endosome+++GO:0005770///late endosome+++GO:0005794///Golgi apparatus+++GO:0005886///plasma membrane+++GO:0005887///integral component of plasma membrane+++GO:0008021///synaptic vesicle+++GO:0009897///external side of plasma membrane+++GO:0010008///endosome membrane+++GO:0012506///vesicle membrane+++GO…	cellular_component	cell+++membrane+++organelle+++cell part+++organelle part+++membrane part+++synapse+++synapse part
12738	'Cldn2'	mRNA	GO:0005886///plasma membrane+++GO:0005911///cell-cell junction+++GO:0005923///bicellular tight junction+++GO:0016020///membrane+++GO:0016021///integral component of membrane+++GO:0030054///cell junction	cellular_component	membrane+++cell part+++cell+++cell junction+++membrane part
12757	'Clta'	mRNA	GO:0005737///cytoplasm+++GO:0005819///spindle+++GO:0005856///cytoskeleton+++GO:0005886///plasma membrane+++GO:0005905///clathrin-coated pit+++GO:0016020///membrane+++GO:0030118///clathrin coat+++GO:0030125///clathrin vesicle coat+++GO:0030130///clathrin coat of trans-Golgi network vesicle+++GO:0030132///clathrin coat of coated pit+++GO:0030136///clathrin-coated vesicle+++GO:0030659///cytoplasmic …	cellular_component	cell part+++cell+++organelle+++organelle part+++membrane+++membrane part+++protein-containing complex+++synapse+++synapse part
12797	'Cnn1'	mRNA	GO:0005856///cytoskeleton	cellular_component	organelle+++cell part+++cell
12805	'Cntn1'	mRNA	GO:0005886///plasma membrane+++GO:0016020///membrane+++GO:0016021///integral component of membrane+++GO:0031225///anchored component of membrane+++GO:0043209///myelin sheath+++GO:0045121///membrane raft+++GO:0099025///anchored component of postsynaptic membrane+++GO:0099026///anchored component of presynaptic membrane	cellular_component	membrane+++cell part+++cell+++membrane part+++synapse+++synapse part
12856	'Cox17'	mRNA	GO:0005737///cytoplasm+++GO:0005739///mitochondrion+++GO:0005758///mitochondrial intermembrane space	cellular_component	cell part+++cell+++organelle+++membrane-enclosed lumen+++organelle part
12877	'Cpeb1'	mRNA	GO:0000932///P-body+++GO:0005634///nucleus+++GO:0005654///nucleoplasm+++GO:0005737///cytoplasm+++GO:0005813///centrosome+++GO:0005829///cytosol+++GO:0014069///postsynaptic density+++GO:0016020///membrane+++GO:0030054///cell junction+++GO:0030426///growth cone+++GO:0043005///neuron projection+++GO:0043025///neuronal cell body+++GO:0045202///synapse+++GO:0048471///perinuclear region of cytoplasm+++…	cellular_component	organelle+++cell part+++protein-containing complex+++cell+++membrane-enclosed lumen+++organelle part+++synapse+++synapse part+++membrane+++cell junction
12921	'Crhr1'	mRNA	GO:0005623///cell+++GO:0005768///endosome+++GO:0005771///multivesicular body+++GO:0005802///trans-Golgi network+++GO:0005886///plasma membrane+++GO:0016020///membrane+++GO:0016021///integral component of membrane+++GO:0030425///dendrite+++GO:0031226///intrinsic component of plasma membrane+++GO:0031982///vesicle+++GO:0043005///neuron projection+++GO:0043025///neuronal cell body+++GO:0045177///api…	cellular_component	cell+++organelle+++cell part+++organelle part+++membrane+++membrane part
12951	'Crx'	mRNA	GO:0005634///nucleus+++GO:0005667///transcription factor complex	cellular_component	organelle+++cell part+++cell+++protein-containing complex
13081	'Cyp24a1'	mRNA	GO:0005654///nucleoplasm+++GO:0005739///mitochondrion+++GO:0005886///plasma membrane	cellular_component	membrane-enclosed lumen+++organelle+++cell part+++cell+++organelle part+++membrane
13124	'Cyp8b1'	mRNA	GO:0005783///endoplasmic reticulum+++GO:0005789///endoplasmic reticulum membrane+++GO:0016020///membrane+++GO:0016021///integral component of membrane+++GO:0031090///organelle membrane+++GO:0043231///intracellular membrane-bounded organelle	cellular_component	organelle+++cell part+++cell+++membrane+++membrane part+++organelle part
13132	'Dab2'	mRNA	GO:0001650///fibrillar center+++GO:0005634///nucleus+++GO:0005737///cytoplasm+++GO:0005886///plasma membrane+++GO:0005905///clathrin-coated pit+++GO:0016020///membrane+++GO:0016324///apical plasma membrane+++GO:0030132///clathrin coat of coated pit+++GO:0030136///clathrin-coated vesicle+++GO:0030665///clathrin-coated vesicle membrane+++GO:0031410///cytoplasmic vesicle+++GO:0043231///intracellular…	cellular_component	membrane-enclosed lumen+++organelle+++cell part+++cell+++organelle part+++membrane+++membrane part+++protein-containing complex
13143	'Dapk2'	mRNA	GO:0005634///nucleus+++GO:0005737///cytoplasm+++GO:0005794///Golgi apparatus+++GO:0031410///cytoplasmic vesicle+++GO:0034423///autophagosome lumen+++GO:0043231///intracellular membrane-bounded organelle	cellular_component	organelle+++cell part+++cell+++membrane-enclosed lumen+++organelle part
13199	'Ddn'	mRNA	GO:0005634///nucleus+++GO:0005737///cytoplasm+++GO:0005783///endoplasmic reticulum+++GO:0005789///endoplasmic reticulum membrane+++GO:0005886///plasma membrane+++GO:0016020///membrane+++GO:0030054///cell junction+++GO:0030425///dendrite+++GO:0032591///dendritic spine membrane+++GO:0042995///cell projection+++GO:0043204///perikaryon+++GO:0045202///synapse+++GO:0045211///postsynaptic membrane	cellular_component	organelle+++cell part+++cell+++membrane+++membrane part+++organelle part+++cell junction+++synapse+++synapse part
13205	'Ddx3x'	mRNA	GO:0005634///nucleus+++GO:0005654///nucleoplasm+++GO:0005737///cytoplasm+++GO:0005813///centrosome+++GO:0005829///cytosol+++GO:0005852///eukaryotic translation initiation factor 3 complex+++GO:0005886///plasma membrane+++GO:0010494///cytoplasmic stress granule+++GO:0016020///membrane+++GO:0022627///cytosolic small ribosomal subunit+++GO:0030027///lamellipodium+++GO:0031252///cell leading edge+++G…	cellular_component	organelle+++cell part+++cell+++membrane-enclosed lumen+++organelle part+++protein-containing complex+++membrane
13518	'Dst'	mRNA	GO:0001725///stress fiber+++GO:0005634///nucleus+++GO:0005635///nuclear envelope+++GO:0005737///cytoplasm+++GO:0005783///endoplasmic reticulum+++GO:0005789///endoplasmic reticulum membrane+++GO:0005856///cytoskeleton+++GO:0005874///microtubule+++GO:0005882///intermediate filament+++GO:0005886///plasma membrane+++GO:0005925///focal adhesion+++GO:0005938///cell cortex+++GO:0009898///cytoplasmic sid…	cellular_component	organelle+++cell part+++cell+++organelle part+++membrane+++membrane part+++supramolecular complex+++cell junction+++synapse+++synapse part
13527	'Dtna'	mRNA	GO:0005737///cytoplasm+++GO:0005886///plasma membrane+++GO:0016014///dystrobrevin complex+++GO:0016020///membrane+++GO:0016021///integral component of membrane+++GO:0030054///cell junction+++GO:0030424///axon+++GO:0031234///extrinsic component of cytoplasmic side of plasma membrane+++GO:0032991///protein-containing complex+++GO:0042383///sarcolemma+++GO:0042995///cell projection+++GO:0045202///sy…	cellular_component	cell part+++cell+++membrane+++membrane part+++protein-containing complex+++cell junction+++synapse
13548	'Dyrk1a'	mRNA	GO:0005634///nucleus+++GO:0005737///cytoplasm+++GO:0005856///cytoskeleton+++GO:0005874///microtubule+++GO:0005883///neurofilament+++GO:0005884///actin filament+++GO:0016607///nuclear speck+++GO:0030424///axon+++GO:0030425///dendrite+++GO:1990904///ribonucleoprotein complex	cellular_component	organelle+++cell part+++cell+++supramolecular complex+++organelle part+++membrane-enclosed lumen+++protein-containing complex
13549	'Dyrk1b'	mRNA	GO:0005634///nucleus+++GO:0005654///nucleoplasm	cellular_component	organelle+++cell part+++cell+++membrane-enclosed lumen+++organelle part
13555	'E2f1'	mRNA	GO:0000790///nuclear chromatin+++GO:0005634///nucleus+++GO:0005654///nucleoplasm+++GO:0005667///transcription factor complex+++GO:0005737///cytoplasm+++GO:0005813///centrosome+++GO:0032991///protein-containing complex+++GO:0035189///Rb-E2F complex+++GO:0090575///RNA polymerase II transcription factor complex	cellular_component	membrane-enclosed lumen+++organelle+++cell part+++cell+++organelle part+++protein-containing complex
13593	'Ebf3'	mRNA	GO:0005634///nucleus	cellular_component	organelle+++cell part+++cell
13619	'Phc1'	mRNA	GO:0001739///sex chromatin+++GO:0005634///nucleus+++GO:0005654///nucleoplasm+++GO:0016604///nuclear body+++GO:0031519///PcG protein complex+++GO:0035102///PRC1 complex	cellular_component	membrane-enclosed lumen+++organelle+++cell part+++cell+++organelle part+++protein-containing complex
13649	'Egfr'	mRNA	GO:0000139///Golgi membrane+++GO:0005622///intracellular+++GO:0005634///nucleus+++GO:0005737///cytoplasm+++GO:0005768///endosome+++GO:0005783///endoplasmic reticulum+++GO:0005789///endoplasmic reticulum membrane+++GO:0005794///Golgi apparatus+++GO:0005886///plasma membrane+++GO:0005887///integral component of plasma membrane+++GO:0009925///basal plasma membrane+++GO:0009986///cell surface+++GO:00…	cellular_component	membrane+++organelle+++cell part+++cell+++organelle part+++membrane part+++cell junction+++protein-containing complex+++synapse+++membrane-enclosed lumen
13667	'Eif2b4'	mRNA	GO:0005737///cytoplasm+++GO:0005851///eukaryotic translation initiation factor 2B complex	cellular_component	cell part+++cell+++protein-containing complex
13685	'Eif4ebp1'	mRNA	GO:0005634///nucleus+++GO:0005737///cytoplasm+++GO:0005829///cytosol+++GO:0032991///protein-containing complex+++GO:0098978///glutamatergic synapse+++GO:0099524///postsynaptic cytosol	cellular_component	organelle+++cell part+++cell+++protein-containing complex+++synapse+++synapse part
13711	'Elf5'	mRNA	GO:0005634///nucleus+++GO:0005737///cytoplasm+++GO:0042025///host cell nucleus	cellular_component	organelle+++cell part+++cell+++other organism part+++other organism
13728	'Mark2'	mRNA	GO:0005634///nucleus+++GO:0005654///nucleoplasm+++GO:0005737///cytoplasm+++GO:0005856///cytoskeleton+++GO:0005884///actin filament+++GO:0005886///plasma membrane+++GO:0016020///membrane+++GO:0016328///lateral plasma membrane+++GO:0030425///dendrite+++GO:0042995///cell projection+++GO:0045180///basal cortex+++GO:0097427///microtubule bundle	cellular_component	organelle+++cell part+++cell+++membrane-enclosed lumen+++organelle part+++supramolecular complex+++membrane+++membrane part
13831	'Epc1'	mRNA	GO:0005634///nucleus+++GO:0005654///nucleoplasm+++GO:0016604///nuclear body+++GO:0031965///nuclear membrane+++GO:0032777///Piccolo NuA4 histone acetyltransferase complex+++GO:0035267///NuA4 histone acetyltransferase complex	cellular_component	organelle+++cell part+++cell+++membrane-enclosed lumen+++organelle part+++membrane+++protein-containing complex
13839	'Epha5'	mRNA	GO:0005791///rough endoplasmic reticulum+++GO:0005886///plasma membrane+++GO:0005887///integral component of plasma membrane+++GO:0005912///adherens junction+++GO:0009897///external side of plasma membrane+++GO:0016020///membrane+++GO:0016021///integral component of membrane+++GO:0030424///axon+++GO:0030425///dendrite+++GO:0042995///cell projection+++GO:0043005///neuron projection+++GO:0043025///…	cellular_component	organelle+++cell part+++cell+++membrane+++membrane part+++cell junction+++protein-containing complex
13841	'Epha7'	mRNA	GO:0005886///plasma membrane+++GO:0005887///integral component of plasma membrane+++GO:0016020///membrane+++GO:0016021///integral component of membrane+++GO:0030425///dendrite+++GO:0031594///neuromuscular junction+++GO:0043005///neuron projection+++GO:0043025///neuronal cell body+++GO:0043235///receptor complex+++GO:0045211///postsynaptic membrane+++GO:0098685///Schaffer collateral - CA1 synapse+…	cellular_component	membrane+++cell part+++cell+++membrane part+++synapse+++protein-containing complex+++synapse part+++organelle+++organelle part
13866	'Erbb2'	mRNA	GO:0005634///nucleus+++GO:0005737///cytoplasm+++GO:0005768///endosome+++GO:0005769///early endosome+++GO:0005829///cytosol+++GO:0005886///plasma membrane+++GO:0005887///integral component of plasma membrane+++GO:0005902///microvillus+++GO:0009925///basal plasma membrane+++GO:0010008///endosome membrane+++GO:0016020///membrane+++GO:0016021///integral component of membrane+++GO:0016323///basolatera…	cellular_component	organelle+++cell part+++cell+++membrane+++membrane part+++organelle part+++protein-containing complex+++synapse+++synapse part
14011	'Etv6'	mRNA	GO:0005634///nucleus+++GO:0005730///nucleolus+++GO:0005829///cytosol+++GO:0042025///host cell nucleus	cellular_component	organelle+++cell part+++cell+++membrane-enclosed lumen+++organelle part+++other organism part+++other organism
14012	'Mpzl2'	mRNA	GO:0005886///plasma membrane+++GO:0016020///membrane+++GO:0016021///integral component of membrane	cellular_component	membrane+++cell part+++cell+++membrane part
14029	'Evx2'	mRNA	GO:0005634///nucleus	cellular_component	organelle+++cell part+++cell
140499	'Ube2j2'	mRNA	GO:0000151///ubiquitin ligase complex+++GO:0005634///nucleus+++GO:0005783///endoplasmic reticulum+++GO:0005789///endoplasmic reticulum membrane+++GO:0016020///membrane+++GO:0016021///integral component of membrane	cellular_component	cell part+++protein-containing complex+++cell+++organelle+++membrane+++membrane part+++organelle part
140629	'Ubox5'	mRNA	GO:0005634///nucleus+++GO:0005654///nucleoplasm+++GO:0005925///focal adhesion+++GO:0016604///nuclear body	cellular_component	organelle+++cell part+++cell+++membrane-enclosed lumen+++organelle part+++cell junction
140742	'Sesn1'	mRNA	GO:0001650///fibrillar center+++GO:0005634///nucleus+++GO:0005654///nucleoplasm+++GO:0005737///cytoplasm+++GO:0031932///TORC2 complex+++GO:0061700///GATOR2 complex	cellular_component	membrane-enclosed lumen+++organelle+++cell part+++cell+++organelle part+++protein-containing complex
14176	'Fgf5'	mRNA	GO:0005576///extracellular region	cellular_component	extracellular region
14184	'Fgfr3'	mRNA	GO:0005634///nucleus+++GO:0005737///cytoplasm+++GO:0005764///lysosome+++GO:0005783///endoplasmic reticulum+++GO:0005794///Golgi apparatus+++GO:0005886///plasma membrane+++GO:0005887///integral component of plasma membrane+++GO:0009898///cytoplasmic side of plasma membrane+++GO:0009986///cell surface+++GO:0016020///membrane+++GO:0016021///integral component of membrane+++GO:0030133///transport ves…	cellular_component	organelle+++cell part+++cell+++membrane+++membrane part+++protein-containing complex
14190	'Fgl2'	mRNA	GO:0005576///extracellular region+++GO:0005615///extracellular space+++GO:0062023///collagen-containing extracellular matrix	cellular_component	extracellular region+++extracellular region part
14230	'Fkbp10'	mRNA	GO:0000795///synaptonemal complex+++GO:0005634///nucleus+++GO:0005654///nucleoplasm+++GO:0005694///chromosome+++GO:0005737///cytoplasm+++GO:0005783///endoplasmic reticulum+++GO:0005788///endoplasmic reticulum lumen+++GO:0005829///cytosol+++GO:0016020///membrane	cellular_component	membrane-enclosed lumen+++organelle+++cell part+++cell+++organelle part+++membrane
14241	'Foxl1'	mRNA	GO:0005634///nucleus	cellular_component	organelle+++cell part+++cell
14252	'Flot2'	mRNA	GO:0001931///uropod+++GO:0002080///acrosomal membrane+++GO:0005768///endosome+++GO:0005886///plasma membrane+++GO:0005901///caveola+++GO:0005912///adherens junction+++GO:0016020///membrane+++GO:0016323///basolateral plasma membrane+++GO:0016600///flotillin complex+++GO:0030027///lamellipodium+++GO:0030139///endocytic vesicle+++GO:0030864///cortical actin cytoskeleton+++GO:0031410///cytoplasmic ve…	cellular_component	cell part+++cell+++organelle+++membrane+++organelle part+++membrane part+++cell junction+++protein-containing complex+++synapse+++synapse part
14282	'Fosb'	mRNA	GO:0005634///nucleus+++GO:0005654///nucleoplasm+++GO:0043231///intracellular membrane-bounded organelle	cellular_component	organelle+++cell part+++cell+++membrane-enclosed lumen+++organelle part
142980	'Tlr3'	mRNA	GO:0005622///intracellular+++GO:0005737///cytoplasm+++GO:0005768///endosome+++GO:0005769///early endosome+++GO:0005783///endoplasmic reticulum+++GO:0005789///endoplasmic reticulum membrane+++GO:0005887///integral component of plasma membrane+++GO:0009986///cell surface+++GO:0010008///endosome membrane+++GO:0016020///membrane+++GO:0016021///integral component of membrane	cellular_component	cell part+++cell+++organelle+++membrane+++membrane part+++organelle part
14390	'Gabpa'	mRNA	GO:0000790///nuclear chromatin+++GO:0005634///nucleus+++GO:0005654///nucleoplasm+++GO:0042025///host cell nucleus	cellular_component	membrane-enclosed lumen+++organelle+++cell part+++cell+++organelle part+++other organism part+++other organism
14402	'Gabrb3'	mRNA	GO:0005886///plasma membrane+++GO:0005887///integral component of plasma membrane+++GO:0016020///membrane+++GO:0016021///integral component of membrane+++GO:0030054///cell junction+++GO:0030659///cytoplasmic vesicle membrane+++GO:0031410///cytoplasmic vesicle+++GO:0034707///chloride channel complex+++GO:0043005///neuron projection+++GO:0043195///terminal bouton+++GO:0045202///synapse+++GO:0045211…	cellular_component	membrane+++cell part+++cell+++membrane part+++cell junction+++organelle+++organelle part+++protein-containing complex+++synapse+++synapse part
14411	'Slc6a12'	mRNA	GO:0005623///cell+++GO:0005886///plasma membrane+++GO:0005887///integral component of plasma membrane+++GO:0016020///membrane+++GO:0016021///integral component of membrane+++GO:0043005///neuron projection	cellular_component	cell+++membrane+++cell part+++membrane part
14461	'Gata2'	mRNA	GO:0005623///cell+++GO:0005634///nucleus+++GO:0005654///nucleoplasm+++GO:0005737///cytoplasm+++GO:0032991///protein-containing complex	cellular_component	cell+++organelle+++cell part+++membrane-enclosed lumen+++organelle part+++protein-containing complex
14593	'Ggps1'	mRNA	GO:0005737///cytoplasm+++GO:0005739///mitochondrion	cellular_component	cell part+++cell+++organelle
14602	'Ghrhr'	mRNA	GO:0005623///cell+++GO:0005637///nuclear inner membrane+++GO:0005640///nuclear outer membrane+++GO:0005737///cytoplasm+++GO:0005886///plasma membrane+++GO:0009986///cell surface+++GO:0016020///membrane+++GO:0016021///integral component of membrane+++GO:0016363///nuclear matrix+++GO:0030141///secretory granule+++GO:0042383///sarcolemma	cellular_component	cell+++organelle+++membrane+++cell part+++organelle part+++membrane part+++membrane-enclosed lumen
14620	'Gjb3'	mRNA	GO:0005737///cytoplasm+++GO:0005886///plasma membrane+++GO:0005911///cell-cell junction+++GO:0005921///gap junction+++GO:0005922///connexin complex+++GO:0016020///membrane+++GO:0016021///integral component of membrane+++GO:0030054///cell junction+++GO:0043231///intracellular membrane-bounded organelle	cellular_component	cell part+++cell+++membrane+++cell junction+++membrane part+++protein-containing complex+++organelle
14814	'Grin2d'	mRNA	GO:0005623///cell+++GO:0005886///plasma membrane+++GO:0005887///integral component of plasma membrane+++GO:0016020///membrane+++GO:0016021///integral component of membrane+++GO:0017146///NMDA selective glutamate receptor complex+++GO:0030054///cell junction+++GO:0045202///synapse+++GO:0045211///postsynaptic membrane+++GO:0098686///hippocampal mossy fiber to CA3 synapse+++GO:0098839///postsynaptic…	cellular_component	cell+++membrane+++cell part+++membrane part+++protein-containing complex+++cell junction+++synapse+++synapse part+++organelle+++organelle part
14828	'Hspa5'	mRNA	GO:0005576///extracellular region+++GO:0005634///nucleus+++GO:0005737///cytoplasm+++GO:0005739///mitochondrion+++GO:0005783///endoplasmic reticulum+++GO:0005788///endoplasmic reticulum lumen+++GO:0005789///endoplasmic reticulum membrane+++GO:0005790///smooth endoplasmic reticulum+++GO:0005793///endoplasmic reticulum-Golgi intermediate compartment+++GO:0005829///cytosol+++GO:0005886///plasma membr…	cellular_component	extracellular region+++organelle+++cell part+++cell+++membrane-enclosed lumen+++organelle part+++membrane+++membrane part+++protein-containing complex
14916	'Guca2b'	mRNA	GO:0001750///photoreceptor outer segment+++GO:0005576///extracellular region	cellular_component	organelle+++cell part+++cell+++organelle part+++extracellular region
15110	'Hand1'	mRNA	GO:0005634///nucleus+++GO:0005654///nucleoplasm+++GO:0005730///nucleolus+++GO:0005737///cytoplasm+++GO:0090575///RNA polymerase II transcription factor complex	cellular_component	organelle+++cell part+++cell+++membrane-enclosed lumen+++organelle part+++protein-containing complex
15166	'Hcn2'	mRNA	GO:0005737///cytoplasm+++GO:0005886///plasma membrane+++GO:0005887///integral component of plasma membrane+++GO:0016020///membrane+++GO:0016021///integral component of membrane+++GO:0030424///axon+++GO:0032590///dendrite membrane+++GO:0036477///somatodendritic compartment+++GO:0043025///neuronal cell body+++GO:0043198///dendritic shaft+++GO:0045202///synapse+++GO:0098855///HCN channel complex	cellular_component	cell part+++cell+++membrane+++membrane part+++synapse+++protein-containing complex
15206	'Hes2'	mRNA	GO:0005634///nucleus	cellular_component	organelle+++cell part+++cell
15227	'Foxf1'	mRNA	GO:0005634///nucleus+++GO:0016020///membrane+++GO:0016021///integral component of membrane	cellular_component	organelle+++cell part+++cell+++membrane+++membrane part
15229	'Foxd1'	mRNA	GO:0005634///nucleus	cellular_component	organelle+++cell part+++cell
15258	'Hipk2'	mRNA	GO:0005634///nucleus+++GO:0005737///cytoplasm+++GO:0016604///nuclear body+++GO:0016605///PML body+++GO:0090575///RNA polymerase II transcription factor complex	cellular_component	organelle+++cell part+++cell+++membrane-enclosed lumen+++organelle part+++protein-containing complex
15357	'Hmgcr'	mRNA	GO:0005778///peroxisomal membrane+++GO:0005783///endoplasmic reticulum+++GO:0005789///endoplasmic reticulum membrane+++GO:0016020///membrane+++GO:0016021///integral component of membrane+++GO:0043231///intracellular membrane-bounded organelle	cellular_component	membrane+++organelle+++cell part+++cell+++organelle part+++membrane part
15382	'Hnrnpa1'	mRNA	GO:0005634///nucleus+++GO:0005654///nucleoplasm+++GO:0005681///spliceosomal complex+++GO:0005737///cytoplasm+++GO:0071013///catalytic step 2 spliceosome+++GO:1990904///ribonucleoprotein complex	cellular_component	organelle+++cell part+++cell+++membrane-enclosed lumen+++organelle part+++protein-containing complex
15384	'Hnrnpab'	mRNA	GO:0005634///nucleus+++GO:0005654///nucleoplasm+++GO:0005737///cytoplasm+++GO:0090575///RNA polymerase II transcription factor complex+++GO:0099523///presynaptic cytosol+++GO:1990904///ribonucleoprotein complex	cellular_component	organelle+++cell part+++cell+++membrane-enclosed lumen+++organelle part+++protein-containing complex+++synapse+++synapse part
15405	'Hoxa9'	mRNA	GO:0005634///nucleus+++GO:0005654///nucleoplasm+++GO:0005667///transcription factor complex+++GO:0005737///cytoplasm	cellular_component	organelle+++cell part+++cell+++membrane-enclosed lumen+++organelle part+++protein-containing complex
15434	'Hoxd3'	mRNA	GO:0005634///nucleus+++GO:0005654///nucleoplasm+++GO:0016235///aggresome+++GO:0016604///nuclear body	cellular_component	organelle+++cell part+++cell+++membrane-enclosed lumen+++organelle part
15560	'Htr2c'	mRNA	GO:0005623///cell+++GO:0005886///plasma membrane+++GO:0005887///integral component of plasma membrane+++GO:0009897///external side of plasma membrane+++GO:0009986///cell surface+++GO:0016020///membrane+++GO:0016021///integral component of membrane+++GO:0030425///dendrite+++GO:0045202///synapse	cellular_component	cell+++membrane+++cell part+++membrane part+++synapse
15568	'Elavl1'	mRNA	GO:0005634///nucleus+++GO:0005654///nucleoplasm+++GO:0005737///cytoplasm+++GO:0005783///endoplasmic reticulum+++GO:0005829///cytosol+++GO:0010494///cytoplasmic stress granule+++GO:0098794///postsynapse+++GO:0098978///glutamatergic synapse+++GO:1990904///ribonucleoprotein complex	cellular_component	organelle+++cell part+++cell+++membrane-enclosed lumen+++organelle part+++protein-containing complex+++synapse+++synapse part
15574	'Hus1'	mRNA	GO:0005634///nucleus+++GO:0005730///nucleolus+++GO:0005737///cytoplasm+++GO:0030896///checkpoint clamp complex+++GO:0035861///site of double-strand break	cellular_component	organelle+++cell part+++cell+++membrane-enclosed lumen+++organelle part+++protein-containing complex
15894	'Icam1'	mRNA	GO:0001772///immunological synapse+++GO:0005615///extracellular space+++GO:0005623///cell+++GO:0005886///plasma membrane+++GO:0005887///integral component of plasma membrane+++GO:0009897///external side of plasma membrane+++GO:0009986///cell surface+++GO:0016020///membrane+++GO:0016021///integral component of membrane+++GO:0045121///membrane raft+++GO:0070062///extracellular exosome	cellular_component	membrane+++cell part+++membrane part+++cell+++extracellular region part+++extracellular region+++organelle
16169	'Il15ra'	mRNA	GO:0005576///extracellular region+++GO:0005615///extracellular space+++GO:0005634///nucleus+++GO:0005886///plasma membrane+++GO:0009986///cell surface+++GO:0016020///membrane+++GO:0016021///integral component of membrane+++GO:0031410///cytoplasmic vesicle+++GO:0031965///nuclear membrane	cellular_component	extracellular region+++extracellular region part+++organelle+++cell part+++cell+++membrane+++membrane part+++organelle part
16175	'Il1a'	mRNA	GO:0005576///extracellular region+++GO:0005615///extracellular space+++GO:0005737///cytoplasm+++GO:0005829///cytosol+++GO:0005886///plasma membrane+++GO:0009986///cell surface	cellular_component	extracellular region+++extracellular region part+++cell part+++cell+++membrane
16362	'Irf1'	mRNA	GO:0000790///nuclear chromatin+++GO:0005634///nucleus+++GO:0005737///cytoplasm	cellular_component	membrane-enclosed lumen+++organelle+++cell part+++cell+++organelle part
16365	'Acod1'	mRNA	GO:0005739///mitochondrion	cellular_component	organelle+++cell part+++cell
16402	'Itga5'	mRNA	GO:0005737///cytoplasm+++GO:0005783///endoplasmic reticulum+++GO:0005794///Golgi apparatus+++GO:0005886///plasma membrane+++GO:0005911///cell-cell junction+++GO:0005925///focal adhesion+++GO:0008305///integrin complex+++GO:0009897///external side of plasma membrane+++GO:0009986///cell surface+++GO:0016020///membrane+++GO:0016021///integral component of membrane+++GO:0030054///cell junction+++GO:0…	cellular_component	cell part+++cell+++organelle+++membrane+++cell junction+++membrane part+++protein-containing complex+++synapse
16408	'Itgal'	mRNA	GO:0001772///immunological synapse+++GO:0005886///plasma membrane+++GO:0005911///cell-cell junction+++GO:0008305///integrin complex+++GO:0009897///external side of plasma membrane+++GO:0009986///cell surface+++GO:0016020///membrane+++GO:0016021///integral component of membrane+++GO:0034687///integrin alphaL-beta2 complex	cellular_component	membrane+++cell part+++membrane part+++cell+++cell junction+++protein-containing complex
16410	'Itgav'	mRNA	GO:0005623///cell+++GO:0005634///nucleus+++GO:0005829///cytosol+++GO:0005886///plasma membrane+++GO:0005925///focal adhesion+++GO:0008305///integrin complex+++GO:0009897///external side of plasma membrane+++GO:0009986///cell surface+++GO:0016020///membrane+++GO:0016021///integral component of membrane+++GO:0030054///cell junction+++GO:0031258///lamellipodium membrane+++GO:0031527///filopodium mem…	cellular_component	cell+++organelle+++cell part+++membrane+++cell junction+++membrane part+++protein-containing complex
16519	'Kcnj3'	mRNA	GO:0005886///plasma membrane+++GO:0008076///voltage-gated potassium channel complex+++GO:0009897///external side of plasma membrane+++GO:0009986///cell surface+++GO:0016020///membrane+++GO:0016021///integral component of membrane+++GO:0030315///T-tubule+++GO:0098688///parallel fiber to Purkinje cell synapse+++GO:0099056///integral component of presynaptic membrane	cellular_component	membrane+++cell part+++cell+++membrane part+++protein-containing complex+++synapse+++synapse part
16524	'Kcnj9'	mRNA	GO:0005886///plasma membrane+++GO:0016020///membrane+++GO:0016021///integral component of membrane+++GO:0098688///parallel fiber to Purkinje cell synapse+++GO:0099056///integral component of presynaptic membrane	cellular_component	membrane+++cell part+++cell+++membrane part+++synapse+++synapse part
16536	'Kcnq2'	mRNA	GO:0005886///plasma membrane+++GO:0005887///integral component of plasma membrane+++GO:0008076///voltage-gated potassium channel complex+++GO:0009986///cell surface+++GO:0016020///membrane+++GO:0016021///integral component of membrane+++GO:0032991///protein-containing complex+++GO:0033268///node of Ranvier+++GO:0043194///axon initial segment	cellular_component	membrane+++cell part+++cell+++membrane part+++protein-containing complex
16538	'Kcns1'	mRNA	GO:0005886///plasma membrane+++GO:0008076///voltage-gated potassium channel complex+++GO:0016020///membrane+++GO:0016021///integral component of membrane+++GO:0048471///perinuclear region of cytoplasm	cellular_component	membrane+++cell part+++cell+++membrane part+++protein-containing complex
16554	'Kif13b'	mRNA	GO:0005623///cell+++GO:0005737///cytoplasm+++GO:0005829///cytosol+++GO:0005871///kinesin complex+++GO:0005874///microtubule+++GO:0005902///microvillus+++GO:0030424///axon+++GO:0033270///paranode region of axon	cellular_component	cell+++cell part+++organelle+++protein-containing complex+++organelle part+++supramolecular complex
16560	'Kif1a'	mRNA	GO:0005737///cytoplasm+++GO:0005829///cytosol+++GO:0005856///cytoskeleton+++GO:0005871///kinesin complex+++GO:0005874///microtubule+++GO:0008021///synaptic vesicle+++GO:0016020///membrane+++GO:0030424///axon+++GO:0030425///dendrite+++GO:0031410///cytoplasmic vesicle+++GO:0032991///protein-containing complex+++GO:0042995///cell projection+++GO:0043005///neuron projection+++GO:0043025///neuronal ce…	cellular_component	cell part+++cell+++organelle+++protein-containing complex+++organelle part+++supramolecular complex+++synapse+++synapse part+++membrane+++membrane part
16565	'Kif21b'	mRNA	GO:0005737///cytoplasm+++GO:0005856///cytoskeleton+++GO:0005871///kinesin complex+++GO:0005874///microtubule+++GO:0030424///axon+++GO:0030425///dendrite+++GO:0030426///growth cone+++GO:0031410///cytoplasmic vesicle+++GO:0042995///cell projection	cellular_component	cell part+++cell+++organelle+++protein-containing complex+++organelle part+++supramolecular complex
16570	'Kif3c'	mRNA	GO:0005737///cytoplasm+++GO:0005829///cytosol+++GO:0005856///cytoskeleton+++GO:0005871///kinesin complex+++GO:0005874///microtubule+++GO:0008021///synaptic vesicle+++GO:0016020///membrane+++GO:0030424///axon+++GO:0030425///dendrite+++GO:0030426///growth cone+++GO:0035371///microtubule plus-end+++GO:0043025///neuronal cell body+++GO:0071598///neuronal ribonucleoprotein granule	cellular_component	cell part+++cell+++organelle+++protein-containing complex+++organelle part+++supramolecular complex+++synapse+++synapse part+++membrane
16593	'Klc1'	mRNA	GO:0005737///cytoplasm+++GO:0005829///cytosol+++GO:0005856///cytoskeleton+++GO:0005871///kinesin complex+++GO:0005874///microtubule+++GO:0016020///membrane+++GO:0030424///axon+++GO:0030426///growth cone+++GO:0031410///cytoplasmic vesicle+++GO:0031982///vesicle+++GO:0035253///ciliary rootlet+++GO:0042995///cell projection+++GO:0043005///neuron projection+++GO:0043025///neuronal cell body+++GO:0043…	cellular_component	cell part+++cell+++organelle+++protein-containing complex+++organelle part+++supramolecular complex+++membrane
16650	'Kpna6'	mRNA	GO:0005634///nucleus+++GO:0005643///nuclear pore+++GO:0005654///nucleoplasm+++GO:0005737///cytoplasm+++GO:0005829///cytosol+++GO:0042025///host cell nucleus+++GO:0043657///host cell	cellular_component	organelle+++cell part+++cell+++protein-containing complex+++organelle part+++membrane-enclosed lumen+++other organism part+++other organism
16772	'Lama1'	mRNA	GO:0005576///extracellular region+++GO:0005604///basement membrane+++GO:0005606///laminin-1 complex+++GO:0005608///laminin-3 complex+++GO:0005615///extracellular space+++GO:0005911///cell-cell junction+++GO:0016020///membrane+++GO:0031012///extracellular matrix+++GO:0043256///laminin complex+++GO:0062023///collagen-containing extracellular matrix	cellular_component	extracellular region+++extracellular region part+++protein-containing complex+++cell junction+++membrane
16776	'Lama5'	mRNA	GO:0005576///extracellular region+++GO:0005604///basement membrane+++GO:0005610///laminin-5 complex+++GO:0005615///extracellular space+++GO:0031012///extracellular matrix+++GO:0031594///neuromuscular junction+++GO:0043083///synaptic cleft+++GO:0043259///laminin-10 complex+++GO:0062023///collagen-containing extracellular matrix	cellular_component	extracellular region+++extracellular region part+++protein-containing complex+++synapse+++synapse part
16835	'Ldlr'	mRNA	GO:0005615///extracellular space+++GO:0005623///cell+++GO:0005764///lysosome+++GO:0005768///endosome+++GO:0005769///early endosome+++GO:0005770///late endosome+++GO:0005794///Golgi apparatus+++GO:0005886///plasma membrane+++GO:0005901///caveola+++GO:0005905///clathrin-coated pit+++GO:0009897///external side of plasma membrane+++GO:0009986///cell surface+++GO:0016020///membrane+++GO:0016021///inte…	cellular_component	extracellular region part+++extracellular region+++cell+++organelle+++cell part+++membrane+++membrane part+++protein-containing complex+++organelle part
16871	'Lhx3'	mRNA	GO:0005622///intracellular+++GO:0005634///nucleus+++GO:0005654///nucleoplasm+++GO:0005667///transcription factor complex	cellular_component	cell part+++cell+++organelle+++membrane-enclosed lumen+++organelle part+++protein-containing complex
16878	'Lif'	mRNA	GO:0005576///extracellular region+++GO:0005615///extracellular space+++GO:0005829///cytosol	cellular_component	extracellular region+++extracellular region part+++cell part+++cell
16886	'Limk2'	mRNA	GO:0005634///nucleus+++GO:0005737///cytoplasm+++GO:0005801///cis-Golgi network+++GO:0072686///mitotic spindle	cellular_component	organelle+++cell part+++cell+++organelle part
16994	'Ltb'	mRNA	GO:0005615///extracellular space+++GO:0005886///plasma membrane+++GO:0016020///membrane+++GO:0016021///integral component of membrane	cellular_component	extracellular region part+++extracellular region+++membrane+++cell part+++cell+++membrane part
17000	'Ltbr'	mRNA	GO:0005794///Golgi apparatus+++GO:0005886///plasma membrane+++GO:0016020///membrane+++GO:0016021///integral component of membrane	cellular_component	organelle+++cell part+++cell+++membrane+++membrane part
17075	'Epcam'	mRNA	GO:0005886///plasma membrane+++GO:0005923///bicellular tight junction+++GO:0009986///cell surface+++GO:0016020///membrane+++GO:0016021///integral component of membrane+++GO:0016323///basolateral plasma membrane+++GO:0016324///apical plasma membrane+++GO:0016328///lateral plasma membrane+++GO:0030054///cell junction	cellular_component	membrane+++cell part+++cell+++cell junction+++membrane part
170768	'Pfkfb3'	mRNA	GO:0005654///nucleoplasm+++GO:0005829///cytosol	cellular_component	membrane-enclosed lumen+++organelle+++cell part+++cell+++organelle part
17079	'Cd180'	mRNA	GO:0005615///extracellular space+++GO:0005886///plasma membrane+++GO:0016020///membrane+++GO:0016021///integral component of membrane+++GO:0031012///extracellular matrix	cellular_component	extracellular region part+++extracellular region+++membrane+++cell part+++cell+++membrane part
170822	'Usp33'	mRNA	GO:0005654///nucleoplasm+++GO:0005737///cytoplasm+++GO:0005794///Golgi apparatus+++GO:0005813///centrosome+++GO:0005815///microtubule organizing center+++GO:0005856///cytoskeleton+++GO:0005925///focal adhesion+++GO:0044297///cell body+++GO:0048471///perinuclear region of cytoplasm	cellular_component	membrane-enclosed lumen+++organelle+++cell part+++cell+++organelle part+++cell junction
17113	'M6pr'	mRNA	GO:0005764///lysosome+++GO:0005765///lysosomal membrane+++GO:0005768///endosome+++GO:0005770///late endosome+++GO:0005794///Golgi apparatus+++GO:0005802///trans-Golgi network+++GO:0016020///membrane+++GO:0016021///integral component of membrane+++GO:0048471///perinuclear region of cytoplasm	cellular_component	organelle+++cell part+++cell+++membrane+++organelle part+++membrane part
171171	'Ntng2'	mRNA	GO:0005886///plasma membrane+++GO:0016020///membrane+++GO:0030424///axon+++GO:0031225///anchored component of membrane+++GO:0045171///intercellular bridge+++GO:0046658///anchored component of plasma membrane+++GO:0090543///Flemming body+++GO:0098685///Schaffer collateral - CA1 synapse+++GO:0098978///glutamatergic synapse+++GO:0099029///anchored component of presynaptic active zone membrane	cellular_component	membrane+++cell part+++cell+++membrane part+++extracellular region part+++extracellular region+++synapse+++synapse part
17118	'Marcks'	mRNA	GO:0005737///cytoplasm+++GO:0005813///centrosome+++GO:0005856///cytoskeleton+++GO:0005938///cell cortex+++GO:0016020///membrane+++GO:0032432///actin filament bundle+++GO:0042585///germinal vesicle	cellular_component	cell part+++cell+++organelle+++organelle part+++membrane
17126	'Smad2'	mRNA	GO:0000790///nuclear chromatin+++GO:0005622///intracellular+++GO:0005634///nucleus+++GO:0005654///nucleoplasm+++GO:0005667///transcription factor complex+++GO:0005737///cytoplasm+++GO:0016020///membrane+++GO:0016021///integral component of membrane+++GO:0032444///activin responsive factor complex+++GO:0032991///protein-containing complex+++GO:0071141///SMAD protein complex+++GO:0071144///heterome…	cellular_component	membrane-enclosed lumen+++organelle+++cell part+++cell+++organelle part+++protein-containing complex+++membrane+++membrane part
17130	'Smad6'	mRNA	GO:0005622///intracellular+++GO:0005634///nucleus+++GO:0005654///nucleoplasm+++GO:0005667///transcription factor complex+++GO:0005737///cytoplasm+++GO:0005794///Golgi apparatus+++GO:0005829///cytosol+++GO:0016604///nuclear body+++GO:0032991///protein-containing complex	cellular_component	cell part+++cell+++organelle+++membrane-enclosed lumen+++organelle part+++protein-containing complex
171486	'Cd99l2'	mRNA	GO:0005886///plasma membrane+++GO:0005912///adherens junction+++GO:0009986///cell surface+++GO:0016020///membrane+++GO:0016021///integral component of membrane+++GO:0030054///cell junction	cellular_component	membrane+++cell part+++cell+++cell junction+++membrane part
171543	'Bmf'	mRNA	GO:0001669///acrosomal vesicle+++GO:0005737///cytoplasm+++GO:0015629///actin cytoskeleton+++GO:0016459///myosin complex	cellular_component	organelle+++cell part+++cell+++protein-containing complex+++organelle part
17169	'Mark3'	mRNA	GO:0005737///cytoplasm+++GO:0005886///plasma membrane+++GO:0016020///membrane+++GO:0030425///dendrite+++GO:0042995///cell projection	cellular_component	cell part+++cell+++membrane
17181	'Matn2'	mRNA	GO:0005576///extracellular region+++GO:0005604///basement membrane+++GO:0005615///extracellular space+++GO:0031012///extracellular matrix+++GO:0062023///collagen-containing extracellular matrix	cellular_component	extracellular region+++extracellular region part
17207	'Mcf2l'	mRNA	GO:0005737///cytoplasm+++GO:0005886///plasma membrane+++GO:0012505///endomembrane system+++GO:0016020///membrane+++GO:0019898///extrinsic component of membrane+++GO:0030027///lamellipodium+++GO:0031234///extrinsic component of cytoplasmic side of plasma membrane	cellular_component	cell part+++cell+++membrane+++membrane part
17256	'Mea1'	mRNA	GO:0005737///cytoplasm	cellular_component	cell part+++cell
17258	'Mef2a'	mRNA	GO:0000790///nuclear chromatin+++GO:0005634///nucleus+++GO:0005654///nucleoplasm+++GO:0005667///transcription factor complex+++GO:0005829///cytosol	cellular_component	membrane-enclosed lumen+++organelle+++cell part+++cell+++organelle part+++protein-containing complex
17260	'Mef2c'	mRNA	GO:0000790///nuclear chromatin+++GO:0005634///nucleus+++GO:0005654///nucleoplasm+++GO:0005737///cytoplasm+++GO:0005829///cytosol+++GO:0016528///sarcoplasm+++GO:0016607///nuclear speck+++GO:0030017///sarcomere+++GO:0032991///protein-containing complex+++GO:0043231///intracellular membrane-bounded organelle+++GO:0098794///postsynapse	cellular_component	membrane-enclosed lumen+++organelle+++cell part+++cell+++organelle part+++supramolecular complex+++protein-containing complex+++synapse+++synapse part
17283	'Men1'	mRNA	GO:0000784///nuclear chromosome, telomeric region+++GO:0000785///chromatin+++GO:0000790///nuclear chromatin+++GO:0005623///cell+++GO:0005634///nucleus+++GO:0005654///nucleoplasm+++GO:0005737///cytoplasm+++GO:0005829///cytosol+++GO:0016363///nuclear matrix+++GO:0032154///cleavage furrow+++GO:0032991///protein-containing complex+++GO:0035097///histone methyltransferase complex	cellular_component	membrane-enclosed lumen+++organelle+++cell part+++cell+++organelle part+++membrane+++membrane part+++protein-containing complex
17342	'Mitf'	mRNA	GO:0005634///nucleus+++GO:0032991///protein-containing complex	cellular_component	organelle+++cell part+++cell+++protein-containing complex
17355	'Aff1'	mRNA	GO:0005634///nucleus+++GO:0008023///transcription elongation factor complex+++GO:0016020///membrane+++GO:0016021///integral component of membrane+++GO:0032783///ELL-EAF complex	cellular_component	organelle+++cell part+++cell+++membrane-enclosed lumen+++protein-containing complex+++organelle part+++membrane+++membrane part
17356	'Afdn'	mRNA	GO:0005654///nucleoplasm+++GO:0005737///cytoplasm+++GO:0005829///cytosol+++GO:0005886///plasma membrane+++GO:0005911///cell-cell junction+++GO:0005912///adherens junction+++GO:0016607///nuclear speck+++GO:0030054///cell junction+++GO:0030424///axon+++GO:0036477///somatodendritic compartment+++GO:0043296///apical junction complex+++GO:0044291///cell-cell contact zone+++GO:0045177///apical part of …	cellular_component	membrane-enclosed lumen+++organelle+++cell part+++cell+++organelle part+++membrane+++cell junction+++membrane part+++protein-containing complex+++synapse
17436	'Me1'	mRNA	GO:0005737///cytoplasm+++GO:0005739///mitochondrion+++GO:0005829///cytosol	cellular_component	cell part+++cell+++organelle
17535	'Mre11a'	mRNA	GO:0000781///chromosome, telomeric region+++GO:0000784///nuclear chromosome, telomeric region+++GO:0000790///nuclear chromatin+++GO:0000794///condensed nuclear chromosome+++GO:0005634///nucleus+++GO:0005654///nucleoplasm+++GO:0005657///replication fork+++GO:0005694///chromosome+++GO:0005737///cytoplasm+++GO:0016605///PML body+++GO:0030870///Mre11 complex+++GO:0035861///site of double-strand break…	cellular_component	organelle+++cell part+++cell+++organelle part+++membrane-enclosed lumen+++protein-containing complex
17760	'Map6'	mRNA	GO:0005737///cytoplasm+++GO:0005794///Golgi apparatus+++GO:0005798///Golgi-associated vesicle+++GO:0005801///cis-Golgi network+++GO:0005856///cytoskeleton+++GO:0005874///microtubule+++GO:0016020///membrane+++GO:0030424///axon+++GO:0030425///dendrite+++GO:0030658///transport vesicle membrane+++GO:0031410///cytoplasmic vesicle+++GO:0042995///cell projection+++GO:0043005///neuron projection+++GO:004…	cellular_component	cell part+++cell+++organelle+++organelle part+++supramolecular complex+++membrane
17762	'Mapt'	mRNA	GO:0005634///nucleus+++GO:0005737///cytoplasm+++GO:0005829///cytosol+++GO:0005856///cytoskeleton+++GO:0005874///microtubule+++GO:0005886///plasma membrane+++GO:0005930///axoneme+++GO:0009898///cytoplasmic side of plasma membrane+++GO:0014069///postsynaptic density+++GO:0015630///microtubule cytoskeleton+++GO:0016020///membrane+++GO:0016607///nuclear speck+++GO:0030424///axon+++GO:0030425///dendri…	cellular_component	organelle+++cell part+++cell+++supramolecular complex+++organelle part+++membrane+++membrane part+++synapse+++synapse part+++membrane-enclosed lumen+++protein-containing complex
17863	'Myb'	mRNA	GO:0005634///nucleus+++GO:0005654///nucleoplasm+++GO:0005829///cytosol	cellular_component	organelle+++cell part+++cell+++membrane-enclosed lumen+++organelle part
17992	'Ndufa4'	mRNA	GO:0005739///mitochondrion+++GO:0005743///mitochondrial inner membrane+++GO:0005747///mitochondrial respiratory chain complex I+++GO:0005751///mitochondrial respiratory chain complex IV+++GO:0016020///membrane+++GO:0016021///integral component of membrane+++GO:0070469///respiratory chain	cellular_component	organelle+++cell part+++cell+++membrane+++organelle part+++membrane part+++protein-containing complex
18007	'Neo1'	mRNA	GO:0005654///nucleoplasm+++GO:0005794///Golgi apparatus+++GO:0005886///plasma membrane+++GO:0005887///integral component of plasma membrane+++GO:0009986///cell surface+++GO:0016020///membrane+++GO:0016021///integral component of membrane+++GO:0043025///neuronal cell body+++GO:0097708///intracellular vesicle+++GO:0098797///plasma membrane protein complex	cellular_component	membrane-enclosed lumen+++organelle+++cell part+++cell+++organelle part+++membrane+++membrane part+++protein-containing complex
18013	'Neurod2'	mRNA	GO:0005634///nucleus	cellular_component	organelle+++cell part+++cell
18015	'Nf1'	mRNA	GO:0005634///nucleus+++GO:0005730///nucleolus+++GO:0005737///cytoplasm+++GO:0014069///postsynaptic density+++GO:0016020///membrane+++GO:0030424///axon+++GO:0030425///dendrite+++GO:0032991///protein-containing complex+++GO:0043005///neuron projection+++GO:0098793///presynapse	cellular_component	organelle+++cell part+++cell+++membrane-enclosed lumen+++organelle part+++synapse+++synapse part+++membrane+++protein-containing complex
18018	'Nfatc1'	mRNA	GO:0000790///nuclear chromatin+++GO:0005634///nucleus+++GO:0005654///nucleoplasm+++GO:0005667///transcription factor complex+++GO:0005737///cytoplasm+++GO:0005829///cytosol+++GO:0016604///nuclear body+++GO:0044798///nuclear transcription factor complex	cellular_component	membrane-enclosed lumen+++organelle+++cell part+++cell+++organelle part+++protein-containing complex
18019	'Nfatc2'	mRNA	GO:0000790///nuclear chromatin+++GO:0005634///nucleus+++GO:0005654///nucleoplasm+++GO:0005667///transcription factor complex+++GO:0005737///cytoplasm+++GO:0005829///cytosol+++GO:0044798///nuclear transcription factor complex+++GO:1990904///ribonucleoprotein complex	cellular_component	membrane-enclosed lumen+++organelle+++cell part+++cell+++organelle part+++protein-containing complex
18029	'Nfic'	mRNA	GO:0001650///fibrillar center+++GO:0005622///intracellular+++GO:0005634///nucleus+++GO:0005654///nucleoplasm	cellular_component	membrane-enclosed lumen+++organelle+++cell part+++cell+++organelle part
18044	'Nfya'	mRNA	GO:0005634///nucleus+++GO:0005654///nucleoplasm+++GO:0016602///CCAAT-binding factor complex+++GO:0032993///protein-DNA complex+++GO:0090575///RNA polymerase II transcription factor complex	cellular_component	organelle+++cell part+++cell+++membrane-enclosed lumen+++organelle part+++protein-containing complex
18117	'Emc8'	mRNA	GO:0005737///cytoplasm+++GO:0005739///mitochondrion+++GO:0005829///cytosol+++GO:0072546///ER membrane protein complex	cellular_component	cell part+++cell+++organelle+++membrane+++membrane part+++protein-containing complex+++organelle part
18133	'Ccn3'	mRNA	GO:0005576///extracellular region+++GO:0005615///extracellular space+++GO:0005737///cytoplasm+++GO:0005921///gap junction+++GO:0030054///cell junction+++GO:0030424///axon+++GO:0030425///dendrite+++GO:0031012///extracellular matrix+++GO:0043025///neuronal cell body+++GO:0043231///intracellular membrane-bounded organelle+++GO:0062023///collagen-containing extracellular matrix	cellular_component	extracellular region+++extracellular region part+++cell part+++cell+++cell junction+++organelle
18162	'Npr3'	mRNA	GO:0016020///membrane+++GO:0016021///integral component of membrane+++GO:0032991///protein-containing complex	cellular_component	membrane+++membrane part+++protein-containing complex
18176	'Nras'	mRNA	GO:0000139///Golgi membrane+++GO:0005794///Golgi apparatus+++GO:0005886///plasma membrane+++GO:0016020///membrane	cellular_component	membrane+++organelle+++cell part+++cell+++organelle part
18198	'Musk'	mRNA	GO:0005886///plasma membrane+++GO:0005887///integral component of plasma membrane+++GO:0009897///external side of plasma membrane+++GO:0016020///membrane+++GO:0016021///integral component of membrane+++GO:0030054///cell junction+++GO:0031594///neuromuscular junction+++GO:0042995///cell projection+++GO:0043235///receptor complex+++GO:0045202///synapse+++GO:0045211///postsynaptic membrane	cellular_component	membrane+++cell part+++cell+++membrane part+++cell junction+++synapse+++protein-containing complex+++synapse part
18208	'Ntn1'	mRNA	GO:0005576///extracellular region+++GO:0005604///basement membrane+++GO:0005737///cytoplasm+++GO:0031012///extracellular matrix+++GO:0062023///collagen-containing extracellular matrix+++GO:0071944///cell periphery	cellular_component	extracellular region+++extracellular region part+++cell part+++cell
18212	'Ntrk2'	mRNA	GO:0005737///cytoplasm+++GO:0005768///endosome+++GO:0005769///early endosome+++GO:0005791///rough endoplasmic reticulum+++GO:0005829///cytosol+++GO:0005886///plasma membrane+++GO:0005887///integral component of plasma membrane+++GO:0009986///cell surface+++GO:0010008///endosome membrane+++GO:0014069///postsynaptic density+++GO:0016020///membrane+++GO:0016021///integral component of membrane+++GO:…	cellular_component	cell part+++cell+++organelle+++membrane+++membrane part+++organelle part+++synapse+++synapse part+++cell junction+++protein-containing complex
18391	'Sigmar1'	mRNA	GO:0005634///nucleus+++GO:0005635///nuclear envelope+++GO:0005637///nuclear inner membrane+++GO:0005640///nuclear outer membrane+++GO:0005783///endoplasmic reticulum+++GO:0005789///endoplasmic reticulum membrane+++GO:0005811///lipid droplet+++GO:0005886///plasma membrane+++GO:0014069///postsynaptic density+++GO:0016020///membrane+++GO:0016021///integral component of membrane+++GO:0030054///cell j…	cellular_component	organelle+++cell part+++cell+++organelle part+++membrane+++membrane part+++synapse+++synapse part+++cell junction
18413	'Osm'	mRNA	GO:0005576///extracellular region+++GO:0005615///extracellular space	cellular_component	extracellular region+++extracellular region part
18419	'Otog'	mRNA	GO:0005576///extracellular region+++GO:0005615///extracellular space+++GO:0005829///cytosol+++GO:0005886///plasma membrane+++GO:0016020///membrane+++GO:0016324///apical plasma membrane+++GO:0031012///extracellular matrix	cellular_component	extracellular region+++extracellular region part+++cell part+++cell+++membrane+++membrane part
18430	'Oxtr'	mRNA	GO:0005623///cell+++GO:0005886///plasma membrane+++GO:0005887///integral component of plasma membrane+++GO:0005902///microvillus+++GO:0005912///adherens junction+++GO:0016020///membrane+++GO:0016021///integral component of membrane+++GO:0016324///apical plasma membrane	cellular_component	cell+++membrane+++cell part+++membrane part+++cell junction
18439	'P2rx7'	mRNA	GO:0005623///cell+++GO:0005639///integral component of nuclear inner membrane+++GO:0005886///plasma membrane+++GO:0005887///integral component of plasma membrane+++GO:0005911///cell-cell junction+++GO:0009897///external side of plasma membrane+++GO:0016020///membrane+++GO:0016021///integral component of membrane+++GO:0031594///neuromuscular junction+++GO:0043025///neuronal cell body+++GO:0045202/…	cellular_component	cell+++organelle+++membrane+++cell part+++membrane part+++organelle part+++cell junction+++synapse+++synapse part
18504	'Pax2'	mRNA	GO:0005623///cell+++GO:0005634///nucleus+++GO:0005667///transcription factor complex+++GO:0005730///nucleolus+++GO:0005764///lysosome+++GO:0005794///Golgi apparatus+++GO:0005815///microtubule organizing center+++GO:0032991///protein-containing complex+++GO:0032993///protein-DNA complex+++GO:0034451///centriolar satellite	cellular_component	cell+++organelle+++cell part+++protein-containing complex+++membrane-enclosed lumen+++organelle part
18516	'Pbx3'	mRNA	GO:0005634///nucleus+++GO:0005667///transcription factor complex	cellular_component	organelle+++cell part+++cell+++protein-containing complex
18521	'Pcbp2'	mRNA	GO:0005634///nucleus+++GO:0005654///nucleoplasm+++GO:0005737///cytoplasm+++GO:0005829///cytosol+++GO:0014069///postsynaptic density	cellular_component	organelle+++cell part+++cell+++membrane-enclosed lumen+++organelle part+++synapse+++synapse part
18530	'Pcdh8'	mRNA	GO:0005886///plasma membrane+++GO:0005887///integral component of plasma membrane+++GO:0016020///membrane+++GO:0016021///integral component of membrane+++GO:0030054///cell junction+++GO:0030425///dendrite+++GO:0042734///presynaptic membrane+++GO:0042995///cell projection+++GO:0045202///synapse+++GO:0045211///postsynaptic membrane+++GO:0098685///Schaffer collateral - CA1 synapse+++GO:0098978///glu…	cellular_component	membrane+++cell part+++cell+++membrane part+++cell junction+++synapse+++synapse part
18550	'Furin'	mRNA	GO:0000139///Golgi membrane+++GO:0005576///extracellular region+++GO:0005768///endosome+++GO:0005769///early endosome+++GO:0005783///endoplasmic reticulum+++GO:0005788///endoplasmic reticulum lumen+++GO:0005789///endoplasmic reticulum membrane+++GO:0005794///Golgi apparatus+++GO:0005802///trans-Golgi network+++GO:0005886///plasma membrane+++GO:0009986///cell surface+++GO:0010008///endosome membra…	cellular_component	membrane+++organelle+++cell part+++cell+++organelle part+++extracellular region+++membrane-enclosed lumen+++membrane part
18573	'Pde1a'	mRNA	GO:0005634///nucleus+++GO:0005737///cytoplasm+++GO:0043025///neuronal cell body	cellular_component	organelle+++cell part+++cell
18575	'Pde1c'	mRNA	GO:0005764///lysosome+++GO:0005929///cilium+++GO:0043025///neuronal cell body	cellular_component	organelle+++cell part+++cell
18595	'Pdgfra'	mRNA	GO:0005623///cell+++GO:0005634///nucleus+++GO:0005654///nucleoplasm+++GO:0005737///cytoplasm+++GO:0005794///Golgi apparatus+++GO:0005886///plasma membrane+++GO:0005887///integral component of plasma membrane+++GO:0005902///microvillus+++GO:0005929///cilium+++GO:0009897///external side of plasma membrane+++GO:0009986///cell surface+++GO:0016020///membrane+++GO:0016021///integral component of membr…	cellular_component	cell+++organelle+++cell part+++membrane-enclosed lumen+++organelle part+++membrane+++membrane part+++cell junction+++protein-containing complex
18640	'Pfkfb2'	mRNA	GO:0005654///nucleoplasm+++GO:0005737///cytoplasm+++GO:0005829///cytosol	cellular_component	membrane-enclosed lumen+++organelle+++cell part+++cell+++organelle part
18654	'Pgf'	mRNA	GO:0005576///extracellular region+++GO:0005615///extracellular space+++GO:0016020///membrane	cellular_component	extracellular region+++extracellular region part+++membrane
18707	'Pik3cd'	mRNA	GO:0005737///cytoplasm+++GO:0005829///cytosol+++GO:0005886///plasma membrane+++GO:0005942///phosphatidylinositol 3-kinase complex+++GO:0016020///membrane	cellular_component	cell part+++cell+++membrane+++membrane part+++protein-containing complex
18708	'Pik3r1'	mRNA	GO:0005623///cell+++GO:0005634///nucleus+++GO:0005737///cytoplasm+++GO:0005801///cis-Golgi network+++GO:0005829///cytosol+++GO:0005886///plasma membrane+++GO:0005911///cell-cell junction+++GO:0005942///phosphatidylinositol 3-kinase complex+++GO:0005943///phosphatidylinositol 3-kinase complex, class IA+++GO:0016020///membrane+++GO:0016021///integral component of membrane+++GO:0032991///protein-con…	cellular_component	cell+++organelle+++cell part+++organelle part+++membrane+++cell junction+++membrane part+++protein-containing complex
18742	'Pitx3'	mRNA	GO:0005576///extracellular region+++GO:0005615///extracellular space+++GO:0005634///nucleus+++GO:0031012///extracellular matrix+++GO:0043025///neuronal cell body	cellular_component	extracellular region+++extracellular region part+++organelle+++cell part+++cell
18755	'Prkch'	mRNA	GO:0005737///cytoplasm+++GO:0005829///cytosol+++GO:0005886///plasma membrane+++GO:0005911///cell-cell junction+++GO:0016020///membrane	cellular_component	cell part+++cell+++membrane+++cell junction
18791	'Plat'	mRNA	GO:0005576///extracellular region+++GO:0005615///extracellular space+++GO:0005737///cytoplasm+++GO:0009986///cell surface+++GO:0030141///secretory granule+++GO:0045177///apical part of cell+++GO:0045202///synapse+++GO:0098685///Schaffer collateral - CA1 synapse+++GO:0098794///postsynapse+++GO:0098978///glutamatergic synapse+++GO:0098992///neuronal dense core vesicle+++GO:0099544///perisynaptic sp…	cellular_component	extracellular region+++extracellular region part+++cell part+++cell+++organelle+++synapse+++synapse part
18846	'Plxna3'	mRNA	GO:0002116///semaphorin receptor complex+++GO:0005886///plasma membrane+++GO:0005887///integral component of plasma membrane+++GO:0016020///membrane+++GO:0016021///integral component of membrane	cellular_component	protein-containing complex+++membrane+++cell part+++cell+++membrane part
18933	'Prrx1'	mRNA	GO:0005634///nucleus+++GO:0005654///nucleoplasm+++GO:0005829///cytosol	cellular_component	organelle+++cell part+++cell+++membrane-enclosed lumen+++organelle part
18949	'Pnn'	mRNA	GO:0005634///nucleus+++GO:0005681///spliceosomal complex+++GO:0005737///cytoplasm+++GO:0005911///cell-cell junction+++GO:0016607///nuclear speck+++GO:0030054///cell junction+++GO:0030057///desmosome+++GO:0035145///exon-exon junction complex+++GO:0071013///catalytic step 2 spliceosome	cellular_component	organelle+++cell part+++cell+++protein-containing complex+++organelle part+++cell junction+++membrane-enclosed lumen
18986	'Pou2f1'	mRNA	GO:0005634///nucleus+++GO:0005654///nucleoplasm+++GO:0005667///transcription factor complex+++GO:0005783///endoplasmic reticulum+++GO:0043231///intracellular membrane-bounded organelle+++GO:0090575///RNA polymerase II transcription factor complex	cellular_component	organelle+++cell part+++cell+++membrane-enclosed lumen+++organelle part+++protein-containing complex
19035	'Ppib'	mRNA	GO:0005654///nucleoplasm+++GO:0005737///cytoplasm+++GO:0005783///endoplasmic reticulum+++GO:0005788///endoplasmic reticulum lumen+++GO:0005790///smooth endoplasmic reticulum+++GO:0032991///protein-containing complex+++GO:0034663///endoplasmic reticulum chaperone complex+++GO:0042470///melanosome+++GO:0043231///intracellular membrane-bounded organelle+++GO:0048471///perinuclear region of cytoplasm	cellular_component	membrane-enclosed lumen+++organelle+++cell part+++cell+++organelle part+++protein-containing complex
19089	'Prkcsh'	mRNA	GO:0005783///endoplasmic reticulum+++GO:0017177///glucosidase II complex+++GO:0043231///intracellular membrane-bounded organelle	cellular_component	organelle+++cell part+++cell+++protein-containing complex+++organelle part
19159	'Cyth3'	mRNA	GO:0001726///ruffle+++GO:0005654///nucleoplasm+++GO:0005737///cytoplasm+++GO:0005829///cytosol+++GO:0005886///plasma membrane+++GO:0005912///adherens junction+++GO:0005923///bicellular tight junction+++GO:0016020///membrane+++GO:0030054///cell junction+++GO:0031234///extrinsic component of cytoplasmic side of plasma membrane	cellular_component	cell part+++cell+++membrane-enclosed lumen+++organelle+++organelle part+++membrane+++cell junction+++membrane part
192231	'Hexim1'	mRNA	GO:0000214///tRNA-intron endonuclease complex+++GO:0005634///nucleus+++GO:0005654///nucleoplasm+++GO:0005737///cytoplasm+++GO:0005829///cytosol+++GO:0005849///mRNA cleavage factor complex+++GO:0043231///intracellular membrane-bounded organelle	cellular_component	organelle+++cell part+++protein-containing complex+++cell+++organelle part+++membrane-enclosed lumen
192285	'Phf21a'	mRNA	GO:0000118///histone deacetylase complex+++GO:0005634///nucleus+++GO:1990391///DNA repair complex	cellular_component	membrane-enclosed lumen+++organelle+++cell part+++protein-containing complex+++cell+++organelle part
19241	'Tmsb4x'	mRNA	GO:0005623///cell+++GO:0005634///nucleus+++GO:0005737///cytoplasm+++GO:0005829///cytosol+++GO:0005856///cytoskeleton	cellular_component	cell+++organelle+++cell part
19244	'Ptp4a2'	mRNA	GO:0005634///nucleus+++GO:0005737///cytoplasm+++GO:0005768///endosome+++GO:0005769///early endosome+++GO:0005886///plasma membrane+++GO:0016020///membrane	cellular_component	organelle+++cell part+++cell+++membrane
19253	'Ptpn18'	mRNA	GO:0005634///nucleus+++GO:0005737///cytoplasm	cellular_component	organelle+++cell part+++cell
192775	'Kcnh6'	mRNA	GO:0005887///integral component of plasma membrane+++GO:0016020///membrane+++GO:0016021///integral component of membrane	cellular_component	membrane+++cell part+++membrane part+++cell
192897	'Itgb4'	mRNA	GO:0005604///basement membrane+++GO:0005730///nucleolus+++GO:0005737///cytoplasm+++GO:0005886///plasma membrane+++GO:0005925///focal adhesion+++GO:0005938///cell cortex+++GO:0008305///integrin complex+++GO:0009925///basal plasma membrane+++GO:0009986///cell surface+++GO:0016020///membrane+++GO:0016021///integral component of membrane+++GO:0030054///cell junction+++GO:0030056///hemidesmosome+++GO:…	cellular_component	extracellular region part+++extracellular region+++membrane-enclosed lumen+++organelle+++cell part+++cell+++organelle part+++membrane+++cell junction+++membrane part+++protein-containing complex
193034	'Trpv1'	mRNA	GO:0005623///cell+++GO:0005739///mitochondrion+++GO:0005829///cytosol+++GO:0005886///plasma membrane+++GO:0005887///integral component of plasma membrane+++GO:0009897///external side of plasma membrane+++GO:0016020///membrane+++GO:0016021///integral component of membrane+++GO:0030054///cell junction+++GO:0030425///dendrite+++GO:0031226///intrinsic component of plasma membrane+++GO:0032591///dendr…	cellular_component	cell+++organelle+++cell part+++membrane+++membrane part+++cell junction+++synapse+++synapse part
19365	'Rad52'	mRNA	GO:0005634///nucleus+++GO:0032991///protein-containing complex+++GO:0032993///protein-DNA complex	cellular_component	organelle+++cell part+++cell+++protein-containing complex
19377	'Rai1'	mRNA	GO:0005634///nucleus+++GO:0005654///nucleoplasm+++GO:0005737///cytoplasm	cellular_component	organelle+++cell part+++cell+++membrane-enclosed lumen+++organelle part
19387	'Rangap1'	mRNA	GO:0000775///chromosome, centromeric region+++GO:0000776///kinetochore+++GO:0000777///condensed chromosome kinetochore+++GO:0005634///nucleus+++GO:0005635///nuclear envelope+++GO:0005643///nuclear pore+++GO:0005654///nucleoplasm+++GO:0005694///chromosome+++GO:0005737///cytoplasm+++GO:0005819///spindle+++GO:0005829///cytosol+++GO:0005856///cytoskeleton+++GO:0016235///aggresome+++GO:0030425///dendr…	cellular_component	organelle+++cell part+++cell+++organelle part+++protein-containing complex+++membrane-enclosed lumen+++membrane
19415	'Rasal1'	mRNA	GO:0005829///cytosol+++GO:0005886///plasma membrane	cellular_component	cell part+++cell+++membrane
19419	'Rasgrp1'	mRNA	GO:0000139///Golgi membrane+++GO:0005622///intracellular+++GO:0005623///cell+++GO:0005737///cytoplasm+++GO:0005783///endoplasmic reticulum+++GO:0005789///endoplasmic reticulum membrane+++GO:0005794///Golgi apparatus+++GO:0005829///cytosol+++GO:0005886///plasma membrane+++GO:0016020///membrane+++GO:0042629///mast cell granule	cellular_component	membrane+++organelle+++cell part+++cell+++organelle part+++membrane part
194227	'Gm13023'	mRNA	GO:0005737///cytoplasm	cellular_component	cell part+++cell
194388	'Tet3'	mRNA	GO:0001939///female pronucleus+++GO:0001940///male pronucleus+++GO:0005634///nucleus+++GO:0005654///nucleoplasm+++GO:0005694///chromosome+++GO:0005737///cytoplasm	cellular_component	organelle+++cell part+++cell+++membrane-enclosed lumen+++organelle part
194597	'Tmprss11a'	mRNA	GO:0005576///extracellular region+++GO:0005887///integral component of plasma membrane+++GO:0016020///membrane+++GO:0016021///integral component of membrane	cellular_component	extracellular region+++membrane+++cell part+++membrane part+++cell
194735	'Btg1c'	mRNA	GO:0005634///nucleus+++GO:0005737///cytoplasm	cellular_component	organelle+++cell part+++cell
194974	'Sun3'	mRNA	GO:0005623///cell+++GO:0005634///nucleus+++GO:0005635///nuclear envelope+++GO:0005637///nuclear inner membrane+++GO:0016020///membrane+++GO:0016021///integral component of membrane+++GO:0034993///meiotic nuclear membrane microtubule tethering complex	cellular_component	cell+++organelle+++cell part+++organelle part+++membrane+++membrane part+++protein-containing complex
195018	'Zzef1'	mRNA	GO:0005575///cellular_component	cellular_component	cellular_component
19731	'Rgl1'	mRNA	GO:0005622///intracellular	cellular_component	cell part+++cell
19735	'Rgs2'	mRNA	GO:0005634///nucleus+++GO:0005730///nucleolus+++GO:0005737///cytoplasm+++GO:0005829///cytosol+++GO:0005886///plasma membrane+++GO:0009898///cytoplasmic side of plasma membrane+++GO:0016020///membrane+++GO:0043005///neuron projection	cellular_component	organelle+++cell part+++cell+++membrane-enclosed lumen+++organelle part+++membrane+++membrane part
19763	'Ring1'	mRNA	GO:0000151///ubiquitin ligase complex+++GO:0001739///sex chromatin+++GO:0005634///nucleus+++GO:0005654///nucleoplasm+++GO:0005829///cytosol+++GO:0016604///nuclear body+++GO:0016607///nuclear speck+++GO:0031519///PcG protein complex+++GO:0035102///PRC1 complex	cellular_component	cell part+++protein-containing complex+++cell+++membrane-enclosed lumen+++organelle+++organelle part
19777	'Uri1'	mRNA	GO:0005634///nucleus+++GO:0005654///nucleoplasm+++GO:0005737///cytoplasm+++GO:0005739///mitochondrion+++GO:0005829///cytosol+++GO:0030425///dendrite+++GO:0042995///cell projection	cellular_component	organelle+++cell part+++cell+++membrane-enclosed lumen+++organelle part
19883	'Rora'	mRNA	GO:0005634///nucleus+++GO:0005654///nucleoplasm+++GO:0042025///host cell nucleus	cellular_component	organelle+++cell part+++cell+++membrane-enclosed lumen+++organelle part+++other organism part+++other organism
20133	'Rrm1'	mRNA	GO:0005635///nuclear envelope+++GO:0005737///cytoplasm+++GO:0005829///cytosol+++GO:0005971///ribonucleoside-diphosphate reductase complex+++GO:0042995///cell projection+++GO:0043025///neuronal cell body	cellular_component	organelle+++cell part+++cell+++organelle part+++protein-containing complex
20148	'Dhrs3'	mRNA	GO:0005811///lipid droplet+++GO:0016020///membrane+++GO:0016021///integral component of membrane	cellular_component	organelle+++cell part+++cell+++membrane+++membrane part
20167	'Rtn2'	mRNA	GO:0005783///endoplasmic reticulum+++GO:0005789///endoplasmic reticulum membrane+++GO:0014802///terminal cisterna+++GO:0016020///membrane+++GO:0016021///integral component of membrane+++GO:0030315///T-tubule	cellular_component	organelle+++cell part+++cell+++membrane+++membrane part+++organelle part
20168	'Rtn3'	mRNA	GO:0000139///Golgi membrane+++GO:0005783///endoplasmic reticulum+++GO:0005789///endoplasmic reticulum membrane+++GO:0005794///Golgi apparatus+++GO:0016020///membrane+++GO:0016021///integral component of membrane+++GO:0045202///synapse	cellular_component	membrane+++organelle+++cell part+++cell+++organelle part+++membrane part+++synapse
20197	'S100a3'	mRNA	GO:0005737///cytoplasm+++GO:0005794///Golgi apparatus+++GO:0005829///cytosol+++GO:0005886///plasma membrane+++GO:0062023///collagen-containing extracellular matrix	cellular_component	cell part+++cell+++organelle+++membrane+++extracellular region part+++extracellular region
20254	'Scg2'	mRNA	GO:0005576///extracellular region+++GO:0005615///extracellular space+++GO:0030141///secretory granule+++GO:0031045///dense core granule+++GO:0098992///neuronal dense core vesicle	cellular_component	extracellular region+++extracellular region part+++organelle+++cell part+++cell
20288	'Msr1'	mRNA	GO:0005581///collagen trimer+++GO:0005829///cytosol+++GO:0005886///plasma membrane+++GO:0016020///membrane+++GO:0016021///integral component of membrane+++GO:0031410///cytoplasmic vesicle+++GO:0034362///low-density lipoprotein particle	cellular_component	protein-containing complex+++cell part+++cell+++membrane+++membrane part+++organelle+++extracellular region part+++extracellular region
20315	'Cxcl12'	mRNA	GO:0005576///extracellular region+++GO:0005615///extracellular space+++GO:0005634///nucleus+++GO:0005737///cytoplasm+++GO:0005886///plasma membrane+++GO:0009897///external side of plasma membrane	cellular_component	extracellular region+++extracellular region part+++organelle+++cell part+++cell+++membrane+++membrane part
20355	'Sema4f'	mRNA	GO:0005615///extracellular space+++GO:0005783///endoplasmic reticulum+++GO:0005886///plasma membrane+++GO:0005887///integral component of plasma membrane+++GO:0014069///postsynaptic density+++GO:0016020///membrane+++GO:0016021///integral component of membrane+++GO:0030054///cell junction+++GO:0030425///dendrite+++GO:0042995///cell projection+++GO:0043204///perikaryon+++GO:0045202///synapse+++GO:0…	cellular_component	extracellular region part+++extracellular region+++organelle+++cell part+++cell+++membrane+++membrane part+++synapse+++synapse part+++cell junction
20439	'Siah2'	mRNA	GO:0005634///nucleus+++GO:0005654///nucleoplasm+++GO:0005737///cytoplasm+++GO:0005769///early endosome+++GO:0005829///cytosol+++GO:0042025///host cell nucleus+++GO:0043005///neuron projection+++GO:0043025///neuronal cell body+++GO:0043231///intracellular membrane-bounded organelle	cellular_component	organelle+++cell part+++cell+++membrane-enclosed lumen+++organelle part+++other organism part+++other organism
20454	'St3gal5'	mRNA	GO:0000139///Golgi membrane+++GO:0005794///Golgi apparatus+++GO:0016020///membrane+++GO:0016021///integral component of membrane	cellular_component	membrane+++organelle+++cell part+++cell+++organelle part+++membrane part
20475	'Six5'	mRNA	GO:0005634///nucleus+++GO:0005667///transcription factor complex	cellular_component	organelle+++cell part+++cell+++protein-containing complex
20482	'Skil'	mRNA	GO:0001669///acrosomal vesicle+++GO:0005634///nucleus+++GO:0005667///transcription factor complex+++GO:0005737///cytoplasm+++GO:0016605///PML body+++GO:0032991///protein-containing complex	cellular_component	organelle+++cell part+++cell+++protein-containing complex+++membrane-enclosed lumen+++organelle part
20491	'Sla'	mRNA	GO:0005737///cytoplasm+++GO:0005768///endosome+++GO:0031234///extrinsic component of cytoplasmic side of plasma membrane	cellular_component	cell part+++cell+++organelle+++membrane+++membrane part
20524	'Slc25a17'	mRNA	GO:0005737///cytoplasm+++GO:0005739///mitochondrion+++GO:0005777///peroxisome+++GO:0005778///peroxisomal membrane+++GO:0005779///integral component of peroxisomal membrane+++GO:0016020///membrane+++GO:0016021///integral component of membrane	cellular_component	cell part+++cell+++organelle+++membrane+++organelle part+++membrane part
20602	'Ncor2'	mRNA	GO:0000118///histone deacetylase complex+++GO:0000785///chromatin+++GO:0000790///nuclear chromatin+++GO:0005634///nucleus+++GO:0005654///nucleoplasm+++GO:0016363///nuclear matrix+++GO:0016604///nuclear body+++GO:0017053///transcriptional repressor complex	cellular_component	membrane-enclosed lumen+++organelle+++cell part+++protein-containing complex+++cell+++organelle part
20667	'Sox12'	mRNA	GO:0005634///nucleus+++GO:0005654///nucleoplasm+++GO:0005667///transcription factor complex+++GO:0032993///protein-DNA complex+++GO:0044798///nuclear transcription factor complex	cellular_component	organelle+++cell part+++cell+++membrane-enclosed lumen+++organelle part+++protein-containing complex
20669	'Sox14'	mRNA	GO:0005634///nucleus+++GO:0005667///transcription factor complex+++GO:0044798///nuclear transcription factor complex	cellular_component	organelle+++cell part+++cell+++protein-containing complex+++organelle part
20678	'Sox5'	mRNA	GO:0005634///nucleus+++GO:0005667///transcription factor complex+++GO:0044798///nuclear transcription factor complex	cellular_component	organelle+++cell part+++cell+++protein-containing complex+++organelle part
20687	'Sp3'	mRNA	GO:0005634///nucleus+++GO:0016605///PML body+++GO:0017053///transcriptional repressor complex+++GO:0032993///protein-DNA complex	cellular_component	organelle+++cell part+++cell+++membrane-enclosed lumen+++organelle part+++protein-containing complex
207214	'Larp4'	mRNA	GO:0005737///cytoplasm+++GO:0005829///cytosol+++GO:0005844///polysome+++GO:0010494///cytoplasmic stress granule+++GO:0022627///cytosolic small ribosomal subunit	cellular_component	cell part+++cell+++protein-containing complex+++organelle+++organelle part
207278	'Fchsd2'	mRNA	GO:0005737///cytoplasm+++GO:0005886///plasma membrane+++GO:0005905///clathrin-coated pit+++GO:0016020///membrane+++GO:0030054///cell junction+++GO:0031594///neuromuscular junction+++GO:0032420///stereocilium+++GO:0042995///cell projection+++GO:0055037///recycling endosome+++GO:0120043///stereocilium shaft	cellular_component	cell part+++cell+++membrane+++membrane part+++cell junction+++synapse+++organelle+++organelle part
20737	'Spn'	mRNA	GO:0001931///uropod+++GO:0005604///basement membrane+++GO:0005615///extracellular space+++GO:0005634///nucleus+++GO:0005887///integral component of plasma membrane+++GO:0005902///microvillus+++GO:0009897///external side of plasma membrane+++GO:0009986///cell surface+++GO:0016020///membrane+++GO:0016021///integral component of membrane+++GO:0016605///PML body+++GO:0032154///cleavage furrow+++GO:00…	cellular_component	cell part+++cell+++extracellular region part+++extracellular region+++organelle+++membrane+++membrane part+++membrane-enclosed lumen+++organelle part
20744	'Strbp'	mRNA	GO:0002177///manchette+++GO:0005634///nucleus+++GO:0005737///cytoplasm+++GO:0005856///cytoskeleton+++GO:0015630///microtubule cytoskeleton+++GO:0016020///membrane+++GO:0016021///integral component of membrane	cellular_component	organelle+++cell part+++cell+++organelle part+++membrane+++membrane part
207596	'Thsd4'	mRNA	GO:0001527///microfibril+++GO:0005576///extracellular region+++GO:0005614///interstitial matrix+++GO:0031012///extracellular matrix	cellular_component	extracellular region part+++supramolecular complex+++extracellular region
207728	'Pde2a'	mRNA	GO:0005634///nucleus+++GO:0005737///cytoplasm+++GO:0005739///mitochondrion+++GO:0005741///mitochondrial outer membrane+++GO:0005743///mitochondrial inner membrane+++GO:0005759///mitochondrial matrix+++GO:0005783///endoplasmic reticulum+++GO:0005794///Golgi apparatus+++GO:0005829///cytosol+++GO:0005886///plasma membrane+++GO:0016020///membrane+++GO:0030424///axon+++GO:0030425///dendrite+++GO:00427…	cellular_component	organelle+++cell part+++cell+++membrane+++organelle part+++membrane-enclosed lumen+++membrane part+++synapse+++synapse part
20787	'Srebf1'	mRNA	GO:0000139///Golgi membrane+++GO:0005634///nucleus+++GO:0005654///nucleoplasm+++GO:0005737///cytoplasm+++GO:0005783///endoplasmic reticulum+++GO:0005789///endoplasmic reticulum membrane+++GO:0005794///Golgi apparatus+++GO:0012507///ER to Golgi transport vesicle membrane+++GO:0016020///membrane+++GO:0016021///integral component of membrane+++GO:0031410///cytoplasmic vesicle+++GO:0032991///protein-…	cellular_component	membrane+++organelle+++cell part+++cell+++organelle part+++membrane-enclosed lumen+++membrane part+++protein-containing complex
208043	'Setd1b'	mRNA	GO:0005634///nucleus+++GO:0005654///nucleoplasm+++GO:0005694///chromosome+++GO:0016607///nuclear speck+++GO:0035097///histone methyltransferase complex+++GO:0048188///Set1C/COMPASS complex	cellular_component	organelle+++cell part+++cell+++membrane-enclosed lumen+++organelle part+++protein-containing complex
208076	'Pknox2'	mRNA	GO:0005634///nucleus+++GO:0005654///nucleoplasm+++GO:0005737///cytoplasm+++GO:0015629///actin cytoskeleton+++GO:0015630///microtubule cytoskeleton+++GO:0045171///intercellular bridge	cellular_component	organelle+++cell part+++cell+++membrane-enclosed lumen+++organelle part+++extracellular region part+++extracellular region
208092	'Chmp6'	mRNA	GO:0000815///ESCRT III complex+++GO:0005623///cell+++GO:0005768///endosome+++GO:0005771///multivesicular body+++GO:0010008///endosome membrane+++GO:0012505///endomembrane system+++GO:0016020///membrane+++GO:0031902///late endosome membrane	cellular_component	membrane+++organelle+++membrane part+++cell part+++protein-containing complex+++cell+++organelle part
208154	'Btla'	mRNA	GO:0005886///plasma membrane+++GO:0005887///integral component of plasma membrane+++GO:0009897///external side of plasma membrane+++GO:0016020///membrane+++GO:0016021///integral component of membrane	cellular_component	membrane+++cell part+++cell+++membrane part
20832	'Ssr4'	mRNA	GO:0005783///endoplasmic reticulum+++GO:0005784///Sec61 translocon complex+++GO:0005789///endoplasmic reticulum membrane+++GO:0012505///endomembrane system+++GO:0016020///membrane+++GO:0016021///integral component of membrane	cellular_component	organelle+++cell part+++cell+++membrane+++membrane part+++protein-containing complex+++organelle part
208431	'Shroom4'	mRNA	GO:0001725///stress fiber+++GO:0005737///cytoplasm+++GO:0005856///cytoskeleton+++GO:0005884///actin filament+++GO:0005912///adherens junction+++GO:0005925///focal adhesion+++GO:0009898///cytoplasmic side of plasma membrane+++GO:0009925///basal plasma membrane+++GO:0015629///actin cytoskeleton+++GO:0016324///apical plasma membrane+++GO:0030864///cortical actin cytoskeleton+++GO:0043231///intracell…	cellular_component	organelle+++cell part+++cell+++organelle part+++supramolecular complex+++cell junction+++membrane+++membrane part
208440	'Dip2c'	mRNA	GO:0005575///cellular_component+++GO:0016020///membrane+++GO:0016021///integral component of membrane	cellular_component	cellular_component+++membrane+++membrane part
20851	'Stat5b'	mRNA	GO:0005634///nucleus+++GO:0005654///nucleoplasm+++GO:0005737///cytoplasm+++GO:0005829///cytosol	cellular_component	organelle+++cell part+++cell+++membrane-enclosed lumen+++organelle part
20855	'Stc1'	mRNA	GO:0005576///extracellular region+++GO:0005615///extracellular space+++GO:0005623///cell+++GO:0005634///nucleus+++GO:0005737///cytoplasm+++GO:0016324///apical plasma membrane	cellular_component	extracellular region+++extracellular region part+++cell+++organelle+++cell part+++membrane+++membrane part
20874	'Slk'	mRNA	GO:0005737///cytoplasm+++GO:0031252///cell leading edge+++GO:0048471///perinuclear region of cytoplasm	cellular_component	cell part+++cell
208748	'Prrg3'	mRNA	GO:0005575///cellular_component+++GO:0005576///extracellular region+++GO:0016020///membrane+++GO:0016021///integral component of membrane	cellular_component	cellular_component+++extracellular region+++membrane+++membrane part
208922	'Cpeb3'	mRNA	GO:0005634///nucleus+++GO:0005737///cytoplasm+++GO:0014069///postsynaptic density+++GO:0030014///CCR4-NOT complex+++GO:0030054///cell junction+++GO:0030425///dendrite+++GO:0042995///cell projection+++GO:0043005///neuron projection+++GO:0045202///synapse+++GO:0097440///apical dendrite+++GO:0098794///postsynapse+++GO:1990124///messenger ribonucleoprotein complex	cellular_component	organelle+++cell part+++cell+++synapse+++synapse part+++protein-containing complex+++cell junction
210106	'Tent4a'	mRNA	GO:0005634///nucleus+++GO:0005654///nucleoplasm+++GO:0005730///nucleolus+++GO:0005737///cytoplasm+++GO:0005794///Golgi apparatus+++GO:0031499///TRAMP complex+++GO:0031965///nuclear membrane	cellular_component	organelle+++cell part+++cell+++membrane-enclosed lumen+++organelle part+++protein-containing complex+++membrane
210573	'Tmem151b'	mRNA	GO:0005575///cellular_component+++GO:0016020///membrane+++GO:0016021///integral component of membrane	cellular_component	cellular_component+++membrane+++membrane part
210582	'Coq10a'	mRNA	GO:0005739///mitochondrion	cellular_component	organelle+++cell part+++cell
210982	'Bicral'	mRNA	GO:0016514///SWI/SNF complex	cellular_component	membrane-enclosed lumen+++organelle+++cell part+++protein-containing complex+++cell+++organelle part
211147	'Marchf11'	mRNA	GO:0005575///cellular_component+++GO:0016020///membrane+++GO:0016021///integral component of membrane+++GO:0030659///cytoplasmic vesicle membrane+++GO:0031410///cytoplasmic vesicle	cellular_component	cellular_component+++membrane+++membrane part+++organelle+++cell part+++cell+++organelle part
211286	'Cln5'	mRNA	GO:0005623///cell+++GO:0005764///lysosome+++GO:0005765///lysosomal membrane+++GO:0005775///vacuolar lumen+++GO:0005783///endoplasmic reticulum+++GO:0005794///Golgi apparatus+++GO:0005829///cytosol+++GO:0016020///membrane+++GO:0016021///integral component of membrane+++GO:0048471///perinuclear region of cytoplasm	cellular_component	cell+++organelle+++cell part+++membrane+++organelle part+++membrane-enclosed lumen+++membrane part
211488	'Ado'	mRNA	GO:0005739///mitochondrion	cellular_component	organelle+++cell part+++cell
211978	'Zfyve26'	mRNA	GO:0005737///cytoplasm+++GO:0005813///centrosome+++GO:0005815///microtubule organizing center+++GO:0005856///cytoskeleton+++GO:0030496///midbody	cellular_component	cell part+++cell+++organelle+++organelle part
212632	'Iffo2'	mRNA	GO:0005575///cellular_component+++GO:0005882///intermediate filament	cellular_component	cellular_component+++organelle+++cell part+++supramolecular complex+++cell+++organelle part
212986	'Scfd2'	mRNA	GO:0005575///cellular_component	cellular_component	cellular_component
212999	'Tnpo2'	mRNA	GO:0005634///nucleus+++GO:0005737///cytoplasm	cellular_component	organelle+++cell part+++cell
213498	'Arhgef11'	mRNA	GO:0005737///cytoplasm	cellular_component	cell part+++cell
21385	'Tbx2'	mRNA	GO:0005634///nucleus+++GO:0005667///transcription factor complex	cellular_component	organelle+++cell part+++cell+++protein-containing complex
213948	'Atg9b'	mRNA	GO:0000407///phagophore assembly site+++GO:0000421///autophagosome membrane+++GO:0005737///cytoplasm+++GO:0005776///autophagosome+++GO:0016020///membrane+++GO:0016021///integral component of membrane+++GO:0031410///cytoplasmic vesicle	cellular_component	cell part+++cell+++membrane+++organelle+++organelle part+++membrane part
213990	'Agap3'	mRNA	GO:0005634///nucleus+++GO:0005737///cytoplasm+++GO:0016020///membrane+++GO:0016605///PML body+++GO:0071944///cell periphery	cellular_component	organelle+++cell part+++cell+++membrane+++membrane-enclosed lumen+++organelle part
21413	'Tcf4'	mRNA	GO:0000790///nuclear chromatin+++GO:0005634///nucleus+++GO:0005667///transcription factor complex+++GO:0016021///integral component of membrane+++GO:0070369///beta-catenin-TCF7L2 complex+++GO:1990907///beta-catenin-TCF complex	cellular_component	membrane-enclosed lumen+++organelle+++cell part+++cell+++organelle part+++protein-containing complex+++membrane+++membrane part
214133	'Tet2'	mRNA	GO:0005634///nucleus+++GO:0005654///nucleoplasm	cellular_component	organelle+++cell part+++cell+++membrane-enclosed lumen+++organelle part
21415	'Tcf7l1'	mRNA	GO:0000788///nuclear nucleosome+++GO:0000790///nuclear chromatin+++GO:0005634///nucleus+++GO:0005654///nucleoplasm+++GO:0005667///transcription factor complex+++GO:0005737///cytoplasm+++GO:0005829///cytosol+++GO:0032991///protein-containing complex+++GO:0090575///RNA polymerase II transcription factor complex	cellular_component	membrane-enclosed lumen+++organelle+++cell part+++protein-containing complex+++cell+++organelle part
214230	'Pak6'	mRNA	GO:0001650///fibrillar center+++GO:0005634///nucleus+++GO:0005654///nucleoplasm+++GO:0005737///cytoplasm+++GO:0030054///cell junction	cellular_component	membrane-enclosed lumen+++organelle+++cell part+++cell+++organelle part+++cell junction
214239	'Ccdc9b'	mRNA	GO:0005575///cellular_component	cellular_component	cellular_component
21463	'Tcp11'	mRNA	GO:0001669///acrosomal vesicle+++GO:0005929///cilium+++GO:0016020///membrane+++GO:0016021///integral component of membrane+++GO:0031410///cytoplasmic vesicle+++GO:0031514///motile cilium+++GO:0036126///sperm flagellum+++GO:0042995///cell projection+++GO:0097225///sperm midpiece	cellular_component	organelle+++cell part+++cell+++membrane+++membrane part+++organelle part
214922	'Slc39a2'	mRNA	GO:0005886///plasma membrane+++GO:0016020///membrane+++GO:0016021///integral component of membrane+++GO:0031410///cytoplasmic vesicle+++GO:0036464///cytoplasmic ribonucleoprotein granule	cellular_component	membrane+++cell part+++cell+++membrane part+++organelle+++protein-containing complex
215113	'Slc43a2'	mRNA	GO:0005886///plasma membrane+++GO:0016020///membrane+++GO:0016021///integral component of membrane	cellular_component	membrane+++cell part+++cell+++membrane part
215445	'Rab11fip3'	mRNA	GO:0005654///nucleoplasm+++GO:0005737///cytoplasm+++GO:0005768///endosome+++GO:0005813///centrosome+++GO:0005815///microtubule organizing center+++GO:0005856///cytoskeleton+++GO:0016020///membrane+++GO:0030139///endocytic vesicle+++GO:0030496///midbody+++GO:0032154///cleavage furrow+++GO:0034451///centriolar satellite+++GO:0043231///intracellular membrane-bounded organelle+++GO:0045171///intercel…	cellular_component	membrane-enclosed lumen+++organelle+++cell part+++cell+++organelle part+++membrane+++membrane part+++extracellular region part+++extracellular region
215474	'Sec22c'	mRNA	GO:0005783///endoplasmic reticulum+++GO:0005789///endoplasmic reticulum membrane+++GO:0016020///membrane+++GO:0016021///integral component of membrane	cellular_component	organelle+++cell part+++cell+++membrane+++membrane part+++organelle part
215789	'Phactr2'	mRNA	GO:0005575///cellular_component	cellular_component	cellular_component
215999	'Mcu'	mRNA	GO:0005739///mitochondrion+++GO:0005743///mitochondrial inner membrane+++GO:0016020///membrane+++GO:0016021///integral component of membrane+++GO:0031305///integral component of mitochondrial inner membrane+++GO:0034704///calcium channel complex+++GO:1990246///uniplex complex	cellular_component	organelle+++cell part+++cell+++membrane+++organelle part+++membrane part+++protein-containing complex
216148	'Shc2'	mRNA	GO:0005886///plasma membrane	cellular_component	membrane+++cell part+++cell
216157	'Tmem259'	mRNA	GO:0005783///endoplasmic reticulum+++GO:0005789///endoplasmic reticulum membrane+++GO:0016020///membrane+++GO:0016021///integral component of membrane	cellular_component	organelle+++cell part+++cell+++membrane+++membrane part+++organelle part
216238	'Eea1'	mRNA	GO:0005737///cytoplasm+++GO:0005768///endosome+++GO:0005769///early endosome+++GO:0005829///cytosol+++GO:0005969///serine-pyruvate aminotransferase complex+++GO:0016020///membrane+++GO:0019897///extrinsic component of plasma membrane+++GO:0031410///cytoplasmic vesicle+++GO:0031901///early endosome membrane+++GO:0044308///axonal spine+++GO:0055037///recycling endosome	cellular_component	cell part+++cell+++organelle+++protein-containing complex+++membrane+++membrane part+++organelle part
216363	'Rab3ip'	mRNA	GO:0005634///nucleus+++GO:0005737///cytoplasm+++GO:0005794///Golgi apparatus+++GO:0005813///centrosome+++GO:0005829///cytosol+++GO:0005856///cytoskeleton+++GO:0030027///lamellipodium+++GO:0042995///cell projection+++GO:0048471///perinuclear region of cytoplasm+++GO:0070319///Golgi to plasma membrane transport vesicle+++GO:1990635///proximal dendrite	cellular_component	organelle+++cell part+++cell+++organelle part
216439	'Agap2'	mRNA	GO:0005634///nucleus+++GO:0005654///nucleoplasm+++GO:0005737///cytoplasm+++GO:0005768///endosome+++GO:0005829///cytosol+++GO:0090543///Flemming body	cellular_component	organelle+++cell part+++cell+++membrane-enclosed lumen+++organelle part
216443	'Mars1'	mRNA	GO:0005634///nucleus+++GO:0005730///nucleolus+++GO:0005737///cytoplasm+++GO:0005739///mitochondrion+++GO:0005829///cytosol+++GO:0016020///membrane+++GO:0016021///integral component of membrane+++GO:0017101///aminoacyl-tRNA synthetase multienzyme complex	cellular_component	organelle+++cell part+++cell+++membrane-enclosed lumen+++organelle part+++membrane+++membrane part+++protein-containing complex
216705	'Clint1'	mRNA	GO:0005654///nucleoplasm+++GO:0005737///cytoplasm+++GO:0005768///endosome+++GO:0005794///Golgi apparatus+++GO:0005886///plasma membrane+++GO:0016020///membrane+++GO:0030125///clathrin vesicle coat+++GO:0030136///clathrin-coated vesicle+++GO:0031410///cytoplasmic vesicle+++GO:0043231///intracellular membrane-bounded organelle+++GO:0048471///perinuclear region of cytoplasm	cellular_component	membrane-enclosed lumen+++organelle+++cell part+++cell+++organelle part+++membrane+++membrane part+++protein-containing complex
216810	'Tom1l2'	mRNA	GO:0000139///Golgi membrane+++GO:0005622///intracellular+++GO:0005634///nucleus+++GO:0005654///nucleoplasm+++GO:0005737///cytoplasm+++GO:0005783///endoplasmic reticulum+++GO:0005789///endoplasmic reticulum membrane+++GO:0005794///Golgi apparatus+++GO:0012507///ER to Golgi transport vesicle membrane+++GO:0016020///membrane+++GO:0016021///integral component of membrane+++GO:0031410///cytoplasmic ve…	cellular_component	membrane+++organelle+++cell part+++cell+++organelle part+++membrane-enclosed lumen+++membrane part+++protein-containing complex
216850	'Kdm6b'	mRNA	GO:0000790///nuclear chromatin+++GO:0005634///nucleus+++GO:0016020///membrane+++GO:0016021///integral component of membrane+++GO:0044666///MLL3/4 complex	cellular_component	membrane-enclosed lumen+++organelle+++cell part+++cell+++organelle part+++membrane+++membrane part+++protein-containing complex
216874	'Camta2'	mRNA	GO:0005634///nucleus	cellular_component	organelle+++cell part+++cell
216961	'Coro6'	mRNA
216963	'Git1'	mRNA	GO:0005737///cytoplasm+++GO:0005739///mitochondrion+++GO:0005768///endosome+++GO:0005829///cytosol+++GO:0005925///focal adhesion+++GO:0043005///neuron projection+++GO:0044305///calyx of Held+++GO:0045202///synapse+++GO:0098794///postsynapse+++GO:0098978///glutamatergic synapse+++GO:0098982///GABA-ergic synapse	cellular_component	cell part+++cell+++organelle+++cell junction+++synapse+++synapse part
217431	'Nol10'	mRNA	GO:0005634///nucleus+++GO:0005730///nucleolus+++GO:0032040///small-subunit processome	cellular_component	organelle+++cell part+++cell+++membrane-enclosed lumen+++organelle part+++protein-containing complex
21744	'Adad1'	mRNA	GO:0005634///nucleus+++GO:0005730///nucleolus+++GO:0005737///cytoplasm	cellular_component	organelle+++cell part+++cell+++membrane-enclosed lumen+++organelle part
21769	'Zfand3'	mRNA	GO:0005575///cellular_component	cellular_component	cellular_component
217716	'Mlh3'	mRNA	GO:0000793///condensed chromosome+++GO:0000794///condensed nuclear chromosome+++GO:0000795///synaptonemal complex+++GO:0001673///male germ cell nucleus+++GO:0005654///nucleoplasm+++GO:0005712///chiasma+++GO:0032300///mismatch repair complex	cellular_component	organelle+++cell part+++cell+++membrane-enclosed lumen+++organelle part+++protein-containing complex
21781	'Tfdp1'	mRNA	GO:0005634///nucleus+++GO:0005654///nucleoplasm+++GO:0005667///transcription factor complex+++GO:0005737///cytoplasm+++GO:0005829///cytosol+++GO:0090575///RNA polymerase II transcription factor complex	cellular_component	organelle+++cell part+++cell+++membrane-enclosed lumen+++organelle part+++protein-containing complex
217882	'Cep170b'	mRNA	GO:0005575///cellular_component+++GO:0005737///cytoplasm+++GO:0005856///cytoskeleton+++GO:0005874///microtubule	cellular_component	cellular_component+++cell part+++cell+++organelle+++supramolecular complex+++organelle part
218236	'Fam120a'	mRNA	GO:0005634///nucleus+++GO:0005737///cytoplasm+++GO:0005829///cytosol+++GO:0005886///plasma membrane+++GO:0016020///membrane	cellular_component	organelle+++cell part+++cell+++membrane
21844	'Tiam1'	mRNA	GO:0000242///pericentriolar material+++GO:0005634///nucleus+++GO:0005737///cytoplasm+++GO:0005829///cytosol+++GO:0005874///microtubule+++GO:0005886///plasma membrane+++GO:0005911///cell-cell junction+++GO:0014069///postsynaptic density+++GO:0016020///membrane+++GO:0030054///cell junction+++GO:0031234///extrinsic component of cytoplasmic side of plasma membrane+++GO:0032587///ruffle membrane+++GO:…	cellular_component	organelle+++cell part+++cell+++organelle part+++supramolecular complex+++membrane+++cell junction+++synapse+++synapse part+++membrane part
218518	'Marveld2'	mRNA	GO:0005737///cytoplasm+++GO:0005886///plasma membrane+++GO:0005923///bicellular tight junction+++GO:0016020///membrane+++GO:0016021///integral component of membrane+++GO:0016323///basolateral plasma membrane+++GO:0016324///apical plasma membrane+++GO:0030054///cell junction+++GO:0031410///cytoplasmic vesicle+++GO:0033010///paranodal junction+++GO:0043220///Schmidt-Lanterman incisure+++GO:0061689/…	cellular_component	cell part+++cell+++membrane+++cell junction+++membrane part+++organelle
218630	'Ccno'	mRNA	GO:0000307///cyclin-dependent protein kinase holoenzyme complex+++GO:0005634///nucleus+++GO:0005730///nucleolus+++GO:0005737///cytoplasm+++GO:0005813///centrosome+++GO:0042025///host cell nucleus	cellular_component	cell part+++protein-containing complex+++cell+++organelle+++membrane-enclosed lumen+++organelle part+++other organism part+++other organism
218877	'Sema3g'	mRNA	GO:0005576///extracellular region+++GO:0005615///extracellular space+++GO:0005887///integral component of plasma membrane	cellular_component	extracellular region+++extracellular region part+++membrane+++cell part+++membrane part+++cell
218973	'Wdhd1'	mRNA	GO:0000775///chromosome, centromeric region+++GO:0005634///nucleus+++GO:0005654///nucleoplasm+++GO:0031298///replication fork protection complex+++GO:0043596///nuclear replication fork	cellular_component	organelle+++cell part+++cell+++organelle part+++membrane-enclosed lumen+++protein-containing complex
21898	'Tlr4'	mRNA	GO:0001726///ruffle+++GO:0001891///phagocytic cup+++GO:0005737///cytoplasm+++GO:0005768///endosome+++GO:0005769///early endosome+++GO:0005794///Golgi apparatus+++GO:0005886///plasma membrane+++GO:0005887///integral component of plasma membrane+++GO:0009897///external side of plasma membrane+++GO:0009986///cell surface+++GO:0016020///membrane+++GO:0016021///integral component of membrane+++GO:0031…	cellular_component	cell part+++cell+++membrane+++membrane part+++organelle+++protein-containing complex
21985	'Tpd52'	mRNA	GO:0005737///cytoplasm+++GO:0005783///endoplasmic reticulum+++GO:0016020///membrane+++GO:0016021///integral component of membrane+++GO:0045202///synapse+++GO:0048471///perinuclear region of cytoplasm+++GO:0098978///glutamatergic synapse	cellular_component	cell part+++cell+++organelle+++membrane+++membrane part+++synapse
22066	'Trpc4'	mRNA	GO:0005623///cell+++GO:0005737///cytoplasm+++GO:0005886///plasma membrane+++GO:0005887///integral component of plasma membrane+++GO:0005901///caveola+++GO:0005911///cell-cell junction+++GO:0009986///cell surface+++GO:0016020///membrane+++GO:0016021///integral component of membrane+++GO:0016323///basolateral plasma membrane+++GO:0030863///cortical cytoskeleton+++GO:0032991///protein-containing com…	cellular_component	cell+++cell part+++membrane+++membrane part+++cell junction+++organelle+++protein-containing complex
22192	'Ube2m'	mRNA	GO:0005634///nucleus	cellular_component	organelle+++cell part+++cell
22221	'Ubp1'	mRNA	GO:0005634///nucleus+++GO:0005654///nucleoplasm+++GO:0005829///cytosol	cellular_component	organelle+++cell part+++cell+++membrane-enclosed lumen+++organelle part
22278	'Usf1'	mRNA	GO:0000790///nuclear chromatin+++GO:0005634///nucleus+++GO:0005654///nucleoplasm+++GO:0005667///transcription factor complex	cellular_component	membrane-enclosed lumen+++organelle+++cell part+++cell+++organelle part+++protein-containing complex
22359	'Vldlr'	mRNA	GO:0005615///extracellular space+++GO:0005634///nucleus+++GO:0005905///clathrin-coated pit+++GO:0009986///cell surface+++GO:0016020///membrane+++GO:0016021///integral component of membrane+++GO:0034361///very-low-density lipoprotein particle+++GO:0043235///receptor complex+++GO:0045177///apical part of cell+++GO:0048471///perinuclear region of cytoplasm	cellular_component	extracellular region part+++extracellular region+++organelle+++cell part+++cell+++membrane+++membrane part+++protein-containing complex
223666	'Arhgap39'	mRNA	GO:0005634///nucleus+++GO:0005737///cytoplasm+++GO:0005856///cytoskeleton+++GO:0098794///postsynapse+++GO:0098978///glutamatergic synapse	cellular_component	organelle+++cell part+++cell+++synapse+++synapse part
22367	'Vrk1'	mRNA	GO:0005634///nucleus+++GO:0005654///nucleoplasm+++GO:0005730///nucleolus+++GO:0005737///cytoplasm+++GO:0005795///Golgi stack+++GO:0005819///spindle+++GO:0005829///cytosol+++GO:0005856///cytoskeleton	cellular_component	organelle+++cell part+++cell+++membrane-enclosed lumen+++organelle part
223701	'Mrtfa'	mRNA	GO:0000139///Golgi membrane+++GO:0005634///nucleus+++GO:0005654///nucleoplasm+++GO:0005737///cytoplasm+++GO:0005783///endoplasmic reticulum+++GO:0005794///Golgi apparatus+++GO:0005829///cytosol+++GO:0005886///plasma membrane+++GO:0016020///membrane+++GO:0016021///integral component of membrane+++GO:0016324///apical plasma membrane+++GO:0019898///extrinsic component of membrane+++GO:0042025///host…	cellular_component	membrane+++organelle+++cell part+++cell+++organelle part+++membrane-enclosed lumen+++membrane part+++other organism part+++other organism
223827	'Gxylt1'	mRNA	GO:0005575///cellular_component+++GO:0016020///membrane+++GO:0016021///integral component of membrane	cellular_component	cellular_component+++membrane+++membrane part
223838	'Adamts20'	mRNA	GO:0005576///extracellular region+++GO:0005615///extracellular space	cellular_component	extracellular region+++extracellular region part
22385	'Baz1b'	mRNA	GO:0000793///condensed chromosome+++GO:0005634///nucleus+++GO:0005721///pericentric heterochromatin+++GO:0016604///nuclear body+++GO:0043596///nuclear replication fork	cellular_component	organelle+++cell part+++cell+++organelle part+++membrane-enclosed lumen
223918	'Spryd3'	mRNA	GO:0005575///cellular_component+++GO:0005737///cytoplasm	cellular_component	cellular_component+++cell part+++cell
224020	'Pi4ka'	mRNA	GO:0005737///cytoplasm+++GO:0005886///plasma membrane+++GO:0016020///membrane+++GO:0019034///viral replication complex+++GO:0030660///Golgi-associated vesicle membrane	cellular_component	cell part+++cell+++membrane+++other organism part+++other organism+++organelle+++organelle part
22403	'Ccn5'	mRNA	GO:0002102///podosome+++GO:0005576///extracellular region+++GO:0005615///extracellular space+++GO:0005634///nucleus+++GO:0005737///cytoplasm+++GO:0005886///plasma membrane+++GO:0009986///cell surface+++GO:0031012///extracellular matrix	cellular_component	organelle+++cell part+++protein-containing complex+++cell+++organelle part+++extracellular region+++extracellular region part+++membrane
224617	'Tbc1d24'	mRNA	GO:0005737///cytoplasm+++GO:0005886///plasma membrane+++GO:0016020///membrane+++GO:0030054///cell junction+++GO:0030659///cytoplasmic vesicle membrane+++GO:0031410///cytoplasmic vesicle+++GO:0031594///neuromuscular junction+++GO:0042995///cell projection+++GO:0043195///terminal bouton+++GO:0045202///synapse+++GO:0098793///presynapse	cellular_component	cell part+++cell+++membrane+++cell junction+++organelle+++organelle part+++synapse+++synapse part
224648	'Uhrf1bp1'	mRNA	GO:0005575///cellular_component	cellular_component	cellular_component
224674	'Slc37a1'	mRNA	GO:0005783///endoplasmic reticulum+++GO:0016020///membrane+++GO:0016021///integral component of membrane+++GO:0030176///integral component of endoplasmic reticulum membrane	cellular_component	organelle+++cell part+++cell+++membrane+++membrane part+++organelle part
224826	'Ubr2'	mRNA	GO:0000151///ubiquitin ligase complex+++GO:0000785///chromatin+++GO:0005634///nucleus+++GO:0005737///cytoplasm	cellular_component	cell part+++protein-containing complex+++cell+++organelle+++organelle part
224897	'Dpp9'	mRNA	GO:0005737///cytoplasm+++GO:0005829///cytosol+++GO:0005874///microtubule+++GO:0031252///cell leading edge	cellular_component	cell part+++cell+++organelle+++supramolecular complex+++organelle part
224902	'Safb2'	mRNA	GO:0005634///nucleus+++GO:0005654///nucleoplasm+++GO:0005737///cytoplasm+++GO:0016604///nuclear body+++GO:0043231///intracellular membrane-bounded organelle	cellular_component	organelle+++cell part+++cell+++membrane-enclosed lumen+++organelle part
224997	'Dlgap1'	mRNA	GO:0005886///plasma membrane+++GO:0014069///postsynaptic density+++GO:0016020///membrane+++GO:0030054///cell junction+++GO:0045202///synapse+++GO:0045211///postsynaptic membrane+++GO:0098978///glutamatergic synapse+++GO:0099092///postsynaptic density, intracellular component	cellular_component	membrane+++cell part+++cell+++organelle+++synapse+++synapse part+++cell junction+++membrane part+++organelle part
225348	'Wdr36'	mRNA	GO:0005730///nucleolus+++GO:0032040///small-subunit processome+++GO:0034388///Pwp2p-containing subcomplex of 90S preribosome	cellular_component	membrane-enclosed lumen+++organelle+++cell part+++cell+++organelle part+++protein-containing complex
225518	'Prdm6'	mRNA	GO:0005634///nucleus	cellular_component	organelle+++cell part+++cell
225651	'Mppe1'	mRNA	GO:0005654///nucleoplasm+++GO:0005793///endoplasmic reticulum-Golgi intermediate compartment+++GO:0005794///Golgi apparatus+++GO:0005801///cis-Golgi network+++GO:0016020///membrane+++GO:0016021///integral component of membrane+++GO:0033116///endoplasmic reticulum-Golgi intermediate compartment membrane+++GO:0070971///endoplasmic reticulum exit site	cellular_component	membrane-enclosed lumen+++organelle+++cell part+++cell+++organelle part+++membrane+++membrane part
225655	'Prelid3a'	mRNA	GO:0005739///mitochondrion+++GO:0005758///mitochondrial intermembrane space	cellular_component	organelle+++cell part+++cell+++membrane-enclosed lumen+++organelle part
225876	'Kdm2a'	mRNA	GO:0000790///nuclear chromatin+++GO:0005634///nucleus+++GO:0005654///nucleoplasm	cellular_component	membrane-enclosed lumen+++organelle+++cell part+++cell+++organelle part
226025	'Trpm3'	mRNA	GO:0016020///membrane+++GO:0016021///integral component of membrane	cellular_component	membrane+++membrane part
226101	'Myof'	mRNA	GO:0005634///nucleus+++GO:0005886///plasma membrane+++GO:0005901///caveola+++GO:0016020///membrane+++GO:0016021///integral component of membrane+++GO:0030659///cytoplasmic vesicle membrane+++GO:0031410///cytoplasmic vesicle+++GO:0031965///nuclear membrane+++GO:0043231///intracellular membrane-bounded organelle	cellular_component	organelle+++cell part+++cell+++membrane+++membrane part+++organelle part
226251	'Ablim1'	mRNA	GO:0001725///stress fiber+++GO:0005737///cytoplasm+++GO:0005856///cytoskeleton+++GO:0014069///postsynaptic density+++GO:0015629///actin cytoskeleton+++GO:0030027///lamellipodium	cellular_component	organelle+++cell part+++cell+++organelle part+++synapse+++synapse part
22640	'Zfp1'	mRNA	GO:0005622///intracellular+++GO:0005634///nucleus	cellular_component	cell part+++cell+++organelle
226517	'Smg7'	mRNA	GO:0005634///nucleus+++GO:0005697///telomerase holoenzyme complex+++GO:0005737///cytoplasm+++GO:0005829///cytosol+++GO:0045111///intermediate filament cytoskeleton	cellular_component	organelle+++cell part+++cell+++protein-containing complex+++organelle part
226519	'Lamc1'	mRNA	GO:0005576///extracellular region+++GO:0005604///basement membrane+++GO:0005606///laminin-1 complex+++GO:0005608///laminin-3 complex+++GO:0031012///extracellular matrix+++GO:0031594///neuromuscular junction+++GO:0043083///synaptic cleft+++GO:0043256///laminin complex+++GO:0043259///laminin-10 complex+++GO:0045202///synapse+++GO:0062023///collagen-containing extracellular matrix	cellular_component	extracellular region+++extracellular region part+++protein-containing complex+++synapse+++synapse part
226541	'Klhl20'	mRNA	GO:0005634///nucleus+++GO:0005737///cytoplasm+++GO:0005794///Golgi apparatus+++GO:0005802///trans-Golgi network+++GO:0005829///cytosol+++GO:0016605///PML body+++GO:0030424///axon+++GO:0030425///dendrite+++GO:0031463///Cul3-RING ubiquitin ligase complex+++GO:0042995///cell projection+++GO:0048471///perinuclear region of cytoplasm	cellular_component	organelle+++cell part+++cell+++organelle part+++membrane-enclosed lumen+++protein-containing complex
226594	'Rcsd1'	mRNA	GO:0005575///cellular_component	cellular_component	cellular_component
22668	'Sf1'	mRNA	GO:0005634///nucleus+++GO:0005654///nucleoplasm+++GO:0005681///spliceosomal complex+++GO:0005737///cytoplasm+++GO:0016604///nuclear body	cellular_component	organelle+++cell part+++cell+++membrane-enclosed lumen+++organelle part+++protein-containing complex
226856	'Lpgat1'	mRNA	GO:0005575///cellular_component+++GO:0005737///cytoplasm+++GO:0005783///endoplasmic reticulum+++GO:0005789///endoplasmic reticulum membrane+++GO:0012505///endomembrane system+++GO:0016020///membrane+++GO:0016021///integral component of membrane	cellular_component	cellular_component+++cell part+++cell+++organelle+++membrane+++membrane part+++organelle part
226861	'Hhat'	mRNA	GO:0005783///endoplasmic reticulum+++GO:0005789///endoplasmic reticulum membrane+++GO:0016020///membrane+++GO:0016021///integral component of membrane	cellular_component	organelle+++cell part+++cell+++membrane+++membrane part+++organelle part
226922	'Kcnq5'	mRNA	GO:0005886///plasma membrane+++GO:0005887///integral component of plasma membrane+++GO:0008076///voltage-gated potassium channel complex+++GO:0016020///membrane+++GO:0016021///integral component of membrane+++GO:0030118///clathrin coat	cellular_component	membrane+++cell part+++cell+++membrane part+++protein-containing complex
22695	'Zfp36'	mRNA	GO:0000178///exosome (RNase complex)+++GO:0000932///P-body+++GO:0005634///nucleus+++GO:0005737///cytoplasm+++GO:0005829///cytosol+++GO:0010494///cytoplasmic stress granule+++GO:0030014///CCR4-NOT complex+++GO:0070578///RISC-loading complex+++GO:0098745///Dcp1-Dcp2 complex+++GO:1990904///ribonucleoprotein complex	cellular_component	cell part+++protein-containing complex+++cell+++organelle
22701	'Zfp41'	mRNA	GO:0005634///nucleus	cellular_component	organelle+++cell part+++cell
22720	'Zfp62'	mRNA	GO:0005634///nucleus	cellular_component	organelle+++cell part+++cell
227357	'Espnl'	mRNA	GO:0005737///cytoplasm+++GO:0032420///stereocilium+++GO:0032426///stereocilium tip+++GO:0042995///cell projection	cellular_component	cell part+++cell+++organelle+++organelle part
227619	'Man1b1'	mRNA	GO:0005783///endoplasmic reticulum+++GO:0005789///endoplasmic reticulum membrane+++GO:0016020///membrane+++GO:0016021///integral component of membrane+++GO:0044322///endoplasmic reticulum quality control compartment	cellular_component	organelle+++cell part+++cell+++membrane+++membrane part+++organelle part
22770	'Zhx1'	mRNA	GO:0005634///nucleus+++GO:0005654///nucleoplasm	cellular_component	organelle+++cell part+++cell+++membrane-enclosed lumen+++organelle part
22778	'Ikzf1'	mRNA	GO:0005634///nucleus+++GO:0005654///nucleoplasm+++GO:0005667///transcription factor complex+++GO:0005721///pericentric heterochromatin+++GO:0005737///cytoplasm+++GO:0031618///nuclear pericentric heterochromatin+++GO:0032991///protein-containing complex+++GO:0032993///protein-DNA complex	cellular_component	organelle+++cell part+++cell+++membrane-enclosed lumen+++organelle part+++protein-containing complex
227867	'Epc2'	mRNA	GO:0005634///nucleus+++GO:0032777///Piccolo NuA4 histone acetyltransferase complex+++GO:0035267///NuA4 histone acetyltransferase complex	cellular_component	organelle+++cell part+++cell+++membrane-enclosed lumen+++protein-containing complex+++organelle part
228361	'Ambra1'	mRNA	GO:0005737///cytoplasm+++GO:0005739///mitochondrion+++GO:0005776///autophagosome+++GO:0005829///cytosol+++GO:0005930///axoneme+++GO:0031410///cytoplasmic vesicle+++GO:0043231///intracellular membrane-bounded organelle+++GO:0045335///phagocytic vesicle	cellular_component	cell part+++cell+++organelle+++organelle part
228662	'Btbd3'	mRNA	GO:0005634///nucleus+++GO:0005737///cytoplasm+++GO:0005829///cytosol	cellular_component	organelle+++cell part+++cell
228770	'Rspo4'	mRNA	GO:0005576///extracellular region	cellular_component	extracellular region
228785	'Mylk2'	mRNA	GO:0005623///cell+++GO:0005634///nucleus+++GO:0005737///cytoplasm+++GO:0008021///synaptic vesicle+++GO:0014069///postsynaptic density+++GO:0030425///dendrite+++GO:0043025///neuronal cell body+++GO:0043195///terminal bouton+++GO:0043197///dendritic spine	cellular_component	cell+++organelle+++cell part+++synapse+++synapse part
228787	'Xkr7'	mRNA	GO:0005886///plasma membrane+++GO:0016020///membrane+++GO:0016021///integral component of membrane	cellular_component	membrane+++cell part+++cell+++membrane part
228790	'Asxl1'	mRNA	GO:0000790///nuclear chromatin+++GO:0005634///nucleus+++GO:0035517///PR-DUB complex	cellular_component	membrane-enclosed lumen+++organelle+++cell part+++cell+++organelle part+++protein-containing complex
228812	'Pigu'	mRNA	GO:0005783///endoplasmic reticulum+++GO:0005789///endoplasmic reticulum membrane+++GO:0005886///plasma membrane+++GO:0016020///membrane+++GO:0016021///integral component of membrane+++GO:0042765///GPI-anchor transamidase complex	cellular_component	organelle+++cell part+++cell+++membrane+++membrane part+++organelle part+++protein-containing complex
228836	'Dlgap4'	mRNA	GO:0005886///plasma membrane+++GO:0016020///membrane+++GO:0030425///dendrite+++GO:0031594///neuromuscular junction+++GO:0043025///neuronal cell body+++GO:0045202///synapse+++GO:0098978///glutamatergic synapse+++GO:0098981///cholinergic synapse+++GO:0099572///postsynaptic specialization	cellular_component	membrane+++cell part+++cell+++synapse+++organelle+++synapse part
229474	'Fhdc1'	mRNA	GO:0005794///Golgi apparatus+++GO:0005874///microtubule+++GO:0005881///cytoplasmic microtubule+++GO:0005929///cilium+++GO:0042995///cell projection	cellular_component	organelle+++cell part+++cell+++supramolecular complex+++organelle part
229603	'Otud7b'	mRNA	GO:0005634///nucleus+++GO:0005737///cytoplasm	cellular_component	organelle+++cell part+++cell
229706	'Slc6a17'	mRNA	GO:0005887///integral component of plasma membrane+++GO:0008021///synaptic vesicle+++GO:0016020///membrane+++GO:0016021///integral component of membrane+++GO:0030054///cell junction+++GO:0030285///integral component of synaptic vesicle membrane+++GO:0030672///synaptic vesicle membrane+++GO:0031410///cytoplasmic vesicle+++GO:0042995///cell projection+++GO:0045202///synapse+++GO:0098793///presynaps…	cellular_component	membrane+++cell part+++membrane part+++cell+++organelle+++synapse+++synapse part+++cell junction+++organelle part
229715	'Amigo1'	mRNA	GO:0005886///plasma membrane+++GO:0005887///integral component of plasma membrane+++GO:0008076///voltage-gated potassium channel complex+++GO:0016020///membrane+++GO:0016021///integral component of membrane+++GO:0030425///dendrite+++GO:0032809///neuronal cell body membrane+++GO:0042995///cell projection+++GO:0043025///neuronal cell body+++GO:0043204///perikaryon+++GO:1990030///pericellular basket	cellular_component	membrane+++cell part+++cell+++membrane part+++protein-containing complex
230125	'Slc25a51'	mRNA	GO:0005739///mitochondrion+++GO:0005743///mitochondrial inner membrane+++GO:0016020///membrane+++GO:0016021///integral component of membrane	cellular_component	organelle+++cell part+++cell+++membrane+++organelle part+++membrane part
230126	'Shb'	mRNA	GO:0005654///nucleoplasm+++GO:0005737///cytoplasm+++GO:0005829///cytosol+++GO:0005886///plasma membrane+++GO:0016020///membrane+++GO:0036464///cytoplasmic ribonucleoprotein granule	cellular_component	membrane-enclosed lumen+++organelle+++cell part+++cell+++organelle part+++membrane+++protein-containing complex
230718	'Nt5c1a'	mRNA	GO:0005737///cytoplasm+++GO:0005829///cytosol	cellular_component	cell part+++cell
230824	'Grhl3'	mRNA	GO:0000785///chromatin+++GO:0000792///heterochromatin+++GO:0005634///nucleus+++GO:0005654///nucleoplasm+++GO:0005783///endoplasmic reticulum+++GO:0005789///endoplasmic reticulum membrane+++GO:0005829///cytosol+++GO:0016020///membrane+++GO:0016021///integral component of membrane+++GO:0016581///NuRD complex+++GO:0016607///nuclear speck	cellular_component	organelle+++cell part+++cell+++organelle part+++membrane-enclosed lumen+++membrane+++membrane part+++protein-containing complex
230863	'Sh2d5'	mRNA	GO:0014069///postsynaptic density+++GO:0030054///cell junction+++GO:0045202///synapse	cellular_component	organelle+++cell part+++cell+++synapse+++synapse part+++cell junction
230959	'Ajap1'	mRNA	GO:0005886///plasma membrane+++GO:0005912///adherens junction+++GO:0009898///cytoplasmic side of plasma membrane+++GO:0009986///cell surface+++GO:0016020///membrane+++GO:0016021///integral component of membrane+++GO:0016323///basolateral plasma membrane+++GO:0016324///apical plasma membrane+++GO:0030054///cell junction+++GO:0044214///spanning component of plasma membrane+++GO:0044291///cell-cell …	cellular_component	membrane+++cell part+++cell+++cell junction+++membrane part
230971	'Megf6'	mRNA	GO:0005576///extracellular region+++GO:0062023///collagen-containing extracellular matrix	cellular_component	extracellular region+++extracellular region part
231125	'Zfyve28'	mRNA	GO:0005737///cytoplasm+++GO:0005768///endosome+++GO:0005829///cytosol+++GO:0016020///membrane+++GO:0031901///early endosome membrane	cellular_component	cell part+++cell+++organelle+++membrane+++organelle part
231207	'Cpeb2'	mRNA	GO:0005634///nucleus+++GO:0005737///cytoplasm+++GO:0005844///polysome+++GO:0043005///neuron projection+++GO:0045202///synapse+++GO:1990124///messenger ribonucleoprotein complex	cellular_component	organelle+++cell part+++cell+++protein-containing complex+++synapse
231571	'Rpap2'	mRNA	GO:0005634///nucleus+++GO:0005730///nucleolus+++GO:0005737///cytoplasm+++GO:0005829///cytosol+++GO:0016591///RNA polymerase II, holoenzyme	cellular_component	organelle+++cell part+++cell+++membrane-enclosed lumen+++organelle part+++protein-containing complex
231630	'Ficd'	mRNA	GO:0005783///endoplasmic reticulum+++GO:0005789///endoplasmic reticulum membrane+++GO:0016020///membrane+++GO:0016021///integral component of membrane+++GO:0030176///integral component of endoplasmic reticulum membrane	cellular_component	organelle+++cell part+++cell+++membrane+++membrane part+++organelle part
231861	'Tnrc18'	mRNA	GO:0005575///cellular_component+++GO:0005654///nucleoplasm+++GO:0005739///mitochondrion+++GO:0005829///cytosol+++GO:0031965///nuclear membrane	cellular_component	cellular_component+++membrane-enclosed lumen+++organelle+++cell part+++cell+++organelle part+++membrane
231876	'Lmtk2'	mRNA	GO:0005737///cytoplasm+++GO:0005769///early endosome+++GO:0005794///Golgi apparatus+++GO:0005829///cytosol+++GO:0005887///integral component of plasma membrane+++GO:0016020///membrane+++GO:0016021///integral component of membrane+++GO:0030426///growth cone+++GO:0043025///neuronal cell body+++GO:0043235///receptor complex+++GO:0048471///perinuclear region of cytoplasm+++GO:0055037///recycling endo…	cellular_component	cell part+++cell+++organelle+++membrane+++membrane part+++protein-containing complex
231889	'Bud31'	mRNA	GO:0000790///nuclear chromatin+++GO:0005575///cellular_component+++GO:0005634///nucleus+++GO:0005681///spliceosomal complex+++GO:0071007///U2-type catalytic step 2 spliceosome	cellular_component	membrane-enclosed lumen+++organelle+++cell part+++cell+++organelle part+++cellular_component+++protein-containing complex
231999	'Plekha8'	mRNA	GO:0005654///nucleoplasm+++GO:0005737///cytoplasm+++GO:0005794///Golgi apparatus+++GO:0005802///trans-Golgi network+++GO:0005829///cytosol+++GO:0016020///membrane	cellular_component	membrane-enclosed lumen+++organelle+++cell part+++cell+++organelle part+++membrane
232089	'Elmod3'	mRNA	GO:0005737///cytoplasm+++GO:0005856///cytoskeleton+++GO:0005886///plasma membrane+++GO:0005929///cilium+++GO:0032420///stereocilium+++GO:0042995///cell projection+++GO:0060091///kinocilium	cellular_component	cell part+++cell+++organelle+++membrane+++organelle part
232156	'Slc4a5'	mRNA	GO:0005623///cell+++GO:0016020///membrane+++GO:0016021///integral component of membrane+++GO:0016324///apical plasma membrane	cellular_component	cell+++membrane+++membrane part+++cell part
232341	'Wnk1'	mRNA	GO:0005737///cytoplasm+++GO:0005829///cytosol+++GO:0016020///membrane	cellular_component	cell part+++cell+++membrane
232539	'Klhl42'	mRNA	GO:0005737///cytoplasm+++GO:0005819///spindle+++GO:0005856///cytoskeleton+++GO:0031463///Cul3-RING ubiquitin ligase complex	cellular_component	cell part+++cell+++organelle+++organelle part+++protein-containing complex
232889	'Pla2g4c'	mRNA	GO:0005634///nucleus+++GO:0005635///nuclear envelope+++GO:0005654///nucleoplasm+++GO:0005737///cytoplasm+++GO:0005819///spindle+++GO:0005829///cytosol+++GO:0005856///cytoskeleton+++GO:0005938///cell cortex	cellular_component	organelle+++cell part+++cell+++organelle part+++membrane-enclosed lumen
232984	'B3gnt8'	mRNA	GO:0000139///Golgi membrane+++GO:0005783///endoplasmic reticulum+++GO:0005794///Golgi apparatus+++GO:0016020///membrane+++GO:0016021///integral component of membrane	cellular_component	membrane+++organelle+++cell part+++cell+++organelle part+++membrane part
233058	'Zfp420'	mRNA	GO:0005575///cellular_component+++GO:0005634///nucleus	cellular_component	cellular_component+++organelle+++cell part+++cell
233080	'Ffar3'	mRNA	GO:0005886///plasma membrane+++GO:0016020///membrane+++GO:0016021///integral component of membrane	cellular_component	membrane+++cell part+++cell+++membrane part
233208	'Scaf1'	mRNA	GO:0005634///nucleus	cellular_component	organelle+++cell part+++cell
233332	'Adamts17'	mRNA	GO:0016020///membrane+++GO:0016021///integral component of membrane+++GO:0062023///collagen-containing extracellular matrix	cellular_component	membrane+++membrane part+++extracellular region part+++extracellular region
233789	'Smg1'	mRNA	GO:0005634///nucleus+++GO:0005654///nucleoplasm+++GO:0005737///cytoplasm	cellular_component	organelle+++cell part+++cell+++membrane-enclosed lumen+++organelle part
234094	'Arhgef10'	mRNA	GO:0005813///centrosome+++GO:0005829///cytosol	cellular_component	organelle+++cell part+++cell+++organelle part
234135	'Nsd3'	mRNA	GO:0000785///chromatin+++GO:0005634///nucleus+++GO:0005694///chromosome	cellular_component	organelle+++cell part+++cell+++organelle part
234366	'Gatad2a'	mRNA	GO:0005634///nucleus+++GO:0005654///nucleoplasm+++GO:0016581///NuRD complex+++GO:0016607///nuclear speck	cellular_component	organelle+++cell part+++cell+++membrane-enclosed lumen+++organelle part+++protein-containing complex
234378	'Klhl26'	mRNA
234582	'Ccdc102a'	mRNA	GO:0005575///cellular_component+++GO:0016459///myosin complex	cellular_component	cellular_component+++organelle+++cell part+++protein-containing complex+++cell+++organelle part
234593	'Ndrg4'	mRNA	GO:0005737///cytoplasm+++GO:0005739///mitochondrion+++GO:0005789///endoplasmic reticulum membrane+++GO:0005829///cytosol+++GO:0016323///basolateral plasma membrane+++GO:0031253///cell projection membrane	cellular_component	cell part+++cell+++organelle+++membrane+++membrane part+++organelle part
234736	'Rfwd3'	mRNA	GO:0005634///nucleus+++GO:0005654///nucleoplasm+++GO:0005737///cytoplasm+++GO:0016605///PML body+++GO:0035861///site of double-strand break+++GO:0090734///site of DNA damage	cellular_component	organelle+++cell part+++cell+++membrane-enclosed lumen+++organelle part
234740	'Tmem231'	mRNA	GO:0005886///plasma membrane+++GO:0005929///cilium+++GO:0016020///membrane+++GO:0016021///integral component of membrane+++GO:0035869///ciliary transition zone+++GO:0036038///MKS complex+++GO:0042995///cell projection+++GO:0060170///ciliary membrane	cellular_component	membrane+++cell part+++cell+++organelle+++membrane part+++organelle part+++protein-containing complex
235130	'Adamts15'	mRNA	GO:0005576///extracellular region+++GO:0005615///extracellular space+++GO:0009986///cell surface+++GO:0062023///collagen-containing extracellular matrix	cellular_component	extracellular region+++extracellular region part+++cell part+++cell
235169	'Foxred1'	mRNA	GO:0005737///cytoplasm+++GO:0005739///mitochondrion+++GO:0005743///mitochondrial inner membrane+++GO:0005747///mitochondrial respiratory chain complex I+++GO:0016020///membrane+++GO:0016021///integral component of membrane+++GO:0070469///respiratory chain	cellular_component	cell part+++cell+++organelle+++membrane+++organelle part+++membrane part+++protein-containing complex
235320	'Zbtb16'	mRNA	GO:0005634///nucleus+++GO:0005829///cytosol+++GO:0005886///plasma membrane+++GO:0016604///nuclear body+++GO:0016605///PML body+++GO:0016607///nuclear speck+++GO:0017053///transcriptional repressor complex+++GO:0032991///protein-containing complex	cellular_component	organelle+++cell part+++cell+++membrane+++membrane-enclosed lumen+++organelle part+++protein-containing complex
235441	'Usp3'	mRNA	GO:0000790///nuclear chromatin+++GO:0005634///nucleus+++GO:0005654///nucleoplasm+++GO:0036464///cytoplasmic ribonucleoprotein granule+++GO:0090543///Flemming body	cellular_component	membrane-enclosed lumen+++organelle+++cell part+++cell+++organelle part+++protein-containing complex
235582	'Glyctk'	mRNA	GO:0005737///cytoplasm+++GO:0005739///mitochondrion+++GO:0005794///Golgi apparatus+++GO:0005829///cytosol	cellular_component	cell part+++cell+++organelle
235623	'Scap'	mRNA	GO:0000139///Golgi membrane+++GO:0005783///endoplasmic reticulum+++GO:0005789///endoplasmic reticulum membrane+++GO:0005794///Golgi apparatus+++GO:0012507///ER to Golgi transport vesicle membrane+++GO:0016020///membrane+++GO:0016021///integral component of membrane+++GO:0031410///cytoplasmic vesicle+++GO:0032991///protein-containing complex+++GO:0043231///intracellular membrane-bounded organelle	cellular_component	membrane+++organelle+++cell part+++cell+++organelle part+++membrane part+++protein-containing complex
236082	'Dhrsx'	mRNA	GO:0005576///extracellular region	cellular_component	extracellular region
237221	'Gemin8'	mRNA	GO:0005634///nucleus+++GO:0005737///cytoplasm+++GO:0005829///cytosol+++GO:0032797///SMN complex+++GO:0034719///SMN-Sm protein complex+++GO:0097504///Gemini of coiled bodies	cellular_component	organelle+++cell part+++cell+++protein-containing complex+++membrane-enclosed lumen+++organelle part
237823	'Pfas'	mRNA	GO:0005737///cytoplasm	cellular_component	cell part+++cell
237831	'Slc13a5'	mRNA	GO:0005654///nucleoplasm+++GO:0005829///cytosol+++GO:0005886///plasma membrane+++GO:0016020///membrane+++GO:0016021///integral component of membrane+++GO:0016323///basolateral plasma membrane	cellular_component	membrane-enclosed lumen+++organelle+++cell part+++cell+++organelle part+++membrane+++membrane part
237860	'Ssh2'	mRNA	GO:0005737///cytoplasm+++GO:0005856///cytoskeleton+++GO:0005925///focal adhesion+++GO:0030054///cell junction	cellular_component	cell part+++cell+++organelle+++cell junction
238323	'Rps6kl1'	mRNA	GO:0005840///ribosome	cellular_component	organelle+++cell part+++protein-containing complex+++cell
238331	'Zdhhc22'	mRNA	GO:0005783///endoplasmic reticulum+++GO:0005794///Golgi apparatus+++GO:0005886///plasma membrane+++GO:0016020///membrane+++GO:0016021///integral component of membrane	cellular_component	organelle+++cell part+++cell+++membrane+++membrane part
23834	'Cdc6'	mRNA	GO:0000922///spindle pole+++GO:0005634///nucleus+++GO:0005737///cytoplasm+++GO:0005819///spindle+++GO:0051233///spindle midzone	cellular_component	organelle+++cell part+++cell+++organelle part
238505	'Mtr'	mRNA	GO:0005737///cytoplasm+++GO:0005829///cytosol+++GO:0016020///membrane+++GO:0016021///integral component of membrane	cellular_component	cell part+++cell+++membrane+++membrane part
23854	'Def8'	mRNA	GO:0005575///cellular_component	cellular_component	cellular_component
238680	'Cntnap3'	mRNA	GO:0005575///cellular_component+++GO:0016020///membrane+++GO:0016021///integral component of membrane	cellular_component	cellular_component+++membrane+++membrane part
239102	'Zfhx2'	mRNA	GO:0005634///nucleus	cellular_component	organelle+++cell part+++cell
239273	'Abcc4'	mRNA	GO:0005886///plasma membrane+++GO:0005929///cilium+++GO:0016020///membrane+++GO:0016021///integral component of membrane+++GO:0016323///basolateral plasma membrane+++GO:0016324///apical plasma membrane+++GO:0031088///platelet dense granule membrane+++GO:0098591///external side of apical plasma membrane	cellular_component	membrane+++cell part+++cell+++organelle+++membrane part+++organelle part
239364	'Tspyl5'	mRNA	GO:0005634///nucleus	cellular_component	organelle+++cell part+++cell
23945	'Mgll'	mRNA	GO:0005654///nucleoplasm+++GO:0005737///cytoplasm+++GO:0005829///cytosol+++GO:0016020///membrane+++GO:0019898///extrinsic component of membrane+++GO:0030424///axon+++GO:0043196///varicosity+++GO:0045202///synapse	cellular_component	membrane-enclosed lumen+++organelle+++cell part+++cell+++organelle part+++membrane+++membrane part+++synapse
239554	'Foxred2'	mRNA	GO:0005783///endoplasmic reticulum+++GO:0005788///endoplasmic reticulum lumen	cellular_component	organelle+++cell part+++cell+++membrane-enclosed lumen+++organelle part
239556	'Cacna1i'	mRNA	GO:0001518///voltage-gated sodium channel complex+++GO:0005623///cell+++GO:0005886///plasma membrane+++GO:0005891///voltage-gated calcium channel complex+++GO:0016020///membrane+++GO:0016021///integral component of membrane+++GO:0043005///neuron projection	cellular_component	membrane+++cell part+++membrane part+++protein-containing complex+++cell
239559	'A4galt'	mRNA	GO:0000139///Golgi membrane+++GO:0005794///Golgi apparatus+++GO:0016020///membrane+++GO:0016021///integral component of membrane	cellular_component	membrane+++organelle+++cell part+++cell+++organelle part+++membrane part
239606	'Slc2a13'	mRNA	GO:0005764///lysosome+++GO:0005769///early endosome+++GO:0005886///plasma membrane+++GO:0005887///integral component of plasma membrane+++GO:0008021///synaptic vesicle+++GO:0016020///membrane+++GO:0016021///integral component of membrane+++GO:0031090///organelle membrane	cellular_component	organelle+++cell part+++cell+++membrane+++membrane part+++synapse+++synapse part+++organelle part
23965	'Tenm3'	mRNA	GO:0005886///plasma membrane+++GO:0005887///integral component of plasma membrane+++GO:0016020///membrane+++GO:0016021///integral component of membrane+++GO:0030424///axon+++GO:0042995///cell projection+++GO:0043005///neuron projection	cellular_component	membrane+++cell part+++cell+++membrane part
239766	'Rtp1'	mRNA	GO:0005886///plasma membrane+++GO:0009986///cell surface+++GO:0016020///membrane+++GO:0016021///integral component of membrane	cellular_component	membrane+++cell part+++cell+++membrane part
239985	'Arid1b'	mRNA	GO:0005634///nucleus+++GO:0005654///nucleoplasm+++GO:0005737///cytoplasm+++GO:0005829///cytosol+++GO:0005886///plasma membrane+++GO:0016514///SWI/SNF complex+++GO:0035060///brahma complex+++GO:0045202///synapse+++GO:0070603///SWI/SNF superfamily-type complex+++GO:0071565///nBAF complex	cellular_component	organelle+++cell part+++cell+++membrane-enclosed lumen+++organelle part+++membrane+++protein-containing complex+++synapse
240505	'Cdc42bpg'	mRNA	GO:0005737///cytoplasm+++GO:0005829///cytosol+++GO:0005856///cytoskeleton+++GO:0031252///cell leading edge+++GO:0034451///centriolar satellite	cellular_component	cell part+++cell+++organelle+++organelle part
24056	'Sh3bp5'	mRNA	GO:0005654///nucleoplasm+++GO:0005737///cytoplasm+++GO:0005739///mitochondrion+++GO:0016020///membrane+++GO:0016604///nuclear body+++GO:0030659///cytoplasmic vesicle membrane+++GO:0031410///cytoplasmic vesicle	cellular_component	membrane-enclosed lumen+++organelle+++cell part+++cell+++organelle part+++membrane
24063	'Spry1'	mRNA	GO:0005623///cell+++GO:0005654///nucleoplasm+++GO:0005737///cytoplasm+++GO:0005794///Golgi apparatus+++GO:0005829///cytosol+++GO:0016020///membrane	cellular_component	cell+++membrane-enclosed lumen+++organelle+++cell part+++organelle part+++membrane
240667	'Sec31b'	mRNA	GO:0000139///Golgi membrane+++GO:0005737///cytoplasm+++GO:0005783///endoplasmic reticulum+++GO:0005789///endoplasmic reticulum membrane+++GO:0012507///ER to Golgi transport vesicle membrane+++GO:0016020///membrane+++GO:0030120///vesicle coat+++GO:0030127///COPII vesicle coat+++GO:0031410///cytoplasmic vesicle+++GO:0070971///endoplasmic reticulum exit site	cellular_component	membrane+++organelle+++cell part+++cell+++organelle part+++membrane part+++protein-containing complex
241073	'Dytn'	mRNA	GO:0005886///plasma membrane+++GO:0016020///membrane+++GO:0045202///synapse	cellular_component	membrane+++cell part+++cell+++synapse
241075	'Plekhm3'	mRNA	GO:0005737///cytoplasm+++GO:0005794///Golgi apparatus+++GO:0005886///plasma membrane+++GO:0016020///membrane	cellular_component	cell part+++cell+++organelle+++membrane
241226	'Itga8'	mRNA	GO:0005783///endoplasmic reticulum+++GO:0005886///plasma membrane+++GO:0008305///integrin complex+++GO:0009986///cell surface+++GO:0014069///postsynaptic density+++GO:0016020///membrane+++GO:0016021///integral component of membrane+++GO:0032591///dendritic spine membrane+++GO:0043204///perikaryon+++GO:0045177///apical part of cell	cellular_component	organelle+++cell part+++cell+++membrane+++membrane part+++protein-containing complex+++synapse+++synapse part
241263	'Gpr158'	mRNA	GO:0005886///plasma membrane+++GO:0016020///membrane+++GO:0016021///integral component of membrane	cellular_component	membrane+++cell part+++cell+++membrane part
241431	'Xirp2'	mRNA	GO:0001725///stress fiber+++GO:0005925///focal adhesion+++GO:0030018///Z disc+++GO:0030054///cell junction	cellular_component	organelle+++cell part+++cell+++organelle part+++cell junction+++supramolecular complex
241589	'D430041D05Rik'	mRNA	GO:0005575///cellular_component+++GO:0016020///membrane+++GO:0016021///integral component of membrane	cellular_component	cellular_component+++membrane+++membrane part
241638	'Lzts3'	mRNA	GO:0005737///cytoplasm+++GO:0005856///cytoskeleton+++GO:0014069///postsynaptic density+++GO:0030054///cell junction+++GO:0030425///dendrite+++GO:0042995///cell projection+++GO:0043197///dendritic spine+++GO:0045202///synapse	cellular_component	cell part+++cell+++organelle+++synapse+++synapse part+++cell junction
241794	'Kcng1'	mRNA	GO:0005886///plasma membrane+++GO:0008076///voltage-gated potassium channel complex+++GO:0016020///membrane+++GO:0016021///integral component of membrane	cellular_component	membrane+++cell part+++cell+++membrane part+++protein-containing complex
242384	'Lingo2'	mRNA	GO:0005615///extracellular space+++GO:0016020///membrane+++GO:0016021///integral component of membrane+++GO:0031012///extracellular matrix	cellular_component	extracellular region part+++extracellular region+++membrane+++membrane part
242443	'Grin3a'	mRNA	GO:0005886///plasma membrane+++GO:0016020///membrane+++GO:0016021///integral component of membrane+++GO:0017146///NMDA selective glutamate receptor complex+++GO:0030054///cell junction+++GO:0043005///neuron projection+++GO:0043025///neuronal cell body+++GO:0045202///synapse+++GO:0045211///postsynaptic membrane+++GO:0098839///postsynaptic density membrane+++GO:0098978///glutamatergic synapse+++GO:…	cellular_component	membrane+++cell part+++cell+++membrane part+++protein-containing complex+++cell junction+++synapse+++synapse part+++organelle+++organelle part
242620	'Dmrta2'	mRNA	GO:0005634///nucleus	cellular_component	organelle+++cell part+++cell
242653	'Cldn19'	mRNA	GO:0005634///nucleus+++GO:0005737///cytoplasm+++GO:0005886///plasma membrane+++GO:0005923///bicellular tight junction+++GO:0016020///membrane+++GO:0016021///integral component of membrane+++GO:0016323///basolateral plasma membrane+++GO:0030054///cell junction+++GO:0043296///apical junction complex+++GO:0048471///perinuclear region of cytoplasm	cellular_component	organelle+++cell part+++cell+++membrane+++cell junction+++membrane part
242667	'Dlgap3'	mRNA	GO:0005886///plasma membrane+++GO:0014069///postsynaptic density+++GO:0016020///membrane+++GO:0017146///NMDA selective glutamate receptor complex+++GO:0030054///cell junction+++GO:0031594///neuromuscular junction+++GO:0043025///neuronal cell body+++GO:0043197///dendritic spine+++GO:0045202///synapse+++GO:0098978///glutamatergic synapse+++GO:0098981///cholinergic synapse+++GO:0099572///postsynapti…	cellular_component	membrane+++cell part+++cell+++organelle+++synapse+++synapse part+++membrane part+++protein-containing complex+++cell junction
242702	'Myom3'	mRNA	GO:0005737///cytoplasm+++GO:0005865///striated muscle thin filament+++GO:0030017///sarcomere+++GO:0030018///Z disc+++GO:0031430///M band	cellular_component	cell part+++cell+++organelle+++supramolecular complex+++organelle part
242785	'Klhl21'	mRNA	GO:0000139///Golgi membrane+++GO:0005737///cytoplasm+++GO:0005819///spindle+++GO:0005827///polar microtubule+++GO:0005856///cytoskeleton+++GO:0030134///COPII-coated ER to Golgi transport vesicle+++GO:0031463///Cul3-RING ubiquitin ligase complex	cellular_component	membrane+++organelle+++cell part+++cell+++organelle part+++supramolecular complex+++protein-containing complex
242894	'Actr3b'	mRNA	GO:0005737///cytoplasm+++GO:0005856///cytoskeleton+++GO:0005885///Arp2/3 protein complex+++GO:0042995///cell projection	cellular_component	cell part+++cell+++organelle+++protein-containing complex+++organelle part
242915	'Garem2'	mRNA
243548	'Prickle2'	mRNA	GO:0005634///nucleus+++GO:0005737///cytoplasm+++GO:0016020///membrane+++GO:0016327///apicolateral plasma membrane+++GO:0016328///lateral plasma membrane+++GO:0031965///nuclear membrane	cellular_component	organelle+++cell part+++cell+++membrane+++membrane part+++organelle part
243853	'Fkrp'	mRNA	GO:0000139///Golgi membrane+++GO:0005576///extracellular region+++GO:0005615///extracellular space+++GO:0005654///nucleoplasm+++GO:0005737///cytoplasm+++GO:0005783///endoplasmic reticulum+++GO:0005791///rough endoplasmic reticulum+++GO:0005794///Golgi apparatus+++GO:0005829///cytosol+++GO:0005886///plasma membrane+++GO:0016020///membrane+++GO:0016021///integral component of membrane+++GO:0042383/…	cellular_component	membrane+++organelle+++cell part+++cell+++organelle part+++extracellular region+++extracellular region part+++membrane-enclosed lumen+++membrane part
244049	'Mctp2'	mRNA	GO:0005654///nucleoplasm+++GO:0005829///cytosol+++GO:0016020///membrane+++GO:0016021///integral component of membrane+++GO:0030672///synaptic vesicle membrane	cellular_component	membrane-enclosed lumen+++organelle+++cell part+++cell+++organelle part+++membrane+++membrane part+++synapse+++synapse part
244152	'Tsku'	mRNA	GO:0005576///extracellular region+++GO:0005615///extracellular space+++GO:0031012///extracellular matrix	cellular_component	extracellular region+++extracellular region part
244421	'Lonrf1'	mRNA
244550	'Podnl1'	mRNA	GO:0005576///extracellular region+++GO:0005615///extracellular space+++GO:0062023///collagen-containing extracellular matrix	cellular_component	extracellular region+++extracellular region part
245404	'Dcaf12l1'	mRNA	GO:0005575///cellular_component+++GO:0080008///Cul4-RING E3 ubiquitin ligase complex	cellular_component	cellular_component+++cell part+++protein-containing complex+++cell
245638	'Tbc1d8b'	mRNA	GO:0005737///cytoplasm+++GO:0005829///cytosol	cellular_component	cell part+++cell
245666	'Iqsec2'	mRNA	GO:0005737///cytoplasm+++GO:0098684///photoreceptor ribbon synapse+++GO:0098685///Schaffer collateral - CA1 synapse+++GO:0098831///presynaptic active zone cytoplasmic component+++GO:0098839///postsynaptic density membrane+++GO:0098978///glutamatergic synapse+++GO:0099092///postsynaptic density, intracellular component	cellular_component	cell part+++cell+++synapse+++synapse part+++membrane+++organelle+++membrane part+++organelle part
245860	'Atg9a'	mRNA	GO:0000407///phagophore assembly site+++GO:0000421///autophagosome membrane+++GO:0005737///cytoplasm+++GO:0005768///endosome+++GO:0005770///late endosome+++GO:0005776///autophagosome+++GO:0005794///Golgi apparatus+++GO:0005802///trans-Golgi network+++GO:0008021///synaptic vesicle+++GO:0016020///membrane+++GO:0016021///integral component of membrane+++GO:0030659///cytoplasmic vesicle membrane+++GO…	cellular_component	cell part+++cell+++membrane+++organelle+++organelle part+++synapse+++synapse part+++membrane part
245877	'Map7d1'	mRNA	GO:0005737///cytoplasm+++GO:0005819///spindle+++GO:0005829///cytosol+++GO:0005856///cytoskeleton+++GO:0015630///microtubule cytoskeleton	cellular_component	cell part+++cell+++organelle+++organelle part
246694	'Hps5'	mRNA	GO:0005737///cytoplasm+++GO:0005829///cytosol+++GO:0031084///BLOC-2 complex	cellular_component	cell part+++cell+++protein-containing complex
252870	'Usp7'	mRNA	GO:0001741///XY body+++GO:0005634///nucleus+++GO:0005694///chromosome+++GO:0005737///cytoplasm+++GO:0005829///cytosol+++GO:0016605///PML body+++GO:0032991///protein-containing complex	cellular_component	organelle+++cell part+++cell+++membrane-enclosed lumen+++organelle part+++protein-containing complex
258098	'Olfr1490'	mRNA	GO:0005886///plasma membrane+++GO:0016020///membrane+++GO:0016021///integral component of membrane	cellular_component	membrane+++cell part+++cell+++membrane part
258218	'Olfr102'	mRNA	GO:0005886///plasma membrane+++GO:0016020///membrane+++GO:0016021///integral component of membrane	cellular_component	membrane+++cell part+++cell+++membrane part
258413	'Olfr881'	mRNA	GO:0005886///plasma membrane+++GO:0016020///membrane+++GO:0016021///integral component of membrane	cellular_component	membrane+++cell part+++cell+++membrane part
259277	'Klk8'	mRNA	GO:0005576///extracellular region+++GO:0005615///extracellular space+++GO:0005737///cytoplasm+++GO:0030141///secretory granule+++GO:0097180///serine protease inhibitor complex	cellular_component	extracellular region+++extracellular region part+++cell part+++cell+++organelle+++protein-containing complex
26356	'Ing1'	mRNA	GO:0005634///nucleus	cellular_component	organelle+++cell part+++cell
26365	'Ceacam1'	mRNA	GO:0005615///extracellular space+++GO:0005886///plasma membrane+++GO:0005911///cell-cell junction+++GO:0005912///adherens junction+++GO:0009897///external side of plasma membrane+++GO:0009925///basal plasma membrane+++GO:0009986///cell surface+++GO:0016020///membrane+++GO:0016021///integral component of membrane+++GO:0016324///apical plasma membrane+++GO:0016328///lateral plasma membrane+++GO:003…	cellular_component	extracellular region part+++extracellular region+++membrane+++cell part+++cell+++cell junction+++membrane part+++organelle+++protein-containing complex+++organelle part
26385	'Grk6'	mRNA	GO:0005829///cytosol+++GO:0005886///plasma membrane+++GO:0016020///membrane	cellular_component	cell part+++cell+++membrane
26390	'Mapkbp1'	mRNA	GO:0000922///spindle pole+++GO:0005634///nucleus+++GO:0005654///nucleoplasm+++GO:0005730///nucleolus+++GO:0005737///cytoplasm+++GO:0005856///cytoskeleton+++GO:0097431///mitotic spindle pole	cellular_component	organelle+++cell part+++cell+++organelle part+++membrane-enclosed lumen
264064	'Cdk8'	mRNA	GO:0000151///ubiquitin ligase complex+++GO:0005634///nucleus+++GO:0005654///nucleoplasm+++GO:0005730///nucleolus+++GO:0016592///mediator complex+++GO:0032991///protein-containing complex	cellular_component	cell part+++protein-containing complex+++cell+++organelle+++membrane-enclosed lumen+++organelle part
26413	'Mapk1'	mRNA	GO:0005623///cell+++GO:0005634///nucleus+++GO:0005654///nucleoplasm+++GO:0005737///cytoplasm+++GO:0005739///mitochondrion+++GO:0005769///early endosome+++GO:0005770///late endosome+++GO:0005794///Golgi apparatus+++GO:0005815///microtubule organizing center+++GO:0005819///spindle+++GO:0005829///cytosol+++GO:0005856///cytoskeleton+++GO:0005886///plasma membrane+++GO:0005901///caveola+++GO:0005925//…	cellular_component	cell+++organelle+++cell part+++membrane-enclosed lumen+++organelle part+++membrane+++membrane part+++cell junction+++synapse+++synapse part+++protein-containing complex
266645	'Acmsd'	mRNA	GO:0005737///cytoplasm+++GO:0005829///cytosol	cellular_component	cell part+++cell
268345	'Kcnc2'	mRNA	GO:0005886///plasma membrane+++GO:0005887///integral component of plasma membrane+++GO:0008076///voltage-gated potassium channel complex+++GO:0016020///membrane+++GO:0016021///integral component of membrane+++GO:0016323///basolateral plasma membrane+++GO:0016324///apical plasma membrane+++GO:0030054///cell junction+++GO:0030424///axon+++GO:0030425///dendrite+++GO:0030673///axolemma+++GO:0031982//…	cellular_component	membrane+++cell part+++cell+++membrane part+++protein-containing complex+++cell junction+++organelle+++synapse+++synapse part
268709	'Fam107a'	mRNA	GO:0001725///stress fiber+++GO:0005634///nucleus+++GO:0005737///cytoplasm+++GO:0005856///cytoskeleton+++GO:0005886///plasma membrane+++GO:0005925///focal adhesion+++GO:0015629///actin cytoskeleton+++GO:0016020///membrane+++GO:0016607///nuclear speck+++GO:0030054///cell junction+++GO:0032587///ruffle membrane+++GO:0042995///cell projection+++GO:0043005///neuron projection+++GO:0045202///synapse	cellular_component	organelle+++cell part+++cell+++organelle part+++membrane+++cell junction+++membrane-enclosed lumen+++membrane part+++synapse
268747	'Carmil3'	mRNA	GO:0005737///cytoplasm+++GO:0005886///plasma membrane+++GO:0016020///membrane	cellular_component	cell part+++cell+++membrane
268934	'Grm4'	mRNA	GO:0005886///plasma membrane+++GO:0005887///integral component of plasma membrane+++GO:0016020///membrane+++GO:0016021///integral component of membrane+++GO:0031410///cytoplasmic vesicle+++GO:0043005///neuron projection+++GO:0043195///terminal bouton+++GO:0043198///dendritic shaft+++GO:0048787///presynaptic active zone membrane+++GO:0098688///parallel fiber to Purkinje cell synapse+++GO:0098978//…	cellular_component	membrane+++cell part+++cell+++membrane part+++organelle+++synapse+++synapse part
268935	'Scube3'	mRNA	GO:0005576///extracellular region+++GO:0005615///extracellular space+++GO:0005886///plasma membrane+++GO:0009986///cell surface	cellular_component	extracellular region+++extracellular region part+++membrane+++cell part+++cell
268949	'Mucl3'	mRNA	GO:0005575///cellular_component+++GO:0005737///cytoplasm+++GO:0005886///plasma membrane+++GO:0016020///membrane+++GO:0016021///integral component of membrane	cellular_component	cellular_component+++cell part+++cell+++membrane+++membrane part
268958	'Capn11'	mRNA	GO:0001669///acrosomal vesicle+++GO:0005622///intracellular+++GO:0005737///cytoplasm+++GO:0031410///cytoplasmic vesicle	cellular_component	organelle+++cell part+++cell
268970	'Arhgap28'	mRNA	GO:0005737///cytoplasm	cellular_component	cell part+++cell
268996	'Ss18'	mRNA	GO:0005634///nucleus+++GO:0005881///cytoplasmic microtubule+++GO:0016514///SWI/SNF complex+++GO:0071564///npBAF complex	cellular_component	organelle+++cell part+++cell+++supramolecular complex+++organelle part+++membrane-enclosed lumen+++protein-containing complex
26903	'Dysf'	mRNA	GO:0005634///nucleus+++GO:0005737///cytoplasm+++GO:0005768///endosome+++GO:0005769///early endosome+++GO:0005770///late endosome+++GO:0005794///Golgi apparatus+++GO:0005874///microtubule+++GO:0005886///plasma membrane+++GO:0016020///membrane+++GO:0016021///integral component of membrane+++GO:0030027///lamellipodium+++GO:0030139///endocytic vesicle+++GO:0030315///T-tubule+++GO:0030659///cytoplasmi…	cellular_component	organelle+++cell part+++cell+++supramolecular complex+++organelle part+++membrane+++membrane part
269233	'Fam171a1'	mRNA	GO:0005886///plasma membrane+++GO:0016020///membrane+++GO:0016021///integral component of membrane	cellular_component	membrane+++cell part+++cell+++membrane part
269389	'Tox2'	mRNA	GO:0005634///nucleus+++GO:0005654///nucleoplasm	cellular_component	organelle+++cell part+++cell+++membrane-enclosed lumen+++organelle part
269470	'Wdr3'	mRNA	GO:0005634///nucleus+++GO:0005654///nucleoplasm+++GO:0005730///nucleolus+++GO:0031965///nuclear membrane+++GO:0032040///small-subunit processome+++GO:0034388///Pwp2p-containing subcomplex of 90S preribosome	cellular_component	organelle+++cell part+++cell+++membrane-enclosed lumen+++organelle part+++membrane+++protein-containing complex
269473	'Lrig2'	mRNA	GO:0005615///extracellular space+++GO:0005737///cytoplasm+++GO:0005886///plasma membrane+++GO:0016020///membrane+++GO:0016021///integral component of membrane+++GO:0030426///growth cone+++GO:0031012///extracellular matrix+++GO:0043005///neuron projection+++GO:0043025///neuronal cell body+++GO:0097708///intracellular vesicle	cellular_component	extracellular region part+++extracellular region+++cell part+++cell+++membrane+++membrane part+++organelle
269529	'Fbxo10'	mRNA	GO:0005737///cytoplasm	cellular_component	cell part+++cell
269615	'Plch2'	mRNA	GO:0005623///cell+++GO:0005737///cytoplasm+++GO:0005886///plasma membrane+++GO:0016020///membrane	cellular_component	cell+++cell part+++membrane
269642	'Nat8l'	mRNA	GO:0005737///cytoplasm+++GO:0005739///mitochondrion+++GO:0005783///endoplasmic reticulum+++GO:0005789///endoplasmic reticulum membrane+++GO:0016020///membrane+++GO:0016021///integral component of membrane+++GO:0030867///rough endoplasmic reticulum membrane+++GO:0031090///organelle membrane+++GO:0031966///mitochondrial membrane+++GO:0043231///intracellular membrane-bounded organelle	cellular_component	cell part+++cell+++organelle+++membrane+++membrane part+++organelle part
26968	'Islr'	mRNA	GO:0005576///extracellular region+++GO:0005615///extracellular space	cellular_component	extracellular region+++extracellular region part
269695	'Rnft2'	mRNA	GO:0005575///cellular_component+++GO:0016020///membrane+++GO:0016021///integral component of membrane	cellular_component	cellular_component+++membrane+++membrane part
269702	'Mphosph9'	mRNA	GO:0000139///Golgi membrane+++GO:0005737///cytoplasm+++GO:0005794///Golgi apparatus+++GO:0005814///centriole+++GO:0005856///cytoskeleton+++GO:0016020///membrane	cellular_component	membrane+++organelle+++cell part+++cell+++organelle part
269774	'Aak1'	mRNA	GO:0005634///nucleus+++GO:0005737///cytoplasm+++GO:0005886///plasma membrane+++GO:0005905///clathrin-coated pit+++GO:0016020///membrane+++GO:0019897///extrinsic component of plasma membrane+++GO:0030054///cell junction+++GO:0030136///clathrin-coated vesicle+++GO:0031252///cell leading edge+++GO:0042995///cell projection+++GO:0043195///terminal bouton+++GO:0045202///synapse+++GO:0071439///clathrin…	cellular_component	organelle+++cell part+++cell+++membrane+++membrane part+++cell junction+++synapse+++synapse part+++protein-containing complex
270091	'Lrrc36'	mRNA	GO:0005575///cellular_component	cellular_component	cellular_component
270096	'Mon1b'	mRNA	GO:0005737///cytoplasm+++GO:0035658///Mon1-Ccz1 complex	cellular_component	cell part+++cell+++organelle+++protein-containing complex+++organelle part
27059	'Sh3d19'	mRNA	GO:0005654///nucleoplasm+++GO:0005737///cytoplasm+++GO:0005829///cytosol+++GO:0005886///plasma membrane	cellular_component	membrane-enclosed lumen+++organelle+++cell part+++cell+++organelle part+++membrane
271697	'Cdk15'	mRNA	GO:0005634///nucleus+++GO:0005737///cytoplasm+++GO:0005829///cytosol	cellular_component	organelle+++cell part+++cell
271844	'Pla2g4f'	mRNA	GO:0005737///cytoplasm+++GO:0005764///lysosome+++GO:0005765///lysosomal membrane+++GO:0005829///cytosol+++GO:0016020///membrane+++GO:0031982///vesicle+++GO:0032587///ruffle membrane	cellular_component	cell part+++cell+++organelle+++membrane+++organelle part+++membrane part
27205	'Podxl'	mRNA	GO:0001726///ruffle+++GO:0005737///cytoplasm+++GO:0005886///plasma membrane+++GO:0005902///microvillus+++GO:0016020///membrane+++GO:0016021///integral component of membrane+++GO:0016324///apical plasma membrane+++GO:0030027///lamellipodium+++GO:0030175///filopodium+++GO:0031528///microvillus membrane+++GO:0036057///slit diaphragm+++GO:0042995///cell projection+++GO:0044297///cell body+++GO:004512…	cellular_component	cell part+++cell+++membrane+++membrane part+++cell junction
27225	'Ddx24'	mRNA	GO:0005730///nucleolus	cellular_component	membrane-enclosed lumen+++organelle+++cell part+++cell+++organelle part
27389	'Dusp13'	mRNA	GO:0005737///cytoplasm	cellular_component	cell part+++cell
27410	'Abca3'	mRNA	GO:0005886///plasma membrane+++GO:0016020///membrane+++GO:0016021///integral component of membrane+++GO:0043231///intracellular membrane-bounded organelle+++GO:0097208///alveolar lamellar body+++GO:0097233///alveolar lamellar body membrane	cellular_component	membrane+++cell part+++cell+++membrane part+++organelle+++organelle part
276952	'Rasl10b'	mRNA	GO:0005575///cellular_component+++GO:0005886///plasma membrane+++GO:0016020///membrane	cellular_component	cellular_component+++membrane+++cell part+++cell
277154	'Nynrin'	mRNA	GO:0005575///cellular_component+++GO:0005634///nucleus+++GO:0016020///membrane+++GO:0016021///integral component of membrane+++GO:0036464///cytoplasmic ribonucleoprotein granule	cellular_component	cellular_component+++organelle+++cell part+++cell+++membrane+++membrane part+++protein-containing complex
277973	'Slc9a5'	mRNA	GO:0005623///cell+++GO:0005886///plasma membrane+++GO:0016020///membrane+++GO:0016021///integral component of membrane	cellular_component	cell+++membrane+++cell part+++membrane part
27883	'Tango2'	mRNA	GO:0005739///mitochondrion+++GO:0005794///Golgi apparatus	cellular_component	organelle+++cell part+++cell
279028	'Adamts13'	mRNA	GO:0005576///extracellular region+++GO:0005615///extracellular space	cellular_component	extracellular region+++extracellular region part
286940	'Flnb'	mRNA	GO:0001725///stress fiber+++GO:0005634///nucleus+++GO:0005737///cytoplasm+++GO:0005829///cytosol+++GO:0005856///cytoskeleton+++GO:0005886///plasma membrane+++GO:0005903///brush border+++GO:0005925///focal adhesion+++GO:0005938///cell cortex+++GO:0030018///Z disc+++GO:0043005///neuron projection+++GO:0043025///neuronal cell body+++GO:0045335///phagocytic vesicle	cellular_component	organelle+++cell part+++cell+++organelle part+++membrane+++cell junction+++supramolecular complex
29819	'Stau2'	mRNA	GO:0005634///nucleus+++GO:0005730///nucleolus+++GO:0005737///cytoplasm+++GO:0005783///endoplasmic reticulum+++GO:0005874///microtubule+++GO:0010494///cytoplasmic stress granule+++GO:0030424///axon+++GO:0030425///dendrite+++GO:0031965///nuclear membrane+++GO:0032839///dendrite cytoplasm+++GO:0043025///neuronal cell body+++GO:0043198///dendritic shaft+++GO:1990124///messenger ribonucleoprotein comp…	cellular_component	organelle+++cell part+++cell+++membrane-enclosed lumen+++organelle part+++supramolecular complex+++protein-containing complex+++membrane
29871	'Scmh1'	mRNA	GO:0005634///nucleus+++GO:0010369///chromocenter	cellular_component	organelle+++cell part+++cell+++organelle part
30841	'Kdm2b'	mRNA	GO:0005634///nucleus+++GO:0005694///chromosome+++GO:0005730///nucleolus+++GO:0031519///PcG protein complex	cellular_component	organelle+++cell part+++cell+++membrane-enclosed lumen+++organelle part+++protein-containing complex
30843	'Fbxl12'	mRNA	GO:0000151///ubiquitin ligase complex+++GO:0005634///nucleus+++GO:0005737///cytoplasm+++GO:0005829///cytosol+++GO:0019005///SCF ubiquitin ligase complex	cellular_component	cell part+++protein-containing complex+++cell+++organelle
30926	'Glrx3'	mRNA	GO:0005623///cell+++GO:0005634///nucleus+++GO:0005737///cytoplasm+++GO:0005829///cytosol+++GO:0005938///cell cortex+++GO:0030018///Z disc+++GO:0030425///dendrite	cellular_component	cell+++organelle+++cell part+++supramolecular complex+++organelle part
30928	'Zbtb18'	mRNA	GO:0005634///nucleus+++GO:0016607///nuclear speck	cellular_component	organelle+++cell part+++cell+++membrane-enclosed lumen+++organelle part
319229	'Sctr'	mRNA	GO:0005623///cell+++GO:0005881///cytoplasmic microtubule+++GO:0005886///plasma membrane+++GO:0016020///membrane+++GO:0016021///integral component of membrane	cellular_component	cell+++organelle+++cell part+++supramolecular complex+++organelle part+++membrane+++membrane part
319478	'Cxxc4'	mRNA	GO:0005634///nucleus+++GO:0005737///cytoplasm+++GO:0031410///cytoplasmic vesicle	cellular_component	organelle+++cell part+++cell
319504	'Nrcam'	mRNA	GO:0005576///extracellular region+++GO:0005886///plasma membrane+++GO:0016020///membrane+++GO:0016021///integral component of membrane+++GO:0030424///axon+++GO:0033268///node of Ranvier+++GO:0042995///cell projection+++GO:0043194///axon initial segment+++GO:0045202///synapse+++GO:0098978///glutamatergic synapse+++GO:0099055///integral component of postsynaptic membrane+++GO:0099061///integral com…	cellular_component	extracellular region+++membrane+++cell part+++cell+++membrane part+++synapse+++synapse part+++organelle+++organelle part
319594	'Hif1an'	mRNA	GO:0005634///nucleus+++GO:0005654///nucleoplasm+++GO:0005737///cytoplasm+++GO:0005829///cytosol+++GO:0048471///perinuclear region of cytoplasm	cellular_component	organelle+++cell part+++cell+++membrane-enclosed lumen+++organelle part
319604	'Fam168a'	mRNA	GO:0005575///cellular_component	cellular_component	cellular_component
319622	'Itpripl2'	mRNA	GO:0005575///cellular_component+++GO:0016020///membrane+++GO:0016021///integral component of membrane	cellular_component	cellular_component+++membrane+++membrane part
319740	'Zfyve27'	mRNA	GO:0005654///nucleoplasm+++GO:0005737///cytoplasm+++GO:0005768///endosome+++GO:0005783///endoplasmic reticulum+++GO:0005789///endoplasmic reticulum membrane+++GO:0005829///cytosol+++GO:0005886///plasma membrane+++GO:0016020///membrane+++GO:0016021///integral component of membrane+++GO:0030176///integral component of endoplasmic reticulum membrane+++GO:0030424///axon+++GO:0030425///dendrite+++GO:0…	cellular_component	membrane-enclosed lumen+++organelle+++cell part+++cell+++organelle part+++membrane+++membrane part
320007	'Sidt1'	mRNA	GO:0005764///lysosome+++GO:0005886///plasma membrane+++GO:0016020///membrane+++GO:0016021///integral component of membrane	cellular_component	organelle+++cell part+++cell+++membrane+++membrane part
320127	'Dgki'	mRNA	GO:0005634///nucleus+++GO:0005737///cytoplasm+++GO:0005829///cytosol+++GO:0008021///synaptic vesicle+++GO:0014069///postsynaptic density+++GO:0032045///guanyl-nucleotide exchange factor complex+++GO:0032991///protein-containing complex+++GO:0043025///neuronal cell body+++GO:0043197///dendritic spine+++GO:0043679///axon terminus+++GO:0045202///synapse+++GO:0048471///perinuclear region of cytoplasm…	cellular_component	organelle+++cell part+++cell+++synapse+++synapse part+++protein-containing complex+++membrane+++membrane part+++organelle part
320209	'Ddx11'	mRNA	GO:0000790///nuclear chromatin+++GO:0000922///spindle pole+++GO:0001650///fibrillar center+++GO:0005634///nucleus+++GO:0005654///nucleoplasm+++GO:0005730///nucleolus+++GO:0005737///cytoplasm+++GO:0005813///centrosome+++GO:0005815///microtubule organizing center+++GO:0005856///cytoskeleton+++GO:0030496///midbody+++GO:0030892///mitotic cohesin complex+++GO:0031390///Ctf18 RFC-like complex+++GO:0070…	cellular_component	membrane-enclosed lumen+++organelle+++cell part+++cell+++organelle part+++protein-containing complex+++extracellular region part+++extracellular region
320244	'Ttll5'	mRNA	GO:0005634///nucleus+++GO:0005737///cytoplasm+++GO:0005813///centrosome+++GO:0005829///cytosol+++GO:0005856///cytoskeleton+++GO:0005874///microtubule+++GO:0005886///plasma membrane+++GO:0005929///cilium+++GO:0036064///ciliary basal body+++GO:0042995///cell projection+++GO:0097731///9+0 non-motile cilium	cellular_component	organelle+++cell part+++cell+++organelle part+++supramolecular complex+++membrane
320404	'Itpkb'	mRNA	GO:0005634///nucleus+++GO:0005737///cytoplasm+++GO:0005829///cytosol+++GO:0016020///membrane	cellular_component	organelle+++cell part+++cell+++membrane
320534	'Tmem104'	mRNA	GO:0005575///cellular_component+++GO:0016020///membrane+++GO:0016021///integral component of membrane	cellular_component	cellular_component+++membrane+++membrane part
320557	'Fam169a'	mRNA	GO:0005575///cellular_component+++GO:0005634///nucleus+++GO:0005635///nuclear envelope+++GO:0005637///nuclear inner membrane+++GO:0016020///membrane	cellular_component	cellular_component+++organelle+++cell part+++cell+++organelle part+++membrane
320563	'Islr2'	mRNA	GO:0005886///plasma membrane+++GO:0009986///cell surface+++GO:0016020///membrane+++GO:0016021///integral component of membrane	cellular_component	membrane+++cell part+++cell+++membrane part
320655	'Pgap3'	mRNA	GO:0000139///Golgi membrane+++GO:0005783///endoplasmic reticulum+++GO:0005789///endoplasmic reticulum membrane+++GO:0005794///Golgi apparatus+++GO:0016020///membrane+++GO:0016021///integral component of membrane+++GO:0031227///intrinsic component of endoplasmic reticulum membrane	cellular_component	membrane+++organelle+++cell part+++cell+++organelle part+++membrane part
320685	'Dctd'	mRNA	GO:0005737///cytoplasm	cellular_component	cell part+++cell
320712	'Abi3bp'	mRNA	GO:0005614///interstitial matrix+++GO:0031012///extracellular matrix+++GO:0062023///collagen-containing extracellular matrix	cellular_component	extracellular region part+++extracellular region
320938	'Tnpo3'	mRNA	GO:0005634///nucleus+++GO:0005635///nuclear envelope+++GO:0005642///annulate lamellae+++GO:0005737///cytoplasm+++GO:0043231///intracellular membrane-bounded organelle	cellular_component	organelle+++cell part+++cell+++organelle part+++membrane+++membrane part
321006	'Dcaf1'	mRNA	GO:0001650///fibrillar center+++GO:0005634///nucleus+++GO:0005654///nucleoplasm+++GO:0005737///cytoplasm+++GO:0008180///COP9 signalosome+++GO:0080008///Cul4-RING E3 ubiquitin ligase complex	cellular_component	membrane-enclosed lumen+++organelle+++cell part+++cell+++organelle part+++protein-containing complex
326622	'Upf2'	mRNA	GO:0005634///nucleus+++GO:0005737///cytoplasm+++GO:0005829///cytosol+++GO:0005844///polysome+++GO:0035145///exon-exon junction complex+++GO:0036464///cytoplasmic ribonucleoprotein granule+++GO:0048471///perinuclear region of cytoplasm	cellular_component	organelle+++cell part+++cell+++protein-containing complex+++organelle part
327956	'Vmo1'	mRNA	GO:0005576///extracellular region	cellular_component	extracellular region
327958	'Pitpnm3'	mRNA	GO:0005737///cytoplasm+++GO:0012505///endomembrane system+++GO:0016020///membrane+++GO:0042995///cell projection+++GO:0044297///cell body	cellular_component	cell part+++cell+++membrane
327992	'Hsf5'	mRNA	GO:0005634///nucleus+++GO:0042025///host cell nucleus	cellular_component	organelle+++cell part+++cell+++other organism part+++other organism
328232	'Gfod1'	mRNA	GO:0005575///cellular_component+++GO:0005576///extracellular region	cellular_component	cellular_component+++extracellular region
328833	'Treml2'	mRNA	GO:0005886///plasma membrane+++GO:0009986///cell surface+++GO:0016020///membrane+++GO:0016021///integral component of membrane	cellular_component	membrane+++cell part+++cell+++membrane part
328845	'Acsbg2'	mRNA	GO:0005737///cytoplasm+++GO:0005739///mitochondrion+++GO:0005829///cytosol+++GO:0016020///membrane	cellular_component	cell part+++cell+++organelle+++membrane
329251	'Ppp1r12b'	mRNA	GO:0005737///cytoplasm+++GO:0005856///cytoskeleton+++GO:0030018///Z disc+++GO:0031672///A band	cellular_component	cell part+++cell+++organelle+++supramolecular complex+++organelle part
329324	'Syt14'	mRNA	GO:0016020///membrane+++GO:0016021///integral component of membrane	cellular_component	membrane+++membrane part
329831	'Fam166b'	mRNA	GO:0005575///cellular_component	cellular_component	cellular_component
330267	'Thsd7a'	mRNA	GO:0005576///extracellular region+++GO:0005886///plasma membrane+++GO:0016020///membrane+++GO:0016021///integral component of membrane+++GO:0042995///cell projection+++GO:0098846///podocyte foot	cellular_component	extracellular region+++membrane+++cell part+++cell+++membrane part
330319	'Wipf3'	mRNA	GO:0005737///cytoplasm+++GO:0005884///actin filament+++GO:0030479///actin cortical patch	cellular_component	cell part+++cell+++organelle+++supramolecular complex+++organelle part
330355	'Dnah6'	mRNA	GO:0030286///dynein complex+++GO:0036156///inner dynein arm	cellular_component	organelle+++cell part+++protein-containing complex+++cell+++organelle part
330369	'Fbxo41'	mRNA	GO:0005575///cellular_component	cellular_component	cellular_component
330662	'Dock1'	mRNA	GO:0005654///nucleoplasm+++GO:0005737///cytoplasm+++GO:0005829///cytosol+++GO:0016020///membrane+++GO:0016607///nuclear speck+++GO:0032045///guanyl-nucleotide exchange factor complex	cellular_component	membrane-enclosed lumen+++organelle+++cell part+++cell+++organelle part+++membrane+++protein-containing complex
330863	'Trim67'	mRNA	GO:0005622///intracellular+++GO:0005737///cytoplasm+++GO:0005856///cytoskeleton	cellular_component	cell part+++cell+++organelle
330953	'Hcn4'	mRNA	GO:0005886///plasma membrane+++GO:0005887///integral component of plasma membrane+++GO:0016020///membrane+++GO:0016021///integral component of membrane+++GO:0016323///basolateral plasma membrane+++GO:0030424///axon+++GO:0030425///dendrite+++GO:0031226///intrinsic component of plasma membrane+++GO:0043005///neuron projection+++GO:0043025///neuronal cell body+++GO:0043195///terminal bouton+++GO:004…	cellular_component	membrane+++cell part+++cell+++membrane part+++synapse+++synapse part+++protein-containing complex
332175	'Zdhhc23'	mRNA	GO:0005783///endoplasmic reticulum+++GO:0005794///Golgi apparatus+++GO:0016020///membrane+++GO:0016021///integral component of membrane	cellular_component	organelle+++cell part+++cell+++membrane+++membrane part
332221	'Zscan10'	mRNA	GO:0005634///nucleus	cellular_component	organelle+++cell part+++cell
332579	'Card9'	mRNA	GO:0005737///cytoplasm+++GO:0005829///cytosol+++GO:0032991///protein-containing complex	cellular_component	cell part+++cell+++protein-containing complex
332934	'Zmynd12'	mRNA	GO:0005622///intracellular	cellular_component	cell part+++cell
333654	'Ppp1r13l'	mRNA	GO:0005634///nucleus+++GO:0005737///cytoplasm+++GO:0005829///cytosol+++GO:0030054///cell junction+++GO:0045171///intercellular bridge	cellular_component	organelle+++cell part+++cell+++cell junction+++extracellular region part+++extracellular region
333789	'N4bp2'	mRNA	GO:0005829///cytosol	cellular_component	cell part+++cell
338355	'Fkbp15'	mRNA	GO:0005737///cytoplasm+++GO:0005768///endosome+++GO:0005769///early endosome+++GO:0005884///actin filament+++GO:0016020///membrane+++GO:0030424///axon+++GO:0030426///growth cone+++GO:0042995///cell projection	cellular_component	cell part+++cell+++organelle+++supramolecular complex+++organelle part+++membrane
353170	'Txlng'	mRNA	GO:0005634///nucleus+++GO:0005737///cytoplasm+++GO:0005829///cytosol+++GO:0016020///membrane+++GO:0031965///nuclear membrane	cellular_component	organelle+++cell part+++cell+++membrane+++organelle part
353236	'Pcdhac1'	mRNA	GO:0005886///plasma membrane+++GO:0005887///integral component of plasma membrane+++GO:0016020///membrane+++GO:0016021///integral component of membrane	cellular_component	membrane+++cell part+++cell+++membrane part
353237	'Pcdhac2'	mRNA	GO:0005886///plasma membrane+++GO:0005887///integral component of plasma membrane+++GO:0016020///membrane+++GO:0016021///integral component of membrane	cellular_component	membrane+++cell part+++cell+++membrane part
360013	'Myo18a'	mRNA	GO:0000139///Golgi membrane+++GO:0005737///cytoplasm+++GO:0005793///endoplasmic reticulum-Golgi intermediate compartment+++GO:0005794///Golgi apparatus+++GO:0005802///trans-Golgi network+++GO:0005856///cytoskeleton+++GO:0005903///brush border+++GO:0016459///myosin complex+++GO:0030054///cell junction+++GO:0042641///actomyosin+++GO:0045202///synapse+++GO:0045335///phagocytic vesicle+++GO:0150051//…	cellular_component	membrane+++organelle+++cell part+++cell+++organelle part+++protein-containing complex+++cell junction+++synapse+++synapse part
378435	'Mafa'	mRNA	GO:0005634///nucleus+++GO:0042025///host cell nucleus	cellular_component	organelle+++cell part+++cell+++other organism part+++other organism
380629	'Heca'	mRNA	GO:0005634///nucleus+++GO:0005737///cytoplasm	cellular_component	organelle+++cell part+++cell
380669	'Lin28b'	mRNA	GO:0005634///nucleus+++GO:0005654///nucleoplasm+++GO:0005730///nucleolus+++GO:0005829///cytosol	cellular_component	organelle+++cell part+++cell+++membrane-enclosed lumen+++organelle part
380702	'Shisa6'	mRNA	GO:0005886///plasma membrane+++GO:0014069///postsynaptic density+++GO:0016020///membrane+++GO:0016021///integral component of membrane+++GO:0030054///cell junction+++GO:0032281///AMPA glutamate receptor complex+++GO:0032591///dendritic spine membrane+++GO:0045202///synapse+++GO:0045211///postsynaptic membrane+++GO:0098839///postsynaptic density membrane+++GO:0098978///glutamatergic synapse+++GO:0…	cellular_component	membrane+++cell part+++cell+++organelle+++synapse+++synapse part+++membrane part+++cell junction+++protein-containing complex+++organelle part
380711	'Rap1gap2'	mRNA	GO:0005737///cytoplasm+++GO:0005813///centrosome+++GO:0005829///cytosol+++GO:0005886///plasma membrane+++GO:0031965///nuclear membrane+++GO:0043005///neuron projection	cellular_component	cell part+++cell+++organelle+++organelle part+++membrane
380713	'Scarf1'	mRNA	GO:0005886///plasma membrane+++GO:0016020///membrane+++GO:0016021///integral component of membrane	cellular_component	membrane+++cell part+++cell+++membrane part
380755	'Lsmem1'	mRNA	GO:0005829///cytosol+++GO:0016020///membrane+++GO:0016021///integral component of membrane	cellular_component	cell part+++cell+++membrane+++membrane part
380836	'Mrs2'	mRNA	GO:0005739///mitochondrion+++GO:0005743///mitochondrial inner membrane+++GO:0016020///membrane+++GO:0016021///integral component of membrane	cellular_component	organelle+++cell part+++cell+++membrane+++organelle part+++membrane part
380907	'Gm5142'	mRNA	GO:0005575///cellular_component	cellular_component	cellular_component
380916	'Lrch1'	mRNA	GO:0005737///cytoplasm	cellular_component	cell part+++cell
380921	'Dgkh'	mRNA	GO:0005737///cytoplasm+++GO:0005768///endosome+++GO:0032991///protein-containing complex	cellular_component	cell part+++cell+++organelle+++protein-containing complex
380959	'Alg10b'	mRNA	GO:0001650///fibrillar center+++GO:0005634///nucleus+++GO:0005654///nucleoplasm+++GO:0005667///transcription factor complex+++GO:0005737///cytoplasm+++GO:0005783///endoplasmic reticulum+++GO:0005789///endoplasmic reticulum membrane+++GO:0005886///plasma membrane+++GO:0016020///membrane+++GO:0016021///integral component of membrane	cellular_component	membrane-enclosed lumen+++organelle+++cell part+++cell+++organelle part+++protein-containing complex+++membrane+++membrane part
380969	'Nckap5l'	mRNA	GO:0005737///cytoplasm+++GO:0005813///centrosome+++GO:0005815///microtubule organizing center+++GO:0005856///cytoskeleton+++GO:0005874///microtubule+++GO:0035371///microtubule plus-end	cellular_component	cell part+++cell+++organelle+++organelle part+++supramolecular complex
381022	'Kmt2d'	mRNA	GO:0005634///nucleus+++GO:0005654///nucleoplasm+++GO:0016020///membrane+++GO:0016021///integral component of membrane+++GO:0035097///histone methyltransferase complex+++GO:0044666///MLL3/4 complex	cellular_component	organelle+++cell part+++cell+++membrane-enclosed lumen+++organelle part+++membrane+++membrane part+++protein-containing complex
381199	'Tmem151a'	mRNA	GO:0005575///cellular_component+++GO:0016020///membrane+++GO:0016021///integral component of membrane	cellular_component	cellular_component+++membrane+++membrane part
381201	'Ap5b1'	mRNA	GO:0030119///AP-type membrane coat adaptor complex	cellular_component	membrane+++membrane part+++cell part+++protein-containing complex+++cell
381269	'Mreg'	mRNA	GO:0005623///cell+++GO:0005764///lysosome+++GO:0005765///lysosomal membrane+++GO:0005886///plasma membrane+++GO:0016020///membrane+++GO:0016324///apical plasma membrane+++GO:0030659///cytoplasmic vesicle membrane+++GO:0031300///intrinsic component of organelle membrane+++GO:0031410///cytoplasmic vesicle+++GO:0031902///late endosome membrane+++GO:0032991///protein-containing complex+++GO:0033162//…	cellular_component	cell+++organelle+++cell part+++membrane+++organelle part+++membrane part+++protein-containing complex
381293	'Kif14'	mRNA	GO:0005623///cell+++GO:0005634///nucleus+++GO:0005737///cytoplasm+++GO:0005819///spindle+++GO:0005829///cytosol+++GO:0005856///cytoskeleton+++GO:0005871///kinesin complex+++GO:0005874///microtubule+++GO:0005886///plasma membrane+++GO:0016020///membrane+++GO:0030496///midbody+++GO:0051233///spindle midzone+++GO:0090543///Flemming body	cellular_component	cell+++organelle+++cell part+++organelle part+++protein-containing complex+++supramolecular complex+++membrane
381305	'Rc3h1'	mRNA	GO:0000932///P-body+++GO:0005737///cytoplasm+++GO:0010494///cytoplasmic stress granule+++GO:0016020///membrane+++GO:0016021///integral component of membrane	cellular_component	organelle+++cell part+++protein-containing complex+++cell+++membrane+++membrane part
381338	'Lonrf2'	mRNA
381359	'Prdm12'	mRNA	GO:0005634///nucleus+++GO:0005654///nucleoplasm	cellular_component	organelle+++cell part+++cell+++membrane-enclosed lumen+++organelle part
381399	'Bpifb4'	mRNA	GO:0005575///cellular_component+++GO:0005576///extracellular region+++GO:0005737///cytoplasm	cellular_component	cellular_component+++extracellular region+++cell part+++cell
381628	'Adgrf3'	mRNA	GO:0016020///membrane+++GO:0016021///integral component of membrane	cellular_component	membrane+++membrane part
381677	'Vgf'	mRNA	GO:0005576///extracellular region+++GO:0005615///extracellular space+++GO:0005794///Golgi apparatus+++GO:0030133///transport vesicle+++GO:0030667///secretory granule membrane+++GO:0031410///cytoplasmic vesicle+++GO:0043005///neuron projection+++GO:0043025///neuronal cell body+++GO:0043231///intracellular membrane-bounded organelle+++GO:0045202///synapse	cellular_component	extracellular region+++extracellular region part+++organelle+++cell part+++cell+++membrane+++organelle part+++synapse
381810	'Lpar5'	mRNA	GO:0005886///plasma membrane+++GO:0016020///membrane+++GO:0016021///integral component of membrane	cellular_component	membrane+++cell part+++cell+++membrane part
381979	'Brsk1'	mRNA	GO:0005634///nucleus+++GO:0005654///nucleoplasm+++GO:0005737///cytoplasm+++GO:0005813///centrosome+++GO:0005815///microtubule organizing center+++GO:0005856///cytoskeleton+++GO:0008021///synaptic vesicle+++GO:0030054///cell junction+++GO:0031410///cytoplasmic vesicle+++GO:0042995///cell projection+++GO:0045202///synapse+++GO:0048786///presynaptic active zone+++GO:0150034///distal axon	cellular_component	organelle+++cell part+++cell+++membrane-enclosed lumen+++organelle part+++synapse+++synapse part+++cell junction
381983	'Lmtk3'	mRNA	GO:0000139///Golgi membrane+++GO:0005794///Golgi apparatus+++GO:0016020///membrane+++GO:0016021///integral component of membrane+++GO:0030424///axon+++GO:0030425///dendrite+++GO:0042995///cell projection	cellular_component	membrane+++organelle+++cell part+++cell+++organelle part+++membrane part
382051	'Pdp2'	mRNA	GO:0005739///mitochondrion	cellular_component	organelle+++cell part+++cell
382056	'Crtc1'	mRNA	GO:0005634///nucleus+++GO:0005654///nucleoplasm+++GO:0005737///cytoplasm+++GO:0005829///cytosol+++GO:0005886///plasma membrane+++GO:0014069///postsynaptic density+++GO:0016604///nuclear body+++GO:0030425///dendrite+++GO:0043025///neuronal cell body+++GO:0045202///synapse+++GO:0098978///glutamatergic synapse	cellular_component	organelle+++cell part+++cell+++membrane-enclosed lumen+++organelle part+++membrane+++synapse+++synapse part
382083	'Snx22'	mRNA	GO:0005575///cellular_component	cellular_component	cellular_component
382113	'Slc22a14'	mRNA	GO:0016020///membrane+++GO:0016021///integral component of membrane	cellular_component	membrane+++membrane part
382207	'Jade3'	mRNA	GO:0000123///histone acetyltransferase complex	cellular_component	membrane-enclosed lumen+++organelle+++cell part+++protein-containing complex+++cell+++organelle part
382236	'Brwd3'	mRNA	GO:0005634///nucleus+++GO:0016020///membrane+++GO:0016021///integral component of membrane	cellular_component	organelle+++cell part+++cell+++membrane+++membrane part
382427	'Best3'	mRNA	GO:0005886///plasma membrane+++GO:0016020///membrane+++GO:0016021///integral component of membrane+++GO:0034707///chloride channel complex	cellular_component	membrane+++cell part+++cell+++membrane part+++protein-containing complex
382639	'Zbtb42'	mRNA	GO:0005634///nucleus+++GO:0005654///nucleoplasm+++GO:0005737///cytoplasm+++GO:0005886///plasma membrane	cellular_component	organelle+++cell part+++cell+++membrane-enclosed lumen+++organelle part+++membrane
383103	'Tvp23a'	mRNA	GO:0016020///membrane+++GO:0016021///integral component of membrane+++GO:0030173///integral component of Golgi membrane	cellular_component	membrane+++membrane part+++organelle+++cell part+++cell+++organelle part
383787	'Ankrd63'	mRNA	GO:0005575///cellular_component	cellular_component	cellular_component
384071	'Slc25a34'	mRNA	GO:0005739///mitochondrion+++GO:0005743///mitochondrial inner membrane+++GO:0016020///membrane+++GO:0016021///integral component of membrane	cellular_component	organelle+++cell part+++cell+++membrane+++organelle part+++membrane part
384198	'Fam47e'	mRNA	GO:0005737///cytoplasm	cellular_component	cell part+++cell
384569	'Nova2'	mRNA	GO:0005634///nucleus+++GO:0005737///cytoplasm	cellular_component	organelle+++cell part+++cell
384783	'Irs2'	mRNA	GO:0005623///cell+++GO:0005737///cytoplasm+++GO:0005829///cytosol+++GO:0005886///plasma membrane+++GO:0032991///protein-containing complex	cellular_component	cell+++cell part+++membrane+++protein-containing complex
386463	'Cdsn'	mRNA	GO:0005576///extracellular region+++GO:0030057///desmosome	cellular_component	extracellular region+++cell junction
399603	'Lratd2'	mRNA	GO:0005737///cytoplasm+++GO:0005886///plasma membrane	cellular_component	cell part+++cell+++membrane
406218	'Panx2'	mRNA	GO:0005737///cytoplasm+++GO:0005886///plasma membrane+++GO:0005921///gap junction+++GO:0016020///membrane+++GO:0016021///integral component of membrane+++GO:0030054///cell junction	cellular_component	cell part+++cell+++membrane+++cell junction+++membrane part
406219	'Krt87'	mRNA	GO:0005882///intermediate filament+++GO:0045095///keratin filament	cellular_component	organelle+++cell part+++supramolecular complex+++cell+++organelle part
407786	'Taf9b'	mRNA	GO:0000124///SAGA complex+++GO:0005634///nucleus+++GO:0005669///transcription factor TFIID complex+++GO:0033276///transcription factor TFTC complex	cellular_component	membrane-enclosed lumen+++organelle+++cell part+++protein-containing complex+++cell+++organelle part
407823	'Baz2b'	mRNA	GO:0005575///cellular_component+++GO:0005634///nucleus+++GO:0042025///host cell nucleus	cellular_component	cellular_component+++organelle+++cell part+++cell+++other organism part+++other organism
407831	'Tmem204'	mRNA	GO:0005886///plasma membrane+++GO:0005912///adherens junction+++GO:0016020///membrane+++GO:0016021///integral component of membrane+++GO:0030054///cell junction	cellular_component	membrane+++cell part+++cell+++cell junction+++membrane part
414801	'Itprip'	mRNA	GO:0005634///nucleus+++GO:0005640///nuclear outer membrane+++GO:0005886///plasma membrane+++GO:0016020///membrane+++GO:0016021///integral component of membrane	cellular_component	organelle+++cell part+++cell+++membrane+++membrane part+++organelle part
414872	'Zyg11b'	mRNA	GO:0031462///Cul2-RING ubiquitin ligase complex	cellular_component	cell part+++protein-containing complex+++cell
432530	'Adcy1'	mRNA	GO:0005634///nucleus+++GO:0005737///cytoplasm+++GO:0005886///plasma membrane+++GO:0005887///integral component of plasma membrane+++GO:0014069///postsynaptic density+++GO:0016020///membrane+++GO:0016021///integral component of membrane+++GO:0045121///membrane raft+++GO:0098685///Schaffer collateral - CA1 synapse+++GO:0098686///hippocampal mossy fiber to CA3 synapse+++GO:0098978///glutamatergic sy…	cellular_component	organelle+++cell part+++cell+++membrane+++membrane part+++synapse+++synapse part+++organelle part
432572	'Specc1'	mRNA	GO:0001650///fibrillar center+++GO:0005634///nucleus+++GO:0005654///nucleoplasm+++GO:0005815///microtubule organizing center+++GO:0005829///cytosol+++GO:0016020///membrane+++GO:0031941///filamentous actin+++GO:0043231///intracellular membrane-bounded organelle	cellular_component	membrane-enclosed lumen+++organelle+++cell part+++cell+++organelle part+++membrane+++protein-containing complex+++supramolecular complex
433586	'Maml3'	mRNA	GO:0005634///nucleus+++GO:0005654///nucleoplasm+++GO:0016607///nuclear speck	cellular_component	organelle+++cell part+++cell+++membrane-enclosed lumen+++organelle part
433702	'Ncbp1'	mRNA	GO:0005634///nucleus+++GO:0005654///nucleoplasm+++GO:0005737///cytoplasm+++GO:0005739///mitochondrion+++GO:0005829///cytosol+++GO:0005845///mRNA cap binding complex+++GO:0005846///nuclear cap binding complex+++GO:0034518///RNA cap binding complex+++GO:1990904///ribonucleoprotein complex	cellular_component	organelle+++cell part+++cell+++membrane-enclosed lumen+++organelle part+++protein-containing complex
433809	'Rnf207'	mRNA	GO:0005737///cytoplasm+++GO:0048471///perinuclear region of cytoplasm	cellular_component	cell part+++cell
433940	'Fam222a'	mRNA	GO:0005575///cellular_component	cellular_component	cellular_component
434008	'Tmem178b'	mRNA	GO:0016020///membrane+++GO:0016021///integral component of membrane	cellular_component	membrane+++membrane part
434128	'Pnmal2'	mRNA	GO:0005575///cellular_component	cellular_component	cellular_component
434215	'Lrrc32'	mRNA	GO:0005615///extracellular space+++GO:0005654///nucleoplasm+++GO:0005886///plasma membrane+++GO:0009986///cell surface+++GO:0016020///membrane+++GO:0016021///integral component of membrane+++GO:0031012///extracellular matrix	cellular_component	extracellular region part+++extracellular region+++membrane-enclosed lumen+++organelle+++cell part+++cell+++organelle part+++membrane+++membrane part
434234	'Rexo5'	mRNA	GO:0005634///nucleus+++GO:0005730///nucleolus	cellular_component	organelle+++cell part+++cell+++membrane-enclosed lumen+++organelle part
435626	'Rufy4'	mRNA	GO:0005776///autophagosome+++GO:0031410///cytoplasmic vesicle	cellular_component	organelle+++cell part+++cell
435653	'Fcrlb'	mRNA	GO:0005737///cytoplasm+++GO:0005783///endoplasmic reticulum+++GO:0005887///integral component of plasma membrane	cellular_component	cell part+++cell+++organelle+++membrane+++membrane part
435684	'Shf'	mRNA	GO:0005575///cellular_component	cellular_component	cellular_component
435965	'Lrp3'	mRNA	GO:0005575///cellular_component+++GO:0016020///membrane+++GO:0016021///integral component of membrane	cellular_component	cellular_component+++membrane+++membrane part
449521	'Zfp213'	mRNA	GO:0005634///nucleus	cellular_component	organelle+++cell part+++cell
450219	'Gsdma3'	mRNA	GO:0005634///nucleus+++GO:0005737///cytoplasm+++GO:0005829///cytosol+++GO:0005886///plasma membrane+++GO:0016020///membrane	cellular_component	organelle+++cell part+++cell+++membrane
497097	'Xkr4'	mRNA	GO:0005886///plasma membrane+++GO:0016020///membrane+++GO:0016021///integral component of membrane	cellular_component	membrane+++cell part+++cell+++membrane part
497652	'Acd'	mRNA	GO:0000781///chromosome, telomeric region+++GO:0000783///nuclear telomere cap complex+++GO:0000784///nuclear chromosome, telomeric region+++GO:0005634///nucleus+++GO:0005654///nucleoplasm+++GO:0005694///chromosome+++GO:0016604///nuclear body+++GO:0070187///shelterin complex	cellular_component	organelle+++cell part+++cell+++organelle part+++membrane-enclosed lumen+++protein-containing complex
50754	'Fbxw7'	mRNA	GO:0005575///cellular_component+++GO:0005623///cell+++GO:0005634///nucleus+++GO:0005654///nucleoplasm+++GO:0005730///nucleolus+++GO:0005737///cytoplasm+++GO:0005739///mitochondrion+++GO:0005783///endoplasmic reticulum+++GO:0005794///Golgi apparatus+++GO:0005829///cytosol+++GO:0016021///integral component of membrane+++GO:0019005///SCF ubiquitin ligase complex+++GO:0032991///protein-containing com…	cellular_component	cellular_component+++cell+++organelle+++cell part+++membrane-enclosed lumen+++organelle part+++membrane+++membrane part+++protein-containing complex
50765	'Tfr2'	mRNA	GO:0005623///cell+++GO:0005737///cytoplasm+++GO:0005886///plasma membrane+++GO:0005887///integral component of plasma membrane+++GO:0009897///external side of plasma membrane+++GO:0016020///membrane+++GO:0016021///integral component of membrane+++GO:0031410///cytoplasmic vesicle+++GO:1990712///HFE-transferrin receptor complex	cellular_component	cell+++cell part+++membrane+++membrane part+++organelle+++protein-containing complex
50788	'Fbxl8'	mRNA	GO:0005634///nucleus+++GO:0005829///cytosol+++GO:0019005///SCF ubiquitin ligase complex	cellular_component	organelle+++cell part+++cell+++protein-containing complex
50875	'Tmod3'	mRNA	GO:0001726///ruffle+++GO:0005737///cytoplasm+++GO:0005856///cytoskeleton+++GO:0005865///striated muscle thin filament+++GO:0030016///myofibril+++GO:0030027///lamellipodium+++GO:0031941///filamentous actin	cellular_component	cell part+++cell+++organelle+++supramolecular complex+++organelle part+++protein-containing complex
50918	'Myadm'	mRNA	GO:0001726///ruffle+++GO:0005886///plasma membrane+++GO:0005911///cell-cell junction+++GO:0016020///membrane+++GO:0016021///integral component of membrane+++GO:0030864///cortical actin cytoskeleton+++GO:0045121///membrane raft	cellular_component	cell part+++cell+++membrane+++cell junction+++membrane part+++organelle+++organelle part
50935	'St6galnac6'	mRNA	GO:0000139///Golgi membrane+++GO:0005737///cytoplasm+++GO:0005794///Golgi apparatus+++GO:0016020///membrane+++GO:0016021///integral component of membrane	cellular_component	membrane+++organelle+++cell part+++cell+++organelle part+++membrane part
51875	'Tmem141'	mRNA	GO:0016020///membrane+++GO:0016021///integral component of membrane	cellular_component	membrane+++membrane part
52028	'Bbs1'	mRNA	GO:0005737///cytoplasm+++GO:0005813///centrosome+++GO:0005815///microtubule organizing center+++GO:0005856///cytoskeleton+++GO:0005886///plasma membrane+++GO:0005929///cilium+++GO:0005930///axoneme+++GO:0016020///membrane+++GO:0031514///motile cilium+++GO:0034451///centriolar satellite+++GO:0034464///BBSome+++GO:0036064///ciliary basal body+++GO:0042995///cell projection+++GO:0060170///ciliary me…	cellular_component	cell part+++cell+++organelle+++organelle part+++membrane+++protein-containing complex+++membrane part
52055	'Rab11fip5'	mRNA	GO:0000139///Golgi membrane+++GO:0005623///cell+++GO:0005737///cytoplasm+++GO:0005739///mitochondrion+++GO:0005741///mitochondrial outer membrane+++GO:0005768///endosome+++GO:0005769///early endosome+++GO:0005794///Golgi apparatus+++GO:0016020///membrane+++GO:0030141///secretory granule+++GO:0030658///transport vesicle membrane+++GO:0031410///cytoplasmic vesicle+++GO:0031901///early endosome memb…	cellular_component	membrane+++organelle+++cell part+++cell+++organelle part
52132	'Ccdc97'	mRNA
52184	'Odf2l'	mRNA	GO:0005737///cytoplasm+++GO:0005813///centrosome+++GO:0005814///centriole+++GO:0005815///microtubule organizing center+++GO:0005856///cytoskeleton+++GO:0034451///centriolar satellite+++GO:0036064///ciliary basal body+++GO:0042995///cell projection	cellular_component	cell part+++cell+++organelle+++organelle part
52335	'Atxn1l'	mRNA	GO:0005634///nucleus+++GO:0005654///nucleoplasm+++GO:0005730///nucleolus+++GO:0030425///dendrite+++GO:0042995///cell projection	cellular_component	organelle+++cell part+++cell+++membrane-enclosed lumen+++organelle part
52468	'Ctdsp2'	mRNA	GO:0005575///cellular_component+++GO:0005634///nucleus	cellular_component	cellular_component+++organelle+++cell part+++cell
52552	'Parp8'	mRNA	GO:0005622///intracellular+++GO:0005635///nuclear envelope+++GO:0005783///endoplasmic reticulum+++GO:0016020///membrane+++GO:0016021///integral component of membrane+++GO:0071782///endoplasmic reticulum tubular network	cellular_component	cell part+++cell+++organelle+++organelle part+++membrane+++membrane part
52588	'Tspan14'	mRNA	GO:0005886///plasma membrane+++GO:0005887///integral component of plasma membrane+++GO:0009986///cell surface+++GO:0016020///membrane+++GO:0016021///integral component of membrane+++GO:0097197///tetraspanin-enriched microdomain	cellular_component	membrane+++cell part+++cell+++membrane part
52683	'Ncaph2'	mRNA	GO:0000793///condensed chromosome+++GO:0000796///condensin complex+++GO:0005634///nucleus+++GO:0005654///nucleoplasm+++GO:0005694///chromosome+++GO:0030054///cell junction+++GO:0045171///intercellular bridge	cellular_component	organelle+++cell part+++cell+++protein-containing complex+++organelle part+++membrane-enclosed lumen+++cell junction+++extracellular region part+++extracellular region
52685	'Cd300lg'	mRNA	GO:0005768///endosome+++GO:0005886///plasma membrane+++GO:0016020///membrane+++GO:0016021///integral component of membrane+++GO:0016323///basolateral plasma membrane+++GO:0016324///apical plasma membrane+++GO:0032585///multivesicular body membrane	cellular_component	organelle+++cell part+++cell+++membrane+++membrane part+++organelle part
52822	'Rufy3'	mRNA	GO:0005737///cytoplasm+++GO:0005829///cytosol+++GO:0012505///endomembrane system+++GO:0016020///membrane+++GO:0030027///lamellipodium+++GO:0030054///cell junction+++GO:0030175///filopodium+++GO:0030424///axon+++GO:0030425///dendrite+++GO:0030426///growth cone+++GO:0042995///cell projection+++GO:0043025///neuronal cell body+++GO:0043204///perikaryon+++GO:0071437///invadopodium	cellular_component	cell part+++cell+++membrane+++cell junction
52855	'Lair1'	mRNA	GO:0005886///plasma membrane+++GO:0016020///membrane+++GO:0016021///integral component of membrane	cellular_component	membrane+++cell part+++cell+++membrane part
52897	'Rbfox3'	mRNA	GO:0005622///intracellular+++GO:0005634///nucleus+++GO:0005737///cytoplasm+++GO:0043025///neuronal cell body+++GO:0043204///perikaryon	cellular_component	cell part+++cell+++organelle
52915	'Zmiz2'	mRNA	GO:0005634///nucleus+++GO:0005654///nucleoplasm+++GO:0005739///mitochondrion+++GO:0043596///nuclear replication fork	cellular_component	organelle+++cell part+++cell+++membrane-enclosed lumen+++organelle part
53310	'Dlg3'	mRNA	GO:0005737///cytoplasm+++GO:0005886///plasma membrane+++GO:0005911///cell-cell junction+++GO:0005923///bicellular tight junction+++GO:0008328///ionotropic glutamate receptor complex+++GO:0014069///postsynaptic density+++GO:0016323///basolateral plasma membrane+++GO:0030054///cell junction+++GO:0030426///growth cone+++GO:0032281///AMPA glutamate receptor complex+++GO:0043025///neuronal cell body++…	cellular_component	cell part+++cell+++membrane+++cell junction+++membrane part+++protein-containing complex+++organelle+++synapse+++synapse part+++organelle part
53404	'Atoh7'	mRNA	GO:0005634///nucleus	cellular_component	organelle+++cell part+++cell
53619	'Blcap'	mRNA	GO:0016020///membrane+++GO:0016021///integral component of membrane	cellular_component	membrane+++membrane part
53883	'Celsr2'	mRNA	GO:0005737///cytoplasm+++GO:0005886///plasma membrane+++GO:0016020///membrane+++GO:0016021///integral component of membrane	cellular_component	cell part+++cell+++membrane+++membrane part
54126	'Arhgef7'	mRNA	GO:0000322///storage vacuole+++GO:0001726///ruffle+++GO:0005737///cytoplasm+++GO:0005829///cytosol+++GO:0005886///plasma membrane+++GO:0005925///focal adhesion+++GO:0005938///cell cortex+++GO:0030027///lamellipodium+++GO:0030054///cell junction+++GO:0030426///growth cone+++GO:0032991///protein-containing complex+++GO:0042995///cell projection+++GO:0043005///neuron projection+++GO:0043025///neuron…	cellular_component	organelle+++cell part+++cell+++membrane+++cell junction+++protein-containing complex+++synapse
54130	'Actr1a'	mRNA	GO:0002177///manchette+++GO:0005623///cell+++GO:0005737///cytoplasm+++GO:0005813///centrosome+++GO:0005814///centriole+++GO:0005815///microtubule organizing center+++GO:0005856///cytoskeleton+++GO:0005869///dynactin complex+++GO:0005938///cell cortex+++GO:0015630///microtubule cytoskeleton+++GO:0030137///COPI-coated vesicle+++GO:0043209///myelin sheath+++GO:0099738///cell cortex region	cellular_component	organelle+++cell part+++cell+++organelle part+++protein-containing complex
54325	'Elovl1'	mRNA	GO:0005783///endoplasmic reticulum+++GO:0005789///endoplasmic reticulum membrane+++GO:0016020///membrane+++GO:0016021///integral component of membrane+++GO:0030176///integral component of endoplasmic reticulum membrane	cellular_component	organelle+++cell part+++cell+++membrane+++membrane part+++organelle part
54411	'Atp6ap1'	mRNA	GO:0005623///cell+++GO:0005783///endoplasmic reticulum+++GO:0005789///endoplasmic reticulum membrane+++GO:0016020///membrane+++GO:0016021///integral component of membrane+++GO:0033116///endoplasmic reticulum-Golgi intermediate compartment membrane+++GO:0033180///proton-transporting V-type ATPase, V1 domain+++GO:0033181///plasma membrane proton-transporting V-type ATPase complex	cellular_component	cell+++organelle+++cell part+++membrane+++membrane part+++organelle part+++protein-containing complex
544806	'Tmem92'	mRNA	GO:0005654///nucleoplasm+++GO:0016020///membrane+++GO:0016021///integral component of membrane	cellular_component	membrane-enclosed lumen+++organelle+++cell part+++cell+++organelle part+++membrane+++membrane part
544922	'Zkscan4'	mRNA	GO:0005634///nucleus	cellular_component	organelle+++cell part+++cell
545136	'Fam186b'	mRNA	GO:0032991///protein-containing complex	cellular_component	protein-containing complex
54524	'Syt6'	mRNA	GO:0005737///cytoplasm+++GO:0005829///cytosol+++GO:0005886///plasma membrane+++GO:0016020///membrane+++GO:0016021///integral component of membrane+++GO:0019898///extrinsic component of membrane+++GO:0030054///cell junction+++GO:0030672///synaptic vesicle membrane+++GO:0031410///cytoplasmic vesicle+++GO:0045202///synapse+++GO:0070382///exocytic vesicle+++GO:0097038///perinuclear endoplasmic reticu…	cellular_component	cell part+++cell+++membrane+++membrane part+++cell junction+++organelle+++organelle part+++synapse+++synapse part
545428	'Ccdc141'	mRNA	GO:0005737///cytoplasm+++GO:0005813///centrosome+++GO:0005886///plasma membrane+++GO:0016020///membrane+++GO:0016021///integral component of membrane+++GO:0030424///axon	cellular_component	cell part+++cell+++organelle+++organelle part+++membrane+++membrane part
545474	'Scrt2'	mRNA	GO:0005634///nucleus	cellular_component	organelle+++cell part+++cell
546134	'Gramd2'	mRNA	GO:0005783///endoplasmic reticulum+++GO:0005789///endoplasmic reticulum membrane+++GO:0005886///plasma membrane+++GO:0016020///membrane+++GO:0016021///integral component of membrane+++GO:0031227///intrinsic component of endoplasmic reticulum membrane+++GO:0031234///extrinsic component of cytoplasmic side of plasma membrane+++GO:0044232///organelle membrane contact site	cellular_component	organelle+++cell part+++cell+++membrane+++membrane part+++organelle part
54667	'Atp8b2'	mRNA	GO:0005783///endoplasmic reticulum+++GO:0005789///endoplasmic reticulum membrane+++GO:0005794///Golgi apparatus+++GO:0005886///plasma membrane+++GO:0016020///membrane+++GO:0016021///integral component of membrane	cellular_component	organelle+++cell part+++cell+++membrane+++membrane part+++organelle part
54725	'Cadm1'	mRNA	GO:0005886///plasma membrane+++GO:0005911///cell-cell junction+++GO:0008021///synaptic vesicle+++GO:0014069///postsynaptic density+++GO:0016020///membrane+++GO:0016021///integral component of membrane+++GO:0016323///basolateral plasma membrane+++GO:0030054///cell junction+++GO:0030424///axon+++GO:0030425///dendrite+++GO:0043005///neuron projection+++GO:0043196///varicosity+++GO:0045202///synapse+…	cellular_component	membrane+++cell part+++cell+++cell junction+++organelle+++synapse+++synapse part+++membrane part
552899	'Ugt2a2'	mRNA	GO:0016020///membrane+++GO:0016021///integral component of membrane+++GO:0043231///intracellular membrane-bounded organelle	cellular_component	membrane+++membrane part+++organelle+++cell part+++cell
56044	'Rala'	mRNA	GO:0005886///plasma membrane+++GO:0005925///focal adhesion+++GO:0009986///cell surface+++GO:0016020///membrane+++GO:0030139///endocytic vesicle+++GO:0030659///cytoplasmic vesicle membrane+++GO:0032154///cleavage furrow+++GO:0043209///myelin sheath+++GO:0090543///Flemming body	cellular_component	membrane+++cell part+++cell+++cell junction+++organelle+++organelle part+++membrane part
56045	'Samhd1'	mRNA	GO:0005634///nucleus+++GO:0005654///nucleoplasm+++GO:0005694///chromosome+++GO:0005886///plasma membrane+++GO:0035861///site of double-strand break+++GO:0097197///tetraspanin-enriched microdomain	cellular_component	organelle+++cell part+++cell+++membrane-enclosed lumen+++organelle part+++membrane+++membrane part
56149	'Grasp'	mRNA	GO:0005641///nuclear envelope lumen+++GO:0005737///cytoplasm+++GO:0005886///plasma membrane+++GO:0014069///postsynaptic density+++GO:0016020///membrane+++GO:0098685///Schaffer collateral - CA1 synapse+++GO:0098978///glutamatergic synapse	cellular_component	membrane-enclosed lumen+++organelle+++cell part+++cell+++organelle part+++membrane+++synapse+++synapse part
56207	'Uchl5'	mRNA	GO:0000502///proteasome complex+++GO:0005622///intracellular+++GO:0005634///nucleus+++GO:0005654///nucleoplasm+++GO:0005737///cytoplasm+++GO:0005739///mitochondrion+++GO:0005829///cytosol+++GO:0031011///Ino80 complex+++GO:0031597///cytosolic proteasome complex	cellular_component	cell part+++protein-containing complex+++cell+++organelle+++membrane-enclosed lumen+++organelle part
56361	'Pus1'	mRNA	GO:0000790///nuclear chromatin+++GO:0005634///nucleus+++GO:0005654///nucleoplasm+++GO:0005667///transcription factor complex+++GO:0005730///nucleolus+++GO:0005739///mitochondrion	cellular_component	membrane-enclosed lumen+++organelle+++cell part+++cell+++organelle part+++protein-containing complex
56369	'Apip'	mRNA	GO:0005737///cytoplasm	cellular_component	cell part+++cell
56381	'Spen'	mRNA	GO:0005634///nucleus+++GO:0005654///nucleoplasm+++GO:0017053///transcriptional repressor complex	cellular_component	organelle+++cell part+++cell+++membrane-enclosed lumen+++organelle part+++protein-containing complex
56399	'Akap8'	mRNA	GO:0000790///nuclear chromatin+++GO:0000793///condensed chromosome+++GO:0001939///female pronucleus+++GO:0005634///nucleus+++GO:0005654///nucleoplasm+++GO:0005730///nucleolus+++GO:0005737///cytoplasm+++GO:0005739///mitochondrion+++GO:0005794///Golgi apparatus+++GO:0016363///nuclear matrix	cellular_component	membrane-enclosed lumen+++organelle+++cell part+++cell+++organelle part
56470	'Rgs19'	mRNA	GO:0005737///cytoplasm+++GO:0005903///brush border+++GO:0016020///membrane+++GO:0030136///clathrin-coated vesicle+++GO:0045121///membrane raft	cellular_component	cell part+++cell+++membrane+++organelle+++membrane part
56501	'Elf4'	mRNA	GO:0005634///nucleus+++GO:0005654///nucleoplasm+++GO:0016604///nuclear body+++GO:0016605///PML body	cellular_component	organelle+++cell part+++cell+++membrane-enclosed lumen+++organelle part
56513	'Pard6a'	mRNA	GO:0005634///nucleus+++GO:0005737///cytoplasm+++GO:0005813///centrosome+++GO:0005815///microtubule organizing center+++GO:0005856///cytoskeleton+++GO:0005886///plasma membrane+++GO:0005923///bicellular tight junction+++GO:0005938///cell cortex+++GO:0016020///membrane+++GO:0016324///apical plasma membrane+++GO:0030054///cell junction+++GO:0032991///protein-containing complex+++GO:0034451///centrio…	cellular_component	organelle+++cell part+++cell+++organelle part+++membrane+++cell junction+++membrane part+++protein-containing complex
56516	'Rbms2'	mRNA	GO:0005634///nucleus+++GO:1990904///ribonucleoprotein complex	cellular_component	organelle+++cell part+++cell+++protein-containing complex
56524	'Mpp6'	mRNA	GO:0005886///plasma membrane+++GO:0016020///membrane+++GO:0016021///integral component of membrane	cellular_component	membrane+++cell part+++cell+++membrane part
56637	'Gsk3b'	mRNA	GO:0005634///nucleus+++GO:0005654///nucleoplasm+++GO:0005737///cytoplasm+++GO:0005739///mitochondrion+++GO:0005813///centrosome+++GO:0005829///cytosol+++GO:0005874///microtubule+++GO:0005886///plasma membrane+++GO:0014069///postsynaptic density+++GO:0016020///membrane+++GO:0016021///integral component of membrane+++GO:0030424///axon+++GO:0030425///dendrite+++GO:0030426///growth cone+++GO:0030877/…	cellular_component	organelle+++cell part+++cell+++membrane-enclosed lumen+++organelle part+++supramolecular complex+++membrane+++synapse+++synapse part+++membrane part+++protein-containing complex
56738	'Mocs1'	mRNA	GO:0019008///molybdopterin synthase complex	cellular_component	cell part+++protein-containing complex+++cell
56747	'Sez6l'	mRNA	GO:0005783///endoplasmic reticulum+++GO:0005789///endoplasmic reticulum membrane+++GO:0005886///plasma membrane+++GO:0016020///membrane+++GO:0016021///integral component of membrane+++GO:0043025///neuronal cell body	cellular_component	organelle+++cell part+++cell+++membrane+++membrane part+++organelle part
56876	'Nsmf'	mRNA	GO:0005634///nucleus+++GO:0005635///nuclear envelope+++GO:0005654///nucleoplasm+++GO:0005719///nuclear euchromatin+++GO:0005737///cytoplasm+++GO:0005856///cytoskeleton+++GO:0005886///plasma membrane+++GO:0005938///cell cortex+++GO:0014069///postsynaptic density+++GO:0016020///membrane+++GO:0016363///nuclear matrix+++GO:0030054///cell junction+++GO:0030425///dendrite+++GO:0030863///cortical cytosk…	cellular_component	organelle+++cell part+++cell+++organelle part+++membrane-enclosed lumen+++membrane+++synapse+++synapse part+++cell junction
56878	'Rbms1'	mRNA	GO:0005634///nucleus+++GO:0005829///cytosol+++GO:1990904///ribonucleoprotein complex	cellular_component	organelle+++cell part+++cell+++protein-containing complex
57138	'Slc12a5'	mRNA	GO:0005623///cell+++GO:0005886///plasma membrane+++GO:0005887///integral component of plasma membrane+++GO:0016020///membrane+++GO:0016021///integral component of membrane+++GO:0030425///dendrite+++GO:0032590///dendrite membrane+++GO:0042995///cell projection+++GO:0043005///neuron projection+++GO:0043025///neuronal cell body+++GO:0043198///dendritic shaft+++GO:0043204///perikaryon+++GO:0045202///…	cellular_component	cell+++membrane+++cell part+++membrane part+++synapse
57266	'Cxcl14'	mRNA	GO:0005576///extracellular region+++GO:0005615///extracellular space+++GO:0005794///Golgi apparatus	cellular_component	extracellular region+++extracellular region part+++organelle+++cell part+++cell
57279	'Slc25a20'	mRNA	GO:0005739///mitochondrion+++GO:0005743///mitochondrial inner membrane+++GO:0005829///cytosol+++GO:0016020///membrane+++GO:0016021///integral component of membrane	cellular_component	organelle+++cell part+++cell+++membrane+++organelle part+++membrane part
57437	'Golga7'	mRNA	GO:0000139///Golgi membrane+++GO:0002178///palmitoyltransferase complex+++GO:0005794///Golgi apparatus+++GO:0005795///Golgi stack+++GO:0016020///membrane+++GO:0031228///intrinsic component of Golgi membrane	cellular_component	membrane+++organelle+++cell part+++cell+++organelle part+++protein-containing complex+++membrane part
57439	'Tmem183a'	mRNA	GO:0005575///cellular_component+++GO:0016020///membrane+++GO:0016021///integral component of membrane	cellular_component	cellular_component+++membrane+++membrane part
57776	'Ttyh1'	mRNA	GO:0005886///plasma membrane+++GO:0016020///membrane+++GO:0016021///integral component of membrane+++GO:0030424///axon+++GO:0030868///smooth endoplasmic reticulum membrane+++GO:0031527///filopodium membrane+++GO:0032433///filopodium tip+++GO:0034707///chloride channel complex+++GO:0045202///synapse	cellular_component	membrane+++cell part+++cell+++membrane part+++organelle+++organelle part+++protein-containing complex+++synapse
57890	'Il17re'	mRNA	GO:0005576///extracellular region+++GO:0005737///cytoplasm+++GO:0005886///plasma membrane+++GO:0016020///membrane+++GO:0016021///integral component of membrane	cellular_component	extracellular region+++cell part+++cell+++membrane+++membrane part
58202	'Nelfb'	mRNA	GO:0005634///nucleus+++GO:0005654///nucleoplasm+++GO:0005737///cytoplasm+++GO:0005741///mitochondrial outer membrane+++GO:0005829///cytosol+++GO:0032021///NELF complex	cellular_component	organelle+++cell part+++cell+++membrane-enclosed lumen+++organelle part+++membrane+++protein-containing complex
58208	'Bcl11b'	mRNA	GO:0005622///intracellular+++GO:0005634///nucleus+++GO:0005886///plasma membrane+++GO:0016020///membrane+++GO:0043005///neuron projection	cellular_component	cell part+++cell+++organelle+++membrane
58223	'Mmp19'	mRNA	GO:0005576///extracellular region+++GO:0005615///extracellular space+++GO:0005886///plasma membrane+++GO:0016020///membrane+++GO:0031012///extracellular matrix+++GO:0031225///anchored component of membrane	cellular_component	extracellular region+++extracellular region part+++membrane+++cell part+++cell+++membrane part
59093	'Pcbp3'	mRNA	GO:0005634///nucleus+++GO:0005737///cytoplasm	cellular_component	organelle+++cell part+++cell
59310	'Myl10'	mRNA	GO:0005739///mitochondrion	cellular_component	organelle+++cell part+++cell
60613	'Kcnq4'	mRNA	GO:0005737///cytoplasm+++GO:0005886///plasma membrane+++GO:0008076///voltage-gated potassium channel complex+++GO:0009925///basal plasma membrane+++GO:0016020///membrane+++GO:0016021///integral component of membrane+++GO:0043005///neuron projection	cellular_component	cell part+++cell+++membrane+++membrane part+++protein-containing complex
622320	'Kctd21'	mRNA	GO:0005575///cellular_component	cellular_component	cellular_component
623459	'Faiml'	mRNA	GO:0005575///cellular_component	cellular_component	cellular_component
629378	'Dact3'	mRNA	GO:0005737///cytoplasm	cellular_component	cell part+++cell
64602	'Ireb2'	mRNA	GO:0005623///cell+++GO:0005737///cytoplasm+++GO:0005739///mitochondrion+++GO:0005783///endoplasmic reticulum+++GO:0005794///Golgi apparatus+++GO:0005829///cytosol+++GO:0030424///axon+++GO:0043025///neuronal cell body	cellular_component	cell+++cell part+++organelle
64918	'Bhmt2'	mRNA
65246	'Xpo7'	mRNA	GO:0005634///nucleus+++GO:0005643///nuclear pore+++GO:0005737///cytoplasm	cellular_component	organelle+++cell part+++cell+++protein-containing complex+++organelle part
65962	'Slc9a3r2'	mRNA	GO:0005634///nucleus+++GO:0005737///cytoplasm+++GO:0005886///plasma membrane+++GO:0012505///endomembrane system+++GO:0016020///membrane+++GO:0016324///apical plasma membrane+++GO:0032420///stereocilium+++GO:0032421///stereocilium bundle+++GO:0032991///protein-containing complex	cellular_component	organelle+++cell part+++cell+++membrane+++membrane part+++organelle part+++protein-containing complex
66082	'Abhd6'	mRNA	GO:0005739///mitochondrion+++GO:0005764///lysosome+++GO:0005765///lysosomal membrane+++GO:0005768///endosome+++GO:0016020///membrane+++GO:0016021///integral component of membrane+++GO:0031902///late endosome membrane+++GO:0031966///mitochondrial membrane+++GO:0032281///AMPA glutamate receptor complex+++GO:0098978///glutamatergic synapse+++GO:0098982///GABA-ergic synapse+++GO:0099055///integral co…	cellular_component	organelle+++cell part+++cell+++membrane+++organelle part+++membrane part+++protein-containing complex+++synapse+++synapse part
66126	'Elof1'	mRNA	GO:0005634///nucleus+++GO:0008023///transcription elongation factor complex	cellular_component	organelle+++cell part+++cell+++membrane-enclosed lumen+++protein-containing complex+++organelle part
66290	'Atp6v1g1'	mRNA	GO:0005622///intracellular+++GO:0005623///cell+++GO:0005765///lysosomal membrane+++GO:0005829///cytosol+++GO:0005886///plasma membrane+++GO:0008021///synaptic vesicle+++GO:0016471///vacuolar proton-transporting V-type ATPase complex	cellular_component	cell part+++cell+++membrane+++organelle+++organelle part+++synapse+++synapse part+++membrane part+++protein-containing complex
66296	'Haus2'	mRNA	GO:0005737///cytoplasm+++GO:0005813///centrosome+++GO:0005815///microtubule organizing center+++GO:0005819///spindle+++GO:0005856///cytoskeleton+++GO:0005874///microtubule+++GO:0005876///spindle microtubule+++GO:0070652///HAUS complex	cellular_component	cell part+++cell+++organelle+++organelle part+++supramolecular complex+++protein-containing complex
66432	'Slc7a6os'	mRNA	GO:0005575///cellular_component+++GO:0005634///nucleus+++GO:0005737///cytoplasm	cellular_component	cellular_component+++organelle+++cell part+++cell
66455	'Cnpy4'	mRNA	GO:0005575///cellular_component+++GO:0005576///extracellular region	cellular_component	cellular_component+++extracellular region
66481	'Rps21'	mRNA	GO:0005622///intracellular+++GO:0005737///cytoplasm+++GO:0005783///endoplasmic reticulum+++GO:0005791///rough endoplasmic reticulum+++GO:0005829///cytosol+++GO:0005840///ribosome+++GO:0022627///cytosolic small ribosomal subunit+++GO:0042788///polysomal ribosome+++GO:0045202///synapse	cellular_component	cell part+++cell+++organelle+++protein-containing complex+++organelle part+++synapse
66482	'Exoc2'	mRNA	GO:0000145///exocyst+++GO:0005886///plasma membrane+++GO:0090543///Flemming body	cellular_component	cell part+++protein-containing complex+++cell+++membrane
665563	'Mthfd2l'	mRNA	GO:0005739///mitochondrion+++GO:0005743///mitochondrial inner membrane+++GO:0005759///mitochondrial matrix+++GO:0016020///membrane	cellular_component	organelle+++cell part+++cell+++membrane+++organelle part+++membrane-enclosed lumen
66586	'Crls1'	mRNA	GO:0005739///mitochondrion+++GO:0005743///mitochondrial inner membrane+++GO:0016020///membrane+++GO:0016021///integral component of membrane+++GO:0031966///mitochondrial membrane	cellular_component	organelle+++cell part+++cell+++membrane+++organelle part+++membrane part
665891	'Krtap4-1'	mRNA	GO:0005575///cellular_component+++GO:0005882///intermediate filament+++GO:0045095///keratin filament	cellular_component	cellular_component+++organelle+++cell part+++supramolecular complex+++cell+++organelle part
66614	'Gpatch4'	mRNA	GO:0005575///cellular_component	cellular_component	cellular_component
66648	'Tpgs2'	mRNA	GO:0005575///cellular_component+++GO:0005737///cytoplasm+++GO:0005829///cytosol+++GO:0005856///cytoskeleton+++GO:0005874///microtubule	cellular_component	cellular_component+++cell part+++cell+++organelle+++supramolecular complex+++organelle part
66653	'Brf2'	mRNA	GO:0000126///transcription factor TFIIIB complex+++GO:0005634///nucleus	cellular_component	organelle+++cell part+++protein-containing complex+++cell+++organelle part
666794	'Rbm24'	mRNA	GO:0005634///nucleus+++GO:0005654///nucleoplasm+++GO:0005737///cytoplasm+++GO:0005829///cytosol+++GO:1990904///ribonucleoprotein complex	cellular_component	organelle+++cell part+++cell+++membrane-enclosed lumen+++organelle part+++protein-containing complex
66724	'Tab3'	mRNA
66812	'Ppcdc'	mRNA	GO:0005575///cellular_component	cellular_component	cellular_component
668158	'Ccdc85c'	mRNA	GO:0005912///adherens junction+++GO:0005923///bicellular tight junction+++GO:0030054///cell junction+++GO:0043296///apical junction complex	cellular_component	cell junction
668212	'Efr3b'	mRNA	GO:0005737///cytoplasm+++GO:0005829///cytosol+++GO:0005886///plasma membrane+++GO:0015629///actin cytoskeleton+++GO:0016020///membrane	cellular_component	cell part+++cell+++membrane+++organelle
668257	'Dgat2l6'	mRNA	GO:0005783///endoplasmic reticulum+++GO:0005789///endoplasmic reticulum membrane+++GO:0016020///membrane+++GO:0016021///integral component of membrane	cellular_component	organelle+++cell part+++cell+++membrane+++membrane part+++organelle part
66940	'Shisa5'	mRNA	GO:0005634///nucleus+++GO:0005635///nuclear envelope+++GO:0005783///endoplasmic reticulum+++GO:0005789///endoplasmic reticulum membrane+++GO:0016020///membrane+++GO:0016021///integral component of membrane+++GO:0031965///nuclear membrane	cellular_component	organelle+++cell part+++cell+++organelle part+++membrane+++membrane part
66973	'Mrps18b'	mRNA	GO:0005622///intracellular+++GO:0005654///nucleoplasm+++GO:0005739///mitochondrion+++GO:0005763///mitochondrial small ribosomal subunit+++GO:0005840///ribosome+++GO:0030054///cell junction	cellular_component	cell part+++cell+++membrane-enclosed lumen+++organelle+++organelle part+++protein-containing complex+++cell junction
67040	'Ddx17'	mRNA	GO:0005634///nucleus+++GO:0005730///nucleolus+++GO:0005737///cytoplasm+++GO:0005829///cytosol+++GO:0016607///nuclear speck+++GO:1990904///ribonucleoprotein complex	cellular_component	organelle+++cell part+++cell+++membrane-enclosed lumen+++organelle part+++protein-containing complex
67070	'Lsm14a'	mRNA	GO:0000932///P-body+++GO:0005737///cytoplasm+++GO:0005829///cytosol+++GO:0010494///cytoplasmic stress granule+++GO:0036464///cytoplasmic ribonucleoprotein granule+++GO:1990124///messenger ribonucleoprotein complex	cellular_component	organelle+++cell part+++protein-containing complex+++cell
67239	'Rpf2'	mRNA	GO:0005634///nucleus+++GO:0005654///nucleoplasm+++GO:0005730///nucleolus	cellular_component	organelle+++cell part+++cell+++membrane-enclosed lumen+++organelle part
67254	'Bmerb1'	mRNA	GO:0015630///microtubule cytoskeleton	cellular_component	organelle+++cell part+++cell
67300	'Cltc'	mRNA	GO:0005737///cytoplasm+++GO:0005739///mitochondrion+++GO:0005764///lysosome+++GO:0005768///endosome+++GO:0005819///spindle+++GO:0005829///cytosol+++GO:0005856///cytoskeleton+++GO:0005905///clathrin-coated pit+++GO:0016020///membrane+++GO:0030117///membrane coat+++GO:0030118///clathrin coat+++GO:0030130///clathrin coat of trans-Golgi network vesicle+++GO:0030132///clathrin coat of coated pit+++GO:…	cellular_component	cell part+++cell+++organelle+++organelle part+++membrane+++membrane part+++protein-containing complex+++synapse+++synapse part+++supramolecular complex
67333	'Stk35'	mRNA	GO:0005634///nucleus+++GO:0005654///nucleoplasm+++GO:0005730///nucleolus+++GO:0005737///cytoplasm+++GO:0016604///nuclear body	cellular_component	organelle+++cell part+++cell+++membrane-enclosed lumen+++organelle part
67338	'Rffl'	mRNA	GO:0005737///cytoplasm+++GO:0005768///endosome+++GO:0005829///cytosol+++GO:0005886///plasma membrane+++GO:0010008///endosome membrane+++GO:0016020///membrane+++GO:0031410///cytoplasmic vesicle+++GO:0055038///recycling endosome membrane	cellular_component	cell part+++cell+++organelle+++membrane+++organelle part
67453	'Slc25a46'	mRNA	GO:0005739///mitochondrion+++GO:0005741///mitochondrial outer membrane+++GO:0016020///membrane+++GO:0016021///integral component of membrane	cellular_component	organelle+++cell part+++cell+++membrane+++organelle part+++membrane part
67534	'Ttll4'	mRNA	GO:0005737///cytoplasm+++GO:0005856///cytoskeleton+++GO:0005874///microtubule+++GO:0005929///cilium+++GO:0036064///ciliary basal body+++GO:0042995///cell projection+++GO:0097731///9+0 non-motile cilium	cellular_component	cell part+++cell+++organelle+++supramolecular complex+++organelle part
67602	'Necap1'	mRNA	GO:0005886///plasma membrane+++GO:0005905///clathrin-coated pit+++GO:0016020///membrane+++GO:0030125///clathrin vesicle coat+++GO:0030665///clathrin-coated vesicle membrane+++GO:0031410///cytoplasmic vesicle	cellular_component	membrane+++cell part+++cell+++membrane part+++organelle+++protein-containing complex+++organelle part
67605	'Akt1s1'	mRNA	GO:0005634///nucleus+++GO:0005737///cytoplasm+++GO:0005829///cytosol+++GO:0031931///TORC1 complex+++GO:0032991///protein-containing complex	cellular_component	organelle+++cell part+++cell+++protein-containing complex
67657	'Rabl3'	mRNA	GO:0012505///endomembrane system	cellular_component	cell part+++cell
67669	'Hikeshi'	mRNA	GO:0005634///nucleus+++GO:0005654///nucleoplasm+++GO:0005737///cytoplasm+++GO:0005829///cytosol+++GO:0016604///nuclear body+++GO:0016607///nuclear speck	cellular_component	organelle+++cell part+++cell+++membrane-enclosed lumen+++organelle part
67727	'Stx17'	mRNA	GO:0000421///autophagosome membrane+++GO:0005737///cytoplasm+++GO:0005739///mitochondrion+++GO:0005776///autophagosome+++GO:0005783///endoplasmic reticulum+++GO:0005789///endoplasmic reticulum membrane+++GO:0005793///endoplasmic reticulum-Golgi intermediate compartment+++GO:0005829///cytosol+++GO:0012505///endomembrane system+++GO:0012507///ER to Golgi transport vesicle membrane+++GO:0016020///me…	cellular_component	membrane+++organelle+++cell part+++cell+++organelle part+++membrane part+++protein-containing complex
67832	'Brix1'	mRNA	GO:0005634///nucleus+++GO:0005654///nucleoplasm+++GO:0005730///nucleolus	cellular_component	organelle+++cell part+++cell+++membrane-enclosed lumen+++organelle part
67839	'Gpsm1'	mRNA	GO:0000139///Golgi membrane+++GO:0005654///nucleoplasm+++GO:0005737///cytoplasm+++GO:0005783///endoplasmic reticulum+++GO:0005789///endoplasmic reticulum membrane+++GO:0005794///Golgi apparatus+++GO:0005829///cytosol+++GO:0005886///plasma membrane+++GO:0005938///cell cortex+++GO:0016020///membrane+++GO:0032991///protein-containing complex	cellular_component	membrane+++organelle+++cell part+++cell+++organelle part+++membrane-enclosed lumen+++membrane part+++protein-containing complex
67860	'S100a16'	mRNA	GO:0005615///extracellular space+++GO:0005634///nucleus+++GO:0005730///nucleolus+++GO:0005737///cytoplasm+++GO:0005829///cytosol+++GO:0005886///plasma membrane	cellular_component	extracellular region part+++extracellular region+++organelle+++cell part+++cell+++membrane-enclosed lumen+++organelle part+++membrane
67980	'Gnpda2'	mRNA	GO:0005737///cytoplasm	cellular_component	cell part+++cell
67991	'Nacc2'	mRNA	GO:0000790///nuclear chromatin+++GO:0005634///nucleus+++GO:0005730///nucleolus+++GO:0005739///mitochondrion	cellular_component	membrane-enclosed lumen+++organelle+++cell part+++cell+++organelle part
68018	'Cert1'	mRNA	GO:0005654///nucleoplasm+++GO:0005737///cytoplasm+++GO:0005739///mitochondrion+++GO:0005783///endoplasmic reticulum+++GO:0005794///Golgi apparatus+++GO:0005829///cytosol+++GO:0016020///membrane+++GO:0048471///perinuclear region of cytoplasm	cellular_component	membrane-enclosed lumen+++organelle+++cell part+++cell+++organelle part+++membrane
68192	'Leprotl1'	mRNA	GO:0005768///endosome+++GO:0016020///membrane+++GO:0016021///integral component of membrane	cellular_component	organelle+++cell part+++cell+++membrane+++membrane part
68203	'Diras2'	mRNA	GO:0005886///plasma membrane+++GO:0016020///membrane	cellular_component	membrane+++cell part+++cell
68307	'Lrriq4'	mRNA
68427	'Slc39a13'	mRNA	GO:0000139///Golgi membrane+++GO:0005623///cell+++GO:0005783///endoplasmic reticulum+++GO:0005794///Golgi apparatus+++GO:0016020///membrane+++GO:0016021///integral component of membrane+++GO:0048471///perinuclear region of cytoplasm	cellular_component	membrane+++organelle+++cell part+++cell+++organelle part+++membrane part
68428	'Steap3'	mRNA	GO:0005737///cytoplasm+++GO:0005768///endosome+++GO:0005771///multivesicular body+++GO:0005886///plasma membrane+++GO:0010008///endosome membrane+++GO:0016020///membrane+++GO:0016021///integral component of membrane	cellular_component	cell part+++cell+++organelle+++membrane+++organelle part+++membrane part
68521	'Fam189b'	mRNA	GO:0005575///cellular_component+++GO:0016020///membrane+++GO:0016021///integral component of membrane	cellular_component	cellular_component+++membrane+++membrane part
68655	'Fndc1'	mRNA	GO:0005737///cytoplasm+++GO:0005886///plasma membrane+++GO:0005911///cell-cell junction+++GO:0016607///nuclear speck+++GO:0031966///mitochondrial membrane	cellular_component	cell part+++cell+++membrane+++cell junction+++membrane-enclosed lumen+++organelle+++organelle part
68778	'Gucd1'	mRNA	GO:0005575///cellular_component	cellular_component	cellular_component
68794	'Flnc'	mRNA	GO:0005737///cytoplasm+++GO:0005829///cytosol+++GO:0005856///cytoskeleton+++GO:0005886///plasma membrane+++GO:0015629///actin cytoskeleton+++GO:0016020///membrane+++GO:0016528///sarcoplasm+++GO:0030018///Z disc+++GO:0042383///sarcolemma	cellular_component	cell part+++cell+++organelle+++membrane+++supramolecular complex+++organelle part
68813	'Dock5'	mRNA	GO:0005737///cytoplasm+++GO:0005829///cytosol+++GO:0005886///plasma membrane+++GO:0016020///membrane	cellular_component	cell part+++cell+++membrane
68964	'Ctc1'	mRNA	GO:0000781///chromosome, telomeric region+++GO:0000784///nuclear chromosome, telomeric region+++GO:0005634///nucleus+++GO:0005694///chromosome+++GO:1990879///CST complex	cellular_component	organelle+++cell part+++cell+++organelle part+++membrane-enclosed lumen+++protein-containing complex
69017	'Prrt2'	mRNA	GO:0005886///plasma membrane+++GO:0008021///synaptic vesicle+++GO:0016020///membrane+++GO:0016021///integral component of membrane+++GO:0030054///cell junction+++GO:0030424///axon+++GO:0030672///synaptic vesicle membrane+++GO:0031410///cytoplasmic vesicle+++GO:0031982///vesicle+++GO:0042734///presynaptic membrane+++GO:0042995///cell projection+++GO:0043005///neuron projection+++GO:0043197///dendr…	cellular_component	membrane+++cell part+++cell+++organelle+++synapse+++synapse part+++membrane part+++cell junction+++organelle part
69090	'Ascc1'	mRNA	GO:0005634///nucleus+++GO:0005667///transcription factor complex+++GO:0016607///nuclear speck+++GO:0031594///neuromuscular junction	cellular_component	organelle+++cell part+++cell+++protein-containing complex+++membrane-enclosed lumen+++organelle part+++synapse
69159	'Rhebl1'	mRNA	GO:0005737///cytoplasm+++GO:0005886///plasma membrane+++GO:0012505///endomembrane system+++GO:0016020///membrane	cellular_component	cell part+++cell+++membrane
69168	'Bola1'	mRNA	GO:0005739///mitochondrion	cellular_component	organelle+++cell part+++cell
69305	'Dcps'	mRNA	GO:0000932///P-body+++GO:0005634///nucleus+++GO:0005654///nucleoplasm+++GO:0005737///cytoplasm+++GO:0005739///mitochondrion+++GO:0005829///cytosol	cellular_component	organelle+++cell part+++protein-containing complex+++cell+++membrane-enclosed lumen+++organelle part
69562	'Cdk13'	mRNA	GO:0000307///cyclin-dependent protein kinase holoenzyme complex+++GO:0000790///nuclear chromatin+++GO:0002945///cyclin K-CDK13 complex+++GO:0005634///nucleus+++GO:0005694///chromosome+++GO:0005794///Golgi apparatus+++GO:0005829///cytosol+++GO:0008024///cyclin/CDK positive transcription elongation factor complex+++GO:0016607///nuclear speck+++GO:0019908///nuclear cyclin-dependent protein kinase ho…	cellular_component	cell part+++protein-containing complex+++cell+++membrane-enclosed lumen+++organelle+++organelle part
69568	'Vkorc1l1'	mRNA	GO:0005783///endoplasmic reticulum+++GO:0005789///endoplasmic reticulum membrane+++GO:0016020///membrane+++GO:0016021///integral component of membrane	cellular_component	organelle+++cell part+++cell+++membrane+++membrane part+++organelle part
69582	'Plekhm2'	mRNA	GO:0005737///cytoplasm+++GO:0010008///endosome membrane	cellular_component	cell part+++cell+++membrane+++organelle+++organelle part
69601	'Dab2ip'	mRNA	GO:0005737///cytoplasm+++GO:0005886///plasma membrane+++GO:0016020///membrane+++GO:0030139///endocytic vesicle+++GO:0030424///axon+++GO:0030425///dendrite+++GO:0032809///neuronal cell body membrane+++GO:0042995///cell projection+++GO:0043025///neuronal cell body+++GO:0044300///cerebellar mossy fiber+++GO:0044301///climbing fiber+++GO:1990032///parallel fiber+++GO:1990597///AIP1-IRE1 complex	cellular_component	cell part+++cell+++membrane+++organelle+++membrane part+++protein-containing complex
69710	'Arap1'	mRNA	GO:0005654///nucleoplasm+++GO:0005737///cytoplasm+++GO:0005794///Golgi apparatus+++GO:0005802///trans-Golgi network+++GO:0005829///cytosol+++GO:0005886///plasma membrane+++GO:0016020///membrane+++GO:0031410///cytoplasmic vesicle+++GO:0032580///Golgi cisterna membrane+++GO:0043231///intracellular membrane-bounded organelle	cellular_component	membrane-enclosed lumen+++organelle+++cell part+++cell+++organelle part+++membrane
69721	'Nkiras1'	mRNA	GO:0005575///cellular_component+++GO:0005737///cytoplasm	cellular_component	cellular_component+++cell part+++cell
69743	'Casz1'	mRNA	GO:0005634///nucleus+++GO:0005654///nucleoplasm+++GO:0005829///cytosol+++GO:0043231///intracellular membrane-bounded organelle	cellular_component	organelle+++cell part+++cell+++membrane-enclosed lumen+++organelle part
69807	'Trim32'	mRNA	GO:0005623///cell+++GO:0005634///nucleus+++GO:0005737///cytoplasm+++GO:0005863///striated muscle myosin thick filament	cellular_component	cell+++organelle+++cell part+++protein-containing complex+++supramolecular complex+++organelle part
69926	'Dnah17'	mRNA	GO:0005737///cytoplasm+++GO:0005856///cytoskeleton+++GO:0005874///microtubule+++GO:0005929///cilium+++GO:0005930///axoneme+++GO:0030286///dynein complex+++GO:0031514///motile cilium+++GO:0036126///sperm flagellum+++GO:0036157///outer dynein arm+++GO:0042995///cell projection	cellular_component	cell part+++cell+++organelle+++supramolecular complex+++organelle part+++protein-containing complex
70223	'Nars'	mRNA	GO:0005737///cytoplasm+++GO:0005739///mitochondrion+++GO:0005829///cytosol	cellular_component	cell part+++cell+++organelle
70351	'Ppp4r1'	mRNA	GO:0005575///cellular_component+++GO:0008287///protein serine/threonine phosphatase complex+++GO:0030289///protein phosphatase 4 complex	cellular_component	cellular_component+++cell part+++protein-containing complex+++cell
70361	'Lman1'	mRNA	GO:0000139///Golgi membrane+++GO:0005737///cytoplasm+++GO:0005783///endoplasmic reticulum+++GO:0005789///endoplasmic reticulum membrane+++GO:0005793///endoplasmic reticulum-Golgi intermediate compartment+++GO:0005794///Golgi apparatus+++GO:0016020///membrane+++GO:0016021///integral component of membrane+++GO:0030017///sarcomere+++GO:0030134///COPII-coated ER to Golgi transport vesicle+++GO:003311…	cellular_component	membrane+++organelle+++cell part+++cell+++organelle part+++membrane part+++supramolecular complex+++other organism part+++other organism+++extracellular region part+++extracellular region
70375	'Ica1l'	mRNA	GO:0001669///acrosomal vesicle+++GO:0005794///Golgi apparatus	cellular_component	organelle+++cell part+++cell
70381	'Tecpr1'	mRNA	GO:0000421///autophagosome membrane+++GO:0005654///nucleoplasm+++GO:0005764///lysosome+++GO:0005765///lysosomal membrane+++GO:0016020///membrane+++GO:0016021///integral component of membrane+++GO:0031410///cytoplasmic vesicle+++GO:0043231///intracellular membrane-bounded organelle	cellular_component	membrane+++organelle+++cell part+++cell+++organelle part+++membrane-enclosed lumen+++membrane part
70417	'Megf10'	mRNA	GO:0001891///phagocytic cup+++GO:0005886///plasma membrane+++GO:0016020///membrane+++GO:0016021///integral component of membrane+++GO:0042995///cell projection	cellular_component	membrane+++cell part+++membrane part+++cell
70450	'Unc13d'	mRNA	GO:0005737///cytoplasm+++GO:0005764///lysosome+++GO:0005768///endosome+++GO:0005770///late endosome+++GO:0005829///cytosol+++GO:0016020///membrane+++GO:0033093///Weibel-Palade body+++GO:0043231///intracellular membrane-bounded organelle+++GO:0055037///recycling endosome+++GO:0070382///exocytic vesicle	cellular_component	cell part+++cell+++organelle+++membrane
70533	'Btf3l4'	mRNA	GO:0005575///cellular_component	cellular_component	cellular_component
70598	'Filip1'	mRNA	GO:0005730///nucleolus+++GO:0005737///cytoplasm+++GO:0005856///cytoskeleton+++GO:0005886///plasma membrane+++GO:0015629///actin cytoskeleton+++GO:0098871///postsynaptic actin cytoskeleton+++GO:0098978///glutamatergic synapse	cellular_component	membrane-enclosed lumen+++organelle+++cell part+++cell+++organelle part+++membrane+++synapse+++synapse part
70769	'Nolc1'	mRNA	GO:0001650///fibrillar center+++GO:0005634///nucleus+++GO:0005654///nucleoplasm+++GO:0005730///nucleolus+++GO:0005737///cytoplasm+++GO:0015030///Cajal body+++GO:0030532///small nuclear ribonucleoprotein complex+++GO:0031428///box C/D snoRNP complex+++GO:0031429///box H/ACA snoRNP complex	cellular_component	membrane-enclosed lumen+++organelle+++cell part+++cell+++organelle part+++protein-containing complex
70797	'Ankib1'	mRNA	GO:0000151///ubiquitin ligase complex+++GO:0005737///cytoplasm	cellular_component	cell part+++protein-containing complex+++cell
70802	'Pwwp2a'	mRNA	GO:0005634///nucleus	cellular_component	organelle+++cell part+++cell
70829	'Ccdc93'	mRNA	GO:0005768///endosome+++GO:0005769///early endosome+++GO:0043231///intracellular membrane-bounded organelle	cellular_component	organelle+++cell part+++cell
70884	'Ccdc81'	mRNA	GO:0005737///cytoplasm+++GO:0005813///centrosome+++GO:0005815///microtubule organizing center+++GO:0005856///cytoskeleton	cellular_component	cell part+++cell+++organelle+++organelle part
71361	'Aifm2'	mRNA	GO:0005634///nucleus+++GO:0005737///cytoplasm+++GO:0005739///mitochondrion+++GO:0005741///mitochondrial outer membrane+++GO:0005811///lipid droplet+++GO:0005829///cytosol+++GO:0005886///plasma membrane+++GO:0016020///membrane+++GO:0016021///integral component of membrane+++GO:0031966///mitochondrial membrane	cellular_component	organelle+++cell part+++cell+++membrane+++organelle part+++membrane part
71398	'5430427O19Rik'	mRNA	GO:0005623///cell+++GO:0005634///nucleus+++GO:0005737///cytoplasm	cellular_component	cell+++organelle+++cell part
71720	'Osbpl3'	mRNA	GO:0005634///nucleus+++GO:0005737///cytoplasm+++GO:0005783///endoplasmic reticulum+++GO:0005789///endoplasmic reticulum membrane+++GO:0005829///cytosol+++GO:0005886///plasma membrane+++GO:0016020///membrane+++GO:0031965///nuclear membrane+++GO:0032433///filopodium tip+++GO:0042995///cell projection+++GO:0043231///intracellular membrane-bounded organelle+++GO:0097038///perinuclear endoplasmic reti…	cellular_component	organelle+++cell part+++cell+++membrane+++membrane part+++organelle part
71721	'Fam13c'	mRNA	GO:0005575///cellular_component	cellular_component	cellular_component
71765	'Klhdc3'	mRNA	GO:0000790///nuclear chromatin+++GO:0005654///nucleoplasm+++GO:0005737///cytoplasm	cellular_component	membrane-enclosed lumen+++organelle+++cell part+++cell+++organelle part
71766	'Raver1'	mRNA	GO:0005634///nucleus+++GO:0005737///cytoplasm	cellular_component	organelle+++cell part+++cell
71770	'Ap2b1'	mRNA	GO:0005737///cytoplasm+++GO:0005886///plasma membrane+++GO:0005905///clathrin-coated pit+++GO:0016020///membrane+++GO:0030117///membrane coat+++GO:0030118///clathrin coat+++GO:0030122///AP-2 adaptor complex+++GO:0030131///clathrin adaptor complex+++GO:0098794///postsynapse+++GO:0098978///glutamatergic synapse	cellular_component	cell part+++cell+++membrane+++membrane part+++protein-containing complex+++organelle+++organelle part+++synapse+++synapse part
71801	'Plekhf2'	mRNA	GO:0005768///endosome+++GO:0005783///endoplasmic reticulum+++GO:0016020///membrane+++GO:0030133///transport vesicle+++GO:0031901///early endosome membrane	cellular_component	organelle+++cell part+++cell+++membrane+++organelle part
71838	'Phf7'	mRNA	GO:0005634///nucleus+++GO:0005654///nucleoplasm+++GO:0005794///Golgi apparatus+++GO:0005829///cytosol+++GO:0005886///plasma membrane+++GO:0016607///nuclear speck	cellular_component	organelle+++cell part+++cell+++membrane-enclosed lumen+++organelle part+++membrane
71862	'Gpr160'	mRNA	GO:0005886///plasma membrane+++GO:0016020///membrane+++GO:0016021///integral component of membrane+++GO:0043235///receptor complex	cellular_component	membrane+++cell part+++cell+++membrane part+++protein-containing complex
71913	'Tmem79'	mRNA	GO:0005737///cytoplasm+++GO:0005764///lysosome+++GO:0005765///lysosomal membrane+++GO:0005794///Golgi apparatus+++GO:0016020///membrane+++GO:0016021///integral component of membrane+++GO:0032588///trans-Golgi network membrane	cellular_component	cell part+++cell+++organelle+++membrane+++organelle part+++membrane part
72017	'Cyb5r1'	mRNA	GO:0005739///mitochondrion+++GO:0016020///membrane+++GO:0016021///integral component of membrane	cellular_component	organelle+++cell part+++cell+++membrane+++membrane part
72033	'Tsc22d2'	mRNA
72046	'Urgcp'	mRNA	GO:0005634///nucleus+++GO:0005737///cytoplasm+++GO:0005829///cytosol	cellular_component	organelle+++cell part+++cell
72121	'Dennd2d'	mRNA	GO:0005654///nucleoplasm+++GO:0005737///cytoplasm+++GO:0005829///cytosol	cellular_component	membrane-enclosed lumen+++organelle+++cell part+++cell+++organelle part
72125	'Amer2'	mRNA	GO:0005886///plasma membrane+++GO:0016020///membrane	cellular_component	membrane+++cell part+++cell
72128	'2610008E11Rik'	mRNA	GO:0005634///nucleus	cellular_component	organelle+++cell part+++cell
72309	'Tmem158'	mRNA	GO:0005575///cellular_component+++GO:0016020///membrane+++GO:0016021///integral component of membrane	cellular_component	cellular_component+++membrane+++membrane part
72341	'Elp6'	mRNA	GO:0005634///nucleus+++GO:0005829///cytosol+++GO:0033588///Elongator holoenzyme complex	cellular_component	organelle+++cell part+++cell+++protein-containing complex
72433	'Rab38'	mRNA	GO:0005623///cell+++GO:0005737///cytoplasm+++GO:0005739///mitochondrion+++GO:0005764///lysosome+++GO:0005769///early endosome+++GO:0005783///endoplasmic reticulum+++GO:0005794///Golgi apparatus+++GO:0005802///trans-Golgi network+++GO:0005829///cytosol+++GO:0005886///plasma membrane+++GO:0012505///endomembrane system+++GO:0016020///membrane+++GO:0030670///phagocytic vesicle membrane+++GO:0031410//…	cellular_component	cell+++cell part+++organelle+++organelle part+++membrane
72446	'Prr5l'	mRNA	GO:0005739///mitochondrion+++GO:0031932///TORC2 complex	cellular_component	organelle+++cell part+++cell+++protein-containing complex
72504	'Taf4b'	mRNA	GO:0001650///fibrillar center+++GO:0005634///nucleus+++GO:0005654///nucleoplasm+++GO:0005667///transcription factor complex+++GO:0005669///transcription factor TFIID complex+++GO:0005737///cytoplasm	cellular_component	membrane-enclosed lumen+++organelle+++cell part+++cell+++organelle part+++protein-containing complex
72565	'Uaca'	mRNA	GO:0005634///nucleus+++GO:0005635///nuclear envelope+++GO:0005654///nucleoplasm+++GO:0005737///cytoplasm+++GO:0005829///cytosol+++GO:0005856///cytoskeleton+++GO:0016020///membrane+++GO:0043293///apoptosome+++GO:0048471///perinuclear region of cytoplasm	cellular_component	organelle+++cell part+++cell+++organelle part+++membrane-enclosed lumen+++membrane+++protein-containing complex
72640	'Mex3a'	mRNA	GO:0005829///cytosol	cellular_component	cell part+++cell
72821	'Scn2b'	mRNA	GO:0001518///voltage-gated sodium channel complex+++GO:0016020///membrane+++GO:0016021///integral component of membrane	cellular_component	membrane+++cell part+++membrane part+++protein-containing complex+++cell
72999	'Insig2'	mRNA	GO:0005783///endoplasmic reticulum+++GO:0005789///endoplasmic reticulum membrane+++GO:0016020///membrane+++GO:0016021///integral component of membrane+++GO:0032937///SREBP-SCAP-Insig complex	cellular_component	organelle+++cell part+++cell+++membrane+++membrane part+++organelle part+++protein-containing complex
73102	'Slc22a23'	mRNA	GO:0016020///membrane+++GO:0016021///integral component of membrane	cellular_component	membrane+++membrane part
73647	'Capn9'	mRNA	GO:0005622///intracellular+++GO:0005737///cytoplasm	cellular_component	cell part+++cell
73683	'Atg16l2'	mRNA	GO:0000421///autophagosome membrane+++GO:0005654///nucleoplasm+++GO:0005737///cytoplasm	cellular_component	membrane+++organelle+++cell part+++cell+++organelle part+++membrane-enclosed lumen
73847	'Fam110a'	mRNA	GO:0000922///spindle pole+++GO:0005575///cellular_component+++GO:0005737///cytoplasm+++GO:0005815///microtubule organizing center+++GO:0005856///cytoskeleton	cellular_component	organelle+++cell part+++cell+++organelle part+++cellular_component
74007	'Btbd11'	mRNA	GO:0016020///membrane+++GO:0016021///integral component of membrane	cellular_component	membrane+++membrane part
74016	'Phf19'	mRNA	GO:0005634///nucleus+++GO:0035098///ESC/E(Z) complex	cellular_component	organelle+++cell part+++cell+++membrane-enclosed lumen+++protein-containing complex+++organelle part
74044	'Ttf2'	mRNA	GO:0005634///nucleus+++GO:0005681///spliceosomal complex+++GO:0005737///cytoplasm+++GO:0005829///cytosol	cellular_component	organelle+++cell part+++cell+++protein-containing complex+++organelle part
74081	'Cep350'	mRNA	GO:0005634///nucleus+++GO:0005737///cytoplasm+++GO:0005813///centrosome+++GO:0005814///centriole+++GO:0005815///microtubule organizing center+++GO:0005819///spindle+++GO:0005856///cytoskeleton+++GO:0042995///cell projection	cellular_component	organelle+++cell part+++cell+++organelle part
74096	'Hvcn1'	mRNA	GO:0005623///cell+++GO:0005886///plasma membrane+++GO:0005887///integral component of plasma membrane+++GO:0016020///membrane+++GO:0016021///integral component of membrane+++GO:0016324///apical plasma membrane	cellular_component	cell+++membrane+++cell part+++membrane part
74126	'Syvn1'	mRNA	GO:0000151///ubiquitin ligase complex+++GO:0000836///Hrd1p ubiquitin ligase complex+++GO:0000839///Hrd1p ubiquitin ligase ERAD-L complex+++GO:0005654///nucleoplasm+++GO:0005783///endoplasmic reticulum+++GO:0005789///endoplasmic reticulum membrane+++GO:0005790///smooth endoplasmic reticulum+++GO:0012505///endomembrane system+++GO:0016020///membrane+++GO:0016021///integral component of membrane+++G…	cellular_component	cell part+++protein-containing complex+++cell+++membrane+++organelle+++membrane part+++organelle part+++membrane-enclosed lumen
74166	'Tmem38a'	mRNA	GO:0005623///cell+++GO:0005634///nucleus+++GO:0016020///membrane+++GO:0016021///integral component of membrane+++GO:0016529///sarcoplasmic reticulum+++GO:0031965///nuclear membrane+++GO:0033017///sarcoplasmic reticulum membrane	cellular_component	cell+++organelle+++cell part+++membrane+++membrane part+++organelle part
74178	'Stk40'	mRNA	GO:0005634///nucleus+++GO:0005654///nucleoplasm+++GO:0005737///cytoplasm+++GO:0005829///cytosol	cellular_component	organelle+++cell part+++cell+++membrane-enclosed lumen+++organelle part
74189	'Phactr3'	mRNA	GO:0005634///nucleus+++GO:0005654///nucleoplasm+++GO:0016363///nuclear matrix	cellular_component	organelle+++cell part+++cell+++membrane-enclosed lumen+++organelle part
74241	'Chpf'	mRNA	GO:0005575///cellular_component+++GO:0005737///cytoplasm+++GO:0005739///mitochondrion+++GO:0005759///mitochondrial matrix+++GO:0005794///Golgi apparatus+++GO:0005829///cytosol+++GO:0016020///membrane+++GO:0016021///integral component of membrane+++GO:0032580///Golgi cisterna membrane	cellular_component	cellular_component+++cell part+++cell+++organelle+++membrane-enclosed lumen+++organelle part+++membrane+++membrane part
74340	'Ahcyl2'	mRNA	GO:0005737///cytoplasm+++GO:0005783///endoplasmic reticulum+++GO:0005829///cytosol+++GO:0043005///neuron projection+++GO:0043231///intracellular membrane-bounded organelle	cellular_component	cell part+++cell+++organelle
74349	'Fam160a2'	mRNA	GO:0005829///cytosol+++GO:0070695///FHF complex	cellular_component	cell part+++cell+++protein-containing complex
74360	'Cep57'	mRNA	GO:0005634///nucleus+++GO:0005737///cytoplasm+++GO:0005794///Golgi apparatus+++GO:0005813///centrosome+++GO:0005815///microtubule organizing center+++GO:0005856///cytoskeleton+++GO:0005874///microtubule	cellular_component	organelle+++cell part+++cell+++organelle part+++supramolecular complex
74438	'Clvs1'	mRNA	GO:0005768///endosome+++GO:0005794///Golgi apparatus+++GO:0005802///trans-Golgi network+++GO:0016020///membrane+++GO:0030136///clathrin-coated vesicle+++GO:0031410///cytoplasmic vesicle+++GO:0031901///early endosome membrane	cellular_component	organelle+++cell part+++cell+++organelle part+++membrane
74464	'Zswim5'	mRNA	GO:0031462///Cul2-RING ubiquitin ligase complex	cellular_component	cell part+++protein-containing complex+++cell
74488	'Lrrc15'	mRNA	GO:0005615///extracellular space+++GO:0009986///cell surface+++GO:0016020///membrane+++GO:0016021///integral component of membrane+++GO:0031012///extracellular matrix+++GO:0062023///collagen-containing extracellular matrix	cellular_component	extracellular region part+++extracellular region+++cell part+++cell+++membrane+++membrane part
74559	'Elovl7'	mRNA	GO:0005783///endoplasmic reticulum+++GO:0005789///endoplasmic reticulum membrane+++GO:0016020///membrane+++GO:0016021///integral component of membrane+++GO:0030176///integral component of endoplasmic reticulum membrane	cellular_component	organelle+++cell part+++cell+++membrane+++membrane part+++organelle part
74682	'Wdr35'	mRNA	GO:0005623///cell+++GO:0005737///cytoplasm+++GO:0005813///centrosome+++GO:0005815///microtubule organizing center+++GO:0005856///cytoskeleton+++GO:0005929///cilium+++GO:0005930///axoneme+++GO:0030991///intraciliary transport particle A+++GO:0036064///ciliary basal body+++GO:0042995///cell projection	cellular_component	cell+++cell part+++organelle+++organelle part+++protein-containing complex
74718	'Snx16'	mRNA	GO:0005737///cytoplasm+++GO:0005764///lysosome+++GO:0005768///endosome+++GO:0005769///early endosome+++GO:0005770///late endosome+++GO:0005829///cytosol+++GO:0016020///membrane+++GO:0031313///extrinsic component of endosome membrane+++GO:0031901///early endosome membrane+++GO:0031902///late endosome membrane+++GO:0043231///intracellular membrane-bounded organelle	cellular_component	cell part+++cell+++organelle+++membrane+++membrane part+++organelle part
74734	'Rhoh'	mRNA	GO:0001772///immunological synapse+++GO:0005622///intracellular+++GO:0005737///cytoplasm+++GO:0005886///plasma membrane+++GO:0016020///membrane	cellular_component	membrane+++cell part+++membrane part+++cell
74762	'Mdga1'	mRNA	GO:0005794///Golgi apparatus+++GO:0005886///plasma membrane+++GO:0016020///membrane+++GO:0031225///anchored component of membrane+++GO:0045121///membrane raft+++GO:0046658///anchored component of plasma membrane+++GO:0098982///GABA-ergic synapse	cellular_component	organelle+++cell part+++cell+++membrane+++membrane part+++synapse
74998	'Rab11fip2'	mRNA	GO:0001891///phagocytic cup+++GO:0005623///cell+++GO:0005654///nucleoplasm+++GO:0005768///endosome+++GO:0005886///plasma membrane+++GO:0016020///membrane+++GO:0043231///intracellular membrane-bounded organelle+++GO:0055038///recycling endosome membrane	cellular_component	membrane+++cell part+++membrane part+++cell+++membrane-enclosed lumen+++organelle+++organelle part
75580	'Zbtb4'	mRNA	GO:0005634///nucleus+++GO:0005654///nucleoplasm+++GO:0005694///chromosome+++GO:0005829///cytosol+++GO:0016604///nuclear body	cellular_component	organelle+++cell part+++cell+++membrane-enclosed lumen+++organelle part
75723	'Amotl1'	mRNA	GO:0005886///plasma membrane+++GO:0005923///bicellular tight junction+++GO:0008180///COP9 signalosome+++GO:0016324///apical plasma membrane+++GO:0030027///lamellipodium+++GO:0030054///cell junction+++GO:0031410///cytoplasmic vesicle	cellular_component	membrane+++cell part+++cell+++cell junction+++organelle+++protein-containing complex+++organelle part+++membrane part
75736	'Bcl2l12'	mRNA	GO:0005634///nucleus	cellular_component	organelle+++cell part+++cell
75746	'Morc4'	mRNA	GO:0005634///nucleus+++GO:0005654///nucleoplasm	cellular_component	organelle+++cell part+++cell+++membrane-enclosed lumen+++organelle part
75770	'Brsk2'	mRNA	GO:0005634///nucleus+++GO:0005737///cytoplasm+++GO:0005783///endoplasmic reticulum+++GO:0005813///centrosome+++GO:0005815///microtubule organizing center+++GO:0005856///cytoskeleton+++GO:0016020///membrane+++GO:0016021///integral component of membrane+++GO:0048471///perinuclear region of cytoplasm+++GO:0150034///distal axon	cellular_component	organelle+++cell part+++cell+++organelle part+++membrane+++membrane part
75901	'Dcp1a'	mRNA	GO:0000932///P-body+++GO:0005634///nucleus+++GO:0005667///transcription factor complex+++GO:0005737///cytoplasm+++GO:0036464///cytoplasmic ribonucleoprotein granule	cellular_component	organelle+++cell part+++protein-containing complex+++cell
75956	'Srrm2'	mRNA	GO:0005634///nucleus+++GO:0005681///spliceosomal complex+++GO:0015030///Cajal body+++GO:0016607///nuclear speck+++GO:0071005///U2-type precatalytic spliceosome+++GO:0071007///U2-type catalytic step 2 spliceosome+++GO:0071013///catalytic step 2 spliceosome	cellular_component	organelle+++cell part+++cell+++protein-containing complex+++organelle part+++membrane-enclosed lumen
76137	'Mcur1'	mRNA	GO:0005739///mitochondrion+++GO:0005743///mitochondrial inner membrane+++GO:0016020///membrane+++GO:0016021///integral component of membrane+++GO:0031305///integral component of mitochondrial inner membrane	cellular_component	organelle+++cell part+++cell+++membrane+++organelle part+++membrane part
76217	'Jakmip2'	mRNA	GO:0005794///Golgi apparatus	cellular_component	organelle+++cell part+++cell
76281	'Tax1bp3'	mRNA	GO:0001650///fibrillar center+++GO:0005634///nucleus+++GO:0005737///cytoplasm+++GO:0005886///plasma membrane+++GO:0015629///actin cytoskeleton+++GO:0016020///membrane+++GO:0043231///intracellular membrane-bounded organelle	cellular_component	membrane-enclosed lumen+++organelle+++cell part+++cell+++organelle part+++membrane
76303	'Osbp'	mRNA	GO:0000139///Golgi membrane+++GO:0005654///nucleoplasm+++GO:0005730///nucleolus+++GO:0005737///cytoplasm+++GO:0005783///endoplasmic reticulum+++GO:0005789///endoplasmic reticulum membrane+++GO:0005794///Golgi apparatus+++GO:0005802///trans-Golgi network+++GO:0005829///cytosol+++GO:0016020///membrane+++GO:0030054///cell junction+++GO:0043231///intracellular membrane-bounded organelle+++GO:0048471/…	cellular_component	membrane+++organelle+++cell part+++cell+++organelle part+++membrane-enclosed lumen+++membrane part+++cell junction
76441	'Daam2'	mRNA
76510	'Trappc9'	mRNA	GO:0005737///cytoplasm+++GO:0005769///early endosome+++GO:0005770///late endosome+++GO:0005783///endoplasmic reticulum+++GO:0005794///Golgi apparatus+++GO:0005802///trans-Golgi network+++GO:0030008///TRAPP complex	cellular_component	cell part+++cell+++organelle+++organelle part+++protein-containing complex
76524	'Cln6'	mRNA	GO:0005623///cell+++GO:0005730///nucleolus+++GO:0005769///early endosome+++GO:0005783///endoplasmic reticulum+++GO:0005788///endoplasmic reticulum lumen+++GO:0016020///membrane+++GO:0016021///integral component of membrane+++GO:0043231///intracellular membrane-bounded organelle+++GO:0045121///membrane raft	cellular_component	cell+++membrane-enclosed lumen+++organelle+++cell part+++organelle part+++membrane+++membrane part
76580	'Mib2'	mRNA	GO:0000151///ubiquitin ligase complex+++GO:0005737///cytoplasm+++GO:0005768///endosome+++GO:0005769///early endosome	cellular_component	cell part+++protein-containing complex+++cell+++organelle
76707	'Clasp1'	mRNA	GO:0000775///chromosome, centromeric region+++GO:0000776///kinetochore+++GO:0000777///condensed chromosome kinetochore+++GO:0005623///cell+++GO:0005694///chromosome+++GO:0005737///cytoplasm+++GO:0005794///Golgi apparatus+++GO:0005813///centrosome+++GO:0005815///microtubule organizing center+++GO:0005819///spindle+++GO:0005828///kinetochore microtubule+++GO:0005856///cytoskeleton+++GO:0005874///mi…	cellular_component	organelle+++cell part+++cell+++organelle part+++protein-containing complex+++supramolecular complex+++cell junction
76740	'Efr3a'	mRNA	GO:0001533///cornified envelope+++GO:0005622///intracellular+++GO:0005737///cytoplasm+++GO:0005829///cytosol+++GO:0005886///plasma membrane+++GO:0016020///membrane	cellular_component	membrane+++cell part+++cell
76763	'Mospd2'	mRNA	GO:0005886///plasma membrane+++GO:0005887///integral component of plasma membrane+++GO:0016020///membrane+++GO:0016021///integral component of membrane	cellular_component	membrane+++cell part+++cell+++membrane part
76867	'Rhbdd1'	mRNA	GO:0005739///mitochondrion+++GO:0005783///endoplasmic reticulum+++GO:0005789///endoplasmic reticulum membrane+++GO:0016020///membrane+++GO:0016021///integral component of membrane+++GO:0030176///integral component of endoplasmic reticulum membrane+++GO:0031966///mitochondrial membrane+++GO:0044322///endoplasmic reticulum quality control compartment	cellular_component	organelle+++cell part+++cell+++membrane+++membrane part+++organelle part
76884	'Cyfip2'	mRNA	GO:0005634///nucleus+++GO:0005737///cytoplasm+++GO:0030054///cell junction+++GO:0031209///SCAR complex+++GO:0043005///neuron projection+++GO:0045202///synapse+++GO:0048471///perinuclear region of cytoplasm	cellular_component	organelle+++cell part+++cell+++cell junction+++protein-containing complex+++synapse
76895	'Bicd2'	mRNA	GO:0005634///nucleus+++GO:0005635///nuclear envelope+++GO:0005642///annulate lamellae+++GO:0005643///nuclear pore+++GO:0005737///cytoplasm+++GO:0005794///Golgi apparatus+++GO:0005813///centrosome+++GO:0005829///cytosol+++GO:0005856///cytoskeleton+++GO:0005886///plasma membrane+++GO:0031410///cytoplasmic vesicle	cellular_component	organelle+++cell part+++cell+++organelle part+++membrane+++membrane part+++protein-containing complex
76954	'Denn2b'	mRNA	GO:0005575///cellular_component+++GO:0005737///cytoplasm+++GO:0005768///endosome+++GO:0005886///plasma membrane+++GO:0005938///cell cortex+++GO:0016020///membrane+++GO:0055037///recycling endosome	cellular_component	cellular_component+++cell part+++cell+++organelle+++membrane
77110	'Gpbp1l1'	mRNA	GO:0005634///nucleus+++GO:0016020///membrane+++GO:0016021///integral component of membrane	cellular_component	organelle+++cell part+++cell+++membrane+++membrane part
77569	'Limch1'	mRNA	GO:0001725///stress fiber+++GO:0005737///cytoplasm+++GO:0005856///cytoskeleton+++GO:0016460///myosin II complex	cellular_component	organelle+++cell part+++cell+++organelle part+++protein-containing complex
77605	'H2az2'	mRNA	GO:0000786///nucleosome+++GO:0000790///nuclear chromatin+++GO:0005634///nucleus+++GO:0005694///chromosome	cellular_component	organelle+++cell part+++protein-containing complex+++cell+++organelle part+++membrane-enclosed lumen
77864	'Ypel2'	mRNA	GO:0005575///cellular_component+++GO:0005634///nucleus+++GO:0005730///nucleolus	cellular_component	cellular_component+++organelle+++cell part+++cell+++membrane-enclosed lumen+++organelle part
77976	'Nuak1'	mRNA	GO:0001650///fibrillar center+++GO:0005634///nucleus+++GO:0005654///nucleoplasm+++GO:0005737///cytoplasm+++GO:0015630///microtubule cytoskeleton	cellular_component	membrane-enclosed lumen+++organelle+++cell part+++cell+++organelle part
78323	'Fam219b'	mRNA	GO:0005575///cellular_component	cellular_component	cellular_component
78334	'Cdk19'	mRNA	GO:0005634///nucleus+++GO:0005829///cytosol+++GO:0016592///mediator complex	cellular_component	organelle+++cell part+++cell+++membrane-enclosed lumen+++protein-containing complex+++organelle part
78369	'Icam4'	mRNA	GO:0005576///extracellular region+++GO:0005615///extracellular space+++GO:0005737///cytoplasm+++GO:0005886///plasma membrane+++GO:0005887///integral component of plasma membrane+++GO:0016020///membrane+++GO:0016021///integral component of membrane	cellular_component	extracellular region+++extracellular region part+++cell part+++cell+++membrane+++membrane part
78912	'Sp2'	mRNA	GO:0005634///nucleus+++GO:0005654///nucleoplasm	cellular_component	organelle+++cell part+++cell+++membrane-enclosed lumen+++organelle part
78913	'Ltn1'	mRNA	GO:0005829///cytosol+++GO:1990112///RQC complex	cellular_component	cell part+++cell+++protein-containing complex
78926	'Gas2l1'	mRNA	GO:0001725///stress fiber+++GO:0005737///cytoplasm+++GO:0005856///cytoskeleton+++GO:0005874///microtubule+++GO:0005884///actin filament+++GO:0035371///microtubule plus-end	cellular_component	organelle+++cell part+++cell+++organelle part+++supramolecular complex
78933	'Agbl4'	mRNA	GO:0005737///cytoplasm+++GO:0005794///Golgi apparatus+++GO:0005814///centriole+++GO:0005829///cytosol+++GO:0005856///cytoskeleton+++GO:0030424///axon+++GO:0036064///ciliary basal body+++GO:0042995///cell projection+++GO:1904115///axon cytoplasm	cellular_component	cell part+++cell+++organelle+++organelle part
79196	'Osbpl5'	mRNA	GO:0005783///endoplasmic reticulum+++GO:0005789///endoplasmic reticulum membrane+++GO:0005829///cytosol+++GO:0016020///membrane+++GO:0016021///integral component of membrane+++GO:0043231///intracellular membrane-bounded organelle+++GO:0097440///apical dendrite	cellular_component	organelle+++cell part+++cell+++membrane+++membrane part+++organelle part
79464	'Lias'	mRNA	GO:0005737///cytoplasm+++GO:0005739///mitochondrion	cellular_component	cell part+++cell+++organelle
80290	'Gpr146'	mRNA	GO:0005886///plasma membrane+++GO:0016020///membrane+++GO:0016021///integral component of membrane	cellular_component	membrane+++cell part+++cell+++membrane part
80334	'Kcnip4'	mRNA	GO:0005737///cytoplasm+++GO:0005829///cytosol+++GO:0005886///plasma membrane+++GO:0008076///voltage-gated potassium channel complex+++GO:0016020///membrane+++GO:0030425///dendrite+++GO:0043025///neuronal cell body	cellular_component	cell part+++cell+++membrane+++membrane part+++protein-containing complex
80720	'Pbx4'	mRNA	GO:0001741///XY body+++GO:0005634///nucleus	cellular_component	organelle+++cell part+++cell
80888	'Hspb8'	mRNA	GO:0005622///intracellular+++GO:0005634///nucleus+++GO:0005654///nucleoplasm+++GO:0005737///cytoplasm+++GO:0005829///cytosol+++GO:0016604///nuclear body+++GO:0101031///chaperone complex	cellular_component	cell part+++cell+++organelle+++membrane-enclosed lumen+++organelle part+++protein-containing complex
80893	'Tmprss5'	mRNA	GO:0005886///plasma membrane+++GO:0016020///membrane+++GO:0016021///integral component of membrane+++GO:0043025///neuronal cell body	cellular_component	membrane+++cell part+++cell+++membrane part
80906	'Kcnip2'	mRNA	GO:0005737///cytoplasm+++GO:0005886///plasma membrane+++GO:0008076///voltage-gated potassium channel complex+++GO:0016020///membrane	cellular_component	cell part+++cell+++membrane+++membrane part+++protein-containing complex
81018	'Rnf114'	mRNA	GO:0005622///intracellular+++GO:0005634///nucleus+++GO:0005737///cytoplasm+++GO:0005829///cytosol+++GO:0005886///plasma membrane	cellular_component	cell part+++cell+++organelle+++membrane
81489	'Dnajb1'	mRNA	GO:0005634///nucleus+++GO:0005654///nucleoplasm+++GO:0005730///nucleolus+++GO:0005737///cytoplasm+++GO:0005829///cytosol+++GO:0014069///postsynaptic density+++GO:0043025///neuronal cell body+++GO:0043197///dendritic spine+++GO:0061827///sperm head+++GO:0098794///postsynapse+++GO:0098978///glutamatergic synapse+++GO:0099524///postsynaptic cytosol	cellular_component	organelle+++cell part+++cell+++membrane-enclosed lumen+++organelle part+++synapse+++synapse part
83395	'Sp6'	mRNA	GO:0005634///nucleus+++GO:0005829///cytosol	cellular_component	organelle+++cell part+++cell
83490	'Pik3ap1'	mRNA	GO:0005634///nucleus+++GO:0005737///cytoplasm+++GO:0005829///cytosol+++GO:0005886///plasma membrane+++GO:0016020///membrane	cellular_component	organelle+++cell part+++cell+++membrane
83561	'Tdrd1'	mRNA	GO:0005737///cytoplasm+++GO:0005829///cytosol+++GO:0033391///chromatoid body+++GO:0043186///P granule+++GO:0071546///pi-body+++GO:1990904///ribonucleoprotein complex	cellular_component	cell part+++cell+++organelle+++protein-containing complex
83675	'Bicc1'	mRNA	GO:0005737///cytoplasm+++GO:0016020///membrane+++GO:0016021///integral component of membrane	cellular_component	cell part+++cell+++membrane+++membrane part
83762	'Otof'	mRNA	GO:0000139///Golgi membrane+++GO:0005737///cytoplasm+++GO:0005783///endoplasmic reticulum+++GO:0005789///endoplasmic reticulum membrane+++GO:0005794///Golgi apparatus+++GO:0005886///plasma membrane+++GO:0016020///membrane+++GO:0016021///integral component of membrane+++GO:0016323///basolateral plasma membrane+++GO:0030054///cell junction+++GO:0030672///synaptic vesicle membrane+++GO:0031410///cyt…	cellular_component	membrane+++organelle+++cell part+++cell+++organelle part+++membrane part+++cell junction+++synapse+++synapse part
83796	'Smarcd2'	mRNA	GO:0005634///nucleus+++GO:0005654///nucleoplasm+++GO:0016514///SWI/SNF complex+++GO:0070603///SWI/SNF superfamily-type complex	cellular_component	organelle+++cell part+++cell+++membrane-enclosed lumen+++organelle part+++protein-containing complex
83921	'Cemip2'	mRNA	GO:0005886///plasma membrane+++GO:0005887///integral component of plasma membrane+++GO:0016020///membrane+++GO:0016021///integral component of membrane+++GO:0043231///intracellular membrane-bounded organelle	cellular_component	membrane+++cell part+++cell+++membrane part+++organelle
83946	'Phip'	mRNA	GO:0005634///nucleus	cellular_component	organelle+++cell part+++cell
84585	'Rnf123'	mRNA	GO:0005737///cytoplasm+++GO:0005829///cytosol+++GO:0031965///nuclear membrane	cellular_component	cell part+++cell+++organelle+++membrane+++organelle part
93960	'Nkd1'	mRNA	GO:0000159///protein phosphatase type 2A complex+++GO:0005737///cytoplasm+++GO:0005886///plasma membrane+++GO:0016020///membrane	cellular_component	cell part+++protein-containing complex+++cell+++membrane
93961	'B3galt5'	mRNA	GO:0000139///Golgi membrane+++GO:0005783///endoplasmic reticulum+++GO:0005794///Golgi apparatus+++GO:0016020///membrane+++GO:0016021///integral component of membrane	cellular_component	membrane+++organelle+++cell part+++cell+++organelle part+++membrane part
94346	'Tmem40'	mRNA	GO:0005575///cellular_component+++GO:0016020///membrane+++GO:0016021///integral component of membrane	cellular_component	cellular_component+++membrane+++membrane part
98496	'Pid1'	mRNA	GO:0005737///cytoplasm	cellular_component	cell part+++cell
98733	'Obsl1'	mRNA	GO:0005737///cytoplasm+++GO:0005794///Golgi apparatus+++GO:0005813///centrosome+++GO:0048471///perinuclear region of cytoplasm+++GO:1990393///3M complex	cellular_component	cell part+++cell+++organelle+++organelle part+++protein-containing complex
98999	'Znfx1'	mRNA	GO:0000775///chromosome, centromeric region+++GO:0005634///nucleus+++GO:0031380///nuclear RNA-directed RNA polymerase complex	cellular_component	organelle+++cell part+++cell+++organelle part+++protein-containing complex
99003	'Qser1'	mRNA	GO:0005575///cellular_component	cellular_component	cellular_component
99326	'Garnl3'	mRNA
99371	'Arfgef2'	mRNA	GO:0000139///Golgi membrane+++GO:0005737///cytoplasm+++GO:0005768///endosome+++GO:0005794///Golgi apparatus+++GO:0005802///trans-Golgi network+++GO:0005815///microtubule organizing center+++GO:0005829///cytosol+++GO:0005856///cytoskeleton+++GO:0005879///axonemal microtubule+++GO:0016020///membrane+++GO:0030054///cell junction+++GO:0030425///dendrite+++GO:0031410///cytoplasmic vesicle+++GO:0032279…	cellular_component	membrane+++organelle+++cell part+++cell+++organelle part+++supramolecular complex+++cell junction+++synapse+++synapse part
