# Supplementary material for: Evaluation of the lncRNA-miRNA-mRNA ceRNA network in lungs of miR-147 −/− mice
Source: Front Pharmacol. 2024 Mar 6;15:1335374. doi: 10.3389/fphar.2024.1335374 (PMC10953689; doi:10.3389/fphar.2024.1335374)
Supplement: Supplementary file 2 [file DataSheet1.zip › Original Data/S-Fig. 2B (GO-P).xls]

Gene ID	Gene Symbol	Type	GO_P Term	GO_P Term Level1	GO_P Term Level2
100037258	'Dnajc3'	mRNA	GO:0006417///regulation of translation+++GO:0006469///negative regulation of protein kinase activity+++GO:0006986///response to unfolded protein+++GO:0030968///endoplasmic reticulum unfolded protein response+++GO:0034975///protein folding in endoplasmic reticulum+++GO:0034976///response to endoplasmic reticulum stress+++GO:0036494///positive regulation of translation initiation in response to end…	biological_process	metabolic process+++regulation of biological process+++cellular process+++biological regulation+++negative regulation of biological process+++response to stimulus+++signaling+++positive regulation of biological process
100042150	'Nrg2'	mRNA	GO:0007173///epidermal growth factor receptor signaling pathway+++GO:0007399///nervous system development+++GO:0035556///intracellular signal transduction+++GO:0048513///animal organ development+++GO:0051963///regulation of synapse assembly+++GO:0090128///regulation of synapse maturation	biological_process	regulation of biological process+++response to stimulus+++signaling+++cellular process+++biological regulation+++developmental process+++multicellular organismal process+++cellular component organization or biogenesis
100182	'Akna'	mRNA	GO:0001837///epithelial to mesenchymal transition+++GO:0007399///nervous system development+++GO:0021849///neuroblast division in subventricular zone+++GO:0045944///positive regulation of transcription by RNA polymerase II+++GO:0050727///regulation of inflammatory response+++GO:0060232///delamination+++GO:0060234///neuroblast delamination	biological_process	developmental process+++multicellular organismal process+++cellular process+++cell proliferation+++metabolic process+++regulation of biological process+++positive regulation of biological process+++biological regulation+++response to stimulus+++biological adhesion+++negative regulation of biological process
100683	'Trrap'	mRNA	GO:0006281///DNA repair+++GO:0006325///chromatin organization+++GO:0006355///regulation of transcription, DNA-templated+++GO:0007093///mitotic cell cycle checkpoint+++GO:0016310///phosphorylation+++GO:0016573///histone acetylation+++GO:0016578///histone deubiquitination+++GO:0043967///histone H4 acetylation+++GO:0043968///histone H2A acetylation+++GO:1903506///regulation of nucleic acid-templated…	biological_process	metabolic process+++response to stimulus+++cellular process+++cellular component organization or biogenesis+++regulation of biological process+++biological regulation+++negative regulation of biological process+++positive regulation of biological process
101240	'Wdr91'	mRNA	GO:0043551///regulation of phosphatidylinositol 3-kinase activity+++GO:0045022///early endosome to late endosome transport+++GO:1903362///regulation of cellular protein catabolic process	biological_process	metabolic process+++regulation of biological process+++cellular process+++biological regulation+++localization
101476	'Plekha1'	mRNA	GO:0001553///luteinization+++GO:0007283///spermatogenesis+++GO:0008209///androgen metabolic process+++GO:0008210///estrogen metabolic process+++GO:0008585///female gonad development+++GO:0009791///post-embryonic development+++GO:0014065///phosphatidylinositol 3-kinase signaling+++GO:0031529///ruffle organization+++GO:0033327///Leydig cell differentiation+++GO:0035264///multicellular organism grow…	biological_process	developmental process+++reproduction+++reproductive process+++rhythmic process+++multicellular organismal process+++multi-organism process+++metabolic process+++cellular process+++biological regulation+++regulation of biological process+++response to stimulus+++signaling+++cellular component organization or biogenesis+++growth+++localization+++immune system process+++positive regulation of biolog…
101497	'Plekhg2'	mRNA	GO:0030833///regulation of actin filament polymerization+++GO:0035023///regulation of Rho protein signal transduction	biological_process	regulation of biological process+++cellular process+++biological regulation+++cellular component organization or biogenesis+++response to stimulus+++signaling
101631	'Pwwp2b'	mRNA	GO:0008150///biological_process	biological_process	biological_process
101700	'Trim68'	mRNA	GO:0010468///regulation of gene expression+++GO:0016567///protein ubiquitination+++GO:0045087///innate immune response+++GO:0051865///protein autoubiquitination+++GO:0060765///regulation of androgen receptor signaling pathway	biological_process	metabolic process+++regulation of biological process+++biological regulation+++cellular process+++immune system process+++response to stimulus+++signaling
102093	'Phkb'	mRNA	GO:0005975///carbohydrate metabolic process+++GO:0005977///glycogen metabolic process+++GO:0006468///protein phosphorylation	biological_process	metabolic process+++cellular process
102323	'Dcun1d2'	mRNA	GO:0045116///protein neddylation+++GO:0051443///positive regulation of ubiquitin-protein transferase activity	biological_process	metabolic process+++cellular process+++regulation of biological process+++positive regulation of biological process+++biological regulation
102566	'Ano10'	mRNA	GO:0006812///cation transport+++GO:0006821///chloride transport+++GO:0034220///ion transmembrane transport+++GO:0055085///transmembrane transport+++GO:0098655///cation transmembrane transport+++GO:1902476///chloride transmembrane transport	biological_process	localization
102857	'Slc6a8'	mRNA	GO:0006810///transport+++GO:0006811///ion transport+++GO:0006814///sodium ion transport+++GO:0006836///neurotransmitter transport+++GO:0015812///gamma-aminobutyric acid transport+++GO:0015871///choline transport+++GO:0015881///creatine transmembrane transport+++GO:0055085///transmembrane transport+++GO:1990403///embryonic brain development	biological_process	localization+++response to stimulus+++developmental process+++multicellular organismal process
103466	'Nt5dc3'	mRNA	GO:0016311///dephosphorylation	biological_process	metabolic process+++cellular process
103677	'Smg6'	mRNA	GO:0000184///nuclear-transcribed mRNA catabolic process, nonsense-mediated decay+++GO:0007004///telomere maintenance via telomerase+++GO:0032204///regulation of telomere maintenance+++GO:0032210///regulation of telomere maintenance via telomerase+++GO:0090305///nucleic acid phosphodiester bond hydrolysis+++GO:0090502///RNA phosphodiester bond hydrolysis, endonucleolytic+++GO:1904354///negative re…	biological_process	metabolic process+++regulation of biological process+++negative regulation of biological process+++cellular process+++biological regulation+++cellular component organization or biogenesis
103836	'Zfp692'	mRNA	GO:0000122///negative regulation of transcription by RNA polymerase II	biological_process	metabolic process+++regulation of biological process+++negative regulation of biological process+++cellular process+++biological regulation
103841	'Cuedc1'	mRNA	GO:0008150///biological_process	biological_process	biological_process
104015	'Synj1'	mRNA	GO:0006836///neurotransmitter transport+++GO:0006897///endocytosis+++GO:0007420///brain development+++GO:0007612///learning+++GO:0014015///positive regulation of gliogenesis+++GO:0016082///synaptic vesicle priming+++GO:0016191///synaptic vesicle uncoating+++GO:0032526///response to retinoic acid+++GO:0034097///response to cytokine+++GO:0046488///phosphatidylinositol metabolic process+++GO:0046855…	biological_process	localization+++developmental process+++multicellular organismal process+++behavior+++regulation of biological process+++positive regulation of biological process+++cellular process+++biological regulation+++signaling+++cellular component organization or biogenesis+++response to stimulus+++metabolic process
104027	'Synpo'	mRNA	GO:0008542///visual learning+++GO:0030865///cortical cytoskeleton organization+++GO:0032233///positive regulation of actin filament bundle assembly+++GO:0048169///regulation of long-term neuronal synaptic plasticity+++GO:0051492///regulation of stress fiber assembly+++GO:0098886///modification of dendritic spine+++GO:0099170///postsynaptic modulation of chemical synaptic transmission+++GO:0099588…	biological_process	behavior+++response to stimulus+++multicellular organismal process+++cellular process+++cellular component organization or biogenesis+++regulation of biological process+++positive regulation of biological process+++biological regulation+++signaling
104082	'Wdr7'	mRNA	GO:0002244///hematopoietic progenitor cell differentiation	biological_process	developmental process+++immune system process+++multicellular organismal process+++cellular process
104175	'Sbk1'	mRNA	GO:0006468///protein phosphorylation+++GO:0016310///phosphorylation+++GO:0018105///peptidyl-serine phosphorylation+++GO:0018107///peptidyl-threonine phosphorylation	biological_process	metabolic process+++cellular process
104248	'Cabin1'	mRNA	GO:0006336///DNA replication-independent nucleosome assembly+++GO:0007165///signal transduction+++GO:0032515///negative regulation of phosphoprotein phosphatase activity+++GO:0060548///negative regulation of cell death	biological_process	cellular process+++cellular component organization or biogenesis+++regulation of biological process+++response to stimulus+++signaling+++biological regulation+++metabolic process+++negative regulation of biological process
104382	'Barhl2'	mRNA	GO:0001709///cell fate determination+++GO:0001764///neuron migration+++GO:0006355///regulation of transcription, DNA-templated+++GO:0006357///regulation of transcription by RNA polymerase II+++GO:0007275///multicellular organism development+++GO:0007399///nervous system development+++GO:0009888///tissue development+++GO:0030182///neuron differentiation+++GO:0030516///regulation of axon extension+…	biological_process	developmental process+++cellular process+++locomotion+++localization+++multicellular organismal process+++metabolic process+++regulation of biological process+++biological regulation+++growth+++cellular component organization or biogenesis+++positive regulation of biological process
104709	'Pik3r6'	mRNA	GO:0001525///angiogenesis+++GO:0007186///G protein-coupled receptor signaling pathway+++GO:0042269///regulation of natural killer cell mediated cytotoxicity+++GO:0043406///positive regulation of MAP kinase activity+++GO:0043551///regulation of phosphatidylinositol 3-kinase activity+++GO:0045582///positive regulation of T cell differentiation+++GO:0045766///positive regulation of angiogenesis+++GO…	biological_process	developmental process+++multicellular organismal process+++regulation of biological process+++response to stimulus+++signaling+++cellular process+++biological regulation+++immune system process+++cell killing+++metabolic process+++positive regulation of biological process+++biological adhesion
105246	'Brd9'	mRNA	GO:0006325///chromatin organization+++GO:0006357///regulation of transcription by RNA polymerase II+++GO:0008150///biological_process	biological_process	cellular process+++cellular component organization or biogenesis+++metabolic process+++regulation of biological process+++biological regulation+++biological_process
105787	'Prkaa1'	mRNA	GO:0006006///glucose metabolic process+++GO:0006325///chromatin organization+++GO:0006468///protein phosphorylation+++GO:0006629///lipid metabolic process+++GO:0006631///fatty acid metabolic process+++GO:0006633///fatty acid biosynthetic process+++GO:0006694///steroid biosynthetic process+++GO:0006695///cholesterol biosynthetic process+++GO:0006914///autophagy+++GO:0008202///steroid metabolic pro…	biological_process	metabolic process+++cellular process+++cellular component organization or biogenesis+++regulation of biological process+++cell proliferation+++positive regulation of biological process+++biological regulation+++response to stimulus+++negative regulation of biological process+++signaling+++rhythmic process+++developmental process+++multicellular organismal process+++localization+++behavior
105841	'Dennd3'	mRNA	GO:0008333///endosome to lysosome transport+++GO:0044257///cellular protein catabolic process	biological_process	localization+++metabolic process+++cellular process
106068	'Slc45a4'	mRNA	GO:0015770///sucrose transport	biological_process	localization
106347	'Ildr1'	mRNA	GO:0006897///endocytosis+++GO:0090277///positive regulation of peptide hormone secretion+++GO:1990830///cellular response to leukemia inhibitory factor	biological_process	localization+++regulation of biological process+++signaling+++cellular process+++positive regulation of biological process+++biological regulation+++response to stimulus
106585	'Ankrd12'	mRNA	GO:0008150///biological_process	biological_process	biological_process
106722	'Mpig6b'	mRNA	GO:0007229///integrin-mediated signaling pathway+++GO:0007596///blood coagulation+++GO:0009968///negative regulation of signal transduction+++GO:0030218///erythrocyte differentiation+++GO:0030219///megakaryocyte differentiation+++GO:0030220///platelet formation+++GO:0035855///megakaryocyte development	biological_process	regulation of biological process+++response to stimulus+++signaling+++cellular process+++biological regulation+++multicellular organismal process+++negative regulation of biological process+++developmental process+++immune system process+++cellular component organization or biogenesis
107607	'Nod1'	mRNA	GO:0002376///immune system process+++GO:0002606///positive regulation of dendritic cell antigen processing and presentation+++GO:0006915///apoptotic process+++GO:0006919///activation of cysteine-type endopeptidase activity involved in apoptotic process+++GO:0006952///defense response+++GO:0010942///positive regulation of cell death+++GO:0016045///detection of bacterium+++GO:0032731///positive reg…	biological_process	immune system process+++regulation of biological process+++positive regulation of biological process+++biological regulation+++cellular process+++metabolic process+++response to stimulus+++multi-organism process+++multicellular organismal process+++signaling
107746	'Rapgef1'	mRNA	GO:0001568///blood vessel development+++GO:0007264///small GTPase mediated signal transduction+++GO:0010976///positive regulation of neuron projection development+++GO:0032486///Rap protein signal transduction+++GO:0038180///nerve growth factor signaling pathway+++GO:0043547///positive regulation of GTPase activity+++GO:0046328///regulation of JNK cascade+++GO:0046580///negative regulation of Ras…	biological_process	developmental process+++multicellular organismal process+++regulation of biological process+++response to stimulus+++signaling+++cellular process+++biological regulation+++positive regulation of biological process+++cellular component organization or biogenesis+++metabolic process+++negative regulation of biological process+++biological adhesion+++immune system process+++localization+++cell proli…
108030	'Lin7a'	mRNA	GO:0006887///exocytosis+++GO:0007269///neurotransmitter secretion+++GO:0015031///protein transport+++GO:0045199///maintenance of epithelial cell apical/basal polarity+++GO:0048489///synaptic vesicle transport+++GO:0048839///inner ear development+++GO:1903361///protein localization to basolateral plasma membrane	biological_process	localization+++cellular process+++signaling+++biological regulation+++developmental process+++multicellular organismal process
108071	'Grm5'	mRNA	GO:0000185///activation of MAPKKK activity+++GO:0001932///regulation of protein phosphorylation+++GO:0002029///desensitization of G protein-coupled receptor signaling pathway+++GO:0006355///regulation of transcription, DNA-templated+++GO:0006448///regulation of translational elongation+++GO:0006468///protein phosphorylation+++GO:0007165///signal transduction+++GO:0007186///G protein-coupled recep…	biological_process	metabolic process+++regulation of biological process+++response to stimulus+++signaling+++positive regulation of biological process+++cellular process+++biological regulation+++negative regulation of biological process+++behavior+++multicellular organismal process+++locomotion+++developmental process+++cellular component organization or biogenesis+++localization
108075	'Ltbp4'	mRNA	GO:0007179///transforming growth factor beta receptor signaling pathway+++GO:0030162///regulation of proteolysis+++GO:0046879///hormone secretion	biological_process	regulation of biological process+++response to stimulus+++signaling+++cellular process+++biological regulation+++metabolic process+++localization
108079	'Prkaa2'	mRNA	GO:0006325///chromatin organization+++GO:0006468///protein phosphorylation+++GO:0006629///lipid metabolic process+++GO:0006631///fatty acid metabolic process+++GO:0006633///fatty acid biosynthetic process+++GO:0006694///steroid biosynthetic process+++GO:0006695///cholesterol biosynthetic process+++GO:0006914///autophagy+++GO:0008202///steroid metabolic process+++GO:0008203///cholesterol metabolic…	biological_process	cellular process+++cellular component organization or biogenesis+++metabolic process+++regulation of biological process+++biological regulation+++positive regulation of biological process+++negative regulation of biological process+++response to stimulus+++signaling+++rhythmic process+++multicellular organismal process+++localization
108100	'Baiap2'	mRNA	GO:0007009///plasma membrane organization+++GO:0007266///Rho protein signal transduction+++GO:0007420///brain development+++GO:0008360///regulation of cell shape+++GO:0009617///response to bacterium+++GO:0010976///positive regulation of neuron projection development+++GO:0016358///dendrite development+++GO:0030182///neuron differentiation+++GO:0030838///positive regulation of actin filament polym…	biological_process	cellular process+++cellular component organization or biogenesis+++regulation of biological process+++response to stimulus+++signaling+++biological regulation+++developmental process+++multicellular organismal process+++multi-organism process+++positive regulation of biological process+++localization
108946	'Zzz3'	mRNA	GO:0008150///biological_process	biological_process	biological_process
108958	'Miga2'	mRNA	GO:0008053///mitochondrial fusion+++GO:0060348///bone development	biological_process	cellular process+++cellular component organization or biogenesis+++developmental process+++multicellular organismal process
108960	'Irak2'	mRNA	GO:0001959///regulation of cytokine-mediated signaling pathway+++GO:0002755///MyD88-dependent toll-like receptor signaling pathway+++GO:0006468///protein phosphorylation+++GO:0006954///inflammatory response+++GO:0007165///signal transduction+++GO:0007249///I-kappaB kinase/NF-kappaB signaling+++GO:0007250///activation of NF-kappaB-inducing kinase activity+++GO:0019221///cytokine-mediated signaling…	biological_process	regulation of biological process+++response to stimulus+++signaling+++cellular process+++biological regulation+++immune system process+++positive regulation of biological process+++metabolic process+++multi-organism process+++negative regulation of biological process
109019	'Nabp1'	mRNA	GO:0000724///double-strand break repair via homologous recombination+++GO:0006281///DNA repair+++GO:0006974///cellular response to DNA damage stimulus+++GO:0007093///mitotic cell cycle checkpoint+++GO:0010212///response to ionizing radiation	biological_process	metabolic process+++response to stimulus+++cellular process+++regulation of biological process+++negative regulation of biological process+++biological regulation
109331	'Rnf20'	mRNA	GO:0000209///protein polyubiquitination+++GO:0006325///chromatin organization+++GO:0006355///regulation of transcription, DNA-templated+++GO:0006511///ubiquitin-dependent protein catabolic process+++GO:0010390///histone monoubiquitination+++GO:0016567///protein ubiquitination+++GO:0016574///histone ubiquitination+++GO:0030336///negative regulation of cell migration+++GO:0031062///positive regulat…	biological_process	metabolic process+++cellular process+++cellular component organization or biogenesis+++regulation of biological process+++biological regulation+++negative regulation of biological process+++locomotion+++localization+++positive regulation of biological process
109342	'Slc5a10'	mRNA	GO:0006811///ion transport+++GO:0006814///sodium ion transport+++GO:0055085///transmembrane transport	biological_process	localization
109575	'Tbx10'	mRNA	GO:0000122///negative regulation of transcription by RNA polymerase II+++GO:0001708///cell fate specification+++GO:0006355///regulation of transcription, DNA-templated+++GO:0045944///positive regulation of transcription by RNA polymerase II	biological_process	metabolic process+++regulation of biological process+++negative regulation of biological process+++cellular process+++biological regulation+++developmental process+++positive regulation of biological process
109658	'Txlna'	mRNA	GO:0006887///exocytosis+++GO:0042113///B cell activation	biological_process	localization+++cellular process+++immune system process
110208	'Pgd'	mRNA	GO:0005975///carbohydrate metabolic process+++GO:0006098///pentose-phosphate shunt+++GO:0006739///NADP metabolic process+++GO:0009051///pentose-phosphate shunt, oxidative branch+++GO:0019322///pentose biosynthetic process+++GO:0019521///D-gluconate metabolic process+++GO:0046177///D-gluconate catabolic process+++GO:0055114///oxidation-reduction process	biological_process	metabolic process+++cellular process
110253	'Triobp'	mRNA	GO:0007015///actin filament organization+++GO:0007049///cell cycle+++GO:0007605///sensory perception of sound+++GO:0009790///embryo development+++GO:0051017///actin filament bundle assembly+++GO:0051301///cell division+++GO:0060088///auditory receptor cell stereocilium organization+++GO:1900026///positive regulation of substrate adhesion-dependent cell spreading	biological_process	cellular process+++cellular component organization or biogenesis+++multicellular organismal process+++developmental process+++biological adhesion+++regulation of biological process+++positive regulation of biological process+++biological regulation
110279	'Bcr'	mRNA	GO:0002692///negative regulation of cellular extravasation+++GO:0003014///renal system process+++GO:0006468///protein phosphorylation+++GO:0007165///signal transduction+++GO:0007264///small GTPase mediated signal transduction+++GO:0007420///brain development+++GO:0016310///phosphorylation+++GO:0030036///actin cytoskeleton organization+++GO:0030216///keratinocyte differentiation+++GO:0030336///neg…	biological_process	regulation of biological process+++immune system process+++locomotion+++negative regulation of biological process+++localization+++cellular process+++biological regulation+++multicellular organismal process+++metabolic process+++response to stimulus+++signaling+++developmental process+++cellular component organization or biogenesis+++multi-organism process+++biological adhesion+++positive regulat…
110355	'Grk2'	mRNA	GO:0002026///regulation of the force of heart contraction+++GO:0002029///desensitization of G protein-coupled receptor signaling pathway+++GO:0003108///negative regulation of the force of heart contraction by chemical signal+++GO:0006468///protein phosphorylation+++GO:0006979///response to oxidative stress+++GO:0007165///signal transduction+++GO:0007186///G protein-coupled receptor signaling path…	biological_process	regulation of biological process+++multicellular organismal process+++biological regulation+++negative regulation of biological process+++response to stimulus+++signaling+++cellular process+++metabolic process+++developmental process+++positive regulation of biological process+++multi-organism process+++localization+++reproduction+++reproductive process+++rhythmic process+++cell proliferation
110532	'Adarb1'	mRNA	GO:0006382///adenosine to inosine editing+++GO:0006396///RNA processing+++GO:0006397///mRNA processing+++GO:0007274///neuromuscular synaptic transmission+++GO:0008285///negative regulation of cell proliferation+++GO:0016553///base conversion or substitution editing+++GO:0016556///mRNA modification+++GO:0021610///facial nerve morphogenesis+++GO:0021618///hypoglossal nerve morphogenesis+++GO:002196…	biological_process	metabolic process+++cellular process+++signaling+++regulation of biological process+++cell proliferation+++negative regulation of biological process+++biological regulation+++developmental process+++multicellular organismal process+++cellular component organization or biogenesis+++locomotion+++localization+++growth+++positive regulation of biological process+++multi-organism process+++behavior
110593	'Prdm2'	mRNA	GO:0000122///negative regulation of transcription by RNA polymerase II+++GO:0006355///regulation of transcription, DNA-templated+++GO:0006357///regulation of transcription by RNA polymerase II+++GO:0008340///determination of adult lifespan+++GO:0010468///regulation of gene expression+++GO:0032355///response to estradiol+++GO:0045893///positive regulation of transcription, DNA-templated+++GO:00459…	biological_process	metabolic process+++regulation of biological process+++negative regulation of biological process+++cellular process+++biological regulation+++developmental process+++multicellular organismal process+++response to stimulus+++positive regulation of biological process
110809	'Srsf1'	mRNA	GO:0000380///alternative mRNA splicing, via spliceosome+++GO:0000381///regulation of alternative mRNA splicing, via spliceosome+++GO:0000395///mRNA 5'-splice site recognition+++GO:0001701///in utero embryonic development+++GO:0006397///mRNA processing+++GO:0008380///RNA splicing+++GO:0033120///positive regulation of RNA splicing+++GO:0045292///mRNA cis splicing, via spliceosome+++GO:0048709///oli…	biological_process	metabolic process+++cellular process+++regulation of biological process+++biological regulation+++cellular component organization or biogenesis+++developmental process+++multicellular organismal process+++positive regulation of biological process+++localization
110891	'Slc8a2'	mRNA	GO:0002931///response to ischemia+++GO:0006811///ion transport+++GO:0006814///sodium ion transport+++GO:0006816///calcium ion transport+++GO:0006874///cellular calcium ion homeostasis+++GO:0007154///cell communication+++GO:0007611///learning or memory+++GO:0007612///learning+++GO:0007613///memory+++GO:0010468///regulation of gene expression+++GO:0035725///sodium ion transmembrane transport+++GO:0…	biological_process	response to stimulus+++localization+++cellular process+++biological regulation+++behavior+++multicellular organismal process+++metabolic process+++regulation of biological process+++signaling+++cellular component organization or biogenesis+++positive regulation of biological process
11418	'Asic2'	mRNA	GO:0003026///regulation of systemic arterial blood pressure by aortic arch baroreceptor feedback+++GO:0006811///ion transport+++GO:0006812///cation transport+++GO:0006814///sodium ion transport+++GO:0007602///phototransduction+++GO:0007605///sensory perception of sound+++GO:0009612///response to mechanical stimulus+++GO:0010447///response to acidic pH+++GO:0019229///regulation of vasoconstriction…	biological_process	multicellular organismal process+++biological regulation+++localization+++regulation of biological process+++response to stimulus+++signaling+++cellular process+++negative regulation of biological process+++developmental process+++positive regulation of biological process+++cellular component organization or biogenesis
11419	'Asic1'	mRNA	GO:0001662///behavioral fear response+++GO:0001975///response to amphetamine+++GO:0006811///ion transport+++GO:0006812///cation transport+++GO:0006814///sodium ion transport+++GO:0006816///calcium ion transport+++GO:0007613///memory+++GO:0008306///associative learning+++GO:0010447///response to acidic pH+++GO:0015672///monovalent inorganic cation transport+++GO:0034220///ion transmembrane transpo…	biological_process	behavior+++response to stimulus+++multicellular organismal process+++localization+++biological regulation+++regulation of biological process+++negative regulation of biological process+++signaling+++cellular process+++cellular component organization or biogenesis
11431	'Acp1'	mRNA	GO:0006470///protein dephosphorylation+++GO:0035335///peptidyl-tyrosine dephosphorylation	biological_process	metabolic process+++cellular process
114601	'Ehbp1l1'	mRNA	GO:0008150///biological_process+++GO:0030036///actin cytoskeleton organization	biological_process	biological_process+++cellular process+++cellular component organization or biogenesis
114873	'Dscaml1'	mRNA	GO:0006165///nucleoside diphosphate phosphorylation+++GO:0006183///GTP biosynthetic process+++GO:0006228///UTP biosynthetic process+++GO:0006241///CTP biosynthetic process+++GO:0007155///cell adhesion+++GO:0007156///homophilic cell adhesion via plasma membrane adhesion molecules+++GO:0007162///negative regulation of cell adhesion+++GO:0007399///nervous system development+++GO:0007411///axon guida…	biological_process	metabolic process+++cellular process+++biological adhesion+++regulation of biological process+++negative regulation of biological process+++biological regulation+++developmental process+++multicellular organismal process+++locomotion+++response to stimulus+++cellular component organization or biogenesis
11496	'Adam22'	mRNA	GO:0006508///proteolysis+++GO:0007229///integrin-mediated signaling pathway+++GO:0008344///adult locomotory behavior+++GO:0014037///Schwann cell differentiation+++GO:0022011///myelination in peripheral nervous system+++GO:0042063///gliogenesis+++GO:0099645///neurotransmitter receptor localization to postsynaptic specialization membrane	biological_process	metabolic process+++regulation of biological process+++response to stimulus+++signaling+++cellular process+++biological regulation+++behavior+++multicellular organismal process+++developmental process+++localization
11517	'Adcyap1r1'	mRNA	GO:0007165///signal transduction+++GO:0007166///cell surface receptor signaling pathway+++GO:0007186///G protein-coupled receptor signaling pathway+++GO:0007188///adenylate cyclase-modulating G protein-coupled receptor signaling pathway+++GO:0007202///activation of phospholipase C activity+++GO:0007275///multicellular organism development+++GO:0007283///spermatogenesis+++GO:0010524///positive reg…	biological_process	regulation of biological process+++response to stimulus+++signaling+++cellular process+++biological regulation+++developmental process+++multicellular organismal process+++reproduction+++reproductive process+++multi-organism process+++localization+++positive regulation of biological process+++negative regulation of biological process+++metabolic process
11534	'Adk'	mRNA	GO:0006166///purine ribonucleoside salvage+++GO:0006167///AMP biosynthetic process+++GO:0006175///dATP biosynthetic process+++GO:0010613///positive regulation of cardiac muscle hypertrophy+++GO:0016310///phosphorylation+++GO:0042102///positive regulation of T cell proliferation+++GO:0044209///AMP salvage+++GO:0044342///type B pancreatic cell proliferation+++GO:0046085///adenosine metabolic process	biological_process	metabolic process+++cellular process+++regulation of biological process+++response to stimulus+++positive regulation of biological process+++multicellular organismal process+++biological regulation+++biological adhesion+++immune system process+++cell proliferation
11539	'Adora1'	mRNA	GO:0000186///activation of MAPKK activity+++GO:0001659///temperature homeostasis+++GO:0001666///response to hypoxia+++GO:0001973///adenosine receptor signaling pathway+++GO:0002087///regulation of respiratory gaseous exchange by neurological system process+++GO:0002674///negative regulation of acute inflammatory response+++GO:0002686///negative regulation of leukocyte migration+++GO:0002793///pos…	biological_process	metabolic process+++regulation of biological process+++response to stimulus+++signaling+++positive regulation of biological process+++cellular process+++biological regulation+++multicellular organismal process+++negative regulation of biological process+++immune system process+++locomotion+++localization+++cell proliferation+++behavior+++rhythmic process
11554	'Adrb1'	mRNA	GO:0001659///temperature homeostasis+++GO:0001996///positive regulation of heart rate by epinephrine-norepinephrine+++GO:0001997///positive regulation of the force of heart contraction by epinephrine-norepinephrine+++GO:0002024///diet induced thermogenesis+++GO:0002025///norepinephrine-epinephrine-mediated vasodilation involved in regulation of systemic arterial blood pressure+++GO:0003061///posi…	biological_process	multicellular organismal process+++biological regulation+++regulation of biological process+++positive regulation of biological process+++metabolic process+++response to stimulus+++cellular process+++signaling+++behavior+++localization+++developmental process+++negative regulation of biological process+++growth+++rhythmic process+++cellular component organization or biogenesis
11569	'Aebp2'	mRNA	GO:0000122///negative regulation of transcription by RNA polymerase II+++GO:0006325///chromatin organization+++GO:0006355///regulation of transcription, DNA-templated	biological_process	metabolic process+++regulation of biological process+++negative regulation of biological process+++cellular process+++biological regulation+++cellular component organization or biogenesis
11624	'Ahrr'	mRNA	GO:0000122///negative regulation of transcription by RNA polymerase II+++GO:0006355///regulation of transcription, DNA-templated+++GO:0006805///xenobiotic metabolic process+++GO:0009410///response to xenobiotic stimulus+++GO:0030522///intracellular receptor signaling pathway+++GO:0033235///positive regulation of protein sumoylation+++GO:0045892///negative regulation of transcription, DNA-template…	biological_process	metabolic process+++regulation of biological process+++negative regulation of biological process+++cellular process+++biological regulation+++response to stimulus+++signaling+++positive regulation of biological process
11637	'Ak2'	mRNA	GO:0006139///nucleobase-containing compound metabolic process+++GO:0006163///purine nucleotide metabolic process+++GO:0006172///ADP biosynthetic process+++GO:0009132///nucleoside diphosphate metabolic process+++GO:0016310///phosphorylation+++GO:0046033///AMP metabolic process+++GO:0046034///ATP metabolic process+++GO:0046060///dATP metabolic process+++GO:0046940///nucleoside monophosphate phospho…	biological_process	metabolic process+++cellular process
11733	'Ank1'	mRNA	GO:0006779///porphyrin-containing compound biosynthetic process+++GO:0006888///ER to Golgi vesicle-mediated transport+++GO:0007165///signal transduction+++GO:0010638///positive regulation of organelle organization+++GO:0015672///monovalent inorganic cation transport+++GO:0048821///erythrocyte development+++GO:0055072///iron ion homeostasis+++GO:0072659///protein localization to plasma membrane	biological_process	metabolic process+++cellular process+++localization+++regulation of biological process+++response to stimulus+++signaling+++biological regulation+++positive regulation of biological process+++cellular component organization or biogenesis+++developmental process+++immune system process+++multicellular organismal process
117591	'Slc2a9'	mRNA	GO:0015747///urate transport+++GO:0015755///fructose transmembrane transport+++GO:0046415///urate metabolic process+++GO:0055085///transmembrane transport+++GO:1904659///glucose transmembrane transport	biological_process	localization+++metabolic process+++cellular process
117600	'Srgap1'	mRNA	GO:0007165///signal transduction+++GO:0007266///Rho protein signal transduction+++GO:0016477///cell migration+++GO:0030336///negative regulation of cell migration+++GO:0043547///positive regulation of GTPase activity	biological_process	regulation of biological process+++response to stimulus+++signaling+++cellular process+++biological regulation+++locomotion+++localization+++negative regulation of biological process
11771	'Ap2a1'	mRNA	GO:0006886///intracellular protein transport+++GO:0006897///endocytosis+++GO:0006898///receptor-mediated endocytosis+++GO:0010976///positive regulation of neuron projection development+++GO:0015031///protein transport+++GO:0016192///vesicle-mediated transport+++GO:0048260///positive regulation of receptor-mediated endocytosis+++GO:0072583///clathrin-dependent endocytosis+++GO:1900126///negative r…	biological_process	localization+++developmental process+++regulation of biological process+++positive regulation of biological process+++cellular process+++multicellular organismal process+++cellular component organization or biogenesis+++biological regulation+++metabolic process+++negative regulation of biological process
11799	'Birc5'	mRNA	GO:0000086///G2/M transition of mitotic cell cycle+++GO:0000226///microtubule cytoskeleton organization+++GO:0000281///mitotic cytokinesis+++GO:0006468///protein phosphorylation+++GO:0006915///apoptotic process+++GO:0007049///cell cycle+++GO:0007059///chromosome segregation+++GO:0007094///mitotic spindle assembly checkpoint+++GO:0007346///regulation of mitotic cell cycle+++GO:0009790///embryo dev…	biological_process	cellular process+++cellular component organization or biogenesis+++metabolic process+++regulation of biological process+++negative regulation of biological process+++biological regulation+++developmental process+++multicellular organismal process+++localization+++positive regulation of biological process+++signaling+++response to stimulus+++cell proliferation
11800	'Api5'	mRNA	GO:0006915///apoptotic process+++GO:0043066///negative regulation of apoptotic process+++GO:2000270///negative regulation of fibroblast apoptotic process	biological_process	cellular process+++regulation of biological process+++negative regulation of biological process+++biological regulation
11804	'Aplp2'	mRNA	GO:0001967///suckling behavior+++GO:0006878///cellular copper ion homeostasis+++GO:0007176///regulation of epidermal growth factor-activated receptor activity+++GO:0007617///mating behavior+++GO:0007626///locomotory behavior+++GO:0008203///cholesterol metabolic process+++GO:0009790///embryo development+++GO:0010951///negative regulation of endopeptidase activity+++GO:0030198///extracellular matri…	biological_process	behavior+++multi-organism process+++cellular process+++biological regulation+++metabolic process+++regulation of biological process+++response to stimulus+++signaling+++reproduction+++reproductive process+++multicellular organismal process+++developmental process+++negative regulation of biological process+++cellular component organization or biogenesis
11863	'Arnt'	mRNA	GO:0001666///response to hypoxia+++GO:0001892///embryonic placenta development+++GO:0006355///regulation of transcription, DNA-templated+++GO:0009636///response to toxic substance+++GO:0010575///positive regulation of vascular endothelial growth factor production+++GO:0030154///cell differentiation+++GO:0030522///intracellular receptor signaling pathway+++GO:0033235///positive regulation of prote…	biological_process	response to stimulus+++developmental process+++reproduction+++reproductive process+++multicellular organismal process+++metabolic process+++regulation of biological process+++cellular process+++biological regulation+++positive regulation of biological process+++signaling
11938	'Atp2a2'	mRNA	GO:0002026///regulation of the force of heart contraction+++GO:0003009///skeletal muscle contraction+++GO:0006811///ion transport+++GO:0006816///calcium ion transport+++GO:0006874///cellular calcium ion homeostasis+++GO:0006937///regulation of muscle contraction+++GO:0006984///ER-nucleus signaling pathway+++GO:0006996///organelle organization+++GO:0010882///regulation of cardiac muscle contractio…	biological_process	regulation of biological process+++multicellular organismal process+++biological regulation+++localization+++cellular process+++response to stimulus+++signaling+++cellular component organization or biogenesis+++multi-organism process+++developmental process+++negative regulation of biological process
11941	'Atp2b2'	mRNA	GO:0000902///cell morphogenesis+++GO:0006811///ion transport+++GO:0006816///calcium ion transport+++GO:0006874///cellular calcium ion homeostasis+++GO:0006996///organelle organization+++GO:0007595///lactation+++GO:0007605///sensory perception of sound+++GO:0007626///locomotory behavior+++GO:0008361///regulation of cell size+++GO:0021549///cerebellum development+++GO:0021692///cerebellar Purkinje …	biological_process	developmental process+++cellular process+++cellular component organization or biogenesis+++localization+++biological regulation+++multicellular organismal process+++behavior+++locomotion+++metabolic process+++regulation of biological process+++signaling+++response to stimulus+++positive regulation of biological process
11980	'Atp8a1'	mRNA	GO:0006869///lipid transport+++GO:0007612///learning+++GO:0015914///phospholipid transport+++GO:0030335///positive regulation of cell migration+++GO:0034204///lipid translocation+++GO:0045332///phospholipid translocation+++GO:0055085///transmembrane transport+++GO:0061092///positive regulation of phospholipid translocation	biological_process	localization+++behavior+++multicellular organismal process+++regulation of biological process+++locomotion+++positive regulation of biological process+++cellular process+++biological regulation+++cellular component organization or biogenesis
12005	'Axin1'	mRNA	GO:0000209///protein polyubiquitination+++GO:0001701///in utero embryonic development+++GO:0001932///regulation of protein phosphorylation+++GO:0001934///positive regulation of protein phosphorylation+++GO:0006913///nucleocytoplasmic transport+++GO:0006915///apoptotic process+++GO:0007165///signal transduction+++GO:0007275///multicellular organism development+++GO:0007605///sensory perception of …	biological_process	metabolic process+++cellular process+++developmental process+++multicellular organismal process+++regulation of biological process+++biological regulation+++positive regulation of biological process+++localization+++response to stimulus+++signaling+++behavior+++negative regulation of biological process+++cellular component organization or biogenesis+++immune system process
12017	'Bag1'	mRNA	GO:0001933///negative regulation of protein phosphorylation+++GO:0006915///apoptotic process+++GO:0014040///positive regulation of Schwann cell differentiation+++GO:0030182///neuron differentiation+++GO:0043066///negative regulation of apoptotic process+++GO:0043525///positive regulation of neuron apoptotic process+++GO:0045944///positive regulation of transcription by RNA polymerase II+++GO:0050…	biological_process	metabolic process+++regulation of biological process+++negative regulation of biological process+++cellular process+++biological regulation+++developmental process+++positive regulation of biological process+++multicellular organismal process+++localization
12033	'Bcap29'	mRNA	GO:0006886///intracellular protein transport+++GO:0006888///ER to Golgi vesicle-mediated transport+++GO:0006915///apoptotic process+++GO:0015031///protein transport+++GO:0016192///vesicle-mediated transport+++GO:0070973///protein localization to endoplasmic reticulum exit site	biological_process	localization+++cellular process
12035	'Bcat1'	mRNA	GO:0008652///cellular amino acid biosynthetic process+++GO:0009081///branched-chain amino acid metabolic process+++GO:0009082///branched-chain amino acid biosynthetic process+++GO:0009083///branched-chain amino acid catabolic process+++GO:0009098///leucine biosynthetic process+++GO:0009099///valine biosynthetic process	biological_process	metabolic process+++cellular process
12156	'Bmp2'	mRNA	GO:0000122///negative regulation of transcription by RNA polymerase II+++GO:0000187///activation of MAPK activity+++GO:0001503///ossification+++GO:0001649///osteoblast differentiation+++GO:0001658///branching involved in ureteric bud morphogenesis+++GO:0001666///response to hypoxia+++GO:0001701///in utero embryonic development+++GO:0001837///epithelial to mesenchymal transition+++GO:0001934///pos…	biological_process	metabolic process+++regulation of biological process+++negative regulation of biological process+++cellular process+++biological regulation+++response to stimulus+++signaling+++positive regulation of biological process+++multicellular organismal process+++developmental process+++cell proliferation+++multi-organism process+++locomotion+++localization+++biological adhesion
12193	'Zfp36l2'	mRNA	GO:0000165///MAPK cascade+++GO:0000288///nuclear-transcribed mRNA catabolic process, deadenylation-dependent decay+++GO:0006352///DNA-templated transcription, initiation+++GO:0006355///regulation of transcription, DNA-templated+++GO:0006359///regulation of transcription by RNA polymerase III+++GO:0006402///mRNA catabolic process+++GO:0007275///multicellular organism development+++GO:0009611///res…	biological_process	metabolic process+++regulation of biological process+++response to stimulus+++signaling+++cellular process+++biological regulation+++negative regulation of biological process+++developmental process+++multicellular organismal process+++immune system process+++positive regulation of biological process+++cellular component organization or biogenesis
12212	'Chic1'	mRNA
12217	'Bsn'	mRNA	GO:0007416///synapse assembly+++GO:0008088///axo-dendritic transport+++GO:0008090///retrograde axonal transport+++GO:0035418///protein localization to synapse+++GO:0048790///maintenance of presynaptic active zone structure+++GO:0050808///synapse organization+++GO:0098693///regulation of synaptic vesicle cycle+++GO:0099526///presynapse to nucleus signaling pathway+++GO:1904071///presynaptic active…	biological_process	developmental process+++multicellular organismal process+++cellular process+++cellular component organization or biogenesis+++localization+++regulation of biological process+++biological regulation+++response to stimulus+++signaling+++metabolic process
12234	'Btrc'	mRNA	GO:0000209///protein polyubiquitination+++GO:0006470///protein dephosphorylation+++GO:0006511///ubiquitin-dependent protein catabolic process+++GO:0016055///Wnt signaling pathway+++GO:0016567///protein ubiquitination+++GO:0030163///protein catabolic process+++GO:0031146///SCF-dependent proteasomal ubiquitin-dependent protein catabolic process+++GO:0031648///protein destabilization+++GO:0033598///…	biological_process	metabolic process+++cellular process+++regulation of biological process+++response to stimulus+++signaling+++biological regulation+++developmental process+++cell proliferation+++multicellular organismal process+++rhythmic process+++positive regulation of biological process+++negative regulation of biological process
12286	'Cacna1a'	mRNA	GO:0001505///regulation of neurotransmitter levels+++GO:0006811///ion transport+++GO:0006816///calcium ion transport+++GO:0007204///positive regulation of cytosolic calcium ion concentration+++GO:0007214///gamma-aminobutyric acid signaling pathway+++GO:0007268///chemical synaptic transmission+++GO:0007270///neuron-neuron synaptic transmission+++GO:0007274///neuromuscular synaptic transmission+++G…	biological_process	biological regulation+++localization+++cellular process+++regulation of biological process+++response to stimulus+++signaling+++developmental process+++multicellular organismal process+++cellular component organization or biogenesis+++behavior+++metabolic process+++negative regulation of biological process
12287	'Cacna1b'	mRNA	GO:0001956///positive regulation of neurotransmitter secretion+++GO:0006811///ion transport+++GO:0006816///calcium ion transport+++GO:0007268///chemical synaptic transmission+++GO:0007269///neurotransmitter secretion+++GO:0007626///locomotory behavior+++GO:0008016///regulation of heart contraction+++GO:0008217///regulation of blood pressure+++GO:0014070///response to organic cyclic compound+++GO:…	biological_process	regulation of biological process+++localization+++signaling+++positive regulation of biological process+++cellular process+++biological regulation+++behavior+++multicellular organismal process+++response to stimulus
12288	'Cacna1c'	mRNA	GO:0002520///immune system development+++GO:0006811///ion transport+++GO:0006816///calcium ion transport+++GO:0006874///cellular calcium ion homeostasis+++GO:0006939///smooth muscle contraction+++GO:0007204///positive regulation of cytosolic calcium ion concentration+++GO:0007268///chemical synaptic transmission+++GO:0007507///heart development+++GO:0007628///adult walking behavior+++GO:0008217//…	biological_process	developmental process+++immune system process+++multicellular organismal process+++localization+++cellular process+++biological regulation+++signaling+++behavior+++response to stimulus+++regulation of biological process+++negative regulation of biological process+++growth+++positive regulation of biological process
12311	'Calcr'	mRNA	GO:0007165///signal transduction+++GO:0007166///cell surface receptor signaling pathway+++GO:0007186///G protein-coupled receptor signaling pathway+++GO:0007188///adenylate cyclase-modulating G protein-coupled receptor signaling pathway+++GO:0007189///adenylate cyclase-activating G protein-coupled receptor signaling pathway+++GO:0007204///positive regulation of cytosolic calcium ion concentration…	biological_process	regulation of biological process+++response to stimulus+++signaling+++cellular process+++biological regulation+++metabolic process+++positive regulation of biological process+++negative regulation of biological process+++multicellular organismal process+++developmental process+++immune system process+++localization
12325	'Camk2g'	mRNA	GO:0000082///G1/S transition of mitotic cell cycle+++GO:0001666///response to hypoxia+++GO:0006468///protein phosphorylation+++GO:0006816///calcium ion transport+++GO:0006979///response to oxidative stress+++GO:0007275///multicellular organism development+++GO:0007399///nervous system development+++GO:0010975///regulation of neuron projection development+++GO:0016310///phosphorylation+++GO:003015…	biological_process	cellular process+++response to stimulus+++metabolic process+++localization+++developmental process+++multicellular organismal process+++regulation of biological process+++cellular component organization or biogenesis+++biological regulation
12393	'Runx2'	mRNA	GO:0001501///skeletal system development+++GO:0001503///ossification+++GO:0001649///osteoblast differentiation+++GO:0001958///endochondral ossification+++GO:0002051///osteoblast fate commitment+++GO:0002062///chondrocyte differentiation+++GO:0002063///chondrocyte development+++GO:0002076///osteoblast development+++GO:0006355///regulation of transcription, DNA-templated+++GO:0006357///regulation o…	biological_process	developmental process+++multicellular organismal process+++cellular process+++metabolic process+++regulation of biological process+++biological regulation+++cell proliferation+++positive regulation of biological process+++immune system process+++response to stimulus+++signaling+++negative regulation of biological process
12395	'Runx1t1'	mRNA	GO:0006355///regulation of transcription, DNA-templated+++GO:0010977///negative regulation of neuron projection development+++GO:0045444///fat cell differentiation+++GO:0045599///negative regulation of fat cell differentiation+++GO:0045892///negative regulation of transcription, DNA-templated+++GO:0051101///regulation of DNA binding	biological_process	metabolic process+++regulation of biological process+++cellular process+++biological regulation+++developmental process+++negative regulation of biological process+++multicellular organismal process+++cellular component organization or biogenesis
12405	'Cbln2'	mRNA	GO:0050808///synapse organization+++GO:0051965///positive regulation of synapse assembly+++GO:0098814///spontaneous synaptic transmission+++GO:0099558///maintenance of synapse structure+++GO:1905606///regulation of presynapse assembly	biological_process	cellular process+++cellular component organization or biogenesis+++developmental process+++regulation of biological process+++multicellular organismal process+++positive regulation of biological process+++biological regulation+++signaling
12419	'Cbx5'	mRNA	GO:0000122///negative regulation of transcription by RNA polymerase II+++GO:0006974///cellular response to DNA damage stimulus+++GO:0045892///negative regulation of transcription, DNA-templated	biological_process	metabolic process+++regulation of biological process+++negative regulation of biological process+++cellular process+++biological regulation+++response to stimulus
12455	'Ccnt1'	mRNA	GO:0000079///regulation of cyclin-dependent protein serine/threonine kinase activity+++GO:0006351///transcription, DNA-templated+++GO:0006357///regulation of transcription by RNA polymerase II+++GO:0006468///protein phosphorylation+++GO:0007049///cell cycle+++GO:0032786///positive regulation of DNA-templated transcription, elongation+++GO:0045737///positive regulation of cyclin-dependent protein …	biological_process	metabolic process+++regulation of biological process+++cellular process+++biological regulation+++positive regulation of biological process+++negative regulation of biological process
12483	'Cd22'	mRNA	GO:0007155///cell adhesion+++GO:0007166///cell surface receptor signaling pathway+++GO:0030100///regulation of endocytosis+++GO:0030888///regulation of B cell proliferation+++GO:0042113///B cell activation+++GO:0050776///regulation of immune response+++GO:0050849///negative regulation of calcium-mediated signaling+++GO:0050859///negative regulation of B cell receptor signaling pathway+++GO:005102…	biological_process	biological adhesion+++regulation of biological process+++response to stimulus+++signaling+++cellular process+++biological regulation+++localization+++cellular component organization or biogenesis+++immune system process+++cell proliferation+++negative regulation of biological process+++positive regulation of biological process
12499	'Entpd5'	mRNA	GO:0006486///protein glycosylation+++GO:0006487///protein N-linked glycosylation+++GO:0014066///regulation of phosphatidylinositol 3-kinase signaling+++GO:0045821///positive regulation of glycolytic process+++GO:0046034///ATP metabolic process+++GO:0051084///'de novo' posttranslational protein folding	biological_process	metabolic process+++cellular process+++regulation of biological process+++response to stimulus+++signaling+++biological regulation+++positive regulation of biological process
12511	'Cd6'	mRNA	GO:0001771///immunological synapse formation+++GO:0001934///positive regulation of protein phosphorylation+++GO:0002438///acute inflammatory response to antigenic stimulus+++GO:0006897///endocytosis+++GO:0007155///cell adhesion+++GO:0007157///heterophilic cell-cell adhesion via plasma membrane cell adhesion molecules+++GO:0031663///lipopolysaccharide-mediated signaling pathway+++GO:0032496///resp…	biological_process	immune system process+++cellular process+++metabolic process+++regulation of biological process+++positive regulation of biological process+++biological regulation+++response to stimulus+++localization+++biological adhesion+++signaling+++multi-organism process+++cell proliferation+++multicellular organismal process
12550	'Cdh1'	mRNA	GO:0000902///cell morphogenesis+++GO:0001701///in utero embryonic development+++GO:0001829///trophectodermal cell differentiation+++GO:0003382///epithelial cell morphogenesis+++GO:0007043///cell-cell junction assembly+++GO:0007155///cell adhesion+++GO:0007156///homophilic cell adhesion via plasma membrane adhesion molecules+++GO:0007275///multicellular organism development+++GO:0007416///synapse …	biological_process	developmental process+++cellular process+++cellular component organization or biogenesis+++multicellular organismal process+++biological adhesion+++reproduction+++reproductive process+++multi-organism process+++response to stimulus+++metabolic process+++regulation of biological process+++biological regulation+++negative regulation of biological process+++positive regulation of biological process+…
12554	'Cdh13'	mRNA	GO:0000278///mitotic cell cycle+++GO:0000902///cell morphogenesis+++GO:0001938///positive regulation of endothelial cell proliferation+++GO:0001954///positive regulation of cell-matrix adhesion+++GO:0002040///sprouting angiogenesis+++GO:0007043///cell-cell junction assembly+++GO:0007155///cell adhesion+++GO:0007156///homophilic cell adhesion via plasma membrane adhesion molecules+++GO:0007162///n…	biological_process	cellular process+++developmental process+++cellular component organization or biogenesis+++regulation of biological process+++cell proliferation+++positive regulation of biological process+++biological regulation+++biological adhesion+++multicellular organismal process+++negative regulation of biological process+++response to stimulus+++signaling+++localization+++locomotion+++metabolic process
12569	'Cdk5r1'	mRNA	GO:0001764///neuron migration+++GO:0007158///neuron cell-cell adhesion+++GO:0007213///G protein-coupled acetylcholine receptor signaling pathway+++GO:0007411///axon guidance+++GO:0007413///axonal fasciculation+++GO:0007420///brain development+++GO:0009792///embryo development ending in birth or egg hatching+++GO:0010870///positive regulation of receptor biosynthetic process+++GO:0016310///phospho…	biological_process	developmental process+++locomotion+++localization+++multicellular organismal process+++cellular process+++biological adhesion+++regulation of biological process+++response to stimulus+++signaling+++biological regulation+++cellular component organization or biogenesis+++metabolic process+++positive regulation of biological process+++negative regulation of biological process+++growth+++rhythmic pro…
12570	'Cdk5r2'	mRNA	GO:0001764///neuron migration+++GO:0021549///cerebellum development+++GO:0021722///superior olivary nucleus maturation+++GO:0021766///hippocampus development+++GO:0021819///layer formation in cerebral cortex+++GO:0032147///activation of protein kinase activity+++GO:0045737///positive regulation of cyclin-dependent protein serine/threonine kinase activity+++GO:0045860///positive regulation of prot…	biological_process	developmental process+++locomotion+++localization+++multicellular organismal process+++cellular process+++metabolic process+++regulation of biological process+++positive regulation of biological process+++biological regulation
12571	'Cdk6'	mRNA	GO:0000122///negative regulation of transcription by RNA polymerase II+++GO:0001954///positive regulation of cell-matrix adhesion+++GO:0002244///hematopoietic progenitor cell differentiation+++GO:0003323///type B pancreatic cell development+++GO:0006468///protein phosphorylation+++GO:0007049///cell cycle+++GO:0007219///Notch signaling pathway+++GO:0009615///response to virus+++GO:0010468///regula…	biological_process	metabolic process+++regulation of biological process+++negative regulation of biological process+++cellular process+++biological regulation+++biological adhesion+++positive regulation of biological process+++developmental process+++immune system process+++multicellular organismal process+++response to stimulus+++signaling+++multi-organism process+++cell proliferation+++biological phase
12575	'Cdkn1a'	mRNA	GO:0000079///regulation of cyclin-dependent protein serine/threonine kinase activity+++GO:0000082///G1/S transition of mitotic cell cycle+++GO:0000086///G2/M transition of mitotic cell cycle+++GO:0006606///protein import into nucleus+++GO:0006974///cellular response to DNA damage stimulus+++GO:0006977///DNA damage response, signal transduction by p53 class mediator resulting in cell cycle arrest+…	biological_process	metabolic process+++regulation of biological process+++cellular process+++biological regulation+++localization+++response to stimulus+++negative regulation of biological process+++signaling+++positive regulation of biological process+++developmental process+++multicellular organismal process+++cell proliferation+++growth+++cellular component organization or biogenesis+++immune system process
12576	'Cdkn1b'	mRNA	GO:0000082///G1/S transition of mitotic cell cycle+++GO:0001666///response to hypoxia+++GO:0001890///placenta development+++GO:0006813///potassium ion transport+++GO:0007049///cell cycle+++GO:0007050///cell cycle arrest+++GO:0007096///regulation of exit from mitosis+++GO:0007219///Notch signaling pathway+++GO:0007507///heart development+++GO:0007605///sensory perception of sound+++GO:0008219///ce…	biological_process	cellular process+++response to stimulus+++reproduction+++developmental process+++reproductive process+++multicellular organismal process+++localization+++regulation of biological process+++negative regulation of biological process+++biological regulation+++cellular component organization or biogenesis+++signaling+++cell proliferation+++positive regulation of biological process+++growth+++metaboli…
12593	'Cdyl'	mRNA	GO:0007283///spermatogenesis+++GO:0007286///spermatid development+++GO:0016573///histone acetylation+++GO:0030154///cell differentiation+++GO:0060816///random inactivation of X chromosome+++GO:0120094///negative regulation of peptidyl-lysine crotonylation+++GO:1903507///negative regulation of nucleic acid-templated transcription	biological_process	reproduction+++reproductive process+++multicellular organismal process+++multi-organism process+++developmental process+++cellular process+++metabolic process+++cellular component organization or biogenesis+++regulation of biological process+++biological regulation+++negative regulation of biological process
12632	'Cfl2'	mRNA	GO:0007015///actin filament organization+++GO:0007519///skeletal muscle tissue development+++GO:0030042///actin filament depolymerization+++GO:0030043///actin filament fragmentation+++GO:0030836///positive regulation of actin filament depolymerization+++GO:0045214///sarcomere organization+++GO:0046716///muscle cell cellular homeostasis+++GO:0048870///cell motility	biological_process	cellular process+++cellular component organization or biogenesis+++developmental process+++multicellular organismal process+++regulation of biological process+++positive regulation of biological process+++biological regulation+++locomotion+++localization
12649	'Chek1'	mRNA	GO:0000077///DNA damage checkpoint+++GO:0000086///G2/M transition of mitotic cell cycle+++GO:0001833///inner cell mass cell proliferation+++GO:0006281///DNA repair+++GO:0006468///protein phosphorylation+++GO:0006915///apoptotic process+++GO:0006974///cellular response to DNA damage stimulus+++GO:0006975///DNA damage induced protein phosphorylation+++GO:0006997///nucleus organization+++GO:0007049/…	biological_process	regulation of biological process+++negative regulation of biological process+++response to stimulus+++cellular process+++biological regulation+++developmental process+++cell proliferation+++multicellular organismal process+++growth+++metabolic process+++cellular component organization or biogenesis+++signaling+++positive regulation of biological process
12661	'Chl1'	mRNA	GO:0001764///neuron migration+++GO:0007155///cell adhesion+++GO:0007156///homophilic cell adhesion via plasma membrane adhesion molecules+++GO:0007275///multicellular organism development+++GO:0007399///nervous system development+++GO:0007411///axon guidance+++GO:0008344///adult locomotory behavior+++GO:0030154///cell differentiation+++GO:0031175///neuron projection development+++GO:0035640///exp…	biological_process	developmental process+++locomotion+++localization+++multicellular organismal process+++cellular process+++biological adhesion+++response to stimulus+++cellular component organization or biogenesis+++behavior+++regulation of biological process+++negative regulation of biological process+++biological regulation
12703	'Socs1'	mRNA	GO:0001932///regulation of protein phosphorylation+++GO:0007259///JAK-STAT cascade+++GO:0009968///negative regulation of signal transduction+++GO:0010533///regulation of activation of Janus kinase activity+++GO:0016567///protein ubiquitination+++GO:0019221///cytokine-mediated signaling pathway+++GO:0033673///negative regulation of kinase activity+++GO:0035556///intracellular signal transduction++…	biological_process	metabolic process+++regulation of biological process+++cellular process+++biological regulation+++response to stimulus+++signaling+++negative regulation of biological process+++positive regulation of biological process+++growth+++developmental process+++biological adhesion+++immune system process+++multicellular organismal process+++localization
12725	'Clcn3'	mRNA	GO:0006811///ion transport+++GO:0006821///chloride transport+++GO:0006911///phagocytosis, engulfment+++GO:0008344///adult locomotory behavior+++GO:0035249///synaptic transmission, glutamatergic+++GO:0045494///photoreceptor cell maintenance+++GO:0045794///negative regulation of cell volume+++GO:0051932///synaptic transmission, GABAergic+++GO:0055085///transmembrane transport+++GO:0070050///neuron …	biological_process	localization+++cellular process+++cellular component organization or biogenesis+++behavior+++multicellular organismal process+++signaling+++biological regulation+++developmental process+++metabolic process+++regulation of biological process+++positive regulation of biological process
12738	'Cldn2'	mRNA	GO:0007155///cell adhesion+++GO:0016338///calcium-independent cell-cell adhesion via plasma membrane cell-adhesion molecules+++GO:0070830///bicellular tight junction assembly	biological_process	biological adhesion+++cellular process+++cellular component organization or biogenesis
12757	'Clta'	mRNA	GO:0006886///intracellular protein transport+++GO:0006897///endocytosis+++GO:0007049///cell cycle+++GO:0016192///vesicle-mediated transport+++GO:0048268///clathrin coat assembly+++GO:0051301///cell division+++GO:0072583///clathrin-dependent endocytosis	biological_process	localization+++cellular process+++cellular component organization or biogenesis
12797	'Cnn1'	mRNA	GO:0031032///actomyosin structure organization+++GO:1904706///negative regulation of vascular smooth muscle cell proliferation	biological_process	cellular process+++cellular component organization or biogenesis+++regulation of biological process+++cell proliferation+++negative regulation of biological process+++biological regulation
12805	'Cntn1'	mRNA	GO:0007155///cell adhesion+++GO:0007219///Notch signaling pathway+++GO:0007399///nervous system development+++GO:0010628///positive regulation of gene expression+++GO:0010765///positive regulation of sodium ion transport+++GO:0010976///positive regulation of neuron projection development+++GO:0021549///cerebellum development+++GO:0031175///neuron projection development+++GO:0050731///positive reg…	biological_process	biological adhesion+++regulation of biological process+++response to stimulus+++signaling+++cellular process+++biological regulation+++developmental process+++multicellular organismal process+++metabolic process+++positive regulation of biological process+++localization+++cellular component organization or biogenesis
12856	'Cox17'	mRNA	GO:0006825///copper ion transport+++GO:0008284///positive regulation of cell proliferation+++GO:0033617///mitochondrial respiratory chain complex IV assembly+++GO:1904960///positive regulation of cytochrome-c oxidase activity	biological_process	localization+++regulation of biological process+++cell proliferation+++positive regulation of biological process+++cellular process+++biological regulation+++cellular component organization or biogenesis+++metabolic process
12877	'Cpeb1'	mRNA	GO:0006397///mRNA processing+++GO:0006412///translation+++GO:0006417///regulation of translation+++GO:0007130///synaptonemal complex assembly+++GO:0008285///negative regulation of cell proliferation+++GO:0010976///positive regulation of neuron projection development+++GO:0017148///negative regulation of translation+++GO:0030335///positive regulation of cell migration+++GO:0032869///cellular respo…	biological_process	metabolic process+++cellular process+++regulation of biological process+++biological regulation+++reproduction+++reproductive process+++cellular component organization or biogenesis+++cell proliferation+++negative regulation of biological process+++developmental process+++positive regulation of biological process+++multicellular organismal process+++locomotion+++localization+++response to stimulu…
12921	'Crhr1'	mRNA	GO:0001666///response to hypoxia+++GO:0007165///signal transduction+++GO:0007166///cell surface receptor signaling pathway+++GO:0007186///G protein-coupled receptor signaling pathway+++GO:0007188///adenylate cyclase-modulating G protein-coupled receptor signaling pathway+++GO:0007189///adenylate cyclase-activating G protein-coupled receptor signaling pathway+++GO:0007200///phospholipase C-activat…	biological_process	response to stimulus+++regulation of biological process+++signaling+++cellular process+++biological regulation+++behavior+++multicellular organismal process+++developmental process+++negative regulation of biological process+++localization+++immune system process+++positive regulation of biological process
12951	'Crx'	mRNA	GO:0006355///regulation of transcription, DNA-templated+++GO:0007275///multicellular organism development+++GO:0007399///nervous system development+++GO:0007601///visual perception+++GO:0007623///circadian rhythm+++GO:0030154///cell differentiation+++GO:0045944///positive regulation of transcription by RNA polymerase II+++GO:0046534///positive regulation of photoreceptor cell differentiation+++GO…	biological_process	metabolic process+++regulation of biological process+++cellular process+++biological regulation+++developmental process+++multicellular organismal process+++rhythmic process+++positive regulation of biological process+++response to stimulus
13081	'Cyp24a1'	mRNA	GO:0001649///osteoblast differentiation+++GO:0033280///response to vitamin D+++GO:0042359///vitamin D metabolic process+++GO:0042369///vitamin D catabolic process+++GO:0055114///oxidation-reduction process	biological_process	developmental process+++multicellular organismal process+++cellular process+++response to stimulus+++metabolic process
13124	'Cyp8b1'	mRNA	GO:0055114///oxidation-reduction process	biological_process	metabolic process
13132	'Dab2'	mRNA	GO:0000904///cell morphogenesis involved in differentiation+++GO:0001701///in utero embryonic development+++GO:0001921///positive regulation of receptor recycling+++GO:0001934///positive regulation of protein phosphorylation+++GO:0002092///positive regulation of receptor internalization+++GO:0006897///endocytosis+++GO:0006898///receptor-mediated endocytosis+++GO:0006907///pinocytosis+++GO:0006915…	biological_process	developmental process+++cellular process+++cellular component organization or biogenesis+++multicellular organismal process+++metabolic process+++regulation of biological process+++signaling+++positive regulation of biological process+++biological regulation+++localization+++response to stimulus+++negative regulation of biological process+++immune system process+++growth+++locomotion+++biological…
13143	'Dapk2'	mRNA	GO:0006468///protein phosphorylation+++GO:0006915///apoptotic process+++GO:0016310///phosphorylation+++GO:0035556///intracellular signal transduction+++GO:0043065///positive regulation of apoptotic process+++GO:0043276///anoikis+++GO:0090023///positive regulation of neutrophil chemotaxis+++GO:1990266///neutrophil migration+++GO:2000424///positive regulation of eosinophil chemotaxis+++GO:2001242//…	biological_process	metabolic process+++cellular process+++regulation of biological process+++response to stimulus+++signaling+++biological regulation+++positive regulation of biological process+++immune system process+++locomotion+++localization
13199	'Ddn'	mRNA	GO:0045944///positive regulation of transcription by RNA polymerase II	biological_process	metabolic process+++regulation of biological process+++positive regulation of biological process+++cellular process+++biological regulation
13205	'Ddx3x'	mRNA	GO:0002376///immune system process+++GO:0006413///translational initiation+++GO:0006417///regulation of translation+++GO:0006915///apoptotic process+++GO:0006954///inflammatory response+++GO:0007059///chromosome segregation+++GO:0007276///gamete generation+++GO:0008625///extrinsic apoptotic signaling pathway via death domain receptors+++GO:0009615///response to virus+++GO:0010501///RNA secondary …	biological_process	immune system process+++metabolic process+++cellular process+++regulation of biological process+++biological regulation+++response to stimulus+++reproduction+++reproductive process+++multicellular organismal process+++multi-organism process+++signaling+++positive regulation of biological process+++negative regulation of biological process+++developmental process+++growth+++cellular component orga…
13518	'Dst'	mRNA	GO:0007010///cytoskeleton organization+++GO:0007155///cell adhesion+++GO:0007409///axonogenesis+++GO:0008090///retrograde axonal transport+++GO:0031110///regulation of microtubule polymerization or depolymerization+++GO:0031122///cytoplasmic microtubule organization+++GO:0031581///hemidesmosome assembly+++GO:0042060///wound healing+++GO:0045104///intermediate filament cytoskeleton organization+++…	biological_process	cellular process+++cellular component organization or biogenesis+++biological adhesion+++developmental process+++multicellular organismal process+++localization+++regulation of biological process+++biological regulation+++response to stimulus
13527	'Dtna'	mRNA	GO:0099536///synaptic signaling	biological_process	signaling+++cellular process
13548	'Dyrk1a'	mRNA	GO:0000381///regulation of alternative mRNA splicing, via spliceosome+++GO:0006468///protein phosphorylation+++GO:0007623///circadian rhythm+++GO:0016310///phosphorylation+++GO:0018105///peptidyl-serine phosphorylation+++GO:0018107///peptidyl-threonine phosphorylation+++GO:0018108///peptidyl-tyrosine phosphorylation+++GO:0031115///negative regulation of microtubule polymerization+++GO:0033120///p…	biological_process	metabolic process+++regulation of biological process+++cellular process+++biological regulation+++rhythmic process+++negative regulation of biological process+++cellular component organization or biogenesis+++positive regulation of biological process+++response to stimulus+++signaling
13549	'Dyrk1b'	mRNA	GO:0006468///protein phosphorylation+++GO:0007520///myoblast fusion+++GO:0016310///phosphorylation+++GO:0018105///peptidyl-serine phosphorylation+++GO:0018107///peptidyl-threonine phosphorylation+++GO:0018108///peptidyl-tyrosine phosphorylation+++GO:0045893///positive regulation of transcription, DNA-templated+++GO:0046777///protein autophosphorylation+++GO:0060612///adipose tissue development	biological_process	metabolic process+++cellular process+++developmental process+++regulation of biological process+++positive regulation of biological process+++biological regulation+++multicellular organismal process
13555	'E2f1'	mRNA	GO:0000077///DNA damage checkpoint+++GO:0000122///negative regulation of transcription by RNA polymerase II+++GO:0006351///transcription, DNA-templated+++GO:0006355///regulation of transcription, DNA-templated+++GO:0006915///apoptotic process+++GO:0007049///cell cycle+++GO:0007283///spermatogenesis+++GO:0008630///intrinsic apoptotic signaling pathway in response to DNA damage+++GO:0010628///posit…	biological_process	regulation of biological process+++negative regulation of biological process+++response to stimulus+++cellular process+++biological regulation+++metabolic process+++reproduction+++reproductive process+++multicellular organismal process+++multi-organism process+++signaling+++positive regulation of biological process+++developmental process+++cell proliferation
13593	'Ebf3'	mRNA	GO:0006355///regulation of transcription, DNA-templated+++GO:0007275///multicellular organism development+++GO:0045893///positive regulation of transcription, DNA-templated+++GO:0045944///positive regulation of transcription by RNA polymerase II	biological_process	metabolic process+++regulation of biological process+++cellular process+++biological regulation+++developmental process+++multicellular organismal process+++positive regulation of biological process
13619	'Phc1'	mRNA	GO:0007275///multicellular organism development+++GO:0016574///histone ubiquitination+++GO:0045892///negative regulation of transcription, DNA-templated+++GO:0071300///cellular response to retinoic acid+++GO:1990830///cellular response to leukemia inhibitory factor	biological_process	developmental process+++multicellular organismal process+++metabolic process+++cellular process+++cellular component organization or biogenesis+++regulation of biological process+++negative regulation of biological process+++biological regulation+++response to stimulus
13649	'Egfr'	mRNA	GO:0000186///activation of MAPKK activity+++GO:0000902///cell morphogenesis+++GO:0001889///liver development+++GO:0001892///embryonic placenta development+++GO:0001934///positive regulation of protein phosphorylation+++GO:0001942///hair follicle development+++GO:0006412///translation+++GO:0006468///protein phosphorylation+++GO:0006970///response to osmotic stress+++GO:0006979///response to oxidat…	biological_process	metabolic process+++regulation of biological process+++response to stimulus+++signaling+++positive regulation of biological process+++cellular process+++biological regulation+++developmental process+++cellular component organization or biogenesis+++multicellular organismal process+++reproduction+++reproductive process+++behavior+++rhythmic process+++cell proliferation+++locomotion+++localization+…
13667	'Eif2b4'	mRNA	GO:0001541///ovarian follicle development+++GO:0006412///translation+++GO:0006413///translational initiation+++GO:0009408///response to heat+++GO:0009749///response to glucose+++GO:0014003///oligodendrocyte development+++GO:0042552///myelination+++GO:0043434///response to peptide hormone+++GO:0044237///cellular metabolic process+++GO:0050852///T cell receptor signaling pathway+++GO:1905098///nega…	biological_process	developmental process+++reproduction+++reproductive process+++multicellular organismal process+++metabolic process+++cellular process+++response to stimulus+++regulation of biological process+++immune system process+++signaling+++positive regulation of biological process+++biological regulation+++negative regulation of biological process
13685	'Eif4ebp1'	mRNA	GO:0000082///G1/S transition of mitotic cell cycle+++GO:0002192///IRES-dependent translational initiation of linear mRNA+++GO:0002931///response to ischemia+++GO:0006417///regulation of translation+++GO:0006446///regulation of translational initiation+++GO:0008286///insulin receptor signaling pathway+++GO:0017148///negative regulation of translation+++GO:0030324///lung development+++GO:0031333///…	biological_process	cellular process+++metabolic process+++response to stimulus+++regulation of biological process+++biological regulation+++signaling+++negative regulation of biological process+++developmental process+++multicellular organismal process+++cellular component organization or biogenesis+++positive regulation of biological process
13711	'Elf5'	mRNA	GO:0001712///ectodermal cell fate commitment+++GO:0006355///regulation of transcription, DNA-templated+++GO:0006357///regulation of transcription by RNA polymerase II+++GO:0007398///ectoderm development+++GO:0030154///cell differentiation+++GO:0035019///somatic stem cell population maintenance+++GO:0045596///negative regulation of cell differentiation+++GO:0045944///positive regulation of transcr…	biological_process	developmental process+++multicellular organismal process+++cellular process+++metabolic process+++regulation of biological process+++biological regulation+++negative regulation of biological process+++positive regulation of biological process
13728	'Mark2'	mRNA	GO:0000226///microtubule cytoskeleton organization+++GO:0001764///neuron migration+++GO:0006468///protein phosphorylation+++GO:0007275///multicellular organism development+++GO:0010976///positive regulation of neuron projection development+++GO:0016055///Wnt signaling pathway+++GO:0016310///phosphorylation+++GO:0018105///peptidyl-serine phosphorylation+++GO:0030010///establishment of cell polarit…	biological_process	cellular process+++cellular component organization or biogenesis+++developmental process+++locomotion+++localization+++multicellular organismal process+++metabolic process+++regulation of biological process+++positive regulation of biological process+++biological regulation+++response to stimulus+++signaling
13831	'Epc1'	mRNA	GO:0000122///negative regulation of transcription by RNA polymerase II+++GO:0006325///chromatin organization+++GO:0006357///regulation of transcription by RNA polymerase II+++GO:0035886///vascular smooth muscle cell differentiation+++GO:0040008///regulation of growth+++GO:0043967///histone H4 acetylation+++GO:0043968///histone H2A acetylation+++GO:0045814///negative regulation of gene expression,…	biological_process	metabolic process+++regulation of biological process+++negative regulation of biological process+++cellular process+++biological regulation+++cellular component organization or biogenesis+++developmental process+++multicellular organismal process+++growth+++positive regulation of biological process
13839	'Epha5'	mRNA	GO:0006468///protein phosphorylation+++GO:0007162///negative regulation of cell adhesion+++GO:0007169///transmembrane receptor protein tyrosine kinase signaling pathway+++GO:0007275///multicellular organism development+++GO:0007399///nervous system development+++GO:0007411///axon guidance+++GO:0016310///phosphorylation+++GO:0018108///peptidyl-tyrosine phosphorylation+++GO:0019933///cAMP-mediated …	biological_process	metabolic process+++cellular process+++biological adhesion+++regulation of biological process+++negative regulation of biological process+++biological regulation+++response to stimulus+++signaling+++developmental process+++multicellular organismal process+++locomotion+++cellular component organization or biogenesis+++positive regulation of biological process+++localization
13841	'Epha7'	mRNA	GO:0001934///positive regulation of protein phosphorylation+++GO:0006468///protein phosphorylation+++GO:0006915///apoptotic process+++GO:0007169///transmembrane receptor protein tyrosine kinase signaling pathway+++GO:0007275///multicellular organism development+++GO:0007399///nervous system development+++GO:0007411///axon guidance+++GO:0007420///brain development+++GO:0016310///phosphorylation+++…	biological_process	metabolic process+++regulation of biological process+++positive regulation of biological process+++cellular process+++biological regulation+++response to stimulus+++signaling+++developmental process+++multicellular organismal process+++locomotion+++cellular component organization or biogenesis+++biological adhesion+++negative regulation of biological process+++growth
13866	'Erbb2'	mRNA	GO:0001934///positive regulation of protein phosphorylation+++GO:0006468///protein phosphorylation+++GO:0007165///signal transduction+++GO:0007166///cell surface receptor signaling pathway+++GO:0007169///transmembrane receptor protein tyrosine kinase signaling pathway+++GO:0007275///multicellular organism development+++GO:0007399///nervous system development+++GO:0007422///peripheral nervous syst…	biological_process	metabolic process+++regulation of biological process+++positive regulation of biological process+++cellular process+++biological regulation+++response to stimulus+++signaling+++developmental process+++multicellular organismal process+++cellular component organization or biogenesis+++locomotion+++cell proliferation+++growth+++biological adhesion+++immune system process+++negative regulation of bio…
14011	'Etv6'	mRNA	GO:0000122///negative regulation of transcription by RNA polymerase II+++GO:0006355///regulation of transcription, DNA-templated+++GO:0006357///regulation of transcription by RNA polymerase II+++GO:0007296///vitellogenesis+++GO:0022008///neurogenesis+++GO:0030154///cell differentiation+++GO:0045944///positive regulation of transcription by RNA polymerase II+++GO:0071425///hematopoietic stem cell …	biological_process	metabolic process+++regulation of biological process+++negative regulation of biological process+++cellular process+++biological regulation+++reproduction+++reproductive process+++multicellular organismal process+++multi-organism process+++cellular component organization or biogenesis+++developmental process+++positive regulation of biological process+++immune system process+++cell proliferation
14012	'Mpzl2'	mRNA	GO:0007155///cell adhesion+++GO:0033077///T cell differentiation in thymus+++GO:0098609///cell-cell adhesion	biological_process	biological adhesion+++developmental process+++immune system process+++multicellular organismal process+++cellular process
14029	'Evx2'	mRNA	GO:0006355///regulation of transcription, DNA-templated+++GO:0007275///multicellular organism development+++GO:0035108///limb morphogenesis	biological_process	metabolic process+++regulation of biological process+++cellular process+++biological regulation+++developmental process+++multicellular organismal process
140499	'Ube2j2'	mRNA	GO:0000209///protein polyubiquitination+++GO:0006986///response to unfolded protein+++GO:0016567///protein ubiquitination+++GO:0030433///ubiquitin-dependent ERAD pathway	biological_process	metabolic process+++cellular process+++response to stimulus
140629	'Ubox5'	mRNA	GO:0000209///protein polyubiquitination+++GO:0006468///protein phosphorylation+++GO:0016567///protein ubiquitination	biological_process	metabolic process+++cellular process
140742	'Sesn1'	mRNA	GO:0016239///positive regulation of macroautophagy+++GO:0030308///negative regulation of cell growth+++GO:0034198///cellular response to amino acid starvation+++GO:0042149///cellular response to glucose starvation+++GO:0051896///regulation of protein kinase B signaling+++GO:0055114///oxidation-reduction process+++GO:0071230///cellular response to amino acid stimulus+++GO:0071233///cellular respon…	biological_process	metabolic process+++regulation of biological process+++positive regulation of biological process+++cellular process+++biological regulation+++negative regulation of biological process+++growth+++cellular component organization or biogenesis+++response to stimulus+++signaling+++detoxification
14176	'Fgf5'	mRNA	GO:0008283///cell proliferation+++GO:0008284///positive regulation of cell proliferation+++GO:0008543///fibroblast growth factor receptor signaling pathway+++GO:0010001///glial cell differentiation+++GO:0023019///signal transduction involved in regulation of gene expression+++GO:0051781///positive regulation of cell division	biological_process	cell proliferation+++regulation of biological process+++positive regulation of biological process+++cellular process+++biological regulation+++response to stimulus+++signaling+++developmental process+++multicellular organismal process+++metabolic process
14184	'Fgfr3'	mRNA	GO:0000122///negative regulation of transcription by RNA polymerase II+++GO:0001938///positive regulation of endothelial cell proliferation+++GO:0002009///morphogenesis of an epithelium+++GO:0002089///lens morphogenesis in camera-type eye+++GO:0006468///protein phosphorylation+++GO:0006915///apoptotic process+++GO:0007169///transmembrane receptor protein tyrosine kinase signaling pathway+++GO:000…	biological_process	metabolic process+++regulation of biological process+++negative regulation of biological process+++cellular process+++biological regulation+++cell proliferation+++positive regulation of biological process+++developmental process+++multicellular organismal process+++response to stimulus+++signaling+++immune system process+++cellular component organization or biogenesis+++growth
14190	'Fgl2'	mRNA	GO:0002291///T cell activation via T cell receptor contact with antigen bound to MHC molecule on antigen presenting cell+++GO:0002381///immunoglobulin production involved in immunoglobulin mediated immune response+++GO:0002605///negative regulation of dendritic cell antigen processing and presentation+++GO:0002617///negative regulation of macrophage antigen processing and presentation+++GO:000650…	biological_process	immune system process+++response to stimulus+++cellular process+++regulation of biological process+++negative regulation of biological process+++biological regulation+++metabolic process+++developmental process+++biological adhesion+++multicellular organismal process+++multi-organism process
14230	'Fkbp10'	mRNA	GO:0000413///protein peptidyl-prolyl isomerization+++GO:0006457///protein folding+++GO:0007283///spermatogenesis+++GO:0018208///peptidyl-proline modification+++GO:0030154///cell differentiation+++GO:0031047///gene silencing by RNA+++GO:0034587///piRNA metabolic process+++GO:0043046///DNA methylation involved in gamete generation+++GO:0045070///positive regulation of viral genome replication+++GO:…	biological_process	metabolic process+++cellular process+++reproduction+++reproductive process+++multicellular organismal process+++multi-organism process+++developmental process+++regulation of biological process+++negative regulation of biological process+++biological regulation+++positive regulation of biological process
14241	'Foxl1'	mRNA	GO:0006355///regulation of transcription, DNA-templated+++GO:0006357///regulation of transcription by RNA polymerase II+++GO:0007495///visceral mesoderm-endoderm interaction involved in midgut development+++GO:0007507///heart development+++GO:0009653///anatomical structure morphogenesis+++GO:0030111///regulation of Wnt signaling pathway+++GO:0030154///cell differentiation+++GO:0030166///proteogly…	biological_process	metabolic process+++regulation of biological process+++cellular process+++biological regulation+++developmental process+++signaling+++multicellular organismal process+++response to stimulus+++immune system process
14252	'Flot2'	mRNA	GO:0001765///membrane raft assembly+++GO:0007155///cell adhesion+++GO:0010629///negative regulation of gene expression+++GO:0044860///protein localization to plasma membrane raft+++GO:0045661///regulation of myoblast differentiation+++GO:0050821///protein stabilization+++GO:0051092///positive regulation of NF-kappaB transcription factor activity+++GO:0072659///protein localization to plasma membr…	biological_process	cellular process+++cellular component organization or biogenesis+++biological adhesion+++metabolic process+++regulation of biological process+++negative regulation of biological process+++biological regulation+++localization+++developmental process+++positive regulation of biological process+++immune system process
14282	'Fosb'	mRNA	GO:0006355///regulation of transcription, DNA-templated+++GO:0006357///regulation of transcription by RNA polymerase II+++GO:0006366///transcription by RNA polymerase II+++GO:0007565///female pregnancy+++GO:0009612///response to mechanical stimulus+++GO:0032570///response to progesterone+++GO:0032870///cellular response to hormone stimulus+++GO:0042493///response to drug+++GO:0043278///response t…	biological_process	metabolic process+++regulation of biological process+++cellular process+++biological regulation+++reproduction+++reproductive process+++multicellular organismal process+++multi-organism process+++response to stimulus+++positive regulation of biological process
142980	'Tlr3'	mRNA	GO:0001774///microglial cell activation+++GO:0001819///positive regulation of cytokine production+++GO:0002224///toll-like receptor signaling pathway+++GO:0002376///immune system process+++GO:0002730///regulation of dendritic cell cytokine production+++GO:0002756///MyD88-independent toll-like receptor signaling pathway+++GO:0006952///defense response+++GO:0006954///inflammatory response+++GO:0007…	biological_process	immune system process+++response to stimulus+++cellular process+++regulation of biological process+++positive regulation of biological process+++multicellular organismal process+++biological regulation+++signaling+++metabolic process+++reproduction+++developmental process+++reproductive process+++multi-organism process
14390	'Gabpa'	mRNA	GO:0000122///negative regulation of transcription by RNA polymerase II+++GO:0001701///in utero embryonic development+++GO:0001825///blastocyst formation+++GO:0006355///regulation of transcription, DNA-templated+++GO:0006357///regulation of transcription by RNA polymerase II+++GO:0010628///positive regulation of gene expression+++GO:0030154///cell differentiation+++GO:0045653///negative regulation…	biological_process	metabolic process+++regulation of biological process+++negative regulation of biological process+++cellular process+++biological regulation+++developmental process+++multicellular organismal process+++positive regulation of biological process+++immune system process+++response to stimulus
14402	'Gabrb3'	mRNA	GO:0006811///ion transport+++GO:0006821///chloride transport+++GO:0007165///signal transduction+++GO:0007214///gamma-aminobutyric acid signaling pathway+++GO:0007268///chemical synaptic transmission+++GO:0007605///sensory perception of sound+++GO:0034220///ion transmembrane transport+++GO:0042391///regulation of membrane potential+++GO:0043523///regulation of neuron apoptotic process+++GO:0043524…	biological_process	localization+++regulation of biological process+++response to stimulus+++signaling+++cellular process+++biological regulation+++multicellular organismal process+++negative regulation of biological process+++developmental process+++cellular component organization or biogenesis
14411	'Slc6a12'	mRNA	GO:0006810///transport+++GO:0006836///neurotransmitter transport+++GO:0009992///cellular water homeostasis+++GO:0015812///gamma-aminobutyric acid transport+++GO:0055085///transmembrane transport	biological_process	localization+++cellular process+++biological regulation+++cellular component organization or biogenesis
14461	'Gata2'	mRNA	GO:0000122///negative regulation of transcription by RNA polymerase II+++GO:0001655///urogenital system development+++GO:0001709///cell fate determination+++GO:0001764///neuron migration+++GO:0001892///embryonic placenta development+++GO:0006351///transcription, DNA-templated+++GO:0006355///regulation of transcription, DNA-templated+++GO:0006909///phagocytosis+++GO:0007204///positive regulation o…	biological_process	metabolic process+++regulation of biological process+++negative regulation of biological process+++cellular process+++biological regulation+++developmental process+++multicellular organismal process+++locomotion+++localization+++reproduction+++reproductive process+++positive regulation of biological process+++immune system process+++response to stimulus+++cellular component organization or biogen…
14593	'Ggps1'	mRNA	GO:0006720///isoprenoid metabolic process+++GO:0008299///isoprenoid biosynthetic process+++GO:0033384///geranyl diphosphate biosynthetic process+++GO:0033386///geranylgeranyl diphosphate biosynthetic process+++GO:0045337///farnesyl diphosphate biosynthetic process	biological_process	metabolic process+++cellular process
14602	'Ghrhr'	mRNA	GO:0007165///signal transduction+++GO:0007166///cell surface receptor signaling pathway+++GO:0007186///G protein-coupled receptor signaling pathway+++GO:0007188///adenylate cyclase-modulating G protein-coupled receptor signaling pathway+++GO:0007189///adenylate cyclase-activating G protein-coupled receptor signaling pathway+++GO:0007190///activation of adenylate cyclase activity+++GO:0007595///la…	biological_process	regulation of biological process+++response to stimulus+++signaling+++cellular process+++biological regulation+++developmental process+++localization+++multicellular organismal process+++cell proliferation+++positive regulation of biological process+++growth+++metabolic process+++behavior+++rhythmic process
14620	'Gjb3'	mRNA	GO:0001701///in utero embryonic development+++GO:0001890///placenta development+++GO:0007154///cell communication+++GO:0007267///cell-cell signaling+++GO:0007283///spermatogenesis+++GO:0043588///skin development+++GO:0055085///transmembrane transport+++GO:0071300///cellular response to retinoic acid	biological_process	developmental process+++multicellular organismal process+++reproduction+++reproductive process+++cellular process+++signaling+++multi-organism process+++localization+++response to stimulus
14814	'Grin2d'	mRNA	GO:0001964///startle response+++GO:0006811///ion transport+++GO:0008344///adult locomotory behavior+++GO:0019722///calcium-mediated signaling+++GO:0034220///ion transmembrane transport+++GO:0035235///ionotropic glutamate receptor signaling pathway+++GO:0035249///synaptic transmission, glutamatergic+++GO:0050804///modulation of chemical synaptic transmission+++GO:0050966///detection of mechanical …	biological_process	response to stimulus+++multicellular organismal process+++localization+++behavior+++regulation of biological process+++signaling+++cellular process+++biological regulation+++positive regulation of biological process
14828	'Hspa5'	mRNA	GO:0001554///luteolysis+++GO:0006983///ER overload response+++GO:0006986///response to unfolded protein+++GO:0009314///response to radiation+++GO:0010976///positive regulation of neuron projection development+++GO:0021589///cerebellum structural organization+++GO:0021680///cerebellar Purkinje cell layer development+++GO:0030182///neuron differentiation+++GO:0030335///positive regulation of cell m…	biological_process	developmental process+++reproduction+++reproductive process+++rhythmic process+++multicellular organismal process+++regulation of biological process+++response to stimulus+++signaling+++cellular process+++biological regulation+++positive regulation of biological process+++cellular component organization or biogenesis+++locomotion+++localization+++metabolic process+++negative regulation of biologi…
14916	'Guca2b'	mRNA	GO:0007588///excretion+++GO:0007589///body fluid secretion+++GO:0019934///cGMP-mediated signaling+++GO:0031284///positive regulation of guanylate cyclase activity+++GO:0045776///negative regulation of blood pressure	biological_process	multicellular organismal process+++localization+++biological regulation+++regulation of biological process+++response to stimulus+++signaling+++cellular process+++metabolic process+++positive regulation of biological process
15110	'Hand1'	mRNA	GO:0000122///negative regulation of transcription by RNA polymerase II+++GO:0001525///angiogenesis+++GO:0001701///in utero embryonic development+++GO:0001707///mesoderm formation+++GO:0001709///cell fate determination+++GO:0001824///blastocyst development+++GO:0001829///trophectodermal cell differentiation+++GO:0001947///heart looping+++GO:0003007///heart morphogenesis+++GO:0003144///embryonic he…	biological_process	metabolic process+++regulation of biological process+++negative regulation of biological process+++cellular process+++biological regulation+++developmental process+++multicellular organismal process+++positive regulation of biological process+++reproduction+++reproductive process
15166	'Hcn2'	mRNA	GO:0006811///ion transport+++GO:0006813///potassium ion transport+++GO:0006814///sodium ion transport+++GO:0034765///regulation of ion transmembrane transport+++GO:0035725///sodium ion transmembrane transport+++GO:0042391///regulation of membrane potential+++GO:0055085///transmembrane transport+++GO:0071320///cellular response to cAMP+++GO:0071321///cellular response to cGMP+++GO:0071805///potass…	biological_process	localization+++regulation of biological process+++biological regulation+++response to stimulus+++cellular process
15206	'Hes2'	mRNA	GO:0000122///negative regulation of transcription by RNA polymerase II+++GO:0006355///regulation of transcription, DNA-templated+++GO:0009952///anterior/posterior pattern specification+++GO:0030154///cell differentiation+++GO:0045892///negative regulation of transcription, DNA-templated+++GO:0050767///regulation of neurogenesis	biological_process	metabolic process+++regulation of biological process+++negative regulation of biological process+++cellular process+++biological regulation+++developmental process+++multicellular organismal process
15227	'Foxf1'	mRNA	GO:0000122///negative regulation of transcription by RNA polymerase II+++GO:0001568///blood vessel development+++GO:0001570///vasculogenesis+++GO:0001701///in utero embryonic development+++GO:0001756///somitogenesis+++GO:0001763///morphogenesis of a branching structure+++GO:0002053///positive regulation of mesenchymal cell proliferation+++GO:0003197///endocardial cushion development+++GO:0003214/…	biological_process	metabolic process+++regulation of biological process+++negative regulation of biological process+++cellular process+++biological regulation+++developmental process+++multicellular organismal process+++cell proliferation+++positive regulation of biological process+++response to stimulus+++signaling+++biological adhesion+++cellular component organization or biogenesis+++locomotion+++localization+++…
15229	'Foxd1'	mRNA	GO:0001658///branching involved in ureteric bud morphogenesis+++GO:0001822///kidney development+++GO:0006355///regulation of transcription, DNA-templated+++GO:0006357///regulation of transcription by RNA polymerase II+++GO:0007275///multicellular organism development+++GO:0007411///axon guidance+++GO:0009653///anatomical structure morphogenesis+++GO:0010628///positive regulation of gene expressio…	biological_process	developmental process+++multicellular organismal process+++metabolic process+++regulation of biological process+++cellular process+++biological regulation+++locomotion+++response to stimulus+++cellular component organization or biogenesis+++positive regulation of biological process+++signaling+++localization+++negative regulation of biological process
15258	'Hipk2'	mRNA	GO:0000122///negative regulation of transcription by RNA polymerase II+++GO:0001934///positive regulation of protein phosphorylation+++GO:0006468///protein phosphorylation+++GO:0006915///apoptotic process+++GO:0006974///cellular response to DNA damage stimulus+++GO:0006978///DNA damage response, signal transduction by p53 class mediator resulting in transcription of p21 class mediator+++GO:000717…	biological_process	metabolic process+++regulation of biological process+++negative regulation of biological process+++cellular process+++biological regulation+++positive regulation of biological process+++response to stimulus+++signaling+++behavior+++multicellular organismal process+++cell proliferation+++developmental process
15357	'Hmgcr'	mRNA	GO:0006629///lipid metabolic process+++GO:0006694///steroid biosynthetic process+++GO:0006695///cholesterol biosynthetic process+++GO:0006743///ubiquinone metabolic process+++GO:0007568///aging+++GO:0007584///response to nutrient+++GO:0008202///steroid metabolic process+++GO:0008203///cholesterol metabolic process+++GO:0008284///positive regulation of cell proliferation+++GO:0008299///isoprenoid …	biological_process	metabolic process+++cellular process+++developmental process+++response to stimulus+++regulation of biological process+++cell proliferation+++positive regulation of biological process+++biological regulation+++behavior+++multicellular organismal process+++negative regulation of biological process+++signaling+++localization
15382	'Hnrnpa1'	mRNA	GO:0000380///alternative mRNA splicing, via spliceosome+++GO:0000381///regulation of alternative mRNA splicing, via spliceosome+++GO:0006397///mRNA processing+++GO:0008380///RNA splicing+++GO:0032211///negative regulation of telomere maintenance via telomerase+++GO:0032212///positive regulation of telomere maintenance via telomerase+++GO:0042149///cellular response to glucose starvation+++GO:0051…	biological_process	metabolic process+++cellular process+++regulation of biological process+++biological regulation+++negative regulation of biological process+++cellular component organization or biogenesis+++positive regulation of biological process+++response to stimulus+++localization
15384	'Hnrnpab'	mRNA	GO:0000122///negative regulation of transcription by RNA polymerase II+++GO:0001837///epithelial to mesenchymal transition+++GO:0045893///positive regulation of transcription, DNA-templated+++GO:0051252///regulation of RNA metabolic process	biological_process	metabolic process+++regulation of biological process+++negative regulation of biological process+++cellular process+++biological regulation+++developmental process+++multicellular organismal process+++positive regulation of biological process
15405	'Hoxa9'	mRNA	GO:0006351///transcription, DNA-templated+++GO:0006355///regulation of transcription, DNA-templated+++GO:0007275///multicellular organism development+++GO:0007283///spermatogenesis+++GO:0007338///single fertilization+++GO:0008584///male gonad development+++GO:0009952///anterior/posterior pattern specification+++GO:0009954///proximal/distal pattern formation+++GO:0010468///regulation of gene expre…	biological_process	metabolic process+++cellular process+++regulation of biological process+++biological regulation+++developmental process+++multicellular organismal process+++reproduction+++reproductive process+++multi-organism process+++immune system process+++negative regulation of biological process+++positive regulation of biological process
15434	'Hoxd3'	mRNA	GO:0006351///transcription, DNA-templated+++GO:0006355///regulation of transcription, DNA-templated+++GO:0007160///cell-matrix adhesion+++GO:0007219///Notch signaling pathway+++GO:0007275///multicellular organism development+++GO:0009952///anterior/posterior pattern specification+++GO:0010628///positive regulation of gene expression+++GO:0021615///glossopharyngeal nerve morphogenesis+++GO:0030878…	biological_process	metabolic process+++cellular process+++regulation of biological process+++biological regulation+++biological adhesion+++response to stimulus+++signaling+++developmental process+++multicellular organismal process+++positive regulation of biological process
15560	'Htr2c'	mRNA	GO:0001662///behavioral fear response+++GO:0006874///cellular calcium ion homeostasis+++GO:0007165///signal transduction+++GO:0007186///G protein-coupled receptor signaling pathway+++GO:0007187///G protein-coupled receptor signaling pathway, coupled to cyclic nucleotide second messenger+++GO:0007200///phospholipase C-activating G protein-coupled receptor signaling pathway+++GO:0007208///phospholi…	biological_process	behavior+++response to stimulus+++multicellular organismal process+++cellular process+++biological regulation+++regulation of biological process+++signaling+++metabolic process+++positive regulation of biological process+++localization+++negative regulation of biological process+++locomotion+++developmental process
15568	'Elavl1'	mRNA	GO:0006417///regulation of translation+++GO:0006606///protein import into nucleus+++GO:0045727///positive regulation of translation+++GO:0048255///mRNA stabilization+++GO:0051260///protein homooligomerization+++GO:0060965///negative regulation of gene silencing by miRNA+++GO:0070935///3'-UTR-mediated mRNA stabilization+++GO:2000036///regulation of stem cell population maintenance	biological_process	metabolic process+++regulation of biological process+++cellular process+++biological regulation+++localization+++positive regulation of biological process+++negative regulation of biological process+++cellular component organization or biogenesis+++developmental process+++multicellular organismal process
15574	'Hus1'	mRNA	GO:0000077///DNA damage checkpoint+++GO:0000723///telomere maintenance+++GO:0000724///double-strand break repair via homologous recombination+++GO:0001932///regulation of protein phosphorylation+++GO:0006289///nucleotide-excision repair+++GO:0006468///protein phosphorylation+++GO:0006974///cellular response to DNA damage stimulus+++GO:0007093///mitotic cell cycle checkpoint+++GO:0008156///negativ…	biological_process	regulation of biological process+++negative regulation of biological process+++response to stimulus+++cellular process+++biological regulation+++metabolic process+++cellular component organization or biogenesis+++developmental process+++multicellular organismal process+++reproduction+++reproductive process
15894	'Icam1'	mRNA	GO:0002291///T cell activation via T cell receptor contact with antigen bound to MHC molecule on antigen presenting cell+++GO:0002438///acute inflammatory response to antigenic stimulus+++GO:0002457///T cell antigen processing and presentation+++GO:0002693///positive regulation of cellular extravasation+++GO:0007155///cell adhesion+++GO:0007159///leukocyte cell-cell adhesion+++GO:0007605///sensor…	biological_process	immune system process+++response to stimulus+++cellular process+++regulation of biological process+++locomotion+++localization+++positive regulation of biological process+++biological regulation+++biological adhesion+++multicellular organismal process+++developmental process+++cellular component organization or biogenesis+++multi-organism process+++metabolic process+++negative regulation of biolo…
16169	'Il15ra'	mRNA	GO:0007259///JAK-STAT cascade+++GO:0010977///negative regulation of neuron projection development+++GO:0032825///positive regulation of natural killer cell differentiation+++GO:0035723///interleukin-15-mediated signaling pathway+++GO:0050766///positive regulation of phagocytosis	biological_process	regulation of biological process+++response to stimulus+++signaling+++cellular process+++biological regulation+++developmental process+++negative regulation of biological process+++multicellular organismal process+++cellular component organization or biogenesis+++immune system process+++positive regulation of biological process+++localization
16175	'Il1a'	mRNA	GO:0001660///fever generation+++GO:0002248///connective tissue replacement involved in inflammatory response wound healing+++GO:0002437///inflammatory response to antigenic stimulus+++GO:0006954///inflammatory response+++GO:0006955///immune response+++GO:0007165///signal transduction+++GO:0008285///negative regulation of cell proliferation+++GO:0010575///positive regulation of vascular endothelia…	biological_process	response to stimulus+++multicellular organismal process+++biological regulation+++immune system process+++regulation of biological process+++signaling+++cellular process+++cell proliferation+++negative regulation of biological process+++positive regulation of biological process+++metabolic process+++developmental process+++localization+++cellular component organization or biogenesis+++reproductio…
16362	'Irf1'	mRNA	GO:0002376///immune system process+++GO:0002819///regulation of adaptive immune response+++GO:0006355///regulation of transcription, DNA-templated+++GO:0006915///apoptotic process+++GO:0007050///cell cycle arrest+++GO:0007249///I-kappaB kinase/NF-kappaB signaling+++GO:0008285///negative regulation of cell proliferation+++GO:0010468///regulation of gene expression+++GO:0010942///positive regulatio…	biological_process	immune system process+++regulation of biological process+++response to stimulus+++biological regulation+++metabolic process+++cellular process+++negative regulation of biological process+++signaling+++cell proliferation+++positive regulation of biological process+++multicellular organismal process+++developmental process+++biological adhesion+++multi-organism process
16365	'Acod1'	mRNA	GO:0002376///immune system process+++GO:0002760///positive regulation of antimicrobial humoral response+++GO:0006952///defense response+++GO:0006954///inflammatory response+++GO:0007566///embryo implantation+++GO:0009617///response to bacterium+++GO:0032088///negative regulation of NF-kappaB transcription factor activity+++GO:0032480///negative regulation of type I interferon production+++GO:0032…	biological_process	immune system process+++regulation of biological process+++response to stimulus+++positive regulation of biological process+++multi-organism process+++biological regulation+++developmental process+++reproduction+++reproductive process+++multicellular organismal process+++metabolic process+++negative regulation of biological process+++cellular process+++signaling
16402	'Itga5'	mRNA	GO:0007044///cell-substrate junction assembly+++GO:0007155///cell adhesion+++GO:0007157///heterophilic cell-cell adhesion via plasma membrane cell adhesion molecules+++GO:0007159///leukocyte cell-cell adhesion+++GO:0007229///integrin-mediated signaling pathway+++GO:0007565///female pregnancy+++GO:0007613///memory+++GO:0010811///positive regulation of cell-substrate adhesion+++GO:0023035///CD40 si…	biological_process	cellular process+++cellular component organization or biogenesis+++biological adhesion+++regulation of biological process+++response to stimulus+++signaling+++biological regulation+++reproduction+++reproductive process+++multicellular organismal process+++multi-organism process+++behavior+++positive regulation of biological process+++locomotion+++localization+++developmental process+++metabolic p…
16408	'Itgal'	mRNA	GO:0002291///T cell activation via T cell receptor contact with antigen bound to MHC molecule on antigen presenting cell+++GO:0006909///phagocytosis+++GO:0007155///cell adhesion+++GO:0007157///heterophilic cell-cell adhesion via plasma membrane cell adhesion molecules+++GO:0007159///leukocyte cell-cell adhesion+++GO:0007160///cell-matrix adhesion+++GO:0007166///cell surface receptor signaling pat…	biological_process	immune system process+++response to stimulus+++cellular process+++localization+++biological adhesion+++regulation of biological process+++signaling+++biological regulation+++positive regulation of biological process+++locomotion+++cell proliferation
16410	'Itgav'	mRNA	GO:0001525///angiogenesis+++GO:0001568///blood vessel development+++GO:0001570///vasculogenesis+++GO:0006954///inflammatory response+++GO:0007155///cell adhesion+++GO:0007160///cell-matrix adhesion+++GO:0007204///positive regulation of cytosolic calcium ion concentration+++GO:0007229///integrin-mediated signaling pathway+++GO:0007275///multicellular organism development+++GO:0008284///positive re…	biological_process	developmental process+++multicellular organismal process+++cellular process+++response to stimulus+++biological adhesion+++biological regulation+++regulation of biological process+++signaling+++cell proliferation+++positive regulation of biological process+++reproduction+++reproductive process+++multi-organism process+++negative regulation of biological process+++localization+++locomotion+++cellu…
16519	'Kcnj3'	mRNA	GO:0001822///kidney development+++GO:0001894///tissue homeostasis+++GO:0006811///ion transport+++GO:0006813///potassium ion transport+++GO:0009791///post-embryonic development+++GO:0034220///ion transmembrane transport+++GO:0034765///regulation of ion transmembrane transport+++GO:0043066///negative regulation of apoptotic process+++GO:0051602///response to electrical stimulus+++GO:0070294///renal…	biological_process	developmental process+++multicellular organismal process+++biological regulation+++localization+++regulation of biological process+++negative regulation of biological process+++cellular process+++response to stimulus
16524	'Kcnj9'	mRNA	GO:0006811///ion transport+++GO:0006813///potassium ion transport+++GO:0034220///ion transmembrane transport+++GO:0034765///regulation of ion transmembrane transport+++GO:0071805///potassium ion transmembrane transport+++GO:1990573///potassium ion import across plasma membrane	biological_process	localization+++regulation of biological process+++biological regulation+++cellular process
16536	'Kcnq2'	mRNA	GO:0006811///ion transport+++GO:0006813///potassium ion transport+++GO:0019226///transmission of nerve impulse+++GO:0034765///regulation of ion transmembrane transport+++GO:0055085///transmembrane transport+++GO:0060081///membrane hyperpolarization+++GO:0071805///potassium ion transmembrane transport	biological_process	localization+++signaling+++cellular process+++multicellular organismal process+++regulation of biological process+++biological regulation
16538	'Kcns1'	mRNA	GO:0006811///ion transport+++GO:0006813///potassium ion transport+++GO:0034765///regulation of ion transmembrane transport+++GO:0051260///protein homooligomerization+++GO:0055085///transmembrane transport+++GO:0071805///potassium ion transmembrane transport+++GO:1902259///regulation of delayed rectifier potassium channel activity	biological_process	localization+++regulation of biological process+++biological regulation+++cellular process+++cellular component organization or biogenesis
16554	'Kif13b'	mRNA	GO:0007018///microtubule-based movement+++GO:0050770///regulation of axonogenesis+++GO:0072383///plus-end-directed vesicle transport along microtubule	biological_process	cellular process+++developmental process+++regulation of biological process+++multicellular organismal process+++cellular component organization or biogenesis+++biological regulation+++localization
16560	'Kif1a'	mRNA	GO:0007018///microtubule-based movement+++GO:0008089///anterograde axonal transport+++GO:0016192///vesicle-mediated transport+++GO:0022027///interkinetic nuclear migration+++GO:0030705///cytoskeleton-dependent intracellular transport+++GO:0060998///regulation of dendritic spine development+++GO:0061001///regulation of dendritic spine morphogenesis+++GO:0098840///protein transport along microtubul…	biological_process	cellular process+++localization+++developmental process+++cell proliferation+++multicellular organismal process+++regulation of biological process+++cellular component organization or biogenesis+++biological regulation
16565	'Kif21b'	mRNA	GO:0006364///rRNA processing+++GO:0007018///microtubule-based movement+++GO:0007420///brain development+++GO:0022038///corpus callosum development	biological_process	metabolic process+++cellular process+++cellular component organization or biogenesis+++developmental process+++multicellular organismal process
16570	'Kif3c'	mRNA	GO:0007018///microtubule-based movement+++GO:0010976///positive regulation of neuron projection development+++GO:0072384///organelle transport along microtubule	biological_process	cellular process+++developmental process+++regulation of biological process+++positive regulation of biological process+++multicellular organismal process+++cellular component organization or biogenesis+++biological regulation+++localization
16593	'Klc1'	mRNA	GO:0006886///intracellular protein transport+++GO:0007018///microtubule-based movement+++GO:0008088///axo-dendritic transport+++GO:0035418///protein localization to synapse+++GO:0035617///stress granule disassembly	biological_process	localization+++cellular process+++cellular component organization or biogenesis
16650	'Kpna6'	mRNA	GO:0006606///protein import into nucleus+++GO:0006607///NLS-bearing protein import into nucleus+++GO:0015031///protein transport+++GO:0019079///viral genome replication+++GO:0030682///evasion or tolerance of host defense response+++GO:0045944///positive regulation of transcription by RNA polymerase II+++GO:0060135///maternal process involved in female pregnancy+++GO:0075506///entry of viral genom…	biological_process	localization+++multi-organism process+++response to stimulus+++metabolic process+++regulation of biological process+++positive regulation of biological process+++cellular process+++biological regulation+++reproduction+++reproductive process+++multicellular organismal process
16772	'Lama1'	mRNA	GO:0002011///morphogenesis of an epithelial sheet+++GO:0006468///protein phosphorylation+++GO:0007155///cell adhesion+++GO:0007166///cell surface receptor signaling pathway+++GO:0007411///axon guidance+++GO:0009887///animal organ morphogenesis+++GO:0009888///tissue development+++GO:0030155///regulation of cell adhesion+++GO:0030334///regulation of cell migration+++GO:0031175///neuron projection d…	biological_process	developmental process+++metabolic process+++cellular process+++biological adhesion+++regulation of biological process+++response to stimulus+++signaling+++biological regulation+++locomotion+++multicellular organismal process+++cellular component organization or biogenesis+++localization
16776	'Lama5'	mRNA	GO:0001658///branching involved in ureteric bud morphogenesis+++GO:0001738///morphogenesis of a polarized epithelium+++GO:0001755///neural crest cell migration+++GO:0001942///hair follicle development+++GO:0007155///cell adhesion+++GO:0007229///integrin-mediated signaling pathway+++GO:0007517///muscle organ development+++GO:0009887///animal organ morphogenesis+++GO:0009888///tissue development+++…	biological_process	developmental process+++multicellular organismal process+++locomotion+++localization+++cellular process+++biological adhesion+++regulation of biological process+++response to stimulus+++signaling+++biological regulation+++cellular component organization or biogenesis+++cell proliferation
16835	'Ldlr'	mRNA	GO:0006629///lipid metabolic process+++GO:0006869///lipid transport+++GO:0006897///endocytosis+++GO:0006898///receptor-mediated endocytosis+++GO:0006909///phagocytosis+++GO:0007616///long-term memory+++GO:0008202///steroid metabolic process+++GO:0008203///cholesterol metabolic process+++GO:0010628///positive regulation of gene expression+++GO:0010629///negative regulation of gene expression+++GO:…	biological_process	metabolic process+++localization+++behavior+++multicellular organismal process+++regulation of biological process+++positive regulation of biological process+++biological regulation+++negative regulation of biological process+++cellular process+++developmental process+++response to stimulus+++immune system process+++cellular component organization or biogenesis
16871	'Lhx3'	mRNA	GO:0001890///placenta development+++GO:0006355///regulation of transcription, DNA-templated+++GO:0008045///motor neuron axon guidance+++GO:0009953///dorsal/ventral pattern formation+++GO:0021520///spinal cord motor neuron cell fate specification+++GO:0021521///ventral spinal cord interneuron specification+++GO:0021526///medial motor column neuron differentiation+++GO:0021527///spinal cord associa…	biological_process	reproduction+++developmental process+++reproductive process+++multicellular organismal process+++metabolic process+++regulation of biological process+++cellular process+++biological regulation+++locomotion+++response to stimulus+++cellular component organization or biogenesis+++negative regulation of biological process+++positive regulation of biological process
16878	'Lif'	mRNA	GO:0001974///blood vessel remodeling+++GO:0006955///immune response+++GO:0007165///signal transduction+++GO:0007260///tyrosine phosphorylation of STAT protein+++GO:0007566///embryo implantation+++GO:0008284///positive regulation of cell proliferation+++GO:0008285///negative regulation of cell proliferation+++GO:0010628///positive regulation of gene expression+++GO:0010976///positive regulation of…	biological_process	multicellular organismal process+++immune system process+++response to stimulus+++regulation of biological process+++signaling+++cellular process+++biological regulation+++metabolic process+++developmental process+++reproduction+++reproductive process+++multi-organism process+++cell proliferation+++positive regulation of biological process+++negative regulation of biological process+++cellular co…
16886	'Limk2'	mRNA	GO:0006468///protein phosphorylation+++GO:0007283///spermatogenesis+++GO:0016310///phosphorylation+++GO:0030036///actin cytoskeleton organization+++GO:0030953///astral microtubule organization+++GO:0060322///head development+++GO:0061303///cornea development in camera-type eye	biological_process	metabolic process+++cellular process+++reproduction+++reproductive process+++multicellular organismal process+++multi-organism process+++cellular component organization or biogenesis+++developmental process
16994	'Ltb'	mRNA	GO:0006955///immune response+++GO:0007165///signal transduction+++GO:0010467///gene expression+++GO:0043588///skin development+++GO:0045084///positive regulation of interleukin-12 biosynthetic process+++GO:0048535///lymph node development	biological_process	immune system process+++response to stimulus+++regulation of biological process+++signaling+++cellular process+++biological regulation+++metabolic process+++developmental process+++multicellular organismal process+++positive regulation of biological process
17000	'Ltbr'	mRNA	GO:0006915///apoptotic process+++GO:0006955///immune response+++GO:0043011///myeloid dendritic cell differentiation+++GO:0043123///positive regulation of I-kappaB kinase/NF-kappaB signaling+++GO:0046330///positive regulation of JNK cascade+++GO:0048534///hematopoietic or lymphoid organ development+++GO:0048535///lymph node development+++GO:0071260///cellular response to mechanical stimulus+++GO:2…	biological_process	cellular process+++immune system process+++response to stimulus+++developmental process+++multicellular organismal process+++regulation of biological process+++signaling+++positive regulation of biological process+++biological regulation+++metabolic process
17075	'Epcam'	mRNA	GO:0001657///ureteric bud development+++GO:0008284///positive regulation of cell proliferation+++GO:0023019///signal transduction involved in regulation of gene expression+++GO:0043066///negative regulation of apoptotic process+++GO:0045944///positive regulation of transcription by RNA polymerase II+++GO:0048863///stem cell differentiation+++GO:0098742///cell-cell adhesion via plasma-membrane adh…	biological_process	developmental process+++multicellular organismal process+++regulation of biological process+++cell proliferation+++positive regulation of biological process+++cellular process+++biological regulation+++metabolic process+++response to stimulus+++signaling+++negative regulation of biological process+++biological adhesion+++locomotion+++localization
170768	'Pfkfb3'	mRNA	GO:0006000///fructose metabolic process+++GO:0006003///fructose 2,6-bisphosphate metabolic process+++GO:0007420///brain development+++GO:0016310///phosphorylation+++GO:0016311///dephosphorylation+++GO:0046835///carbohydrate phosphorylation	biological_process	metabolic process+++cellular process+++developmental process+++multicellular organismal process
17079	'Cd180'	mRNA	GO:0002322///B cell proliferation involved in immune response+++GO:0002376///immune system process+++GO:0006954///inflammatory response+++GO:0031666///positive regulation of lipopolysaccharide-mediated signaling pathway+++GO:0045087///innate immune response+++GO:0071222///cellular response to lipopolysaccharide	biological_process	cell proliferation+++immune system process+++response to stimulus+++cellular process+++regulation of biological process+++signaling+++positive regulation of biological process+++multi-organism process+++biological regulation
170822	'Usp33'	mRNA	GO:0006508///proteolysis+++GO:0006511///ubiquitin-dependent protein catabolic process+++GO:0006897///endocytosis+++GO:0007411///axon guidance+++GO:0008277///regulation of G protein-coupled receptor signaling pathway+++GO:0009267///cellular response to starvation+++GO:0010506///regulation of autophagy+++GO:0016477///cell migration+++GO:0016579///protein deubiquitination+++GO:0032091///negative reg…	biological_process	metabolic process+++cellular process+++localization+++developmental process+++locomotion+++response to stimulus+++multicellular organismal process+++cellular component organization or biogenesis+++regulation of biological process+++signaling+++biological regulation
17113	'M6pr'	mRNA	GO:0006622///protein targeting to lysosome+++GO:0006886///intracellular protein transport+++GO:0007041///lysosomal transport+++GO:0033299///secretion of lysosomal enzymes	biological_process	localization+++cellular process
171171	'Ntng2'	mRNA	GO:0007275///multicellular organism development+++GO:0007399///nervous system development+++GO:0007409///axonogenesis+++GO:0009887///animal organ morphogenesis+++GO:0009888///tissue development+++GO:0010975///regulation of neuron projection development+++GO:0030154///cell differentiation+++GO:0050804///modulation of chemical synaptic transmission+++GO:0098698///postsynaptic specialization assembl…	biological_process	developmental process+++multicellular organismal process+++cellular process+++cellular component organization or biogenesis+++regulation of biological process+++biological regulation+++signaling+++biological adhesion+++locomotion+++localization
17118	'Marcks'	mRNA	GO:0051017///actin filament bundle assembly+++GO:0051764///actin crosslink formation	biological_process	cellular process+++cellular component organization or biogenesis
17126	'Smad2'	mRNA	GO:0001657///ureteric bud development+++GO:0001701///in utero embryonic development+++GO:0001706///endoderm formation+++GO:0001707///mesoderm formation+++GO:0006355///regulation of transcription, DNA-templated+++GO:0006468///protein phosphorylation+++GO:0007179///transforming growth factor beta receptor signaling pathway+++GO:0007182///common-partner SMAD protein phosphorylation+++GO:0007183///SM…	biological_process	developmental process+++multicellular organismal process+++metabolic process+++regulation of biological process+++cellular process+++biological regulation+++response to stimulus+++signaling+++cellular component organization or biogenesis+++cell proliferation+++negative regulation of biological process+++positive regulation of biological process+++localization+++growth
17130	'Smad6'	mRNA	GO:0001657///ureteric bud development+++GO:0003148///outflow tract septum morphogenesis+++GO:0003170///heart valve development+++GO:0003180///aortic valve morphogenesis+++GO:0003183///mitral valve morphogenesis+++GO:0003184///pulmonary valve morphogenesis+++GO:0003281///ventricular septum development+++GO:0006355///regulation of transcription, DNA-templated+++GO:0006955///immune response+++GO:000…	biological_process	developmental process+++multicellular organismal process+++metabolic process+++regulation of biological process+++cellular process+++biological regulation+++immune system process+++response to stimulus+++signaling+++cell proliferation+++negative regulation of biological process+++cellular component organization or biogenesis+++biological adhesion+++multi-organism process+++positive regulation of …
171486	'Cd99l2'	mRNA	GO:0007155///cell adhesion+++GO:0034109///homotypic cell-cell adhesion+++GO:0050904///diapedesis+++GO:2000391///positive regulation of neutrophil extravasation+++GO:2000409///positive regulation of T cell extravasation	biological_process	biological adhesion+++immune system process+++locomotion+++localization+++cellular process+++regulation of biological process+++positive regulation of biological process+++biological regulation
171543	'Bmf'	mRNA	GO:0006915///apoptotic process+++GO:0009267///cellular response to starvation+++GO:0010507///negative regulation of autophagy+++GO:0031334///positive regulation of protein complex assembly+++GO:0034644///cellular response to UV+++GO:0043065///positive regulation of apoptotic process+++GO:0043276///anoikis+++GO:0090200///positive regulation of release of cytochrome c from mitochondria+++GO:1904093…	biological_process	cellular process+++response to stimulus+++metabolic process+++regulation of biological process+++negative regulation of biological process+++biological regulation+++positive regulation of biological process+++cellular component organization or biogenesis+++signaling
17169	'Mark3'	mRNA	GO:0000226///microtubule cytoskeleton organization+++GO:0006468///protein phosphorylation+++GO:0016310///phosphorylation+++GO:0018105///peptidyl-serine phosphorylation+++GO:0032092///positive regulation of protein binding+++GO:0035331///negative regulation of hippo signaling+++GO:0035556///intracellular signal transduction+++GO:0036289///peptidyl-serine autophosphorylation	biological_process	cellular process+++cellular component organization or biogenesis+++metabolic process+++biological regulation+++regulation of biological process+++negative regulation of biological process+++response to stimulus+++signaling
17181	'Matn2'	mRNA	GO:0001764///neuron migration+++GO:0003429///growth plate cartilage chondrocyte morphogenesis+++GO:0007411///axon guidance+++GO:0008347///glial cell migration+++GO:0031104///dendrite regeneration+++GO:0031175///neuron projection development+++GO:0048678///response to axon injury	biological_process	developmental process+++locomotion+++localization+++multicellular organismal process+++cellular process+++growth+++cellular component organization or biogenesis+++response to stimulus
17207	'Mcf2l'	mRNA	GO:0007266///Rho protein signal transduction+++GO:0035023///regulation of Rho protein signal transduction+++GO:0035025///positive regulation of Rho protein signal transduction+++GO:0035556///intracellular signal transduction+++GO:0045944///positive regulation of transcription by RNA polymerase II	biological_process	regulation of biological process+++response to stimulus+++signaling+++cellular process+++biological regulation+++positive regulation of biological process+++metabolic process
17256	'Mea1'	mRNA	GO:0007275///multicellular organism development+++GO:0007283///spermatogenesis+++GO:0030154///cell differentiation	biological_process	developmental process+++multicellular organismal process+++reproduction+++reproductive process+++multi-organism process+++cellular process
17258	'Mef2a'	mRNA	GO:0000002///mitochondrial genome maintenance+++GO:0000122///negative regulation of transcription by RNA polymerase II+++GO:0000165///MAPK cascade+++GO:0006351///transcription, DNA-templated+++GO:0006355///regulation of transcription, DNA-templated+++GO:0006915///apoptotic process+++GO:0007275///multicellular organism development+++GO:0007399///nervous system development+++GO:0007507///heart deve…	biological_process	cellular process+++cellular component organization or biogenesis+++metabolic process+++regulation of biological process+++negative regulation of biological process+++biological regulation+++response to stimulus+++signaling+++developmental process+++multicellular organismal process+++positive regulation of biological process+++localization
17260	'Mef2c'	mRNA	GO:0000122///negative regulation of transcription by RNA polymerase II+++GO:0000165///MAPK cascade+++GO:0001568///blood vessel development+++GO:0001649///osteoblast differentiation+++GO:0001764///neuron migration+++GO:0001782///B cell homeostasis+++GO:0001947///heart looping+++GO:0001958///endochondral ossification+++GO:0001974///blood vessel remodeling+++GO:0002062///chondrocyte differentiation+…	biological_process	metabolic process+++regulation of biological process+++negative regulation of biological process+++cellular process+++biological regulation+++response to stimulus+++signaling+++developmental process+++multicellular organismal process+++locomotion+++localization+++immune system process+++behavior+++positive regulation of biological process+++cellular component organization or biogenesis+++pigmenta…
17283	'Men1'	mRNA	GO:0000122///negative regulation of transcription by RNA polymerase II+++GO:0000165///MAPK cascade+++GO:0000278///mitotic cell cycle+++GO:0001503///ossification+++GO:0001776///leukocyte homeostasis+++GO:0001933///negative regulation of protein phosphorylation+++GO:0002051///osteoblast fate commitment+++GO:0002076///osteoblast development+++GO:0003309///type B pancreatic cell differentiation+++GO:…	biological_process	metabolic process+++regulation of biological process+++negative regulation of biological process+++cellular process+++biological regulation+++response to stimulus+++signaling+++multicellular organismal process+++immune system process+++developmental process+++cellular component organization or biogenesis+++cell proliferation+++positive regulation of biological process+++biological adhesion+++grow…
17342	'Mitf'	mRNA	GO:0000122///negative regulation of transcription by RNA polymerase II+++GO:0006351///transcription, DNA-templated+++GO:0006355///regulation of transcription, DNA-templated+++GO:0006357///regulation of transcription by RNA polymerase II+++GO:0007275///multicellular organism development+++GO:0010468///regulation of gene expression+++GO:0010628///positive regulation of gene expression+++GO:0016055/…	biological_process	metabolic process+++regulation of biological process+++negative regulation of biological process+++cellular process+++biological regulation+++developmental process+++multicellular organismal process+++positive regulation of biological process+++response to stimulus+++signaling+++immune system process+++pigmentation+++locomotion+++localization+++cell proliferation+++cellular component organization…
17355	'Aff1'	mRNA	GO:0006351///transcription, DNA-templated+++GO:0010468///regulation of gene expression+++GO:0045893///positive regulation of transcription, DNA-templated	biological_process	metabolic process+++cellular process+++regulation of biological process+++biological regulation+++positive regulation of biological process
17356	'Afdn'	mRNA	GO:0007155///cell adhesion+++GO:0007165///signal transduction+++GO:0010628///positive regulation of gene expression+++GO:0021537///telencephalon development+++GO:0021987///cerebral cortex development+++GO:0022409///positive regulation of cell-cell adhesion+++GO:0030336///negative regulation of cell migration+++GO:0032880///regulation of protein localization+++GO:0034334///adherens junction mainte…	biological_process	biological adhesion+++regulation of biological process+++response to stimulus+++signaling+++cellular process+++biological regulation+++metabolic process+++positive regulation of biological process+++developmental process+++multicellular organismal process+++negative regulation of biological process+++locomotion+++localization+++cellular component organization or biogenesis+++cell proliferation+++…
17436	'Me1'	mRNA	GO:0006090///pyruvate metabolic process+++GO:0006108///malate metabolic process+++GO:0009725///response to hormone+++GO:0055114///oxidation-reduction process+++GO:1902031///regulation of NADP metabolic process	biological_process	metabolic process+++cellular process+++response to stimulus+++regulation of biological process+++biological regulation
17535	'Mre11a'	mRNA	GO:0000723///telomere maintenance+++GO:0000724///double-strand break repair via homologous recombination+++GO:0006281///DNA repair+++GO:0006302///double-strand break repair+++GO:0006303///double-strand break repair via nonhomologous end joining+++GO:0006974///cellular response to DNA damage stimulus+++GO:0007062///sister chromatid cohesion+++GO:0007095///mitotic G2 DNA damage checkpoint+++GO:0007…	biological_process	metabolic process+++cellular process+++biological regulation+++cellular component organization or biogenesis+++response to stimulus+++regulation of biological process+++negative regulation of biological process+++reproduction+++reproductive process+++cell proliferation+++positive regulation of biological process+++multi-organism process
17760	'Map6'	mRNA	GO:0000226///microtubule cytoskeleton organization+++GO:0019896///axonal transport of mitochondrion+++GO:0030705///cytoskeleton-dependent intracellular transport+++GO:0032418///lysosome localization+++GO:0048813///dendrite morphogenesis+++GO:0050772///positive regulation of axonogenesis+++GO:0070507///regulation of microtubule cytoskeleton organization	biological_process	cellular process+++cellular component organization or biogenesis+++localization+++developmental process+++multicellular organismal process+++regulation of biological process+++positive regulation of biological process+++biological regulation
17762	'Mapt'	mRNA	GO:0000226///microtubule cytoskeleton organization+++GO:0001764///neuron migration+++GO:0006915///apoptotic process+++GO:0007409///axonogenesis+++GO:0007416///synapse assembly+++GO:0007584///response to nutrient+++GO:0007611///learning or memory+++GO:0007613///memory+++GO:0007628///adult walking behavior+++GO:0008088///axo-dendritic transport+++GO:0008631///intrinsic apoptotic signaling pathway i…	biological_process	cellular process+++cellular component organization or biogenesis+++developmental process+++locomotion+++localization+++multicellular organismal process+++response to stimulus+++behavior+++regulation of biological process+++signaling+++biological regulation+++metabolic process+++negative regulation of biological process+++positive regulation of biological process+++growth
17863	'Myb'	mRNA	GO:0000082///G1/S transition of mitotic cell cycle+++GO:0000122///negative regulation of transcription by RNA polymerase II+++GO:0000278///mitotic cell cycle+++GO:0001666///response to hypoxia+++GO:0001701///in utero embryonic development+++GO:0006338///chromatin remodeling+++GO:0006355///regulation of transcription, DNA-templated+++GO:0006816///calcium ion transport+++GO:0010468///regulation of …	biological_process	cellular process+++metabolic process+++regulation of biological process+++negative regulation of biological process+++biological regulation+++response to stimulus+++developmental process+++multicellular organismal process+++cellular component organization or biogenesis+++localization+++immune system process+++positive regulation of biological process+++biological adhesion+++cell proliferation+++s…
17992	'Ndufa4'	mRNA	GO:0022900///electron transport chain+++GO:0055114///oxidation-reduction process+++GO:1902600///proton transmembrane transport	biological_process	metabolic process+++cellular process+++localization
18007	'Neo1'	mRNA	GO:0001764///neuron migration+++GO:0006355///regulation of transcription, DNA-templated+++GO:0007155///cell adhesion+++GO:0007399///nervous system development+++GO:0007411///axon guidance+++GO:0007520///myoblast fusion+++GO:0030513///positive regulation of BMP signaling pathway+++GO:0048679///regulation of axon regeneration+++GO:0048681///negative regulation of axon regeneration+++GO:0050709///ne…	biological_process	developmental process+++locomotion+++localization+++multicellular organismal process+++cellular process+++metabolic process+++regulation of biological process+++biological regulation+++biological adhesion+++response to stimulus+++cellular component organization or biogenesis+++signaling+++positive regulation of biological process+++negative regulation of biological process
18013	'Neurod2'	mRNA	GO:0001662///behavioral fear response+++GO:0006355///regulation of transcription, DNA-templated+++GO:0007275///multicellular organism development+++GO:0007399///nervous system development+++GO:0008306///associative learning+++GO:0016567///protein ubiquitination+++GO:0021695///cerebellar cortex development+++GO:0030154///cell differentiation+++GO:0031915///positive regulation of synaptic plasticit…	biological_process	behavior+++response to stimulus+++multicellular organismal process+++metabolic process+++regulation of biological process+++cellular process+++biological regulation+++developmental process+++signaling+++positive regulation of biological process+++cellular component organization or biogenesis+++negative regulation of biological process
18015	'Nf1'	mRNA	GO:0000165///MAPK cascade+++GO:0001649///osteoblast differentiation+++GO:0001656///metanephros development+++GO:0001666///response to hypoxia+++GO:0001889///liver development+++GO:0001937///negative regulation of endothelial cell proliferation+++GO:0001938///positive regulation of endothelial cell proliferation+++GO:0001952///regulation of cell-matrix adhesion+++GO:0001953///negative regulation o…	biological_process	metabolic process+++regulation of biological process+++response to stimulus+++signaling+++cellular process+++biological regulation+++developmental process+++multicellular organismal process+++cell proliferation+++negative regulation of biological process+++positive regulation of biological process+++biological adhesion+++behavior+++cellular component organization or biogenesis+++locomotion+++loca…
18018	'Nfatc1'	mRNA	GO:0000082///G1/S transition of mitotic cell cycle+++GO:0000122///negative regulation of transcription by RNA polymerase II+++GO:0001816///cytokine production+++GO:0001837///epithelial to mesenchymal transition+++GO:0001946///lymphangiogenesis+++GO:0002337///B-1a B cell differentiation+++GO:0003179///heart valve morphogenesis+++GO:0003180///aortic valve morphogenesis+++GO:0003184///pulmonary valv…	biological_process	cellular process+++metabolic process+++regulation of biological process+++negative regulation of biological process+++biological regulation+++multicellular organismal process+++developmental process+++immune system process+++localization+++positive regulation of biological process+++response to stimulus+++signaling+++biological phase+++cell proliferation
18019	'Nfatc2'	mRNA	GO:0000122///negative regulation of transcription by RNA polymerase II+++GO:0001816///cytokine production+++GO:0006355///regulation of transcription, DNA-templated+++GO:0006974///cellular response to DNA damage stimulus+++GO:0010628///positive regulation of gene expression+++GO:0014904///myotube cell development+++GO:0016477///cell migration+++GO:0030890///positive regulation of B cell proliferat…	biological_process	metabolic process+++regulation of biological process+++negative regulation of biological process+++cellular process+++biological regulation+++multicellular organismal process+++response to stimulus+++positive regulation of biological process+++developmental process+++locomotion+++localization+++immune system process+++cell proliferation+++signaling+++cellular component organization or biogenesis
18029	'Nfic'	mRNA	GO:0000122///negative regulation of transcription by RNA polymerase II+++GO:0006260///DNA replication+++GO:0006355///regulation of transcription, DNA-templated+++GO:0042475///odontogenesis of dentin-containing tooth+++GO:0045892///negative regulation of transcription, DNA-templated+++GO:0045944///positive regulation of transcription by RNA polymerase II	biological_process	metabolic process+++regulation of biological process+++negative regulation of biological process+++cellular process+++biological regulation+++developmental process+++multicellular organismal process+++positive regulation of biological process
18044	'Nfya'	mRNA	GO:0006355///regulation of transcription, DNA-templated+++GO:0010723///positive regulation of transcription from RNA polymerase II promoter in response to iron+++GO:0045893///positive regulation of transcription, DNA-templated+++GO:0045944///positive regulation of transcription by RNA polymerase II+++GO:0048511///rhythmic process+++GO:2000036///regulation of stem cell population maintenance+++GO:…	biological_process	metabolic process+++regulation of biological process+++cellular process+++biological regulation+++response to stimulus+++positive regulation of biological process+++rhythmic process+++developmental process+++multicellular organismal process+++cell proliferation
18117	'Emc8'	mRNA	GO:0008150///biological_process	biological_process	biological_process
18133	'Ccn3'	mRNA	GO:0001525///angiogenesis+++GO:0002062///chondrocyte differentiation+++GO:0007155///cell adhesion+++GO:0007165///signal transduction+++GO:0010468///regulation of gene expression+++GO:0010761///fibroblast migration+++GO:0010832///negative regulation of myotube differentiation+++GO:0014909///smooth muscle cell migration+++GO:0030308///negative regulation of cell growth+++GO:0033627///cell adhesion …	biological_process	developmental process+++multicellular organismal process+++cellular process+++biological adhesion+++regulation of biological process+++response to stimulus+++signaling+++biological regulation+++metabolic process+++locomotion+++localization+++negative regulation of biological process+++growth+++cellular component organization or biogenesis+++cell proliferation+++positive regulation of biological p…
18162	'Npr3'	mRNA	GO:0001501///skeletal system development+++GO:0002158///osteoclast proliferation+++GO:0007193///adenylate cyclase-inhibiting G protein-coupled receptor signaling pathway+++GO:0007194///negative regulation of adenylate cyclase activity+++GO:0007200///phospholipase C-activating G protein-coupled receptor signaling pathway+++GO:0008217///regulation of blood pressure+++GO:0030157///pancreatic juice s…	biological_process	developmental process+++multicellular organismal process+++cell proliferation+++regulation of biological process+++response to stimulus+++signaling+++cellular process+++biological regulation+++localization+++negative regulation of biological process+++metabolic process+++positive regulation of biological process
18176	'Nras'	mRNA	GO:0001932///regulation of protein phosphorylation+++GO:0001938///positive regulation of endothelial cell proliferation+++GO:0007165///signal transduction+++GO:0007265///Ras protein signal transduction+++GO:0010468///regulation of gene expression+++GO:0032729///positive regulation of interferon-gamma production+++GO:0042088///T-helper 1 type immune response+++GO:0042832///defense response to prot…	biological_process	metabolic process+++regulation of biological process+++cellular process+++biological regulation+++cell proliferation+++positive regulation of biological process+++response to stimulus+++signaling+++multicellular organismal process+++immune system process+++multi-organism process+++developmental process+++negative regulation of biological process
18198	'Musk'	mRNA	GO:0001934///positive regulation of protein phosphorylation+++GO:0006355///regulation of transcription, DNA-templated+++GO:0006468///protein phosphorylation+++GO:0007169///transmembrane receptor protein tyrosine kinase signaling pathway+++GO:0007275///multicellular organism development+++GO:0007399///nervous system development+++GO:0007528///neuromuscular junction development+++GO:0007613///memor…	biological_process	metabolic process+++regulation of biological process+++positive regulation of biological process+++cellular process+++biological regulation+++response to stimulus+++signaling+++developmental process+++multicellular organismal process+++cellular component organization or biogenesis+++behavior+++growth+++negative regulation of biological process+++localization
18208	'Ntn1'	mRNA	GO:0001764///neuron migration+++GO:0002456///T cell mediated immunity+++GO:0006915///apoptotic process+++GO:0006930///substrate-dependent cell migration, cell extension+++GO:0007097///nuclear migration+++GO:0007265///Ras protein signal transduction+++GO:0007409///axonogenesis+++GO:0007411///axon guidance+++GO:0008045///motor neuron axon guidance+++GO:0008284///positive regulation of cell prolifer…	biological_process	developmental process+++locomotion+++localization+++multicellular organismal process+++cellular process+++immune system process+++response to stimulus+++cellular component organization or biogenesis+++regulation of biological process+++signaling+++biological regulation+++cell proliferation+++positive regulation of biological process+++negative regulation of biological process+++growth+++biologica…
18212	'Ntrk2'	mRNA	GO:0001570///vasculogenesis+++GO:0001764///neuron migration+++GO:0006468///protein phosphorylation+++GO:0007169///transmembrane receptor protein tyrosine kinase signaling pathway+++GO:0007275///multicellular organism development+++GO:0007399///nervous system development+++GO:0007528///neuromuscular junction development+++GO:0007612///learning+++GO:0007616///long-term memory+++GO:0007623///circadi…	biological_process	developmental process+++multicellular organismal process+++cellular process+++locomotion+++localization+++metabolic process+++regulation of biological process+++response to stimulus+++signaling+++biological regulation+++cellular component organization or biogenesis+++behavior+++rhythmic process+++cell proliferation+++positive regulation of biological process+++negative regulation of biological pr…
18391	'Sigmar1'	mRNA	GO:0006869///lipid transport+++GO:0007399///nervous system development+++GO:0036474///cell death in response to hydrogen peroxide+++GO:0038003///opioid receptor signaling pathway+++GO:0043523///regulation of neuron apoptotic process+++GO:0070207///protein homotrimerization	biological_process	localization+++developmental process+++multicellular organismal process+++response to stimulus+++cellular process+++regulation of biological process+++signaling+++biological regulation+++cellular component organization or biogenesis
18413	'Osm'	mRNA	GO:0006955///immune response+++GO:0007260///tyrosine phosphorylation of STAT protein+++GO:0007422///peripheral nervous system development+++GO:0008284///positive regulation of cell proliferation+++GO:0009408///response to heat+++GO:0014068///positive regulation of phosphatidylinositol 3-kinase signaling+++GO:0033138///positive regulation of peptidyl-serine phosphorylation+++GO:0038165///oncostati…	biological_process	immune system process+++response to stimulus+++metabolic process+++regulation of biological process+++signaling+++cellular process+++biological regulation+++developmental process+++multicellular organismal process+++cell proliferation+++positive regulation of biological process+++growth+++reproduction+++reproductive process+++negative regulation of biological process+++cellular component organiza…
18419	'Otog'	mRNA	GO:0007605///sensory perception of sound+++GO:0008344///adult locomotory behavior+++GO:0046373///L-arabinose metabolic process	biological_process	multicellular organismal process+++behavior+++metabolic process
18430	'Oxtr'	mRNA	GO:0001967///suckling behavior+++GO:0001975///response to amphetamine+++GO:0001992///regulation of systemic arterial blood pressure by vasopressin+++GO:0007165///signal transduction+++GO:0007186///G protein-coupled receptor signaling pathway+++GO:0007204///positive regulation of cytosolic calcium ion concentration+++GO:0007507///heart development+++GO:0007565///female pregnancy+++GO:0007613///mem…	biological_process	behavior+++multi-organism process+++response to stimulus+++multicellular organismal process+++biological regulation+++regulation of biological process+++signaling+++cellular process+++developmental process+++reproduction+++reproductive process+++localization+++positive regulation of biological process+++rhythmic process+++cellular component organization or biogenesis+++negative regulation of biol…
18439	'P2rx7'	mRNA	GO:0000187///activation of MAPK activity+++GO:0000902///cell morphogenesis+++GO:0001845///phagolysosome assembly+++GO:0001916///positive regulation of T cell mediated cytotoxicity+++GO:0001934///positive regulation of protein phosphorylation+++GO:0006468///protein phosphorylation+++GO:0006509///membrane protein ectodomain proteolysis+++GO:0006649///phospholipid transfer to membrane+++GO:0006811//…	biological_process	metabolic process+++regulation of biological process+++response to stimulus+++signaling+++positive regulation of biological process+++cellular process+++biological regulation+++developmental process+++cellular component organization or biogenesis+++localization+++immune system process+++cell killing+++multi-organism process+++multicellular organismal process+++cell proliferation+++negative regula…
18504	'Pax2'	mRNA	GO:0000122///negative regulation of transcription by RNA polymerase II+++GO:0001655///urogenital system development+++GO:0001656///metanephros development+++GO:0001657///ureteric bud development+++GO:0001658///branching involved in ureteric bud morphogenesis+++GO:0001709///cell fate determination+++GO:0001822///kidney development+++GO:0001823///mesonephros development+++GO:0001843///neural tube c…	biological_process	metabolic process+++regulation of biological process+++negative regulation of biological process+++cellular process+++biological regulation+++developmental process+++multicellular organismal process+++cell proliferation+++positive regulation of biological process+++response to stimulus+++signaling+++reproduction+++reproductive process
18516	'Pbx3'	mRNA	GO:0001654///eye development+++GO:0002087///regulation of respiratory gaseous exchange by neurological system process+++GO:0006355///regulation of transcription, DNA-templated+++GO:0006357///regulation of transcription by RNA polymerase II+++GO:0007420///brain development+++GO:0007585///respiratory gaseous exchange+++GO:0008344///adult locomotory behavior+++GO:0009887///animal organ morphogenesis…	biological_process	developmental process+++multicellular organismal process+++regulation of biological process+++biological regulation+++metabolic process+++cellular process+++behavior+++positive regulation of biological process
18521	'Pcbp2'	mRNA	GO:0002376///immune system process+++GO:0010468///regulation of gene expression+++GO:0039694///viral RNA genome replication+++GO:0043161///proteasome-mediated ubiquitin-dependent protein catabolic process+++GO:0045087///innate immune response+++GO:0050687///negative regulation of defense response to virus+++GO:0051252///regulation of RNA metabolic process+++GO:0051607///defense response to virus+…	biological_process	immune system process+++metabolic process+++regulation of biological process+++biological regulation+++multi-organism process+++cellular process+++response to stimulus+++negative regulation of biological process
18530	'Pcdh8'	mRNA	GO:0001756///somitogenesis+++GO:0007155///cell adhesion+++GO:0007156///homophilic cell adhesion via plasma membrane adhesion molecules+++GO:0007268///chemical synaptic transmission+++GO:0016331///morphogenesis of embryonic epithelium+++GO:0050804///modulation of chemical synaptic transmission+++GO:0099179///regulation of synaptic membrane adhesion	biological_process	developmental process+++multicellular organismal process+++biological adhesion+++signaling+++cellular process+++regulation of biological process+++biological regulation+++cellular component organization or biogenesis
18550	'Furin'	mRNA	GO:0001825///blastocyst formation+++GO:0006465///signal peptide processing+++GO:0006508///proteolysis+++GO:0009966///regulation of signal transduction+++GO:0010951///negative regulation of endopeptidase activity+++GO:0016485///protein processing+++GO:0016486///peptide hormone processing+++GO:0019058///viral life cycle+++GO:0030335///positive regulation of cell migration+++GO:0030511///positive re…	biological_process	developmental process+++multicellular organismal process+++metabolic process+++cellular process+++regulation of biological process+++response to stimulus+++signaling+++biological regulation+++negative regulation of biological process+++multi-organism process+++locomotion+++localization+++positive regulation of biological process
18573	'Pde1a'	mRNA	GO:0007165///signal transduction+++GO:0034391///regulation of smooth muscle cell apoptotic process+++GO:0046069///cGMP catabolic process+++GO:0048660///regulation of smooth muscle cell proliferation	biological_process	regulation of biological process+++response to stimulus+++signaling+++cellular process+++biological regulation+++metabolic process+++cell proliferation
18575	'Pde1c'	mRNA	GO:0007165///signal transduction+++GO:0007608///sensory perception of smell+++GO:0051592///response to calcium ion+++GO:0061179///negative regulation of insulin secretion involved in cellular response to glucose stimulus	biological_process	regulation of biological process+++response to stimulus+++signaling+++cellular process+++biological regulation+++multicellular organismal process+++negative regulation of biological process+++localization
18595	'Pdgfra'	mRNA	GO:0001553///luteinization+++GO:0001701///in utero embryonic development+++GO:0002244///hematopoietic progenitor cell differentiation+++GO:0006468///protein phosphorylation+++GO:0006935///chemotaxis+++GO:0007169///transmembrane receptor protein tyrosine kinase signaling pathway+++GO:0007204///positive regulation of cytosolic calcium ion concentration+++GO:0007275///multicellular organism developm…	biological_process	developmental process+++reproduction+++reproductive process+++rhythmic process+++multicellular organismal process+++immune system process+++cellular process+++metabolic process+++locomotion+++response to stimulus+++regulation of biological process+++signaling+++biological regulation+++cell proliferation+++positive regulation of biological process+++negative regulation of biological process+++loca…
18640	'Pfkfb2'	mRNA	GO:0006000///fructose metabolic process+++GO:0006003///fructose 2,6-bisphosphate metabolic process+++GO:0006007///glucose catabolic process+++GO:0006089///lactate metabolic process+++GO:0006090///pyruvate metabolic process+++GO:0006096///glycolytic process+++GO:0008152///metabolic process+++GO:0009749///response to glucose+++GO:0016310///phosphorylation+++GO:0016311///dephosphorylation+++GO:00320…	biological_process	metabolic process+++cellular process+++response to stimulus+++regulation of biological process+++signaling+++localization+++positive regulation of biological process+++biological regulation
18654	'Pgf'	mRNA	GO:0001525///angiogenesis+++GO:0001658///branching involved in ureteric bud morphogenesis+++GO:0001666///response to hypoxia+++GO:0001934///positive regulation of protein phosphorylation+++GO:0001938///positive regulation of endothelial cell proliferation+++GO:0002040///sprouting angiogenesis+++GO:0007165///signal transduction+++GO:0007275///multicellular organism development+++GO:0007565///femal…	biological_process	developmental process+++multicellular organismal process+++response to stimulus+++metabolic process+++regulation of biological process+++positive regulation of biological process+++cellular process+++biological regulation+++cell proliferation+++signaling+++reproduction+++reproductive process+++multi-organism process+++locomotion+++immune system process+++localization
18707	'Pik3cd'	mRNA	GO:0001782///B cell homeostasis+++GO:0002250///adaptive immune response+++GO:0002376///immune system process+++GO:0006935///chemotaxis+++GO:0006954///inflammatory response+++GO:0007166///cell surface receptor signaling pathway+++GO:0010628///positive regulation of gene expression+++GO:0010629///negative regulation of gene expression+++GO:0014065///phosphatidylinositol 3-kinase signaling+++GO:0016…	biological_process	immune system process+++biological regulation+++response to stimulus+++locomotion+++regulation of biological process+++signaling+++cellular process+++metabolic process+++positive regulation of biological process+++negative regulation of biological process+++localization+++developmental process+++multi-organism process
18708	'Pik3r1'	mRNA	GO:0001678///cellular glucose homeostasis+++GO:0001934///positive regulation of protein phosphorylation+++GO:0001953///negative regulation of cell-matrix adhesion+++GO:0006006///glucose metabolic process+++GO:0006468///protein phosphorylation+++GO:0006606///protein import into nucleus+++GO:0007162///negative regulation of cell adhesion+++GO:0007165///signal transduction+++GO:0008286///insulin rec…	biological_process	cellular process+++biological regulation+++metabolic process+++regulation of biological process+++positive regulation of biological process+++biological adhesion+++negative regulation of biological process+++localization+++response to stimulus+++signaling+++multicellular organismal process+++developmental process+++immune system process+++locomotion+++cell proliferation+++cellular component organ…
18742	'Pitx3'	mRNA	GO:0001550///ovarian cumulus expansion+++GO:0001878///response to yeast+++GO:0002088///lens development in camera-type eye+++GO:0002089///lens morphogenesis in camera-type eye+++GO:0006355///regulation of transcription, DNA-templated+++GO:0007275///multicellular organism development+++GO:0007568///aging+++GO:0007626///locomotory behavior+++GO:0008228///opsonization+++GO:0009653///anatomical struc…	biological_process	developmental process+++reproduction+++reproductive process+++rhythmic process+++cellular process+++growth+++multicellular organismal process+++multi-organism process+++response to stimulus+++metabolic process+++regulation of biological process+++biological regulation+++behavior+++immune system process+++localization+++negative regulation of biological process+++cellular component organization or…
18755	'Prkch'	mRNA	GO:0006468///protein phosphorylation+++GO:0010744///positive regulation of macrophage derived foam cell differentiation+++GO:0016310///phosphorylation+++GO:0018105///peptidyl-serine phosphorylation+++GO:0030154///cell differentiation+++GO:0034351///negative regulation of glial cell apoptotic process+++GO:0035556///intracellular signal transduction+++GO:0045618///positive regulation of keratinocyt…	biological_process	metabolic process+++cellular process+++developmental process+++regulation of biological process+++positive regulation of biological process+++biological regulation+++negative regulation of biological process+++response to stimulus+++signaling+++multicellular organismal process+++immune system process+++cell proliferation+++cellular component organization or biogenesis
18791	'Plat'	mRNA	GO:0001666///response to hypoxia+++GO:0006508///proteolysis+++GO:0014909///smooth muscle cell migration+++GO:0031639///plasminogen activation+++GO:0035249///synaptic transmission, glutamatergic+++GO:0045861///negative regulation of proteolysis+++GO:0048008///platelet-derived growth factor receptor signaling pathway+++GO:0060279///positive regulation of ovulation+++GO:0099183///trans-synaptic sign…	biological_process	response to stimulus+++metabolic process+++locomotion+++localization+++cellular process+++signaling+++regulation of biological process+++negative regulation of biological process+++biological regulation+++reproduction+++reproductive process+++multicellular organismal process+++positive regulation of biological process+++multi-organism process
18846	'Plxna3'	mRNA	GO:0007162///negative regulation of cell adhesion+++GO:0007165///signal transduction+++GO:0007411///axon guidance+++GO:0008360///regulation of cell shape+++GO:0021612///facial nerve structural organization+++GO:0021637///trigeminal nerve structural organization+++GO:0021766///hippocampus development+++GO:0021785///branchiomotor neuron axon guidance+++GO:0021860///pyramidal neuron development+++GO…	biological_process	biological adhesion+++regulation of biological process+++negative regulation of biological process+++cellular process+++biological regulation+++response to stimulus+++signaling+++developmental process+++locomotion+++multicellular organismal process+++cellular component organization or biogenesis+++localization+++growth+++positive regulation of biological process
18933	'Prrx1'	mRNA	GO:0000122///negative regulation of transcription by RNA polymerase II+++GO:0002053///positive regulation of mesenchymal cell proliferation+++GO:0006355///regulation of transcription, DNA-templated+++GO:0007275///multicellular organism development+++GO:0030326///embryonic limb morphogenesis+++GO:0042472///inner ear morphogenesis+++GO:0042474///middle ear morphogenesis+++GO:0045880///positive regu…	biological_process	metabolic process+++regulation of biological process+++negative regulation of biological process+++cellular process+++biological regulation+++cell proliferation+++positive regulation of biological process+++developmental process+++multicellular organismal process+++response to stimulus+++signaling+++cellular component organization or biogenesis
18949	'Pnn'	mRNA	GO:0006397///mRNA processing+++GO:0007155///cell adhesion+++GO:0008380///RNA splicing+++GO:0098609///cell-cell adhesion	biological_process	metabolic process+++cellular process+++biological adhesion
18986	'Pou2f1'	mRNA	GO:0006355///regulation of transcription, DNA-templated+++GO:0010629///negative regulation of gene expression+++GO:0030154///cell differentiation+++GO:0030910///olfactory placode formation+++GO:0045892///negative regulation of transcription, DNA-templated+++GO:0045944///positive regulation of transcription by RNA polymerase II+++GO:0060235///lens induction in camera-type eye	biological_process	metabolic process+++regulation of biological process+++cellular process+++biological regulation+++negative regulation of biological process+++developmental process+++multicellular organismal process+++positive regulation of biological process
19035	'Ppib'	mRNA	GO:0000413///protein peptidyl-prolyl isomerization+++GO:0006457///protein folding+++GO:0040018///positive regulation of multicellular organism growth+++GO:0042026///protein refolding+++GO:0044794///positive regulation by host of viral process+++GO:0044829///positive regulation by host of viral genome replication+++GO:0050821///protein stabilization+++GO:0060348///bone development+++GO:0061077///c…	biological_process	metabolic process+++cellular process+++developmental process+++regulation of biological process+++positive regulation of biological process+++multicellular organismal process+++growth+++biological regulation+++multi-organism process
19089	'Prkcsh'	mRNA	GO:0001701///in utero embryonic development+++GO:0001889///liver development+++GO:0006491///N-glycan processing+++GO:0006807///nitrogen compound metabolic process+++GO:0010977///negative regulation of neuron projection development	biological_process	developmental process+++multicellular organismal process+++metabolic process+++cellular process+++regulation of biological process+++negative regulation of biological process+++cellular component organization or biogenesis+++biological regulation
19159	'Cyth3'	mRNA	GO:0032012///regulation of ARF protein signal transduction+++GO:0045785///positive regulation of cell adhesion+++GO:0048193///Golgi vesicle transport+++GO:0090162///establishment of epithelial cell polarity	biological_process	regulation of biological process+++response to stimulus+++signaling+++cellular process+++biological regulation+++biological adhesion+++positive regulation of biological process+++localization
192231	'Hexim1'	mRNA	GO:0000122///negative regulation of transcription by RNA polymerase II+++GO:0002218///activation of innate immune response+++GO:0002376///immune system process+++GO:0006378///mRNA polyadenylation+++GO:0006388///tRNA splicing, via endonucleolytic cleavage and ligation+++GO:0006396///RNA processing+++GO:0006397///mRNA processing+++GO:0007507///heart development+++GO:0008033///tRNA processing+++GO:0…	biological_process	metabolic process+++regulation of biological process+++negative regulation of biological process+++cellular process+++biological regulation+++immune system process+++response to stimulus+++positive regulation of biological process+++developmental process+++multicellular organismal process+++cellular component organization or biogenesis+++signaling
192285	'Phf21a'	mRNA	GO:0000122///negative regulation of transcription by RNA polymerase II+++GO:0001967///suckling behavior+++GO:0006325///chromatin organization	biological_process	metabolic process+++regulation of biological process+++negative regulation of biological process+++cellular process+++biological regulation+++behavior+++multi-organism process+++cellular component organization or biogenesis
19241	'Tmsb4x'	mRNA	GO:0007015///actin filament organization+++GO:0007253///cytoplasmic sequestering of NF-kappaB+++GO:0014911///positive regulation of smooth muscle cell migration+++GO:0030334///regulation of cell migration+++GO:0032088///negative regulation of NF-kappaB transcription factor activity+++GO:0033209///tumor necrosis factor-mediated signaling pathway+++GO:0042989///sequestering of actin monomers+++GO:0…	biological_process	cellular process+++cellular component organization or biogenesis+++metabolic process+++regulation of biological process+++negative regulation of biological process+++localization+++biological regulation+++locomotion+++positive regulation of biological process+++response to stimulus+++signaling+++multicellular organismal process+++developmental process
19244	'Ptp4a2'	mRNA	GO:0006470///protein dephosphorylation+++GO:0016311///dephosphorylation+++GO:0035335///peptidyl-tyrosine dephosphorylation	biological_process	metabolic process+++cellular process
19253	'Ptpn18'	mRNA	GO:0001825///blastocyst formation+++GO:0006470///protein dephosphorylation+++GO:0016311///dephosphorylation+++GO:0035335///peptidyl-tyrosine dephosphorylation	biological_process	developmental process+++multicellular organismal process+++metabolic process+++cellular process
192775	'Kcnh6'	mRNA	GO:0006811///ion transport+++GO:0006813///potassium ion transport+++GO:0034765///regulation of ion transmembrane transport+++GO:0042391///regulation of membrane potential+++GO:0055085///transmembrane transport+++GO:0071805///potassium ion transmembrane transport	biological_process	localization+++regulation of biological process+++biological regulation+++cellular process
192897	'Itgb4'	mRNA	GO:0006914///autophagy+++GO:0007154///cell communication+++GO:0007155///cell adhesion+++GO:0007160///cell-matrix adhesion+++GO:0007229///integrin-mediated signaling pathway+++GO:0009611///response to wounding+++GO:0016477///cell migration+++GO:0022011///myelination in peripheral nervous system+++GO:0031581///hemidesmosome assembly+++GO:0032290///peripheral nervous system myelin formation+++GO:003…	biological_process	metabolic process+++cellular process+++biological adhesion+++regulation of biological process+++response to stimulus+++signaling+++biological regulation+++locomotion+++localization+++developmental process+++multicellular organismal process+++cellular component organization or biogenesis+++reproduction+++reproductive process+++multi-organism process
193034	'Trpv1'	mRNA	GO:0000122///negative regulation of transcription by RNA polymerase II+++GO:0001659///temperature homeostasis+++GO:0001660///fever generation+++GO:0001774///microglial cell activation+++GO:0002024///diet induced thermogenesis+++GO:0002790///peptide secretion+++GO:0003085///negative regulation of systemic arterial blood pressure+++GO:0006629///lipid metabolic process+++GO:0006811///ion transport++…	biological_process	metabolic process+++regulation of biological process+++negative regulation of biological process+++cellular process+++biological regulation+++multicellular organismal process+++response to stimulus+++immune system process+++localization+++developmental process+++biological phase+++positive regulation of biological process+++behavior+++cellular component organization or biogenesis+++signaling
19365	'Rad52'	mRNA	GO:0000724///double-strand break repair via homologous recombination+++GO:0000730///DNA recombinase assembly+++GO:0006281///DNA repair+++GO:0006310///DNA recombination+++GO:0006312///mitotic recombination+++GO:0006974///cellular response to DNA damage stimulus+++GO:0010792///DNA double-strand break processing involved in repair via single-strand annealing+++GO:0034599///cellular response to oxida…	biological_process	metabolic process+++response to stimulus+++cellular process+++cellular component organization or biogenesis+++regulation of biological process+++biological regulation
19377	'Rai1'	mRNA	GO:0001501///skeletal system development+++GO:0006357///regulation of transcription by RNA polymerase II+++GO:0032922///circadian regulation of gene expression+++GO:0040015///negative regulation of multicellular organism growth+++GO:0045893///positive regulation of transcription, DNA-templated+++GO:0045944///positive regulation of transcription by RNA polymerase II+++GO:0048511///rhythmic process	biological_process	developmental process+++multicellular organismal process+++metabolic process+++regulation of biological process+++cellular process+++biological regulation+++rhythmic process+++negative regulation of biological process+++growth+++positive regulation of biological process
19387	'Rangap1'	mRNA	GO:0007165///signal transduction+++GO:0043547///positive regulation of GTPase activity+++GO:0046826///negative regulation of protein export from nucleus+++GO:0048678///response to axon injury+++GO:0071375///cellular response to peptide hormone stimulus+++GO:0090630///activation of GTPase activity+++GO:1904117///cellular response to vasopressin	biological_process	regulation of biological process+++response to stimulus+++signaling+++cellular process+++biological regulation+++negative regulation of biological process+++localization
19415	'Rasal1'	mRNA	GO:0007165///signal transduction+++GO:0030154///cell differentiation+++GO:0035556///intracellular signal transduction+++GO:0043087///regulation of GTPase activity+++GO:0043547///positive regulation of GTPase activity+++GO:0046580///negative regulation of Ras protein signal transduction+++GO:0071277///cellular response to calcium ion+++GO:1903861///positive regulation of dendrite extension	biological_process	regulation of biological process+++response to stimulus+++signaling+++cellular process+++biological regulation+++developmental process+++negative regulation of biological process+++growth+++positive regulation of biological process+++multicellular organismal process+++cellular component organization or biogenesis
19419	'Rasgrp1'	mRNA	GO:0001816///cytokine production+++GO:0001934///positive regulation of protein phosphorylation+++GO:0002437///inflammatory response to antigenic stimulus+++GO:0007264///small GTPase mediated signal transduction+++GO:0014066///regulation of phosphatidylinositol 3-kinase signaling+++GO:0030101///natural killer cell activation+++GO:0030154///cell differentiation+++GO:0032252///secretory granule loca…	biological_process	multicellular organismal process+++metabolic process+++regulation of biological process+++positive regulation of biological process+++cellular process+++biological regulation+++immune system process+++response to stimulus+++signaling+++developmental process+++localization+++biological adhesion+++cell proliferation+++cell killing
194227	'Gm13023'	mRNA	GO:0008150///biological_process+++GO:0008284///positive regulation of cell proliferation+++GO:0043066///negative regulation of apoptotic process+++GO:0045596///negative regulation of cell differentiation+++GO:0045892///negative regulation of transcription, DNA-templated	biological_process	biological_process+++regulation of biological process+++cell proliferation+++positive regulation of biological process+++cellular process+++biological regulation+++negative regulation of biological process+++developmental process+++metabolic process
194388	'Tet3'	mRNA	GO:0006211///5-methylcytosine catabolic process+++GO:0006325///chromatin organization+++GO:0006493///protein O-linked glycosylation+++GO:0007275///multicellular organism development+++GO:0035511///oxidative DNA demethylation+++GO:0044727///DNA demethylation of male pronucleus+++GO:0045944///positive regulation of transcription by RNA polymerase II+++GO:0055114///oxidation-reduction process+++GO:0…	biological_process	metabolic process+++cellular process+++cellular component organization or biogenesis+++developmental process+++multicellular organismal process+++regulation of biological process+++positive regulation of biological process+++biological regulation
194597	'Tmprss11a'	mRNA	GO:0006508///proteolysis+++GO:0007049///cell cycle+++GO:0035897///proteolysis in other organism+++GO:0046718///viral entry into host cell	biological_process	metabolic process+++cellular process+++multi-organism process
194735	'Btg1c'	mRNA	GO:0008285///negative regulation of cell proliferation+++GO:0045930///negative regulation of mitotic cell cycle	biological_process	regulation of biological process+++cell proliferation+++negative regulation of biological process+++cellular process+++biological regulation
194974	'Sun3'	mRNA	GO:0006998///nuclear envelope organization+++GO:0090286///cytoskeletal anchoring at nuclear membrane	biological_process	cellular process+++cellular component organization or biogenesis+++localization+++biological regulation
195018	'Zzef1'	mRNA	GO:0008150///biological_process	biological_process	biological_process
19731	'Rgl1'	mRNA	GO:0007165///signal transduction+++GO:0007264///small GTPase mediated signal transduction	biological_process	regulation of biological process+++response to stimulus+++signaling+++cellular process+++biological regulation
19735	'Rgs2'	mRNA	GO:0001975///response to amphetamine+++GO:0006417///regulation of translation+++GO:0007049///cell cycle+++GO:0007186///G protein-coupled receptor signaling pathway+++GO:0007283///spermatogenesis+++GO:0007420///brain development+++GO:0008277///regulation of G protein-coupled receptor signaling pathway+++GO:0009968///negative regulation of signal transduction+++GO:0010519///negative regulation of p…	biological_process	response to stimulus+++metabolic process+++regulation of biological process+++cellular process+++biological regulation+++signaling+++reproduction+++reproductive process+++multicellular organismal process+++multi-organism process+++developmental process+++negative regulation of biological process+++positive regulation of biological process+++cellular component organization or biogenesis+++growth++…
19763	'Ring1'	mRNA	GO:0006325///chromatin organization+++GO:0009952///anterior/posterior pattern specification+++GO:0016567///protein ubiquitination+++GO:0016574///histone ubiquitination+++GO:0035518///histone H2A monoubiquitination+++GO:0045892///negative regulation of transcription, DNA-templated+++GO:0048593///camera-type eye morphogenesis+++GO:0050790///regulation of catalytic activity	biological_process	cellular process+++cellular component organization or biogenesis+++developmental process+++multicellular organismal process+++metabolic process+++regulation of biological process+++negative regulation of biological process+++biological regulation
19777	'Uri1'	mRNA	GO:0000122///negative regulation of transcription by RNA polymerase II+++GO:0001558///regulation of cell growth+++GO:0006357///regulation of transcription by RNA polymerase II+++GO:0009615///response to virus+++GO:0010923///negative regulation of phosphatase activity+++GO:0032515///negative regulation of phosphoprotein phosphatase activity+++GO:0071363///cellular response to growth factor stimulu…	biological_process	metabolic process+++regulation of biological process+++negative regulation of biological process+++cellular process+++biological regulation+++growth+++cellular component organization or biogenesis+++response to stimulus+++multi-organism process+++signaling
19883	'Rora'	mRNA	GO:0001525///angiogenesis+++GO:0006355///regulation of transcription, DNA-templated+++GO:0006805///xenobiotic metabolic process+++GO:0006809///nitric oxide biosynthetic process+++GO:0007275///multicellular organism development+++GO:0007623///circadian rhythm+++GO:0008589///regulation of smoothened signaling pathway+++GO:0010575///positive regulation of vascular endothelial growth factor productio…	biological_process	developmental process+++multicellular organismal process+++metabolic process+++regulation of biological process+++cellular process+++biological regulation+++response to stimulus+++rhythmic process+++signaling+++positive regulation of biological process+++cell proliferation+++immune system process+++negative regulation of biological process
20133	'Rrm1'	mRNA	GO:0000278///mitotic cell cycle+++GO:0006206///pyrimidine nucleobase metabolic process+++GO:0006260///DNA replication+++GO:0008152///metabolic process+++GO:0008584///male gonad development+++GO:0009263///deoxyribonucleotide biosynthetic process+++GO:0010212///response to ionizing radiation+++GO:0021846///cell proliferation in forebrain+++GO:0051290///protein heterotetramerization+++GO:0055114///o…	biological_process	cellular process+++metabolic process+++reproduction+++developmental process+++reproductive process+++multicellular organismal process+++response to stimulus+++cell proliferation+++cellular component organization or biogenesis
20148	'Dhrs3'	mRNA	GO:0001523///retinoid metabolic process+++GO:0003151///outflow tract morphogenesis+++GO:0030278///regulation of ossification+++GO:0042572///retinol metabolic process+++GO:0048385///regulation of retinoic acid receptor signaling pathway+++GO:0048387///negative regulation of retinoic acid receptor signaling pathway+++GO:0055114///oxidation-reduction process+++GO:0060021///roof of mouth development+…	biological_process	metabolic process+++cellular process+++developmental process+++multicellular organismal process+++regulation of biological process+++biological regulation+++response to stimulus+++signaling+++negative regulation of biological process
20167	'Rtn2'	mRNA	GO:0046324///regulation of glucose import+++GO:0065002///intracellular protein transmembrane transport	biological_process	regulation of biological process+++localization+++biological regulation
20168	'Rtn3'	mRNA	GO:0006915///apoptotic process+++GO:0016192///vesicle-mediated transport+++GO:0071786///endoplasmic reticulum tubular network organization+++GO:0071787///endoplasmic reticulum tubular network formation	biological_process	cellular process+++localization+++cellular component organization or biogenesis
20197	'S100a3'	mRNA
20254	'Scg2'	mRNA	GO:0000165///MAPK cascade+++GO:0001525///angiogenesis+++GO:0001938///positive regulation of endothelial cell proliferation+++GO:0035556///intracellular signal transduction+++GO:0048245///eosinophil chemotaxis+++GO:0050918///positive chemotaxis+++GO:0050930///induction of positive chemotaxis+++GO:2000352///negative regulation of endothelial cell apoptotic process+++GO:2001237///negative regulation…	biological_process	metabolic process+++regulation of biological process+++response to stimulus+++signaling+++cellular process+++biological regulation+++developmental process+++multicellular organismal process+++cell proliferation+++positive regulation of biological process+++immune system process+++locomotion+++localization+++negative regulation of biological process
20288	'Msr1'	mRNA	GO:0006897///endocytosis+++GO:0006898///receptor-mediated endocytosis+++GO:0006911///phagocytosis, engulfment+++GO:0010629///negative regulation of gene expression+++GO:0010744///positive regulation of macrophage derived foam cell differentiation+++GO:0010886///positive regulation of cholesterol storage+++GO:0030301///cholesterol transport+++GO:0034381///plasma lipoprotein particle clearance+++GO…	biological_process	localization+++cellular process+++cellular component organization or biogenesis+++metabolic process+++regulation of biological process+++negative regulation of biological process+++biological regulation+++developmental process+++positive regulation of biological process+++multicellular organismal process
20315	'Cxcl12'	mRNA	GO:0001569///branching involved in blood vessel morphogenesis+++GO:0001666///response to hypoxia+++GO:0001667///ameboidal-type cell migration+++GO:0001764///neuron migration+++GO:0001938///positive regulation of endothelial cell proliferation+++GO:0006935///chemotaxis+++GO:0006952///defense response+++GO:0006955///immune response+++GO:0007281///germ cell development+++GO:0007411///axon guidance++…	biological_process	developmental process+++multicellular organismal process+++response to stimulus+++locomotion+++localization+++cellular process+++regulation of biological process+++cell proliferation+++positive regulation of biological process+++biological regulation+++immune system process+++reproduction+++reproductive process+++multi-organism process+++cellular component organization or biogenesis+++behavior+++…
20355	'Sema4f'	mRNA	GO:0001755///neural crest cell migration+++GO:0007275///multicellular organism development+++GO:0007399///nervous system development+++GO:0007411///axon guidance+++GO:0030154///cell differentiation+++GO:0030335///positive regulation of cell migration+++GO:0030517///negative regulation of axon extension+++GO:0031290///retinal ganglion cell axon guidance+++GO:0048843///negative regulation of axon e…	biological_process	developmental process+++locomotion+++localization+++multicellular organismal process+++cellular process+++response to stimulus+++cellular component organization or biogenesis+++regulation of biological process+++positive regulation of biological process+++biological regulation+++negative regulation of biological process+++growth+++signaling
20439	'Siah2'	mRNA	GO:0006511///ubiquitin-dependent protein catabolic process+++GO:0006915///apoptotic process+++GO:0007049///cell cycle+++GO:0007275///multicellular organism development+++GO:0016567///protein ubiquitination+++GO:0031396///regulation of protein ubiquitination+++GO:0042752///regulation of circadian rhythm+++GO:0043066///negative regulation of apoptotic process+++GO:0043154///negative regulation of c…	biological_process	metabolic process+++cellular process+++developmental process+++multicellular organismal process+++regulation of biological process+++biological regulation+++rhythmic process+++negative regulation of biological process+++response to stimulus+++signaling
20454	'St3gal5'	mRNA	GO:0006486///protein glycosylation+++GO:0097503///sialylation	biological_process	metabolic process+++cellular process
20475	'Six5'	mRNA	GO:0002088///lens development in camera-type eye+++GO:0006355///regulation of transcription, DNA-templated+++GO:0007275///multicellular organism development+++GO:0007286///spermatid development+++GO:0008285///negative regulation of cell proliferation+++GO:0045892///negative regulation of transcription, DNA-templated+++GO:0045944///positive regulation of transcription by RNA polymerase II+++GO:004…	biological_process	developmental process+++multicellular organismal process+++metabolic process+++regulation of biological process+++cellular process+++biological regulation+++reproduction+++reproductive process+++multi-organism process+++cell proliferation+++negative regulation of biological process+++positive regulation of biological process
20482	'Skil'	mRNA	GO:0000122///negative regulation of transcription by RNA polymerase II+++GO:0001825///blastocyst formation+++GO:0002260///lymphocyte homeostasis+++GO:0007050///cell cycle arrest+++GO:0007179///transforming growth factor beta receptor signaling pathway+++GO:0007283///spermatogenesis+++GO:0007519///skeletal muscle tissue development+++GO:0030512///negative regulation of transforming growth factor b…	biological_process	metabolic process+++regulation of biological process+++negative regulation of biological process+++cellular process+++biological regulation+++developmental process+++multicellular organismal process+++immune system process+++response to stimulus+++signaling+++reproduction+++reproductive process+++multi-organism process+++positive regulation of biological process+++cellular component organization …
20491	'Sla'	mRNA	GO:0007169///transmembrane receptor protein tyrosine kinase signaling pathway+++GO:0009966///regulation of signal transduction+++GO:0030154///cell differentiation+++GO:0038083///peptidyl-tyrosine autophosphorylation+++GO:0042127///regulation of cell proliferation	biological_process	regulation of biological process+++response to stimulus+++signaling+++cellular process+++biological regulation+++developmental process+++metabolic process+++cell proliferation
20524	'Slc25a17'	mRNA	GO:0006635///fatty acid beta-oxidation+++GO:0015866///ADP transport+++GO:0015867///ATP transport+++GO:0015908///fatty acid transport+++GO:0035349///coenzyme A transmembrane transport+++GO:0035350///FAD transmembrane transport+++GO:0035352///NAD transmembrane transport+++GO:0043132///NAD transport+++GO:0055085///transmembrane transport+++GO:0080121///AMP transport	biological_process	metabolic process+++cellular process+++localization+++response to stimulus
20602	'Ncor2'	mRNA	GO:0000122///negative regulation of transcription by RNA polymerase II+++GO:0001701///in utero embryonic development+++GO:0003007///heart morphogenesis+++GO:0007595///lactation+++GO:0010243///response to organonitrogen compound+++GO:0010565///regulation of cellular ketone metabolic process+++GO:0021537///telencephalon development+++GO:0021846///cell proliferation in forebrain+++GO:0030900///foreb…	biological_process	metabolic process+++regulation of biological process+++negative regulation of biological process+++cellular process+++biological regulation+++developmental process+++multicellular organismal process+++localization+++response to stimulus+++cell proliferation+++reproduction+++reproductive process+++rhythmic process+++signaling+++positive regulation of biological process
20667	'Sox12'	mRNA	GO:0006355///regulation of transcription, DNA-templated+++GO:0006357///regulation of transcription by RNA polymerase II+++GO:0009653///anatomical structure morphogenesis+++GO:0021510///spinal cord development+++GO:0030154///cell differentiation+++GO:0045165///cell fate commitment+++GO:0045591///positive regulation of regulatory T cell differentiation+++GO:0045944///positive regulation of transcri…	biological_process	metabolic process+++regulation of biological process+++cellular process+++biological regulation+++developmental process+++multicellular organismal process+++biological adhesion+++immune system process+++positive regulation of biological process+++cellular component organization or biogenesis
20669	'Sox14'	mRNA	GO:0000122///negative regulation of transcription by RNA polymerase II+++GO:0006355///regulation of transcription, DNA-templated+++GO:0007601///visual perception+++GO:0009649///entrainment of circadian clock+++GO:0009653///anatomical structure morphogenesis+++GO:0030154///cell differentiation+++GO:0045892///negative regulation of transcription, DNA-templated+++GO:0045944///positive regulation of …	biological_process	metabolic process+++regulation of biological process+++negative regulation of biological process+++cellular process+++biological regulation+++multicellular organismal process+++rhythmic process+++response to stimulus+++developmental process+++positive regulation of biological process+++locomotion+++localization
20678	'Sox5'	mRNA	GO:0001502///cartilage condensation+++GO:0001701///in utero embryonic development+++GO:0002062///chondrocyte differentiation+++GO:0006355///regulation of transcription, DNA-templated+++GO:0007275///multicellular organism development+++GO:0021953///central nervous system neuron differentiation+++GO:0032332///positive regulation of chondrocyte differentiation+++GO:0045165///cell fate commitment+++G…	biological_process	developmental process+++cell aggregation+++multicellular organismal process+++cellular process+++metabolic process+++regulation of biological process+++biological regulation+++positive regulation of biological process+++negative regulation of biological process+++cell proliferation+++response to stimulus
20687	'Sp3'	mRNA	GO:0000122///negative regulation of transcription by RNA polymerase II+++GO:0001503///ossification+++GO:0001701///in utero embryonic development+++GO:0001779///natural killer cell differentiation+++GO:0001829///trophectodermal cell differentiation+++GO:0001889///liver development+++GO:0001892///embryonic placenta development+++GO:0006355///regulation of transcription, DNA-templated+++GO:0006357//…	biological_process	metabolic process+++regulation of biological process+++negative regulation of biological process+++cellular process+++biological regulation+++multicellular organismal process+++developmental process+++immune system process+++reproduction+++reproductive process+++positive regulation of biological process+++multi-organism process
207214	'Larp4'	mRNA	GO:0006412///translation+++GO:0007010///cytoskeleton organization+++GO:0022604///regulation of cell morphogenesis+++GO:0045727///positive regulation of translation	biological_process	metabolic process+++cellular process+++cellular component organization or biogenesis+++developmental process+++regulation of biological process+++biological regulation+++positive regulation of biological process
207278	'Fchsd2'	mRNA	GO:0006897///endocytosis+++GO:0007274///neuromuscular synaptic transmission+++GO:0015031///protein transport+++GO:0030833///regulation of actin filament polymerization+++GO:0030838///positive regulation of actin filament polymerization+++GO:0044803///multi-organism membrane organization+++GO:0072583///clathrin-dependent endocytosis+++GO:2000601///positive regulation of Arp2/3 complex-mediated act…	biological_process	localization+++signaling+++cellular process+++regulation of biological process+++biological regulation+++cellular component organization or biogenesis+++positive regulation of biological process+++multi-organism process
20737	'Spn'	mRNA	GO:0001562///response to protozoan+++GO:0001808///negative regulation of type IV hypersensitivity+++GO:0001934///positive regulation of protein phosphorylation+++GO:0002296///T-helper 1 cell lineage commitment+++GO:0007162///negative regulation of cell adhesion+++GO:0007166///cell surface receptor signaling pathway+++GO:0010468///regulation of gene expression+++GO:0031295///T cell costimulation++…	biological_process	response to stimulus+++multi-organism process+++regulation of biological process+++immune system process+++negative regulation of biological process+++biological regulation+++metabolic process+++positive regulation of biological process+++cellular process+++developmental process+++multicellular organismal process+++biological adhesion+++signaling+++cell proliferation+++locomotion+++localization
20744	'Strbp'	mRNA	GO:0006928///movement of cell or subcellular component+++GO:0007275///multicellular organism development+++GO:0007283///spermatogenesis+++GO:0007286///spermatid development+++GO:0007638///mechanosensory behavior+++GO:0030154///cell differentiation	biological_process	cellular process+++developmental process+++multicellular organismal process+++reproduction+++reproductive process+++multi-organism process+++behavior+++response to stimulus
207596	'Thsd4'	mRNA	GO:0002064///epithelial cell development+++GO:0006508///proteolysis+++GO:0006915///apoptotic process+++GO:0030198///extracellular matrix organization+++GO:0043065///positive regulation of apoptotic process+++GO:0048251///elastic fiber assembly	biological_process	developmental process+++cellular process+++metabolic process+++cellular component organization or biogenesis+++regulation of biological process+++positive regulation of biological process+++biological regulation
207728	'Pde2a'	mRNA	GO:0000122///negative regulation of transcription by RNA polymerase II+++GO:0003170///heart valve development+++GO:0003279///cardiac septum development+++GO:0003281///ventricular septum development+++GO:0007165///signal transduction+++GO:0007193///adenylate cyclase-inhibiting G protein-coupled receptor signaling pathway+++GO:0007507///heart development+++GO:0010628///positive regulation of gene e…	biological_process	metabolic process+++regulation of biological process+++negative regulation of biological process+++cellular process+++biological regulation+++developmental process+++multicellular organismal process+++response to stimulus+++signaling+++positive regulation of biological process+++cellular component organization or biogenesis+++multi-organism process
20787	'Srebf1'	mRNA	GO:0000122///negative regulation of transcription by RNA polymerase II+++GO:0003062///regulation of heart rate by chemical signal+++GO:0006355///regulation of transcription, DNA-templated+++GO:0006629///lipid metabolic process+++GO:0007568///aging+++GO:0007623///circadian rhythm+++GO:0008202///steroid metabolic process+++GO:0008203///cholesterol metabolic process+++GO:0008286///insulin receptor s…	biological_process	metabolic process+++regulation of biological process+++negative regulation of biological process+++cellular process+++biological regulation+++multicellular organismal process+++developmental process+++rhythmic process+++response to stimulus+++signaling+++positive regulation of biological process+++cellular component organization or biogenesis+++localization
208043	'Setd1b'	mRNA	GO:0006325///chromatin organization+++GO:0032259///methylation+++GO:0044648///histone H3-K4 dimethylation+++GO:0051568///histone H3-K4 methylation+++GO:0080182///histone H3-K4 trimethylation+++GO:0097692///histone H3-K4 monomethylation	biological_process	cellular process+++cellular component organization or biogenesis+++metabolic process
208076	'Pknox2'	mRNA	GO:0006355///regulation of transcription, DNA-templated+++GO:0006357///regulation of transcription by RNA polymerase II	biological_process	metabolic process+++regulation of biological process+++cellular process+++biological regulation
208092	'Chmp6'	mRNA	GO:0006900///vesicle budding from membrane+++GO:0006997///nucleus organization+++GO:0007034///vacuolar transport+++GO:0007080///mitotic metaphase plate congression+++GO:0007175///negative regulation of epidermal growth factor-activated receptor activity+++GO:0015031///protein transport+++GO:0032511///late endosome to vacuole transport via multivesicular body sorting pathway+++GO:0039702///viral b…	biological_process	localization+++cellular process+++cellular component organization or biogenesis+++metabolic process+++regulation of biological process+++negative regulation of biological process+++response to stimulus+++signaling+++biological regulation+++multi-organism process
208154	'Btla'	mRNA	GO:0002250///adaptive immune response+++GO:0002376///immune system process+++GO:0002768///immune response-regulating cell surface receptor signaling pathway+++GO:0007166///cell surface receptor signaling pathway+++GO:0030889///negative regulation of B cell proliferation+++GO:0042130///negative regulation of T cell proliferation+++GO:0046642///negative regulation of alpha-beta T cell proliferation	biological_process	immune system process+++response to stimulus+++regulation of biological process+++signaling+++cellular process+++biological regulation+++cell proliferation+++negative regulation of biological process+++biological adhesion
20832	'Ssr4'	mRNA	GO:0008150///biological_process	biological_process	biological_process
208431	'Shroom4'	mRNA	GO:0000902///cell morphogenesis+++GO:0007015///actin filament organization+++GO:0007275///multicellular organism development+++GO:0007420///brain development+++GO:0030036///actin cytoskeleton organization+++GO:0050890///cognition	biological_process	developmental process+++cellular process+++cellular component organization or biogenesis+++multicellular organismal process
208440	'Dip2c'	mRNA	GO:0008150///biological_process	biological_process	biological_process
20851	'Stat5b'	mRNA	GO:0001553///luteinization+++GO:0001779///natural killer cell differentiation+++GO:0001889///liver development+++GO:0006355///regulation of transcription, DNA-templated+++GO:0006357///regulation of transcription by RNA polymerase II+++GO:0006366///transcription by RNA polymerase II+++GO:0006952///defense response+++GO:0006953///acute-phase response+++GO:0007165///signal transduction+++GO:0007259/…	biological_process	developmental process+++reproduction+++reproductive process+++rhythmic process+++multicellular organismal process+++immune system process+++cellular process+++metabolic process+++regulation of biological process+++biological regulation+++response to stimulus+++signaling+++multi-organism process+++localization+++cell proliferation+++positive regulation of biological process+++biological adhesion++…
20855	'Stc1'	mRNA	GO:0001503///ossification+++GO:0001886///endothelial cell morphogenesis+++GO:0003421///growth plate cartilage axis specification+++GO:0006874///cellular calcium ion homeostasis+++GO:0007165///signal transduction+++GO:0007566///embryo implantation+++GO:0010596///negative regulation of endothelial cell migration+++GO:0014070///response to organic cyclic compound+++GO:0030320///cellular monovalent i…	biological_process	multicellular organismal process+++developmental process+++cellular process+++cellular component organization or biogenesis+++growth+++biological regulation+++regulation of biological process+++response to stimulus+++signaling+++reproduction+++reproductive process+++multi-organism process+++negative regulation of biological process+++locomotion+++localization+++cell proliferation+++positive regul…
20874	'Slk'	mRNA	GO:0006468///protein phosphorylation+++GO:0006915///apoptotic process+++GO:0007346///regulation of mitotic cell cycle+++GO:0016310///phosphorylation+++GO:0023014///signal transduction by protein phosphorylation+++GO:0030334///regulation of cell migration+++GO:0031098///stress-activated protein kinase signaling cascade+++GO:0031122///cytoplasmic microtubule organization+++GO:0032147///activation o…	biological_process	metabolic process+++cellular process+++regulation of biological process+++biological regulation+++response to stimulus+++signaling+++locomotion+++localization+++cellular component organization or biogenesis+++positive regulation of biological process+++biological adhesion
208748	'Prrg3'	mRNA	GO:0008150///biological_process	biological_process	biological_process
208922	'Cpeb3'	mRNA	GO:0000122///negative regulation of transcription by RNA polymerase II+++GO:0006412///translation+++GO:0006417///regulation of translation+++GO:0007616///long-term memory+++GO:0017148///negative regulation of translation+++GO:0045727///positive regulation of translation+++GO:0048167///regulation of synaptic plasticity+++GO:0050955///thermoception+++GO:0060213///positive regulation of nuclear-tran…	biological_process	metabolic process+++regulation of biological process+++negative regulation of biological process+++cellular process+++biological regulation+++behavior+++multicellular organismal process+++positive regulation of biological process+++signaling+++developmental process+++cellular component organization or biogenesis+++response to stimulus
210106	'Tent4a'	mRNA	GO:0006397///mRNA processing+++GO:0042493///response to drug+++GO:0043631///RNA polyadenylation+++GO:0060212///negative regulation of nuclear-transcribed mRNA poly(A) tail shortening+++GO:0071044///histone mRNA catabolic process+++GO:0071050///snoRNA polyadenylation+++GO:0071076///RNA 3' uridylation+++GO:1905870///positive regulation of 3'-UTR-mediated mRNA stabilization	biological_process	metabolic process+++cellular process+++response to stimulus+++regulation of biological process+++negative regulation of biological process+++positive regulation of biological process+++biological regulation
210573	'Tmem151b'	mRNA	GO:0008150///biological_process	biological_process	biological_process
210582	'Coq10a'	mRNA	GO:0006744///ubiquinone biosynthetic process+++GO:0045333///cellular respiration	biological_process	metabolic process+++cellular process
210982	'Bicral'	mRNA	GO:0045893///positive regulation of transcription, DNA-templated	biological_process	metabolic process+++regulation of biological process+++positive regulation of biological process+++cellular process+++biological regulation
211147	'Marchf11'	mRNA	GO:0008150///biological_process+++GO:0016567///protein ubiquitination	biological_process	biological_process+++metabolic process+++cellular process
211286	'Cln5'	mRNA	GO:0006465///signal peptide processing+++GO:0007040///lysosome organization+++GO:0007042///lysosomal lumen acidification+++GO:0007420///brain development+++GO:0007601///visual perception+++GO:0022008///neurogenesis+++GO:0042147///retrograde transport, endosome to Golgi+++GO:0070085///glycosylation+++GO:1904426///positive regulation of GTP binding	biological_process	metabolic process+++cellular process+++cellular component organization or biogenesis+++biological regulation+++developmental process+++multicellular organismal process+++localization
211488	'Ado'	mRNA	GO:0055114///oxidation-reduction process	biological_process	metabolic process
211978	'Zfyve26'	mRNA	GO:0000281///mitotic cytokinesis+++GO:0000724///double-strand break repair via homologous recombination+++GO:0006281///DNA repair+++GO:0006974///cellular response to DNA damage stimulus+++GO:0007049///cell cycle+++GO:0032465///regulation of cytokinesis+++GO:0051301///cell division	biological_process	cellular process+++metabolic process+++response to stimulus+++regulation of biological process+++biological regulation
212632	'Iffo2'	mRNA	GO:0008150///biological_process	biological_process	biological_process
212986	'Scfd2'	mRNA	GO:0006886///intracellular protein transport+++GO:0006904///vesicle docking involved in exocytosis+++GO:0015031///protein transport+++GO:0016192///vesicle-mediated transport	biological_process	localization+++cellular process
212999	'Tnpo2'	mRNA	GO:0006606///protein import into nucleus+++GO:0006886///intracellular protein transport+++GO:0015031///protein transport+++GO:0051148///negative regulation of muscle cell differentiation	biological_process	localization+++developmental process+++regulation of biological process+++negative regulation of biological process+++cellular process+++biological regulation
213498	'Arhgef11'	mRNA	GO:0007186///G protein-coupled receptor signaling pathway+++GO:0007266///Rho protein signal transduction+++GO:0035556///intracellular signal transduction+++GO:0045893///positive regulation of transcription, DNA-templated	biological_process	regulation of biological process+++response to stimulus+++signaling+++cellular process+++biological regulation+++metabolic process+++positive regulation of biological process
21385	'Tbx2'	mRNA	GO:0000122///negative regulation of transcription by RNA polymerase II+++GO:0001708///cell fate specification+++GO:0001947///heart looping+++GO:0003007///heart morphogenesis+++GO:0003148///outflow tract septum morphogenesis+++GO:0003151///outflow tract morphogenesis+++GO:0003203///endocardial cushion morphogenesis+++GO:0003205///cardiac chamber development+++GO:0003256///regulation of transcripti…	biological_process	metabolic process+++regulation of biological process+++negative regulation of biological process+++cellular process+++biological regulation+++developmental process+++multicellular organismal process+++response to stimulus+++signaling+++cell proliferation+++positive regulation of biological process+++growth
213948	'Atg9b'	mRNA	GO:0000045///autophagosome assembly+++GO:0000422///autophagy of mitochondrion+++GO:0006914///autophagy+++GO:0034497///protein localization to phagophore assembly site+++GO:0044805///late nucleophagy	biological_process	metabolic process+++cellular process+++cellular component organization or biogenesis+++localization
213990	'Agap3'	mRNA	GO:0006606///protein import into nucleus+++GO:0007165///signal transduction+++GO:0030578///PML body organization+++GO:0034614///cellular response to reactive oxygen species+++GO:0034644///cellular response to UV+++GO:0043161///proteasome-mediated ubiquitin-dependent protein catabolic process+++GO:0043547///positive regulation of GTPase activity	biological_process	localization+++regulation of biological process+++response to stimulus+++signaling+++cellular process+++biological regulation+++cellular component organization or biogenesis+++metabolic process
21413	'Tcf4'	mRNA	GO:0000122///negative regulation of transcription by RNA polymerase II+++GO:0006352///DNA-templated transcription, initiation+++GO:0006355///regulation of transcription, DNA-templated+++GO:0006367///transcription initiation from RNA polymerase II promoter+++GO:0007275///multicellular organism development+++GO:0007399///nervous system development+++GO:0010629///negative regulation of gene expressi…	biological_process	metabolic process+++regulation of biological process+++negative regulation of biological process+++cellular process+++biological regulation+++developmental process+++multicellular organismal process+++positive regulation of biological process+++cellular component organization or biogenesis+++response to stimulus+++signaling
214133	'Tet2'	mRNA	GO:0001822///kidney development+++GO:0002318///myeloid progenitor cell differentiation+++GO:0006211///5-methylcytosine catabolic process+++GO:0006325///chromatin organization+++GO:0006493///protein O-linked glycosylation+++GO:0007049///cell cycle+++GO:0009791///post-embryonic development+++GO:0019857///5-methylcytosine metabolic process+++GO:0019858///cytosine metabolic process+++GO:0020027///hem…	biological_process	developmental process+++multicellular organismal process+++immune system process+++cellular process+++metabolic process+++cellular component organization or biogenesis+++regulation of biological process+++positive regulation of biological process+++biological regulation
21415	'Tcf7l1'	mRNA	GO:0000122///negative regulation of transcription by RNA polymerase II+++GO:0001779///natural killer cell differentiation+++GO:0002326///B cell lineage commitment+++GO:0006351///transcription, DNA-templated+++GO:0006355///regulation of transcription, DNA-templated+++GO:0006357///regulation of transcription by RNA polymerase II+++GO:0006366///transcription by RNA polymerase II+++GO:0007369///gastr…	biological_process	metabolic process+++regulation of biological process+++negative regulation of biological process+++cellular process+++biological regulation+++developmental process+++immune system process+++multicellular organismal process+++positive regulation of biological process+++response to stimulus+++signaling+++cell proliferation+++multi-organism process+++cellular component organization or biogenesis
214230	'Pak6'	mRNA	GO:0006468///protein phosphorylation+++GO:0007346///regulation of mitotic cell cycle+++GO:0007612///learning+++GO:0007613///memory+++GO:0007626///locomotory behavior+++GO:0016310///phosphorylation+++GO:0023014///signal transduction by protein phosphorylation+++GO:0031098///stress-activated protein kinase signaling cascade+++GO:0032147///activation of protein kinase activity+++GO:0140058///neuron …	biological_process	metabolic process+++cellular process+++regulation of biological process+++biological regulation+++behavior+++multicellular organismal process+++response to stimulus+++signaling+++positive regulation of biological process+++developmental process+++cellular component organization or biogenesis+++growth
214239	'Ccdc9b'	mRNA	GO:0008150///biological_process	biological_process	biological_process
21463	'Tcp11'	mRNA	GO:0007165///signal transduction+++GO:0007275///multicellular organism development+++GO:0007283///spermatogenesis+++GO:0010737///protein kinase A signaling+++GO:0030154///cell differentiation+++GO:0043949///regulation of cAMP-mediated signaling+++GO:0045920///negative regulation of exocytosis+++GO:1902490///regulation of sperm capacitation	biological_process	regulation of biological process+++response to stimulus+++signaling+++cellular process+++biological regulation+++developmental process+++multicellular organismal process+++reproduction+++reproductive process+++multi-organism process+++negative regulation of biological process+++localization
214922	'Slc39a2'	mRNA	GO:0006829///zinc ion transport+++GO:0030001///metal ion transport+++GO:0055085///transmembrane transport+++GO:0071577///zinc ion transmembrane transport	biological_process	localization
215113	'Slc43a2'	mRNA	GO:0015804///neutral amino acid transport+++GO:0015807///L-amino acid transport+++GO:0055085///transmembrane transport+++GO:1902475///L-alpha-amino acid transmembrane transport	biological_process	localization
215445	'Rab11fip3'	mRNA	GO:0007049///cell cycle+++GO:0016192///vesicle-mediated transport+++GO:0032456///endocytic recycling+++GO:0032465///regulation of cytokinesis+++GO:0051301///cell division+++GO:0061512///protein localization to cilium+++GO:0070164///negative regulation of adiponectin secretion	biological_process	cellular process+++localization+++regulation of biological process+++biological regulation+++negative regulation of biological process+++signaling+++multicellular organismal process
215474	'Sec22c'	mRNA	GO:0015031///protein transport+++GO:0016192///vesicle-mediated transport	biological_process	localization
215789	'Phactr2'	mRNA	GO:0030036///actin cytoskeleton organization+++GO:0032515///negative regulation of phosphoprotein phosphatase activity	biological_process	cellular process+++cellular component organization or biogenesis+++metabolic process+++regulation of biological process+++negative regulation of biological process+++biological regulation
215999	'Mcu'	mRNA	GO:0006811///ion transport+++GO:0006816///calcium ion transport+++GO:0006851///mitochondrial calcium ion transmembrane transport+++GO:0019722///calcium-mediated signaling+++GO:0032024///positive regulation of insulin secretion+++GO:0036444///calcium import into the mitochondrion+++GO:0042593///glucose homeostasis+++GO:0051259///protein complex oligomerization+++GO:0051560///mitochondrial calcium …	biological_process	localization+++regulation of biological process+++response to stimulus+++signaling+++cellular process+++biological regulation+++positive regulation of biological process+++cellular component organization or biogenesis+++immune system process+++locomotion+++developmental process
216148	'Shc2'	mRNA	GO:0000187///activation of MAPK activity+++GO:0007169///transmembrane receptor protein tyrosine kinase signaling pathway+++GO:0035556///intracellular signal transduction	biological_process	metabolic process+++regulation of biological process+++response to stimulus+++signaling+++positive regulation of biological process+++cellular process+++biological regulation
216157	'Tmem259'	mRNA	GO:0034976///response to endoplasmic reticulum stress+++GO:1901215///negative regulation of neuron death+++GO:1904294///positive regulation of ERAD pathway	biological_process	response to stimulus+++cellular process+++regulation of biological process+++negative regulation of biological process+++biological regulation+++metabolic process+++positive regulation of biological process
216238	'Eea1'	mRNA	GO:0006897///endocytosis+++GO:0006906///vesicle fusion+++GO:0039694///viral RNA genome replication	biological_process	localization+++cellular process+++cellular component organization or biogenesis+++multi-organism process
216363	'Rab3ip'	mRNA	GO:0006612///protein targeting to membrane+++GO:0006887///exocytosis+++GO:0015031///protein transport+++GO:0033365///protein localization to organelle+++GO:0051490///negative regulation of filopodium assembly+++GO:0060271///cilium assembly	biological_process	localization+++cellular process+++regulation of biological process+++negative regulation of biological process+++cellular component organization or biogenesis+++biological regulation
216439	'Agap2'	mRNA	GO:0014068///positive regulation of phosphatidylinositol 3-kinase signaling+++GO:0016197///endosomal transport+++GO:0030036///actin cytoskeleton organization+++GO:0032147///activation of protein kinase activity+++GO:0033601///positive regulation of mammary gland epithelial cell proliferation+++GO:0042177///negative regulation of protein catabolic process+++GO:0043066///negative regulation of apop…	biological_process	regulation of biological process+++response to stimulus+++signaling+++positive regulation of biological process+++cellular process+++biological regulation+++localization+++cellular component organization or biogenesis+++metabolic process+++developmental process+++cell proliferation+++multicellular organismal process+++negative regulation of biological process
216443	'Mars1'	mRNA	GO:0006412///translation+++GO:0006418///tRNA aminoacylation for protein translation+++GO:0006431///methionyl-tRNA aminoacylation+++GO:0009267///cellular response to starvation+++GO:0009303///rRNA transcription+++GO:0032869///cellular response to insulin stimulus+++GO:0036120///cellular response to platelet-derived growth factor stimulus+++GO:0071364///cellular response to epidermal growth factor …	biological_process	metabolic process+++cellular process+++response to stimulus+++regulation of biological process+++positive regulation of biological process+++biological regulation
216705	'Clint1'	mRNA	GO:0006897///endocytosis+++GO:0016192///vesicle-mediated transport+++GO:0048268///clathrin coat assembly	biological_process	localization+++cellular process+++cellular component organization or biogenesis
216810	'Tom1l2'	mRNA	GO:0000122///negative regulation of transcription by RNA polymerase II+++GO:0003062///regulation of heart rate by chemical signal+++GO:0006355///regulation of transcription, DNA-templated+++GO:0006629///lipid metabolic process+++GO:0006886///intracellular protein transport+++GO:0007165///signal transduction+++GO:0007568///aging+++GO:0007623///circadian rhythm+++GO:0008202///steroid metabolic proc…	biological_process	metabolic process+++regulation of biological process+++negative regulation of biological process+++cellular process+++biological regulation+++multicellular organismal process+++localization+++response to stimulus+++signaling+++developmental process+++rhythmic process+++positive regulation of biological process+++cellular component organization or biogenesis
216850	'Kdm6b'	mRNA	GO:0002437///inflammatory response to antigenic stimulus+++GO:0006325///chromatin organization+++GO:0006338///chromatin remodeling+++GO:0006954///inflammatory response+++GO:0010468///regulation of gene expression+++GO:0014823///response to activity+++GO:0016577///histone demethylation+++GO:0021766///hippocampus development+++GO:0045165///cell fate commitment+++GO:0045446///endothelial cell differ…	biological_process	immune system process+++response to stimulus+++cellular process+++cellular component organization or biogenesis+++metabolic process+++regulation of biological process+++biological regulation+++developmental process+++multicellular organismal process+++positive regulation of biological process
216874	'Camta2'	mRNA	GO:0006357///regulation of transcription by RNA polymerase II+++GO:0014898///cardiac muscle hypertrophy in response to stress+++GO:0045944///positive regulation of transcription by RNA polymerase II	biological_process	metabolic process+++regulation of biological process+++cellular process+++biological regulation+++response to stimulus+++multicellular organismal process+++positive regulation of biological process
216961	'Coro6'	mRNA	GO:0007015///actin filament organization+++GO:0016477///cell migration	biological_process	cellular process+++cellular component organization or biogenesis+++locomotion+++localization
216963	'Git1'	mRNA	GO:0001771///immunological synapse formation+++GO:0008277///regulation of G protein-coupled receptor signaling pathway+++GO:0032013///negative regulation of ARF protein signal transduction+++GO:0032465///regulation of cytokinesis+++GO:0043547///positive regulation of GTPase activity+++GO:0048013///ephrin receptor signaling pathway+++GO:0060996///dendritic spine development+++GO:0071364///cellular…	biological_process	immune system process+++cellular process+++regulation of biological process+++response to stimulus+++signaling+++biological regulation+++negative regulation of biological process+++developmental process+++multicellular organismal process+++cellular component organization or biogenesis+++localization+++metabolic process+++positive regulation of biological process
217431	'Nol10'	mRNA	GO:0000462///maturation of SSU-rRNA from tricistronic rRNA transcript (SSU-rRNA, 5.8S rRNA, LSU-rRNA)	biological_process	metabolic process+++cellular process+++cellular component organization or biogenesis
21744	'Adad1'	mRNA	GO:0006382///adenosine to inosine editing+++GO:0006396///RNA processing+++GO:0006417///regulation of translation+++GO:0007275///multicellular organism development+++GO:0007283///spermatogenesis+++GO:0007286///spermatid development+++GO:0030154///cell differentiation	biological_process	metabolic process+++cellular process+++regulation of biological process+++biological regulation+++developmental process+++multicellular organismal process+++reproduction+++reproductive process+++multi-organism process
21769	'Zfand3'	mRNA	GO:0008150///biological_process	biological_process	biological_process
217716	'Mlh3'	mRNA	GO:0006298///mismatch repair+++GO:0006974///cellular response to DNA damage stimulus+++GO:0007130///synaptonemal complex assembly+++GO:0007140///male meiotic nuclear division+++GO:0007144///female meiosis I+++GO:0008104///protein localization	biological_process	metabolic process+++response to stimulus+++cellular process+++reproduction+++reproductive process+++cellular component organization or biogenesis+++multicellular organismal process+++multi-organism process+++localization
21781	'Tfdp1'	mRNA	GO:0006355///regulation of transcription, DNA-templated+++GO:0006357///regulation of transcription by RNA polymerase II+++GO:0006366///transcription by RNA polymerase II+++GO:0007049///cell cycle+++GO:0008544///epidermis development+++GO:0043276///anoikis+++GO:0045893///positive regulation of transcription, DNA-templated+++GO:0045944///positive regulation of transcription by RNA polymerase II+++G…	biological_process	metabolic process+++regulation of biological process+++cellular process+++biological regulation+++developmental process+++positive regulation of biological process+++cell proliferation+++negative regulation of biological process
217882	'Cep170b'	mRNA	GO:0008150///biological_process	biological_process	biological_process
218236	'Fam120a'	mRNA
21844	'Tiam1'	mRNA	GO:0003300///cardiac muscle hypertrophy+++GO:0006915///apoptotic process+++GO:0007160///cell-matrix adhesion+++GO:0007165///signal transduction+++GO:0007264///small GTPase mediated signal transduction+++GO:0008284///positive regulation of cell proliferation+++GO:0010717///regulation of epithelial to mesenchymal transition+++GO:0010976///positive regulation of neuron projection development+++GO:00…	biological_process	multicellular organismal process+++cellular process+++biological adhesion+++regulation of biological process+++response to stimulus+++signaling+++biological regulation+++cell proliferation+++positive regulation of biological process+++developmental process+++cellular component organization or biogenesis+++locomotion+++localization+++metabolic process+++growth
218518	'Marveld2'	mRNA	GO:0007605///sensory perception of sound+++GO:0045216///cell-cell junction organization+++GO:0061028///establishment of endothelial barrier+++GO:0070830///bicellular tight junction assembly	biological_process	multicellular organismal process+++cellular process+++cellular component organization or biogenesis+++developmental process
218630	'Ccno'	mRNA	GO:0000079///regulation of cyclin-dependent protein serine/threonine kinase activity+++GO:0000278///mitotic cell cycle+++GO:0006468///protein phosphorylation+++GO:0007049///cell cycle+++GO:0030030///cell projection organization+++GO:0042493///response to drug+++GO:0044772///mitotic cell cycle phase transition+++GO:0051301///cell division+++GO:0060271///cilium assembly+++GO:1903251///multi-ciliate…	biological_process	metabolic process+++regulation of biological process+++cellular process+++biological regulation+++cellular component organization or biogenesis+++response to stimulus+++developmental process
218877	'Sema3g'	mRNA	GO:0001755///neural crest cell migration+++GO:0007411///axon guidance+++GO:0030335///positive regulation of cell migration+++GO:0030517///negative regulation of axon extension+++GO:0048843///negative regulation of axon extension involved in axon guidance+++GO:0050919///negative chemotaxis+++GO:0071526///semaphorin-plexin signaling pathway	biological_process	developmental process+++locomotion+++localization+++multicellular organismal process+++cellular process+++response to stimulus+++cellular component organization or biogenesis+++regulation of biological process+++positive regulation of biological process+++biological regulation+++negative regulation of biological process+++growth+++signaling
218973	'Wdhd1'	mRNA	GO:0000278///mitotic cell cycle+++GO:0006261///DNA-dependent DNA replication+++GO:0006281///DNA repair+++GO:0006396///RNA processing+++GO:0006974///cellular response to DNA damage stimulus+++GO:0033044///regulation of chromosome organization+++GO:0070829///heterochromatin maintenance	biological_process	cellular process+++metabolic process+++response to stimulus+++regulation of biological process+++cellular component organization or biogenesis+++biological regulation
21898	'Tlr4'	mRNA	GO:0000187///activation of MAPK activity+++GO:0001774///microglial cell activation+++GO:0002218///activation of innate immune response+++GO:0002224///toll-like receptor signaling pathway+++GO:0002322///B cell proliferation involved in immune response+++GO:0002376///immune system process+++GO:0002537///nitric oxide production involved in inflammatory response+++GO:0002730///regulation of dendritic…	biological_process	metabolic process+++regulation of biological process+++response to stimulus+++signaling+++positive regulation of biological process+++cellular process+++biological regulation+++immune system process+++cell proliferation+++multicellular organismal process+++localization+++multi-organism process+++developmental process+++negative regulation of biological process+++cellular component organization or…
21985	'Tpd52'	mRNA	GO:0008284///positive regulation of cell proliferation+++GO:0030183///B cell differentiation	biological_process	regulation of biological process+++cell proliferation+++positive regulation of biological process+++cellular process+++biological regulation+++developmental process+++immune system process+++multicellular organismal process
22066	'Trpc4'	mRNA	GO:0006811///ion transport+++GO:0006816///calcium ion transport+++GO:0006828///manganese ion transport+++GO:0014051///gamma-aminobutyric acid secretion+++GO:0048709///oligodendrocyte differentiation+++GO:0051480///regulation of cytosolic calcium ion concentration+++GO:0051924///regulation of calcium ion transport+++GO:0055085///transmembrane transport+++GO:0070509///calcium ion import+++GO:007058…	biological_process	localization+++developmental process+++multicellular organismal process+++cellular process+++biological regulation+++regulation of biological process
22192	'Ube2m'	mRNA	GO:0000209///protein polyubiquitination+++GO:0006464///cellular protein modification process+++GO:0016567///protein ubiquitination+++GO:0043525///positive regulation of neuron apoptotic process+++GO:0045116///protein neddylation	biological_process	metabolic process+++cellular process+++regulation of biological process+++positive regulation of biological process+++biological regulation
22221	'Ubp1'	mRNA	GO:0001525///angiogenesis+++GO:0006357///regulation of transcription by RNA polymerase II	biological_process	developmental process+++multicellular organismal process+++metabolic process+++regulation of biological process+++cellular process+++biological regulation
22278	'Usf1'	mRNA	GO:0000432///positive regulation of transcription from RNA polymerase II promoter by glucose+++GO:0001666///response to hypoxia+++GO:0006006///glucose metabolic process+++GO:0006355///regulation of transcription, DNA-templated+++GO:0006366///transcription by RNA polymerase II+++GO:0009411///response to UV+++GO:0019086///late viral transcription+++GO:0032869///cellular response to insulin stimulus…	biological_process	metabolic process+++regulation of biological process+++response to stimulus+++positive regulation of biological process+++cellular process+++biological regulation+++multi-organism process
22359	'Vldlr'	mRNA	GO:0006629///lipid metabolic process+++GO:0006869///lipid transport+++GO:0006897///endocytosis+++GO:0006898///receptor-mediated endocytosis+++GO:0008202///steroid metabolic process+++GO:0008203///cholesterol metabolic process+++GO:0021517///ventral spinal cord development+++GO:0034436///glycoprotein transport+++GO:0034447///very-low-density lipoprotein particle clearance+++GO:0038026///reelin-med…	biological_process	metabolic process+++localization+++developmental process+++multicellular organismal process+++regulation of biological process+++biological regulation+++response to stimulus+++signaling+++cellular process+++positive regulation of biological process+++cellular component organization or biogenesis
223666	'Arhgap39'	mRNA	GO:0007165///signal transduction+++GO:0043547///positive regulation of GTPase activity+++GO:0099173///postsynapse organization	biological_process	regulation of biological process+++response to stimulus+++signaling+++cellular process+++biological regulation+++cellular component organization or biogenesis
22367	'Vrk1'	mRNA	GO:0006468///protein phosphorylation+++GO:0007049///cell cycle+++GO:0016055///Wnt signaling pathway+++GO:0016310///phosphorylation+++GO:0018105///peptidyl-serine phosphorylation+++GO:0043987///histone H3-S10 phosphorylation+++GO:0046777///protein autophosphorylation+++GO:0051301///cell division+++GO:0072355///histone H3-T3 phosphorylation+++GO:0090166///Golgi disassembly	biological_process	metabolic process+++cellular process+++regulation of biological process+++response to stimulus+++signaling+++biological regulation+++cellular component organization or biogenesis
223701	'Mrtfa'	mRNA	GO:0001764///neuron migration+++GO:0002175///protein localization to paranode region of axon+++GO:0006357///regulation of transcription by RNA polymerase II+++GO:0010735///positive regulation of transcription via serum response element binding+++GO:0030036///actin cytoskeleton organization+++GO:0030900///forebrain development+++GO:0031175///neuron projection development+++GO:0042552///myelination…	biological_process	developmental process+++locomotion+++localization+++multicellular organismal process+++cellular process+++metabolic process+++regulation of biological process+++biological regulation+++positive regulation of biological process+++cellular component organization or biogenesis+++negative regulation of biological process+++response to stimulus+++signaling
223827	'Gxylt1'	mRNA	GO:0016266///O-glycan processing	biological_process	metabolic process+++cellular process
223838	'Adamts20'	mRNA	GO:0006508///proteolysis+++GO:0007229///integrin-mediated signaling pathway+++GO:0009967///positive regulation of signal transduction+++GO:0030198///extracellular matrix organization+++GO:0043066///negative regulation of apoptotic process+++GO:0045636///positive regulation of melanocyte differentiation+++GO:0048070///regulation of developmental pigmentation	biological_process	metabolic process+++regulation of biological process+++response to stimulus+++signaling+++cellular process+++biological regulation+++positive regulation of biological process+++cellular component organization or biogenesis+++negative regulation of biological process+++developmental process+++pigmentation
22385	'Baz1b'	mRNA	GO:0006333///chromatin assembly or disassembly+++GO:0006338///chromatin remodeling+++GO:0006974///cellular response to DNA damage stimulus+++GO:0016310///phosphorylation+++GO:0016572///histone phosphorylation+++GO:0018108///peptidyl-tyrosine phosphorylation	biological_process	cellular process+++cellular component organization or biogenesis+++response to stimulus+++metabolic process
223918	'Spryd3'	mRNA	GO:0007010///cytoskeleton organization+++GO:0007166///cell surface receptor signaling pathway+++GO:0008150///biological_process	biological_process	cellular process+++cellular component organization or biogenesis+++regulation of biological process+++response to stimulus+++signaling+++biological regulation+++biological_process
224020	'Pi4ka'	mRNA	GO:0016310///phosphorylation+++GO:0039694///viral RNA genome replication+++GO:0044803///multi-organism membrane organization+++GO:0046786///viral replication complex formation and maintenance+++GO:0046854///phosphatidylinositol phosphorylation+++GO:0048015///phosphatidylinositol-mediated signaling	biological_process	metabolic process+++cellular process+++multi-organism process+++cellular component organization or biogenesis+++regulation of biological process+++response to stimulus+++signaling+++biological regulation
22403	'Ccn5'	mRNA	GO:0001558///regulation of cell growth+++GO:0007155///cell adhesion+++GO:0007165///signal transduction+++GO:0008285///negative regulation of cell proliferation+++GO:0060548///negative regulation of cell death	biological_process	regulation of biological process+++cellular process+++growth+++cellular component organization or biogenesis+++biological regulation+++biological adhesion+++response to stimulus+++signaling+++cell proliferation+++negative regulation of biological process
224617	'Tbc1d24'	mRNA	GO:0016358///dendrite development+++GO:0031175///neuron projection development+++GO:0036475///neuron death in response to oxidative stress+++GO:0043547///positive regulation of GTPase activity+++GO:0048488///synaptic vesicle endocytosis+++GO:0050775///positive regulation of dendrite morphogenesis+++GO:0061564///axon development+++GO:1902083///negative regulation of peptidyl-cysteine S-nitrosylati…	biological_process	developmental process+++multicellular organismal process+++cellular process+++cellular component organization or biogenesis+++response to stimulus+++biological regulation+++localization+++regulation of biological process+++positive regulation of biological process+++metabolic process+++negative regulation of biological process+++signaling+++locomotion
224648	'Uhrf1bp1'	mRNA	GO:0008150///biological_process	biological_process	biological_process
224674	'Slc37a1'	mRNA	GO:0008643///carbohydrate transport+++GO:0015760///glucose-6-phosphate transport+++GO:0035435///phosphate ion transmembrane transport+++GO:0055085///transmembrane transport	biological_process	localization
224826	'Ubr2'	mRNA	GO:0006342///chromatin silencing+++GO:0006511///ubiquitin-dependent protein catabolic process+++GO:0007131///reciprocal meiotic recombination+++GO:0007140///male meiotic nuclear division+++GO:0007141///male meiosis I+++GO:0007283///spermatogenesis+++GO:0010529///negative regulation of transposition+++GO:0016567///protein ubiquitination+++GO:0030163///protein catabolic process+++GO:0032007///negat…	biological_process	metabolic process+++regulation of biological process+++negative regulation of biological process+++cellular process+++biological regulation+++cellular component organization or biogenesis+++reproduction+++reproductive process+++multicellular organismal process+++multi-organism process+++response to stimulus+++signaling
224897	'Dpp9'	mRNA	GO:0006508///proteolysis	biological_process	metabolic process
224902	'Safb2'	mRNA	GO:0006355///regulation of transcription, DNA-templated+++GO:0006357///regulation of transcription by RNA polymerase II+++GO:0050684///regulation of mRNA processing+++GO:0060008///Sertoli cell differentiation+++GO:0060765///regulation of androgen receptor signaling pathway	biological_process	metabolic process+++regulation of biological process+++cellular process+++biological regulation+++developmental process+++reproduction+++reproductive process+++multicellular organismal process+++response to stimulus+++signaling
224997	'Dlgap1'	mRNA	GO:0007268///chemical synaptic transmission+++GO:0023052///signaling+++GO:0035418///protein localization to synapse+++GO:0061136///regulation of proteasomal protein catabolic process+++GO:0070842///aggresome assembly+++GO:0099562///maintenance of postsynaptic density structure	biological_process	signaling+++cellular process+++localization+++metabolic process+++regulation of biological process+++biological regulation+++cellular component organization or biogenesis
225348	'Wdr36'	mRNA	GO:0001895///retina homeostasis+++GO:0006364///rRNA processing+++GO:0030516///regulation of axon extension	biological_process	multicellular organismal process+++biological regulation+++metabolic process+++cellular process+++cellular component organization or biogenesis+++developmental process+++regulation of biological process+++growth
225518	'Prdm6'	mRNA	GO:0000122///negative regulation of transcription by RNA polymerase II+++GO:0006325///chromatin organization+++GO:0010468///regulation of gene expression+++GO:0022008///neurogenesis+++GO:0032259///methylation+++GO:0045892///negative regulation of transcription, DNA-templated+++GO:0051151///negative regulation of smooth muscle cell differentiation+++GO:0051574///positive regulation of histone H3-K…	biological_process	metabolic process+++regulation of biological process+++negative regulation of biological process+++cellular process+++biological regulation+++cellular component organization or biogenesis+++developmental process+++multicellular organismal process+++positive regulation of biological process
225651	'Mppe1'	mRNA	GO:0006506///GPI anchor biosynthetic process+++GO:0006888///ER to Golgi vesicle-mediated transport+++GO:0016192///vesicle-mediated transport	biological_process	metabolic process+++cellular process+++localization
225655	'Prelid3a'	mRNA	GO:0006869///lipid transport+++GO:0015914///phospholipid transport+++GO:0120009///intermembrane lipid transfer	biological_process	localization+++cellular process+++cellular component organization or biogenesis
225876	'Kdm2a'	mRNA	GO:0001701///in utero embryonic development+++GO:0001843///neural tube closure+++GO:0001947///heart looping+++GO:0006303///double-strand break repair via nonhomologous end joining+++GO:0006325///chromatin organization+++GO:0010628///positive regulation of gene expression+++GO:0010629///negative regulation of gene expression+++GO:0010944///negative regulation of transcription by competitive promot…	biological_process	developmental process+++multicellular organismal process+++metabolic process+++response to stimulus+++cellular process+++cellular component organization or biogenesis+++regulation of biological process+++positive regulation of biological process+++biological regulation+++negative regulation of biological process+++rhythmic process+++growth
226025	'Trpm3'	mRNA	GO:0006811///ion transport+++GO:0006812///cation transport+++GO:0016048///detection of temperature stimulus+++GO:0034220///ion transmembrane transport+++GO:0050951///sensory perception of temperature stimulus+++GO:0051262///protein tetramerization+++GO:0055085///transmembrane transport+++GO:0098655///cation transmembrane transport	biological_process	localization+++response to stimulus+++multicellular organismal process+++cellular process+++cellular component organization or biogenesis
226101	'Myof'	mRNA	GO:0001778///plasma membrane repair+++GO:0006071///glycerol metabolic process+++GO:0007009///plasma membrane organization+++GO:0007520///myoblast fusion+++GO:0030947///regulation of vascular endothelial growth factor receptor signaling pathway+++GO:0033292///T-tubule organization+++GO:0034605///cellular response to heat+++GO:0048747///muscle fiber development+++GO:0061025///membrane fusion	biological_process	response to stimulus+++cellular process+++cellular component organization or biogenesis+++metabolic process+++developmental process+++regulation of biological process+++signaling+++biological regulation
226251	'Ablim1'	mRNA	GO:0007010///cytoskeleton organization+++GO:0007411///axon guidance+++GO:0030032///lamellipodium assembly+++GO:0045944///positive regulation of transcription by RNA polymerase II+++GO:0060271///cilium assembly	biological_process	cellular process+++cellular component organization or biogenesis+++developmental process+++locomotion+++response to stimulus+++multicellular organismal process+++metabolic process+++regulation of biological process+++positive regulation of biological process+++biological regulation
22640	'Zfp1'	mRNA	GO:0006355///regulation of transcription, DNA-templated	biological_process	metabolic process+++regulation of biological process+++cellular process+++biological regulation
226517	'Smg7'	mRNA	GO:0000184///nuclear-transcribed mRNA catabolic process, nonsense-mediated decay+++GO:0007004///telomere maintenance via telomerase+++GO:0032210///regulation of telomere maintenance via telomerase	biological_process	metabolic process+++regulation of biological process+++negative regulation of biological process+++cellular process+++biological regulation+++cellular component organization or biogenesis
226519	'Lamc1'	mRNA	GO:0000904///cell morphogenesis involved in differentiation+++GO:0007155///cell adhesion+++GO:0007411///axon guidance+++GO:0007528///neuromuscular junction development+++GO:0007601///visual perception+++GO:0009887///animal organ morphogenesis+++GO:0009888///tissue development+++GO:0014002///astrocyte development+++GO:0014044///Schwann cell development+++GO:0016477///cell migration+++GO:0022617///…	biological_process	developmental process+++cellular process+++cellular component organization or biogenesis+++biological adhesion+++locomotion+++response to stimulus+++multicellular organismal process+++localization+++growth
226541	'Klhl20'	mRNA	GO:0006895///Golgi to endosome transport+++GO:0015031///protein transport+++GO:0016567///protein ubiquitination+++GO:0043066///negative regulation of apoptotic process+++GO:0043161///proteasome-mediated ubiquitin-dependent protein catabolic process+++GO:1990390///protein K33-linked ubiquitination	biological_process	localization+++metabolic process+++cellular process+++regulation of biological process+++negative regulation of biological process+++biological regulation
226594	'Rcsd1'	mRNA	GO:0003009///skeletal muscle contraction+++GO:0071474///cellular hyperosmotic response	biological_process	multicellular organismal process+++response to stimulus+++cellular process
22668	'Sf1'	mRNA	GO:0000381///regulation of alternative mRNA splicing, via spliceosome+++GO:0000398///mRNA splicing, via spliceosome+++GO:0006397///mRNA processing+++GO:0008380///RNA splicing+++GO:0030238///male sex determination+++GO:0030575///nuclear body organization+++GO:0033327///Leydig cell differentiation+++GO:0048662///negative regulation of smooth muscle cell proliferation+++GO:0050810///regulation of st…	biological_process	metabolic process+++regulation of biological process+++cellular process+++biological regulation+++developmental process+++reproduction+++reproductive process+++multicellular organismal process+++cellular component organization or biogenesis+++cell proliferation+++negative regulation of biological process
226856	'Lpgat1'	mRNA	GO:0006629///lipid metabolic process+++GO:0008150///biological_process+++GO:0008654///phospholipid biosynthetic process+++GO:0036149///phosphatidylinositol acyl-chain remodeling+++GO:0045723///positive regulation of fatty acid biosynthetic process	biological_process	metabolic process+++biological_process+++cellular process+++regulation of biological process+++positive regulation of biological process+++biological regulation
226861	'Hhat'	mRNA	GO:0007224///smoothened signaling pathway+++GO:0007275///multicellular organism development+++GO:0018345///protein palmitoylation	biological_process	regulation of biological process+++response to stimulus+++signaling+++cellular process+++biological regulation+++developmental process+++multicellular organismal process+++metabolic process
226922	'Kcnq5'	mRNA	GO:0006811///ion transport+++GO:0006813///potassium ion transport+++GO:0034220///ion transmembrane transport+++GO:0034765///regulation of ion transmembrane transport+++GO:0055085///transmembrane transport+++GO:0071805///potassium ion transmembrane transport	biological_process	localization+++regulation of biological process+++biological regulation+++cellular process
22695	'Zfp36'	mRNA	GO:0000122///negative regulation of transcription by RNA polymerase II+++GO:0000165///MAPK cascade+++GO:0000288///nuclear-transcribed mRNA catabolic process, deadenylation-dependent decay+++GO:0000289///nuclear-transcribed mRNA poly(A) tail shortening+++GO:0006357///regulation of transcription by RNA polymerase II+++GO:0006402///mRNA catabolic process+++GO:0007275///multicellular organism develop…	biological_process	metabolic process+++regulation of biological process+++negative regulation of biological process+++cellular process+++biological regulation+++response to stimulus+++signaling+++developmental process+++multicellular organismal process+++cell proliferation+++multi-organism process+++positive regulation of biological process+++immune system process+++localization
22701	'Zfp41'	mRNA	GO:0006355///regulation of transcription, DNA-templated+++GO:0007275///multicellular organism development+++GO:0007283///spermatogenesis+++GO:0030154///cell differentiation	biological_process	metabolic process+++regulation of biological process+++cellular process+++biological regulation+++developmental process+++multicellular organismal process+++reproduction+++reproductive process+++multi-organism process
22720	'Zfp62'	mRNA	GO:0006355///regulation of transcription, DNA-templated	biological_process	metabolic process+++regulation of biological process+++cellular process+++biological regulation
227357	'Espnl'	mRNA	GO:0007605///sensory perception of sound+++GO:0051017///actin filament bundle assembly	biological_process	multicellular organismal process+++cellular process+++cellular component organization or biogenesis
227619	'Man1b1'	mRNA	GO:0006486///protein glycosylation+++GO:0006491///N-glycan processing+++GO:0008152///metabolic process+++GO:0030433///ubiquitin-dependent ERAD pathway+++GO:0036508///protein alpha-1,2-demannosylation+++GO:0036509///trimming of terminal mannose on B branch+++GO:1904380///endoplasmic reticulum mannose trimming+++GO:1904382///mannose trimming involved in glycoprotein ERAD pathway	biological_process	metabolic process+++cellular process+++response to stimulus
22770	'Zhx1'	mRNA	GO:0000122///negative regulation of transcription by RNA polymerase II+++GO:0006355///regulation of transcription, DNA-templated+++GO:0045892///negative regulation of transcription, DNA-templated	biological_process	metabolic process+++regulation of biological process+++negative regulation of biological process+++cellular process+++biological regulation
22778	'Ikzf1'	mRNA	GO:0000122///negative regulation of transcription by RNA polymerase II+++GO:0001779///natural killer cell differentiation+++GO:0006325///chromatin organization+++GO:0006355///regulation of transcription, DNA-templated+++GO:0006357///regulation of transcription by RNA polymerase II+++GO:0007049///cell cycle+++GO:0007275///multicellular organism development+++GO:0010628///positive regulation of gen…	biological_process	metabolic process+++regulation of biological process+++negative regulation of biological process+++cellular process+++biological regulation+++developmental process+++immune system process+++multicellular organismal process+++cellular component organization or biogenesis+++positive regulation of biological process+++growth+++localization+++biological adhesion
227867	'Epc2'	mRNA	GO:0006281///DNA repair+++GO:0006325///chromatin organization+++GO:0006357///regulation of transcription by RNA polymerase II+++GO:0006974///cellular response to DNA damage stimulus+++GO:0016573///histone acetylation	biological_process	metabolic process+++response to stimulus+++cellular process+++cellular component organization or biogenesis+++regulation of biological process+++biological regulation
228361	'Ambra1'	mRNA	GO:0000045///autophagosome assembly+++GO:0000422///autophagy of mitochondrion+++GO:0000423///mitophagy+++GO:0006914///autophagy+++GO:0007275///multicellular organism development+++GO:0007399///nervous system development+++GO:0008285///negative regulation of cell proliferation+++GO:0009267///cellular response to starvation+++GO:0009790///embryo development+++GO:0010508///positive regulation of aut…	biological_process	metabolic process+++cellular process+++cellular component organization or biogenesis+++developmental process+++multicellular organismal process+++regulation of biological process+++cell proliferation+++negative regulation of biological process+++biological regulation+++response to stimulus+++positive regulation of biological process
228662	'Btbd3'	mRNA	GO:0007399///nervous system development+++GO:0021987///cerebral cortex development+++GO:0022008///neurogenesis+++GO:0048813///dendrite morphogenesis	biological_process	developmental process+++multicellular organismal process+++cellular process+++cellular component organization or biogenesis
228770	'Rspo4'	mRNA	GO:0016055///Wnt signaling pathway+++GO:0030177///positive regulation of Wnt signaling pathway+++GO:0035878///nail development+++GO:0050896///response to stimulus	biological_process	regulation of biological process+++response to stimulus+++signaling+++cellular process+++biological regulation+++positive regulation of biological process+++developmental process+++multicellular organismal process
228785	'Mylk2'	mRNA	GO:0006468///protein phosphorylation+++GO:0006833///water transport+++GO:0006937///regulation of muscle contraction+++GO:0006941///striated muscle contraction+++GO:0007274///neuromuscular synaptic transmission+++GO:0010628///positive regulation of gene expression+++GO:0014816///skeletal muscle satellite cell differentiation+++GO:0016310///phosphorylation+++GO:0018107///peptidyl-threonine phosphor…	biological_process	metabolic process+++cellular process+++localization+++regulation of biological process+++multicellular organismal process+++biological regulation+++signaling+++positive regulation of biological process+++developmental process+++response to stimulus
228787	'Xkr7'	mRNA	GO:0043652///engulfment of apoptotic cell+++GO:0070782///phosphatidylserine exposure on apoptotic cell surface+++GO:1902742///apoptotic process involved in development	biological_process	localization+++cellular process+++cellular component organization or biogenesis+++biological regulation+++developmental process
228790	'Asxl1'	mRNA	GO:0000902///cell morphogenesis+++GO:0003007///heart morphogenesis+++GO:0006325///chromatin organization+++GO:0006351///transcription, DNA-templated+++GO:0006355///regulation of transcription, DNA-templated+++GO:0009887///animal organ morphogenesis+++GO:0010888///negative regulation of lipid storage+++GO:0030097///hemopoiesis+++GO:0032526///response to retinoic acid+++GO:0035359///negative regula…	biological_process	developmental process+++cellular process+++cellular component organization or biogenesis+++multicellular organismal process+++metabolic process+++regulation of biological process+++biological regulation+++negative regulation of biological process+++localization+++immune system process+++response to stimulus+++signaling+++positive regulation of biological process
228812	'Pigu'	mRNA	GO:0006506///GPI anchor biosynthetic process+++GO:0016255///attachment of GPI anchor to protein+++GO:0034394///protein localization to cell surface+++GO:0046425///regulation of JAK-STAT cascade	biological_process	metabolic process+++cellular process+++localization+++regulation of biological process+++response to stimulus+++signaling+++biological regulation
228836	'Dlgap4'	mRNA	GO:0023052///signaling	biological_process	signaling
229474	'Fhdc1'	mRNA	GO:0030030///cell projection organization+++GO:0043149///stress fiber assembly+++GO:0060271///cilium assembly+++GO:0090161///Golgi ribbon formation	biological_process	cellular process+++cellular component organization or biogenesis
229603	'Otud7b'	mRNA	GO:0000122///negative regulation of transcription by RNA polymerase II+++GO:0001701///in utero embryonic development+++GO:0002250///adaptive immune response+++GO:0002376///immune system process+++GO:0002385///mucosal immune response+++GO:0006508///proteolysis+++GO:0016579///protein deubiquitination+++GO:0032717///negative regulation of interleukin-8 production+++GO:0035871///protein K11-linked de…	biological_process	metabolic process+++regulation of biological process+++negative regulation of biological process+++cellular process+++biological regulation+++developmental process+++multicellular organismal process+++immune system process+++response to stimulus+++signaling+++localization
229706	'Slc6a17'	mRNA	GO:0006810///transport+++GO:0006836///neurotransmitter transport+++GO:0007420///brain development+++GO:0015804///neutral amino acid transport+++GO:0015816///glycine transport+++GO:0015820///leucine transport+++GO:0015824///proline transport+++GO:0032328///alanine transport+++GO:0055085///transmembrane transport	biological_process	localization+++developmental process+++multicellular organismal process+++response to stimulus
229715	'Amigo1'	mRNA	GO:0007155///cell adhesion+++GO:0007156///homophilic cell adhesion via plasma membrane adhesion molecules+++GO:0007157///heterophilic cell-cell adhesion via plasma membrane cell adhesion molecules+++GO:0007275///multicellular organism development+++GO:0007399///nervous system development+++GO:0007409///axonogenesis+++GO:0007413///axonal fasciculation+++GO:0007420///brain development+++GO:0010976/…	biological_process	biological adhesion+++developmental process+++multicellular organismal process+++cellular process+++cellular component organization or biogenesis+++regulation of biological process+++positive regulation of biological process+++biological regulation+++localization+++response to stimulus
230125	'Slc25a51'	mRNA
230126	'Shb'	mRNA	GO:0001525///angiogenesis+++GO:0001568///blood vessel development+++GO:0006469///negative regulation of protein kinase activity+++GO:0006915///apoptotic process+++GO:0007165///signal transduction+++GO:0007275///multicellular organism development+++GO:0030097///hemopoiesis+++GO:0030154///cell differentiation+++GO:0042100///B cell proliferation+++GO:0045624///positive regulation of T-helper cell di…	biological_process	developmental process+++multicellular organismal process+++metabolic process+++regulation of biological process+++negative regulation of biological process+++cellular process+++biological regulation+++response to stimulus+++signaling+++immune system process+++cell proliferation+++biological adhesion+++positive regulation of biological process+++reproduction+++reproductive process+++multi-organism…
230718	'Nt5c1a'	mRNA	GO:0009117///nucleotide metabolic process+++GO:0009128///purine nucleoside monophosphate catabolic process+++GO:0016311///dephosphorylation+++GO:0046085///adenosine metabolic process	biological_process	metabolic process+++cellular process
230824	'Grhl3'	mRNA	GO:0001736///establishment of planar polarity+++GO:0001843///neural tube closure+++GO:0001964///startle response+++GO:0006325///chromatin organization+++GO:0006357///regulation of transcription by RNA polymerase II+++GO:0006366///transcription by RNA polymerase II+++GO:0006620///posttranslational protein targeting to endoplasmic reticulum membrane+++GO:0007283///spermatogenesis+++GO:0007389///pat…	biological_process	developmental process+++multicellular organismal process+++response to stimulus+++cellular process+++cellular component organization or biogenesis+++metabolic process+++regulation of biological process+++biological regulation+++localization+++reproduction+++reproductive process+++multi-organism process+++cell proliferation+++negative regulation of biological process+++positive regulation of biolo…
230863	'Sh2d5'	mRNA	GO:0008150///biological_process	biological_process	biological_process
230959	'Ajap1'	mRNA	GO:0001953///negative regulation of cell-matrix adhesion+++GO:0007155///cell adhesion+++GO:0030860///regulation of polarized epithelial cell differentiation+++GO:0061045///negative regulation of wound healing	biological_process	biological adhesion+++regulation of biological process+++negative regulation of biological process+++cellular process+++biological regulation+++developmental process+++multicellular organismal process+++response to stimulus
230971	'Megf6'	mRNA	GO:0008150///biological_process	biological_process	biological_process
231125	'Zfyve28'	mRNA	GO:0007175///negative regulation of epidermal growth factor-activated receptor activity+++GO:0042059///negative regulation of epidermal growth factor receptor signaling pathway	biological_process	metabolic process+++regulation of biological process+++negative regulation of biological process+++response to stimulus+++signaling+++cellular process+++biological regulation
231207	'Cpeb2'	mRNA	GO:0006412///translation+++GO:0006417///regulation of translation+++GO:0032869///cellular response to insulin stimulus+++GO:0034260///negative regulation of GTPase activity+++GO:0034599///cellular response to oxidative stress+++GO:0045900///negative regulation of translational elongation+++GO:0071243///cellular response to arsenic-containing substance+++GO:0071456///cellular response to hypoxia++…	biological_process	metabolic process+++cellular process+++regulation of biological process+++biological regulation+++response to stimulus+++negative regulation of biological process
231571	'Rpap2'	mRNA	GO:0009301///snRNA transcription+++GO:0070940///dephosphorylation of RNA polymerase II C-terminal domain	biological_process	metabolic process+++cellular process+++regulation of biological process+++biological regulation
231630	'Ficd'	mRNA	GO:0006986///response to unfolded protein+++GO:0018117///protein adenylylation+++GO:0034976///response to endoplasmic reticulum stress+++GO:0044602///protein deadenylylation+++GO:1903894///regulation of IRE1-mediated unfolded protein response	biological_process	response to stimulus+++metabolic process+++cellular process+++regulation of biological process+++signaling+++biological regulation
231861	'Tnrc18'	mRNA	GO:0008150///biological_process	biological_process	biological_process
231876	'Lmtk2'	mRNA	GO:0001881///receptor recycling+++GO:0006468///protein phosphorylation+++GO:0007169///transmembrane receptor protein tyrosine kinase signaling pathway+++GO:0007275///multicellular organism development+++GO:0007399///nervous system development+++GO:0007411///axon guidance+++GO:0016310///phosphorylation+++GO:0018105///peptidyl-serine phosphorylation+++GO:0018107///peptidyl-threonine phosphorylation…	biological_process	metabolic process+++regulation of biological process+++signaling+++cellular process+++biological regulation+++response to stimulus+++developmental process+++multicellular organismal process+++locomotion+++cellular component organization or biogenesis+++localization+++negative regulation of biological process+++positive regulation of biological process
231889	'Bud31'	mRNA	GO:0000398///mRNA splicing, via spliceosome+++GO:0006397///mRNA processing+++GO:0008150///biological_process+++GO:0008380///RNA splicing+++GO:1903508///positive regulation of nucleic acid-templated transcription+++GO:2000825///positive regulation of androgen receptor activity	biological_process	metabolic process+++cellular process+++biological_process+++regulation of biological process+++positive regulation of biological process+++biological regulation+++response to stimulus+++signaling
231999	'Plekha8'	mRNA	GO:0006869///lipid transport+++GO:0035621///ER to Golgi ceramide transport+++GO:0035627///ceramide transport+++GO:0046836///glycolipid transport+++GO:0120009///intermembrane lipid transfer+++GO:1902389///ceramide 1-phosphate transport	biological_process	localization+++cellular process+++cellular component organization or biogenesis
232089	'Elmod3'	mRNA	GO:0008150///biological_process+++GO:0043547///positive regulation of GTPase activity	biological_process	biological_process+++biological regulation
232156	'Slc4a5'	mRNA	GO:0002064///epithelial cell development+++GO:0003014///renal system process+++GO:0003073///regulation of systemic arterial blood pressure+++GO:0006811///ion transport+++GO:0006820///anion transport+++GO:0010468///regulation of gene expression+++GO:0015698///inorganic anion transport+++GO:0015701///bicarbonate transport+++GO:0033326///cerebrospinal fluid secretion+++GO:0035725///sodium ion transm…	biological_process	developmental process+++cellular process+++multicellular organismal process+++biological regulation+++localization+++metabolic process+++regulation of biological process+++cellular component organization or biogenesis
232341	'Wnk1'	mRNA	GO:0002028///regulation of sodium ion transport+++GO:0003084///positive regulation of systemic arterial blood pressure+++GO:0006468///protein phosphorylation+++GO:0006469///negative regulation of protein kinase activity+++GO:0006811///ion transport+++GO:0010766///negative regulation of sodium ion transport+++GO:0010820///positive regulation of T cell chemotaxis+++GO:0010923///negative regulation …	biological_process	regulation of biological process+++localization+++biological regulation+++multicellular organismal process+++metabolic process+++cellular process+++negative regulation of biological process+++immune system process+++locomotion+++response to stimulus+++positive regulation of biological process+++signaling+++biological adhesion+++developmental process
232539	'Klhl42'	mRNA	GO:0000209///protein polyubiquitination+++GO:0007049///cell cycle+++GO:0016567///protein ubiquitination+++GO:0032886///regulation of microtubule-based process+++GO:0043161///proteasome-mediated ubiquitin-dependent protein catabolic process+++GO:0051301///cell division	biological_process	metabolic process+++cellular process+++regulation of biological process+++biological regulation
232889	'Pla2g4c'	mRNA	GO:0006629///lipid metabolic process+++GO:0009395///phospholipid catabolic process+++GO:0016042///lipid catabolic process+++GO:0046475///glycerophospholipid catabolic process	biological_process	metabolic process+++cellular process
232984	'B3gnt8'	mRNA	GO:0006486///protein glycosylation+++GO:0006493///protein O-linked glycosylation+++GO:0030311///poly-N-acetyllactosamine biosynthetic process	biological_process	metabolic process+++cellular process
233058	'Zfp420'	mRNA	GO:0001835///blastocyst hatching	biological_process	developmental process+++multicellular organismal process
233080	'Ffar3'	mRNA	GO:0002376///immune system process+++GO:0002385///mucosal immune response+++GO:0002720///positive regulation of cytokine production involved in immune response+++GO:0002879///positive regulation of acute inflammatory response to non-antigenic stimulus+++GO:0003062///regulation of heart rate by chemical signal+++GO:0006954///inflammatory response+++GO:0007165///signal transduction+++GO:0007186///G…	biological_process	immune system process+++response to stimulus+++regulation of biological process+++positive regulation of biological process+++multicellular organismal process+++biological regulation+++signaling+++cellular process+++localization+++metabolic process
233208	'Scaf1'	mRNA	GO:0006366///transcription by RNA polymerase II+++GO:0006397///mRNA processing+++GO:0008380///RNA splicing	biological_process	metabolic process+++cellular process
233332	'Adamts17'	mRNA	GO:0006508///proteolysis+++GO:0008150///biological_process	biological_process	metabolic process+++biological_process
233789	'Smg1'	mRNA	GO:0000184///nuclear-transcribed mRNA catabolic process, nonsense-mediated decay+++GO:0006281///DNA repair+++GO:0006974///cellular response to DNA damage stimulus+++GO:0016310///phosphorylation+++GO:0018105///peptidyl-serine phosphorylation+++GO:0032204///regulation of telomere maintenance+++GO:0046777///protein autophosphorylation+++GO:0046854///phosphatidylinositol phosphorylation+++GO:2001020/…	biological_process	metabolic process+++regulation of biological process+++negative regulation of biological process+++cellular process+++biological regulation+++response to stimulus+++cellular component organization or biogenesis
234094	'Arhgef10'	mRNA	GO:0022011///myelination in peripheral nervous system+++GO:0030036///actin cytoskeleton organization+++GO:0035023///regulation of Rho protein signal transduction+++GO:0051298///centrosome duplication+++GO:0051496///positive regulation of stress fiber assembly+++GO:0090307///mitotic spindle assembly+++GO:0090630///activation of GTPase activity	biological_process	developmental process+++multicellular organismal process+++cellular process+++cellular component organization or biogenesis+++regulation of biological process+++response to stimulus+++signaling+++biological regulation+++positive regulation of biological process
234135	'Nsd3'	mRNA	GO:0006325///chromatin organization+++GO:0006355///regulation of transcription, DNA-templated+++GO:0010452///histone H3-K36 methylation+++GO:0016571///histone methylation+++GO:0032259///methylation+++GO:0034968///histone lysine methylation+++GO:0045892///negative regulation of transcription, DNA-templated+++GO:0045893///positive regulation of transcription, DNA-templated+++GO:0051568///histone H3…	biological_process	cellular process+++cellular component organization or biogenesis+++metabolic process+++regulation of biological process+++biological regulation+++negative regulation of biological process+++positive regulation of biological process
234366	'Gatad2a'	mRNA	GO:0000122///negative regulation of transcription by RNA polymerase II+++GO:0001568///blood vessel development+++GO:0001701///in utero embryonic development+++GO:0001842///neural fold formation+++GO:0010172///embryonic body morphogenesis+++GO:0012501///programmed cell death+++GO:0021506///anterior neuropore closure+++GO:0045892///negative regulation of transcription, DNA-templated	biological_process	metabolic process+++regulation of biological process+++negative regulation of biological process+++cellular process+++biological regulation+++developmental process+++multicellular organismal process
234378	'Klhl26'	mRNA
234582	'Ccdc102a'	mRNA	GO:0008150///biological_process	biological_process	biological_process
234593	'Ndrg4'	mRNA	GO:0007165///signal transduction+++GO:0007420///brain development+++GO:0008542///visual learning+++GO:0010642///negative regulation of platelet-derived growth factor receptor signaling pathway+++GO:0010976///positive regulation of neuron projection development+++GO:0014912///negative regulation of smooth muscle cell migration+++GO:0048278///vesicle docking+++GO:0048662///negative regulation of sm…	biological_process	regulation of biological process+++response to stimulus+++signaling+++cellular process+++biological regulation+++developmental process+++multicellular organismal process+++behavior+++negative regulation of biological process+++positive regulation of biological process+++cellular component organization or biogenesis+++locomotion+++localization+++cell proliferation+++metabolic process
234736	'Rfwd3'	mRNA	GO:0000724///double-strand break repair via homologous recombination+++GO:0006281///DNA repair+++GO:0006974///cellular response to DNA damage stimulus+++GO:0010212///response to ionizing radiation+++GO:0016567///protein ubiquitination+++GO:0031052///chromosome breakage+++GO:0031297///replication fork processing+++GO:0031571///mitotic G1 DNA damage checkpoint+++GO:0036297///interstrand cross-link …	biological_process	metabolic process+++response to stimulus+++cellular process+++cellular component organization or biogenesis+++regulation of biological process+++negative regulation of biological process+++biological regulation
234740	'Tmem231'	mRNA	GO:0001701///in utero embryonic development+++GO:0001944///vasculature development+++GO:0007224///smoothened signaling pathway+++GO:0030030///cell projection organization+++GO:0032880///regulation of protein localization+++GO:0042733///embryonic digit morphogenesis+++GO:0043010///camera-type eye development+++GO:0060271///cilium assembly+++GO:0060563///neuroepithelial cell differentiation	biological_process	developmental process+++multicellular organismal process+++regulation of biological process+++response to stimulus+++signaling+++cellular process+++biological regulation+++cellular component organization or biogenesis+++localization
235130	'Adamts15'	mRNA	GO:0006508///proteolysis	biological_process	metabolic process
235169	'Foxred1'	mRNA	GO:0032981///mitochondrial respiratory chain complex I assembly+++GO:0055114///oxidation-reduction process	biological_process	cellular process+++cellular component organization or biogenesis+++metabolic process
235320	'Zbtb16'	mRNA	GO:0000122///negative regulation of transcription by RNA polymerase II+++GO:0001501///skeletal system development+++GO:0001823///mesonephros development+++GO:0006355///regulation of transcription, DNA-templated+++GO:0007417///central nervous system development+++GO:0008285///negative regulation of cell proliferation+++GO:0009880///embryonic pattern specification+++GO:0009952///anterior/posterior …	biological_process	metabolic process+++regulation of biological process+++negative regulation of biological process+++cellular process+++biological regulation+++developmental process+++multicellular organismal process+++cell proliferation+++immune system process+++positive regulation of biological process+++localization+++reproduction+++reproductive process+++multi-organism process+++biological adhesion
235441	'Usp3'	mRNA	GO:0000122///negative regulation of transcription by RNA polymerase II+++GO:0000278///mitotic cell cycle+++GO:0006281///DNA repair+++GO:0006325///chromatin organization+++GO:0006508///proteolysis+++GO:0006511///ubiquitin-dependent protein catabolic process+++GO:0006974///cellular response to DNA damage stimulus+++GO:0007049///cell cycle+++GO:0016578///histone deubiquitination+++GO:0016579///prote…	biological_process	metabolic process+++regulation of biological process+++negative regulation of biological process+++cellular process+++biological regulation+++response to stimulus+++cellular component organization or biogenesis
235582	'Glyctk'	mRNA	GO:0006468///protein phosphorylation+++GO:0016310///phosphorylation	biological_process	metabolic process+++cellular process
235623	'Scap'	mRNA	GO:0001666///response to hypoxia+++GO:0006629///lipid metabolic process+++GO:0006955///immune response+++GO:0007568///aging+++GO:0008202///steroid metabolic process+++GO:0008203///cholesterol metabolic process+++GO:0019217///regulation of fatty acid metabolic process+++GO:0032868///response to insulin+++GO:0032933///SREBP signaling pathway+++GO:0042304///regulation of fatty acid biosynthetic proc…	biological_process	response to stimulus+++metabolic process+++immune system process+++developmental process+++regulation of biological process+++cellular process+++biological regulation+++signaling+++positive regulation of biological process
236082	'Dhrsx'	mRNA	GO:0010508///positive regulation of autophagy+++GO:0055114///oxidation-reduction process	biological_process	metabolic process+++regulation of biological process+++positive regulation of biological process+++cellular process+++biological regulation
237221	'Gemin8'	mRNA	GO:0000387///spliceosomal snRNP assembly+++GO:0006397///mRNA processing+++GO:0008380///RNA splicing	biological_process	metabolic process+++cellular process+++cellular component organization or biogenesis
237823	'Pfas'	mRNA	GO:0006164///purine nucleotide biosynthetic process+++GO:0006189///'de novo' IMP biosynthetic process+++GO:0006541///glutamine metabolic process+++GO:0009113///purine nucleobase biosynthetic process+++GO:0009156///ribonucleoside monophosphate biosynthetic process+++GO:0042493///response to drug+++GO:0097065///anterior head development	biological_process	metabolic process+++cellular process+++response to stimulus+++developmental process
237831	'Slc13a5'	mRNA	GO:0006811///ion transport+++GO:0006814///sodium ion transport+++GO:0006842///tricarboxylic acid transport+++GO:0015744///succinate transport+++GO:0015746///citrate transport+++GO:0035674///tricarboxylic acid transmembrane transport+++GO:0055085///transmembrane transport+++GO:0071422///succinate transmembrane transport+++GO:0098656///anion transmembrane transport+++GO:1903825///organic acid trans…	biological_process	localization+++response to stimulus
237860	'Ssh2'	mRNA	GO:0006470///protein dephosphorylation+++GO:0016311///dephosphorylation+++GO:0030036///actin cytoskeleton organization+++GO:0030335///positive regulation of cell migration+++GO:0030837///negative regulation of actin filament polymerization+++GO:0035335///peptidyl-tyrosine dephosphorylation	biological_process	metabolic process+++cellular process+++cellular component organization or biogenesis+++regulation of biological process+++locomotion+++localization+++positive regulation of biological process+++biological regulation+++negative regulation of biological process
238323	'Rps6kl1'	mRNA	GO:0006468///protein phosphorylation+++GO:0016310///phosphorylation	biological_process	metabolic process+++cellular process
238331	'Zdhhc22'	mRNA	GO:0006612///protein targeting to membrane+++GO:0018230///peptidyl-L-cysteine S-palmitoylation+++GO:0018345///protein palmitoylation+++GO:0072659///protein localization to plasma membrane	biological_process	localization+++metabolic process+++cellular process
23834	'Cdc6'	mRNA	GO:0000278///mitotic cell cycle+++GO:0006260///DNA replication+++GO:0006270///DNA replication initiation+++GO:0007049///cell cycle+++GO:0030071///regulation of mitotic metaphase/anaphase transition+++GO:0032467///positive regulation of cytokinesis+++GO:0033314///mitotic DNA replication checkpoint+++GO:0045737///positive regulation of cyclin-dependent protein serine/threonine kinase activity+++GO:…	biological_process	cellular process+++metabolic process+++regulation of biological process+++cellular component organization or biogenesis+++biological regulation+++positive regulation of biological process+++negative regulation of biological process+++cell proliferation+++response to stimulus
238505	'Mtr'	mRNA	GO:0006479///protein methylation+++GO:0006555///methionine metabolic process+++GO:0008652///cellular amino acid biosynthetic process+++GO:0009086///methionine biosynthetic process+++GO:0009235///cobalamin metabolic process+++GO:0031103///axon regeneration+++GO:0032259///methylation+++GO:0042558///pteridine-containing compound metabolic process+++GO:0044237///cellular metabolic process+++GO:004665…	biological_process	metabolic process+++cellular process+++developmental process+++response to stimulus+++multicellular organismal process+++cellular component organization or biogenesis
23854	'Def8'	mRNA	GO:0032418///lysosome localization+++GO:0035556///intracellular signal transduction+++GO:0045780///positive regulation of bone resorption+++GO:1900029///positive regulation of ruffle assembly	biological_process	localization+++regulation of biological process+++response to stimulus+++signaling+++cellular process+++biological regulation+++positive regulation of biological process+++multicellular organismal process+++cellular component organization or biogenesis
238680	'Cntnap3'	mRNA	GO:0008150///biological_process	biological_process	biological_process
239102	'Zfhx2'	mRNA	GO:0000122///negative regulation of transcription by RNA polymerase II+++GO:0006355///regulation of transcription, DNA-templated+++GO:0030534///adult behavior+++GO:0045893///positive regulation of transcription, DNA-templated+++GO:0051930///regulation of sensory perception of pain	biological_process	metabolic process+++regulation of biological process+++negative regulation of biological process+++cellular process+++biological regulation+++behavior+++multicellular organismal process+++positive regulation of biological process
239273	'Abcc4'	mRNA	GO:0006855///drug transmembrane transport+++GO:0010033///response to organic substance+++GO:0010243///response to organonitrogen compound+++GO:0014070///response to organic cyclic compound+++GO:0032310///prostaglandin secretion+++GO:0042493///response to drug+++GO:0042908///xenobiotic transport+++GO:0048661///positive regulation of smooth muscle cell proliferation+++GO:0055085///transmembrane tra…	biological_process	response to stimulus+++localization+++regulation of biological process+++cell proliferation+++positive regulation of biological process+++cellular process+++biological regulation+++cellular component organization or biogenesis
239364	'Tspyl5'	mRNA	GO:0006334///nucleosome assembly+++GO:0008284///positive regulation of cell proliferation+++GO:0031398///positive regulation of protein ubiquitination+++GO:0040008///regulation of growth+++GO:0051897///positive regulation of protein kinase B signaling+++GO:0071480///cellular response to gamma radiation	biological_process	cellular process+++cellular component organization or biogenesis+++regulation of biological process+++cell proliferation+++positive regulation of biological process+++biological regulation+++metabolic process+++growth+++response to stimulus+++signaling
23945	'Mgll'	mRNA	GO:0006629///lipid metabolic process+++GO:0006631///fatty acid metabolic process+++GO:0006633///fatty acid biosynthetic process+++GO:0009966///regulation of signal transduction+++GO:0016042///lipid catabolic process+++GO:0019369///arachidonic acid metabolic process+++GO:0019433///triglyceride catabolic process+++GO:0030516///regulation of axon extension+++GO:0046464///acylglycerol catabolic proce…	biological_process	metabolic process+++cellular process+++regulation of biological process+++response to stimulus+++signaling+++biological regulation+++developmental process+++multicellular organismal process+++growth+++cellular component organization or biogenesis+++negative regulation of biological process
239554	'Foxred2'	mRNA	GO:0030433///ubiquitin-dependent ERAD pathway+++GO:0055114///oxidation-reduction process	biological_process	metabolic process+++response to stimulus+++cellular process
239556	'Cacna1i'	mRNA	GO:0006811///ion transport+++GO:0006816///calcium ion transport+++GO:0019228///neuronal action potential+++GO:0030317///flagellated sperm motility+++GO:0030431///sleep+++GO:0034220///ion transmembrane transport+++GO:0034765///regulation of ion transmembrane transport+++GO:0035725///sodium ion transmembrane transport+++GO:0042391///regulation of membrane potential+++GO:0045956///positive regulatio…	biological_process	localization+++signaling+++cellular process+++multicellular organismal process+++biological regulation+++locomotion+++regulation of biological process+++positive regulation of biological process
239559	'A4galt'	mRNA	GO:0001576///globoside biosynthetic process+++GO:0006629///lipid metabolic process+++GO:0006688///glycosphingolipid biosynthetic process+++GO:0007009///plasma membrane organization	biological_process	metabolic process+++cellular process+++cellular component organization or biogenesis
239606	'Slc2a13'	mRNA	GO:0008643///carbohydrate transport+++GO:0015798///myo-inositol transport+++GO:0046323///glucose import+++GO:0055085///transmembrane transport	biological_process	localization
23965	'Tenm3'	mRNA	GO:0007155///cell adhesion+++GO:0007156///homophilic cell adhesion via plasma membrane adhesion molecules+++GO:0007157///heterophilic cell-cell adhesion via plasma membrane cell adhesion molecules+++GO:0007165///signal transduction+++GO:0010976///positive regulation of neuron projection development+++GO:0030154///cell differentiation+++GO:0048593///camera-type eye morphogenesis+++GO:0048666///neu…	biological_process	biological adhesion+++regulation of biological process+++response to stimulus+++signaling+++cellular process+++biological regulation+++developmental process+++positive regulation of biological process+++multicellular organismal process+++cellular component organization or biogenesis
239766	'Rtp1'	mRNA	GO:0001580///detection of chemical stimulus involved in sensory perception of bitter taste+++GO:0006612///protein targeting to membrane+++GO:0051205///protein insertion into membrane	biological_process	response to stimulus+++multicellular organismal process+++localization+++cellular process+++cellular component organization or biogenesis
239985	'Arid1b'	mRNA	GO:0006325///chromatin organization+++GO:0006338///chromatin remodeling+++GO:0006357///regulation of transcription by RNA polymerase II+++GO:0007270///neuron-neuron synaptic transmission+++GO:0007399///nervous system development+++GO:0043044///ATP-dependent chromatin remodeling+++GO:0045893///positive regulation of transcription, DNA-templated+++GO:0060996///dendritic spine development+++GO:00970…	biological_process	cellular process+++cellular component organization or biogenesis+++metabolic process+++regulation of biological process+++biological regulation+++signaling+++developmental process+++multicellular organismal process+++positive regulation of biological process
240505	'Cdc42bpg'	mRNA	GO:0006468///protein phosphorylation+++GO:0016310///phosphorylation+++GO:0018107///peptidyl-threonine phosphorylation+++GO:0031032///actomyosin structure organization+++GO:0031532///actin cytoskeleton reorganization+++GO:0035556///intracellular signal transduction	biological_process	metabolic process+++cellular process+++cellular component organization or biogenesis+++regulation of biological process+++response to stimulus+++signaling+++biological regulation
24056	'Sh3bp5'	mRNA	GO:0006469///negative regulation of protein kinase activity+++GO:0035556///intracellular signal transduction+++GO:0061099///negative regulation of protein tyrosine kinase activity	biological_process	metabolic process+++regulation of biological process+++negative regulation of biological process+++cellular process+++biological regulation+++response to stimulus+++signaling
24063	'Spry1'	mRNA	GO:0000132///establishment of mitotic spindle orientation+++GO:0001656///metanephros development+++GO:0001657///ureteric bud development+++GO:0001759///organ induction+++GO:0007275///multicellular organism development+++GO:0008285///negative regulation of cell proliferation+++GO:0009966///regulation of signal transduction+++GO:0010719///negative regulation of epithelial to mesenchymal transition+…	biological_process	localization+++cellular process+++cellular component organization or biogenesis+++developmental process+++multicellular organismal process+++regulation of biological process+++positive regulation of biological process+++biological regulation+++cell proliferation+++negative regulation of biological process+++response to stimulus+++signaling+++metabolic process+++growth
240667	'Sec31b'	mRNA	GO:0006886///intracellular protein transport+++GO:0006888///ER to Golgi vesicle-mediated transport+++GO:0007029///endoplasmic reticulum organization+++GO:0015031///protein transport+++GO:0016192///vesicle-mediated transport+++GO:0090110///cargo loading into COPII-coated vesicle+++GO:0090114///COPII-coated vesicle budding	biological_process	localization+++cellular process+++cellular component organization or biogenesis
241073	'Dytn'	mRNA	GO:0099536///synaptic signaling	biological_process	signaling+++cellular process
241075	'Plekhm3'	mRNA	GO:0045445///myoblast differentiation	biological_process	developmental process+++cellular process
241226	'Itga8'	mRNA	GO:0001656///metanephros development+++GO:0001822///kidney development+++GO:0007155///cell adhesion+++GO:0007160///cell-matrix adhesion+++GO:0007229///integrin-mediated signaling pathway+++GO:0007275///multicellular organism development+++GO:0007399///nervous system development+++GO:0007420///brain development+++GO:0007613///memory+++GO:0030030///cell projection organization+++GO:0030154///cell d…	biological_process	developmental process+++multicellular organismal process+++biological adhesion+++regulation of biological process+++response to stimulus+++signaling+++cellular process+++biological regulation+++behavior+++cellular component organization or biogenesis+++positive regulation of biological process+++localization+++metabolic process
241263	'Gpr158'	mRNA	GO:0007165///signal transduction+++GO:0007186///G protein-coupled receptor signaling pathway+++GO:0072659///protein localization to plasma membrane	biological_process	regulation of biological process+++response to stimulus+++signaling+++cellular process+++biological regulation+++localization
241431	'Xirp2'	mRNA	GO:0003281///ventricular septum development+++GO:0007507///heart development+++GO:0030036///actin cytoskeleton organization+++GO:0045216///cell-cell junction organization+++GO:0055008///cardiac muscle tissue morphogenesis	biological_process	developmental process+++multicellular organismal process+++cellular process+++cellular component organization or biogenesis
241589	'D430041D05Rik'	mRNA
241638	'Lzts3'	mRNA	GO:0051260///protein homooligomerization+++GO:0061001///regulation of dendritic spine morphogenesis	biological_process	cellular process+++cellular component organization or biogenesis+++developmental process+++regulation of biological process+++multicellular organismal process+++biological regulation
241794	'Kcng1'	mRNA	GO:0006811///ion transport+++GO:0006813///potassium ion transport+++GO:0034765///regulation of ion transmembrane transport+++GO:0051260///protein homooligomerization+++GO:0055085///transmembrane transport+++GO:0071805///potassium ion transmembrane transport+++GO:1902259///regulation of delayed rectifier potassium channel activity	biological_process	localization+++regulation of biological process+++biological regulation+++cellular process+++cellular component organization or biogenesis
242384	'Lingo2'	mRNA	GO:0051965///positive regulation of synapse assembly	biological_process	developmental process+++regulation of biological process+++multicellular organismal process+++cellular process+++positive regulation of biological process+++cellular component organization or biogenesis+++biological regulation
242443	'Grin3a'	mRNA	GO:0006811///ion transport+++GO:0006816///calcium ion transport+++GO:0016358///dendrite development+++GO:0034220///ion transmembrane transport+++GO:0035235///ionotropic glutamate receptor signaling pathway+++GO:0035249///synaptic transmission, glutamatergic+++GO:0045471///response to ethanol+++GO:0048511///rhythmic process+++GO:0050804///modulation of chemical synaptic transmission+++GO:0060078//…	biological_process	localization+++developmental process+++multicellular organismal process+++cellular process+++cellular component organization or biogenesis+++regulation of biological process+++response to stimulus+++signaling+++biological regulation+++rhythmic process+++negative regulation of biological process
242620	'Dmrta2'	mRNA	GO:0002052///positive regulation of neuroblast proliferation+++GO:0006355///regulation of transcription, DNA-templated+++GO:0021796///cerebral cortex regionalization+++GO:0035914///skeletal muscle cell differentiation+++GO:0048665///neuron fate specification+++GO:0071542///dopaminergic neuron differentiation	biological_process	developmental process+++regulation of biological process+++cell proliferation+++multicellular organismal process+++positive regulation of biological process+++cellular process+++biological regulation+++metabolic process
242653	'Cldn19'	mRNA	GO:0001934///positive regulation of protein phosphorylation+++GO:0007155///cell adhesion+++GO:0008285///negative regulation of cell proliferation+++GO:0010628///positive regulation of gene expression+++GO:0010629///negative regulation of gene expression+++GO:0016338///calcium-independent cell-cell adhesion via plasma membrane cell-adhesion molecules+++GO:0019227///neuronal action potential propag…	biological_process	metabolic process+++regulation of biological process+++positive regulation of biological process+++cellular process+++biological regulation+++biological adhesion+++cell proliferation+++negative regulation of biological process+++signaling+++multicellular organismal process+++locomotion+++localization+++cellular component organization or biogenesis+++response to stimulus
242667	'Dlgap3'	mRNA	GO:0023052///signaling+++GO:0065003///protein-containing complex assembly+++GO:0099563///modification of synaptic structure	biological_process	signaling+++cellular process+++cellular component organization or biogenesis
242702	'Myom3'	mRNA	GO:0006936///muscle contraction+++GO:0006941///striated muscle contraction+++GO:0007015///actin filament organization+++GO:0030240///skeletal muscle thin filament assembly+++GO:0030241///skeletal muscle myosin thick filament assembly+++GO:0045214///sarcomere organization+++GO:0048739///cardiac muscle fiber development+++GO:0055003///cardiac myofibril assembly+++GO:0055008///cardiac muscle tissue …	biological_process	multicellular organismal process+++cellular process+++cellular component organization or biogenesis+++developmental process
242785	'Klhl21'	mRNA	GO:0006513///protein monoubiquitination+++GO:0007049///cell cycle+++GO:0016567///protein ubiquitination+++GO:0032465///regulation of cytokinesis+++GO:0035853///chromosome passenger complex localization to spindle midzone+++GO:0048208///COPII vesicle coating+++GO:0051301///cell division	biological_process	metabolic process+++cellular process+++regulation of biological process+++biological regulation+++localization+++cellular component organization or biogenesis
242894	'Actr3b'	mRNA	GO:0007015///actin filament organization+++GO:0008150///biological_process+++GO:0034314///Arp2/3 complex-mediated actin nucleation	biological_process	cellular process+++cellular component organization or biogenesis+++biological_process+++regulation of biological process+++positive regulation of biological process+++biological regulation
242915	'Garem2'	mRNA	GO:0008150///biological_process	biological_process	biological_process
243548	'Prickle2'	mRNA	GO:0001825///blastocyst formation+++GO:0001830///trophectodermal cell fate commitment+++GO:0030010///establishment of cell polarity+++GO:0031175///neuron projection development+++GO:0045197///establishment or maintenance of epithelial cell apical/basal polarity	biological_process	developmental process+++multicellular organismal process+++cellular process+++cellular component organization or biogenesis
243853	'Fkrp'	mRNA	GO:0006486///protein glycosylation+++GO:0009101///glycoprotein biosynthetic process+++GO:0016485///protein processing+++GO:0035269///protein O-linked mannosylation	biological_process	metabolic process+++cellular process
244049	'Mctp2'	mRNA	GO:0007275///multicellular organism development+++GO:0046928///regulation of neurotransmitter secretion	biological_process	developmental process+++multicellular organismal process+++regulation of biological process+++localization+++signaling+++cellular process+++biological regulation
244152	'Tsku'	mRNA	GO:0010468///regulation of gene expression+++GO:0021540///corpus callosum morphogenesis+++GO:0021670///lateral ventricle development+++GO:0021960///anterior commissure morphogenesis+++GO:0030178///negative regulation of Wnt signaling pathway+++GO:0043010///camera-type eye development+++GO:0061073///ciliary body morphogenesis	biological_process	metabolic process+++regulation of biological process+++biological regulation+++developmental process+++multicellular organismal process+++cellular process+++cellular component organization or biogenesis+++negative regulation of biological process+++response to stimulus+++signaling
244421	'Lonrf1'	mRNA
244550	'Podnl1'	mRNA
245404	'Dcaf12l1'	mRNA	GO:0008150///biological_process	biological_process	biological_process
245638	'Tbc1d8b'	mRNA	GO:0003094///glomerular filtration+++GO:0006886///intracellular protein transport+++GO:0016192///vesicle-mediated transport+++GO:0090630///activation of GTPase activity	biological_process	multicellular organismal process+++localization+++biological regulation
245666	'Iqsec2'	mRNA	GO:0030036///actin cytoskeleton organization+++GO:0032012///regulation of ARF protein signal transduction+++GO:0050804///modulation of chemical synaptic transmission+++GO:0051968///positive regulation of synaptic transmission, glutamatergic+++GO:0098696///regulation of neurotransmitter receptor localization to postsynaptic specialization membrane+++GO:1900454///positive regulation of long-term sy…	biological_process	cellular process+++cellular component organization or biogenesis+++regulation of biological process+++response to stimulus+++signaling+++biological regulation+++positive regulation of biological process+++localization+++negative regulation of biological process
245860	'Atg9a'	mRNA	GO:0000045///autophagosome assembly+++GO:0000422///autophagy of mitochondrion+++GO:0006914///autophagy+++GO:0015031///protein transport+++GO:0031667///response to nutrient levels+++GO:0032688///negative regulation of interferon-beta production+++GO:0034067///protein localization to Golgi apparatus+++GO:0034497///protein localization to phagophore assembly site+++GO:0044805///late nucleophagy+++GO…	biological_process	metabolic process+++cellular process+++cellular component organization or biogenesis+++localization+++response to stimulus+++regulation of biological process+++negative regulation of biological process+++multicellular organismal process+++biological regulation+++immune system process
245877	'Map7d1'	mRNA	GO:0000226///microtubule cytoskeleton organization	biological_process	cellular process+++cellular component organization or biogenesis
246694	'Hps5'	mRNA	GO:0006996///organelle organization+++GO:0007596///blood coagulation+++GO:0043473///pigmentation	biological_process	cellular process+++cellular component organization or biogenesis+++response to stimulus+++multicellular organismal process+++biological regulation+++pigmentation
252870	'Usp7'	mRNA	GO:0006111///regulation of gluconeogenesis+++GO:0006281///DNA repair+++GO:0006283///transcription-coupled nucleotide-excision repair+++GO:0006508///proteolysis+++GO:0006511///ubiquitin-dependent protein catabolic process+++GO:0006974///cellular response to DNA damage stimulus+++GO:0007275///multicellular organism development+++GO:0010216///maintenance of DNA methylation+++GO:0016579///protein deu…	biological_process	metabolic process+++regulation of biological process+++cellular process+++biological regulation+++response to stimulus+++developmental process+++multicellular organismal process+++negative regulation of biological process+++cellular component organization or biogenesis+++rhythmic process+++positive regulation of biological process
258098	'Olfr1490'	mRNA	GO:0007165///signal transduction+++GO:0007186///G protein-coupled receptor signaling pathway+++GO:0007608///sensory perception of smell+++GO:0050896///response to stimulus+++GO:0050911///detection of chemical stimulus involved in sensory perception of smell	biological_process	regulation of biological process+++response to stimulus+++signaling+++cellular process+++biological regulation+++multicellular organismal process
258218	'Olfr102'	mRNA	GO:0007165///signal transduction+++GO:0007186///G protein-coupled receptor signaling pathway+++GO:0007608///sensory perception of smell+++GO:0050896///response to stimulus+++GO:0050911///detection of chemical stimulus involved in sensory perception of smell	biological_process	regulation of biological process+++response to stimulus+++signaling+++cellular process+++biological regulation+++multicellular organismal process
258413	'Olfr881'	mRNA	GO:0007165///signal transduction+++GO:0007186///G protein-coupled receptor signaling pathway+++GO:0007608///sensory perception of smell+++GO:0050896///response to stimulus+++GO:0050911///detection of chemical stimulus involved in sensory perception of smell	biological_process	regulation of biological process+++response to stimulus+++signaling+++cellular process+++biological regulation+++multicellular organismal process
259277	'Klk8'	mRNA	GO:0006508///proteolysis+++GO:0007613///memory+++GO:0008219///cell death+++GO:0009611///response to wounding+++GO:0031642///negative regulation of myelination+++GO:0043616///keratinocyte proliferation+++GO:0048681///negative regulation of axon regeneration+++GO:0048812///neuron projection morphogenesis+++GO:0050807///regulation of synapse organization+++GO:0050808///synapse organization	biological_process	metabolic process+++behavior+++multicellular organismal process+++cellular process+++response to stimulus+++developmental process+++regulation of biological process+++negative regulation of biological process+++biological regulation+++cell proliferation+++cellular component organization or biogenesis
26356	'Ing1'	mRNA	GO:0006606///protein import into nucleus+++GO:0007049///cell cycle+++GO:0008285///negative regulation of cell proliferation+++GO:0010941///regulation of cell death+++GO:0045893///positive regulation of transcription, DNA-templated	biological_process	localization+++cellular process+++regulation of biological process+++cell proliferation+++negative regulation of biological process+++biological regulation+++metabolic process+++positive regulation of biological process
26365	'Ceacam1'	mRNA	GO:0001558///regulation of cell growth+++GO:0001568///blood vessel development+++GO:0001818///negative regulation of cytokine production+++GO:0001915///negative regulation of T cell mediated cytotoxicity+++GO:0002859///negative regulation of natural killer cell mediated cytotoxicity directed against tumor cell target+++GO:0006469///negative regulation of protein kinase activity+++GO:0007156///hom…	biological_process	regulation of biological process+++cellular process+++growth+++cellular component organization or biogenesis+++biological regulation+++developmental process+++multicellular organismal process+++negative regulation of biological process+++immune system process+++response to stimulus+++cell killing+++metabolic process+++biological adhesion+++locomotion+++localization+++signaling+++multi-organism pr…
26385	'Grk6'	mRNA	GO:0002029///desensitization of G protein-coupled receptor signaling pathway+++GO:0006468///protein phosphorylation+++GO:0007165///signal transduction+++GO:0010360///negative regulation of anion channel activity+++GO:0016055///Wnt signaling pathway+++GO:0016310///phosphorylation	biological_process	regulation of biological process+++negative regulation of biological process+++response to stimulus+++signaling+++cellular process+++biological regulation+++metabolic process+++localization
26390	'Mapkbp1'	mRNA	GO:0007256///activation of JNKK activity+++GO:0043124///negative regulation of I-kappaB kinase/NF-kappaB signaling+++GO:1900425///negative regulation of defense response to bacterium+++GO:2000483///negative regulation of interleukin-8 secretion	biological_process	metabolic process+++regulation of biological process+++response to stimulus+++signaling+++positive regulation of biological process+++cellular process+++biological regulation+++negative regulation of biological process+++multi-organism process+++localization+++multicellular organismal process
264064	'Cdk8'	mRNA	GO:0006468///protein phosphorylation+++GO:0016310///phosphorylation+++GO:0016567///protein ubiquitination+++GO:0051726///regulation of cell cycle+++GO:0090209///negative regulation of triglyceride metabolic process	biological_process	metabolic process+++cellular process+++regulation of biological process+++biological regulation+++negative regulation of biological process
26413	'Mapk1'	mRNA	GO:0000165///MAPK cascade+++GO:0000187///activation of MAPK activity+++GO:0006351///transcription, DNA-templated+++GO:0006468///protein phosphorylation+++GO:0006915///apoptotic process+++GO:0006974///cellular response to DNA damage stimulus+++GO:0007049///cell cycle+++GO:0007165///signal transduction+++GO:0007166///cell surface receptor signaling pathway+++GO:0007507///heart development+++GO:0007…	biological_process	metabolic process+++regulation of biological process+++response to stimulus+++signaling+++cellular process+++biological regulation+++positive regulation of biological process+++developmental process+++multicellular organismal process+++cell proliferation+++locomotion+++localization+++multi-organism process+++cellular component organization or biogenesis+++negative regulation of biological process…
266645	'Acmsd'	mRNA	GO:0006569///tryptophan catabolic process+++GO:0007568///aging+++GO:0019748///secondary metabolic process+++GO:0046874///quinolinate metabolic process+++GO:1904985///negative regulation of quinolinate biosynthetic process	biological_process	metabolic process+++cellular process+++developmental process+++regulation of biological process+++negative regulation of biological process+++biological regulation
268345	'Kcnc2'	mRNA	GO:0001508///action potential+++GO:0006811///ion transport+++GO:0006813///potassium ion transport+++GO:0009636///response to toxic substance+++GO:0009642///response to light intensity+++GO:0014070///response to organic cyclic compound+++GO:0014075///response to amine+++GO:0021759///globus pallidus development+++GO:0032026///response to magnesium ion+++GO:0034220///ion transmembrane transport+++GO…	biological_process	biological regulation+++localization+++response to stimulus+++developmental process+++multicellular organismal process+++regulation of biological process+++signaling+++cellular process+++cellular component organization or biogenesis+++positive regulation of biological process
268709	'Fam107a'	mRNA	GO:0001558///regulation of cell growth+++GO:0007049///cell cycle+++GO:0030041///actin filament polymerization+++GO:0030335///positive regulation of cell migration+++GO:0031398///positive regulation of protein ubiquitination+++GO:0031647///regulation of protein stability+++GO:0031669///cellular response to nutrient levels+++GO:0032956///regulation of actin cytoskeleton organization+++GO:0040008///…	biological_process	regulation of biological process+++cellular process+++growth+++cellular component organization or biogenesis+++biological regulation+++locomotion+++localization+++positive regulation of biological process+++metabolic process+++response to stimulus+++multicellular organismal process+++biological adhesion+++negative regulation of biological process+++signaling
268747	'Carmil3'	mRNA	GO:0008150///biological_process	biological_process	biological_process
268934	'Grm4'	mRNA	GO:0000187///activation of MAPK activity+++GO:0007165///signal transduction+++GO:0007186///G protein-coupled receptor signaling pathway+++GO:0007196///adenylate cyclase-inhibiting G protein-coupled glutamate receptor signaling pathway+++GO:0007216///G protein-coupled glutamate receptor signaling pathway+++GO:0007268///chemical synaptic transmission+++GO:0007612///learning+++GO:0043410///positive …	biological_process	metabolic process+++regulation of biological process+++response to stimulus+++signaling+++positive regulation of biological process+++cellular process+++biological regulation+++behavior+++multicellular organismal process+++localization
268935	'Scube3'	mRNA	GO:0007165///signal transduction+++GO:0045880///positive regulation of smoothened signaling pathway	biological_process	regulation of biological process+++response to stimulus+++signaling+++cellular process+++biological regulation+++positive regulation of biological process
268949	'Mucl3'	mRNA
268958	'Capn11'	mRNA	GO:0006508///proteolysis	biological_process	metabolic process
268970	'Arhgap28'	mRNA	GO:0007165///signal transduction+++GO:0030833///regulation of actin filament polymerization+++GO:0032956///regulation of actin cytoskeleton organization+++GO:0043547///positive regulation of GTPase activity+++GO:0051056///regulation of small GTPase mediated signal transduction+++GO:0051497///negative regulation of stress fiber assembly+++GO:1904425///negative regulation of GTP binding	biological_process	regulation of biological process+++response to stimulus+++signaling+++cellular process+++biological regulation+++cellular component organization or biogenesis+++negative regulation of biological process
268996	'Ss18'	mRNA	GO:0000226///microtubule cytoskeleton organization+++GO:0000902///cell morphogenesis+++GO:0007010///cytoskeleton organization+++GO:0035556///intracellular signal transduction+++GO:0042493///response to drug+++GO:0045893///positive regulation of transcription, DNA-templated+++GO:0045944///positive regulation of transcription by RNA polymerase II+++GO:0048013///ephrin receptor signaling pathway+++G…	biological_process	cellular process+++cellular component organization or biogenesis+++developmental process+++regulation of biological process+++response to stimulus+++signaling+++biological regulation+++metabolic process+++positive regulation of biological process+++multicellular organismal process
26903	'Dysf'	mRNA	GO:0001525///angiogenesis+++GO:0001778///plasma membrane repair+++GO:0001938///positive regulation of endothelial cell proliferation+++GO:0002280///monocyte activation involved in immune response+++GO:0002281///macrophage activation involved in immune response+++GO:0006071///glycerol metabolic process+++GO:0006906///vesicle fusion+++GO:0007009///plasma membrane organization+++GO:0007026///negativ…	biological_process	developmental process+++multicellular organismal process+++response to stimulus+++cellular process+++cellular component organization or biogenesis+++regulation of biological process+++cell proliferation+++positive regulation of biological process+++biological regulation+++immune system process+++metabolic process+++localization+++negative regulation of biological process+++growth+++biological adh…
269233	'Fam171a1'	mRNA	GO:0008360///regulation of cell shape+++GO:0043149///stress fiber assembly	biological_process	developmental process+++regulation of biological process+++cellular process+++cellular component organization or biogenesis+++biological regulation
269389	'Tox2'	mRNA	GO:0045944///positive regulation of transcription by RNA polymerase II	biological_process	metabolic process+++regulation of biological process+++positive regulation of biological process+++cellular process+++biological regulation
269470	'Wdr3'	mRNA	GO:0030490///maturation of SSU-rRNA	biological_process	metabolic process+++cellular process+++cellular component organization or biogenesis
269473	'Lrig2'	mRNA	GO:0007605///sensory perception of sound+++GO:0010640///regulation of platelet-derived growth factor receptor signaling pathway+++GO:0010977///negative regulation of neuron projection development+++GO:0048679///regulation of axon regeneration+++GO:0048681///negative regulation of axon regeneration+++GO:0051045///negative regulation of membrane protein ectodomain proteolysis+++GO:0060384///innerva…	biological_process	multicellular organismal process+++regulation of biological process+++response to stimulus+++signaling+++cellular process+++biological regulation+++developmental process+++negative regulation of biological process+++cellular component organization or biogenesis+++metabolic process+++localization+++positive regulation of biological process+++locomotion
269529	'Fbxo10'	mRNA	GO:0006511///ubiquitin-dependent protein catabolic process+++GO:0006915///apoptotic process+++GO:0016567///protein ubiquitination+++GO:0042981///regulation of apoptotic process	biological_process	metabolic process+++cellular process+++regulation of biological process+++biological regulation
269615	'Plch2'	mRNA	GO:0006629///lipid metabolic process+++GO:0007165///signal transduction+++GO:0016042///lipid catabolic process+++GO:0032959///inositol trisphosphate biosynthetic process+++GO:0035556///intracellular signal transduction+++GO:0046488///phosphatidylinositol metabolic process+++GO:0048015///phosphatidylinositol-mediated signaling+++GO:0051209///release of sequestered calcium ion into cytosol	biological_process	metabolic process+++regulation of biological process+++response to stimulus+++signaling+++cellular process+++biological regulation+++negative regulation of biological process+++localization
269642	'Nat8l'	mRNA	GO:0051586///positive regulation of dopamine uptake involved in synaptic transmission	biological_process	regulation of biological process+++response to stimulus+++localization+++signaling+++positive regulation of biological process+++cellular process+++biological regulation
26968	'Islr'	mRNA
269695	'Rnft2'	mRNA	GO:0008150///biological_process	biological_process	biological_process
269702	'Mphosph9'	mRNA	GO:0008150///biological_process	biological_process	biological_process
269774	'Aak1'	mRNA	GO:0006468///protein phosphorylation+++GO:0006897///endocytosis+++GO:0016310///phosphorylation+++GO:0032880///regulation of protein localization+++GO:0045747///positive regulation of Notch signaling pathway+++GO:0046777///protein autophosphorylation+++GO:0050821///protein stabilization+++GO:2000369///regulation of clathrin-dependent endocytosis	biological_process	metabolic process+++cellular process+++localization+++regulation of biological process+++biological regulation+++response to stimulus+++signaling+++positive regulation of biological process+++cellular component organization or biogenesis
270091	'Lrrc36'	mRNA	GO:0008150///biological_process	biological_process	biological_process
270096	'Mon1b'	mRNA	GO:0006623///protein targeting to vacuole+++GO:0019085///early viral transcription+++GO:0019086///late viral transcription	biological_process	localization+++multi-organism process
27059	'Sh3d19'	mRNA	GO:0007010///cytoskeleton organization+++GO:0022604///regulation of cell morphogenesis+++GO:0051044///positive regulation of membrane protein ectodomain proteolysis	biological_process	cellular process+++cellular component organization or biogenesis+++developmental process+++regulation of biological process+++biological regulation+++metabolic process+++positive regulation of biological process
271697	'Cdk15'	mRNA	GO:0000083///regulation of transcription involved in G1/S transition of mitotic cell cycle+++GO:0006468///protein phosphorylation+++GO:0016310///phosphorylation+++GO:0051726///regulation of cell cycle	biological_process	metabolic process+++regulation of biological process+++cellular process+++biological regulation
271844	'Pla2g4f'	mRNA	GO:0001516///prostaglandin biosynthetic process+++GO:0006629///lipid metabolic process+++GO:0009395///phospholipid catabolic process+++GO:0015908///fatty acid transport+++GO:0016042///lipid catabolic process+++GO:0046475///glycerophospholipid catabolic process+++GO:0050482///arachidonic acid secretion+++GO:0071236///cellular response to antibiotic+++GO:0071407///cellular response to organic cycli…	biological_process	metabolic process+++cellular process+++localization+++response to stimulus
27205	'Podxl'	mRNA	GO:0007155///cell adhesion+++GO:0007162///negative regulation of cell adhesion+++GO:0016477///cell migration+++GO:0022407///regulation of cell-cell adhesion+++GO:0022408///negative regulation of cell-cell adhesion+++GO:0030335///positive regulation of cell migration+++GO:0032534///regulation of microvillus assembly+++GO:0033634///positive regulation of cell-cell adhesion mediated by integrin+++GO…	biological_process	biological adhesion+++regulation of biological process+++negative regulation of biological process+++cellular process+++biological regulation+++locomotion+++localization+++positive regulation of biological process+++cellular component organization or biogenesis+++immune system process+++developmental process+++multicellular organismal process
27225	'Ddx24'	mRNA
27389	'Dusp13'	mRNA	GO:0006470///protein dephosphorylation+++GO:0016311///dephosphorylation+++GO:0035335///peptidyl-tyrosine dephosphorylation	biological_process	metabolic process+++cellular process
27410	'Abca3'	mRNA	GO:0006810///transport+++GO:0006869///lipid transport+++GO:0051384///response to glucocorticoid+++GO:0055085///transmembrane transport	biological_process	localization+++response to stimulus
276952	'Rasl10b'	mRNA	GO:0003050///regulation of systemic arterial blood pressure by atrial natriuretic peptide+++GO:0090277///positive regulation of peptide hormone secretion	biological_process	multicellular organismal process+++biological regulation+++regulation of biological process+++signaling+++localization+++cellular process+++positive regulation of biological process
277154	'Nynrin'	mRNA	GO:0008150///biological_process+++GO:0015074///DNA integration+++GO:0090502///RNA phosphodiester bond hydrolysis, endonucleolytic	biological_process	biological_process+++metabolic process+++cellular process
277973	'Slc9a5'	mRNA	GO:0006811///ion transport+++GO:0006812///cation transport+++GO:0006814///sodium ion transport+++GO:0006885///regulation of pH+++GO:0051453///regulation of intracellular pH+++GO:0055085///transmembrane transport+++GO:0071805///potassium ion transmembrane transport+++GO:0098656///anion transmembrane transport+++GO:0098719///sodium ion import across plasma membrane+++GO:1902600///proton transmembra…	biological_process	localization+++biological regulation+++cellular process
27883	'Tango2'	mRNA	GO:0007030///Golgi organization+++GO:0009306///protein secretion	biological_process	cellular process+++cellular component organization or biogenesis+++localization
279028	'Adamts13'	mRNA	GO:0006508///proteolysis+++GO:0007596///blood coagulation+++GO:0007599///hemostasis+++GO:0009636///response to toxic substance+++GO:0014075///response to amine+++GO:0034341///response to interferon-gamma+++GO:0034612///response to tumor necrosis factor+++GO:0035864///response to potassium ion+++GO:0043171///peptide catabolic process+++GO:0070670///response to interleukin-4+++GO:0071222///cellular…	biological_process	metabolic process+++response to stimulus+++multicellular organismal process+++biological regulation+++immune system process+++cellular process+++multi-organism process
286940	'Flnb'	mRNA	GO:0003334///keratinocyte development+++GO:0003382///epithelial cell morphogenesis+++GO:0007519///skeletal muscle tissue development+++GO:0030036///actin cytoskeleton organization+++GO:0030154///cell differentiation+++GO:0071346///cellular response to interferon-gamma	biological_process	developmental process+++multicellular organismal process+++cellular process+++cellular component organization or biogenesis+++immune system process+++response to stimulus
29819	'Stau2'	mRNA	GO:0010468///regulation of gene expression+++GO:0032956///regulation of actin cytoskeleton organization+++GO:0048592///eye morphogenesis+++GO:0051489///regulation of filopodium assembly+++GO:0051965///positive regulation of synapse assembly+++GO:0061003///positive regulation of dendritic spine morphogenesis+++GO:0098964///anterograde dendritic transport of messenger ribonucleoprotein complex+++GO…	biological_process	metabolic process+++regulation of biological process+++biological regulation+++cellular process+++cellular component organization or biogenesis+++developmental process+++multicellular organismal process+++positive regulation of biological process+++localization+++negative regulation of biological process+++signaling
29871	'Scmh1'	mRNA	GO:0006338///chromatin remodeling+++GO:0006355///regulation of transcription, DNA-templated+++GO:0007275///multicellular organism development+++GO:0007283///spermatogenesis+++GO:0009952///anterior/posterior pattern specification+++GO:0016458///gene silencing+++GO:0045892///negative regulation of transcription, DNA-templated	biological_process	cellular process+++cellular component organization or biogenesis+++metabolic process+++regulation of biological process+++biological regulation+++developmental process+++multicellular organismal process+++reproduction+++reproductive process+++multi-organism process+++negative regulation of biological process
30841	'Kdm2b'	mRNA	GO:0000122///negative regulation of transcription by RNA polymerase II+++GO:0006325///chromatin organization+++GO:0007283///spermatogenesis+++GO:0021555///midbrain-hindbrain boundary morphogenesis+++GO:0021592///fourth ventricle development+++GO:0021670///lateral ventricle development+++GO:0021678///third ventricle development+++GO:0021993///initiation of neural tube closure+++GO:0030307///positi…	biological_process	metabolic process+++regulation of biological process+++negative regulation of biological process+++cellular process+++biological regulation+++cellular component organization or biogenesis+++reproduction+++reproductive process+++multicellular organismal process+++multi-organism process+++developmental process+++positive regulation of biological process+++growth+++cell proliferation
30843	'Fbxl12'	mRNA	GO:0000086///G2/M transition of mitotic cell cycle+++GO:0006511///ubiquitin-dependent protein catabolic process+++GO:0016567///protein ubiquitination+++GO:0031146///SCF-dependent proteasomal ubiquitin-dependent protein catabolic process+++GO:0051726///regulation of cell cycle	biological_process	cellular process+++metabolic process+++regulation of biological process+++biological regulation
30926	'Glrx3'	mRNA	GO:0002026///regulation of the force of heart contraction+++GO:0006879///cellular iron ion homeostasis+++GO:0010614///negative regulation of cardiac muscle hypertrophy+++GO:0022900///electron transport chain+++GO:0044571///[2Fe-2S] cluster assembly+++GO:0045454///cell redox homeostasis+++GO:0055114///oxidation-reduction process+++GO:0097428///protein maturation by iron-sulfur cluster transfer	biological_process	regulation of biological process+++multicellular organismal process+++biological regulation+++cellular process+++negative regulation of biological process+++response to stimulus+++metabolic process+++cellular component organization or biogenesis
30928	'Zbtb18'	mRNA	GO:0000122///negative regulation of transcription by RNA polymerase II+++GO:0001701///in utero embryonic development+++GO:0006974///cellular response to DNA damage stimulus+++GO:0007275///multicellular organism development+++GO:0007519///skeletal muscle tissue development+++GO:0021549///cerebellum development+++GO:0021766///hippocampus development+++GO:0021987///cerebral cortex development+++GO:0…	biological_process	metabolic process+++regulation of biological process+++negative regulation of biological process+++cellular process+++biological regulation+++developmental process+++multicellular organismal process+++response to stimulus+++positive regulation of biological process
319229	'Sctr'	mRNA	GO:0002024///diet induced thermogenesis+++GO:0007165///signal transduction+++GO:0007166///cell surface receptor signaling pathway+++GO:0007186///G protein-coupled receptor signaling pathway+++GO:0007188///adenylate cyclase-modulating G protein-coupled receptor signaling pathway+++GO:0007420///brain development+++GO:0009992///cellular water homeostasis+++GO:0031667///response to nutrient levels+++…	biological_process	metabolic process+++response to stimulus+++multicellular organismal process+++regulation of biological process+++signaling+++cellular process+++biological regulation+++developmental process+++cellular component organization or biogenesis+++positive regulation of biological process+++localization
319478	'Cxxc4'	mRNA	GO:0016055///Wnt signaling pathway+++GO:0030178///negative regulation of Wnt signaling pathway	biological_process	regulation of biological process+++response to stimulus+++signaling+++cellular process+++biological regulation+++negative regulation of biological process
319504	'Nrcam'	mRNA	GO:0001525///angiogenesis+++GO:0007155///cell adhesion+++GO:0007156///homophilic cell adhesion via plasma membrane adhesion molecules+++GO:0007411///axon guidance+++GO:0007417///central nervous system development+++GO:0008104///protein localization+++GO:0010975///regulation of neuron projection development+++GO:0019227///neuronal action potential propagation+++GO:0031290///retinal ganglion cell a…	biological_process	developmental process+++multicellular organismal process+++biological adhesion+++locomotion+++response to stimulus+++cellular process+++cellular component organization or biogenesis+++localization+++regulation of biological process+++biological regulation+++signaling
319594	'Hif1an'	mRNA	GO:0036138///peptidyl-histidine hydroxylation+++GO:0042264///peptidyl-aspartic acid hydroxylation+++GO:0042265///peptidyl-asparagine hydroxylation+++GO:0045663///positive regulation of myoblast differentiation+++GO:0045746///negative regulation of Notch signaling pathway+++GO:0055114///oxidation-reduction process+++GO:0061428///negative regulation of transcription from RNA polymerase II promoter …	biological_process	metabolic process+++cellular process+++developmental process+++regulation of biological process+++positive regulation of biological process+++biological regulation+++negative regulation of biological process+++response to stimulus+++signaling
319604	'Fam168a'	mRNA	GO:1905053///positive regulation of base-excision repair	biological_process	metabolic process+++regulation of biological process+++response to stimulus+++positive regulation of biological process+++cellular process+++biological regulation
319622	'Itpripl2'	mRNA	GO:0008150///biological_process	biological_process	biological_process
319740	'Zfyve27'	mRNA	GO:0016192///vesicle-mediated transport+++GO:0031175///neuron projection development+++GO:0045773///positive regulation of axon extension+++GO:0048011///neurotrophin TRK receptor signaling pathway+++GO:0071787///endoplasmic reticulum tubular network formation+++GO:0072659///protein localization to plasma membrane	biological_process	localization+++developmental process+++multicellular organismal process+++cellular process+++cellular component organization or biogenesis+++regulation of biological process+++positive regulation of biological process+++growth+++biological regulation+++response to stimulus+++signaling
320007	'Sidt1'	mRNA	GO:0033227///dsRNA transport+++GO:0050658///RNA transport	biological_process	localization
320127	'Dgki'	mRNA	GO:0007165///signal transduction+++GO:0007205///protein kinase C-activating G protein-coupled receptor signaling pathway+++GO:0007269///neurotransmitter secretion+++GO:0016310///phosphorylation+++GO:0034260///negative regulation of GTPase activity+++GO:0035556///intracellular signal transduction+++GO:0043087///regulation of GTPase activity+++GO:0046339///diacylglycerol metabolic process+++GO:0046…	biological_process	regulation of biological process+++response to stimulus+++signaling+++cellular process+++biological regulation+++localization+++metabolic process+++negative regulation of biological process+++positive regulation of biological process+++behavior+++multicellular organismal process
320209	'Ddx11'	mRNA	GO:0006139///nucleobase-containing compound metabolic process+++GO:0006260///DNA replication+++GO:0006281///DNA repair+++GO:0006974///cellular response to DNA damage stimulus+++GO:0007062///sister chromatid cohesion+++GO:0007275///multicellular organism development+++GO:0031297///replication fork processing+++GO:0032079///positive regulation of endodeoxyribonuclease activity+++GO:0032091///negati…	biological_process	metabolic process+++cellular process+++response to stimulus+++cellular component organization or biogenesis+++developmental process+++multicellular organismal process+++regulation of biological process+++positive regulation of biological process+++biological regulation
320244	'Ttll5'	mRNA	GO:0000226///microtubule cytoskeleton organization+++GO:0006464///cellular protein modification process+++GO:0007283///spermatogenesis+++GO:0007288///sperm axoneme assembly+++GO:0009566///fertilization+++GO:0018095///protein polyglutamylation+++GO:0030317///flagellated sperm motility+++GO:0060041///retina development in camera-type eye	biological_process	cellular process+++cellular component organization or biogenesis+++metabolic process+++reproduction+++reproductive process+++multicellular organismal process+++multi-organism process+++developmental process+++locomotion+++localization
320404	'Itpkb'	mRNA	GO:0000165///MAPK cascade+++GO:0001932///regulation of protein phosphorylation+++GO:0002262///myeloid cell homeostasis+++GO:0007166///cell surface receptor signaling pathway+++GO:0016310///phosphorylation+++GO:0030217///T cell differentiation+++GO:0032957///inositol trisphosphate metabolic process+++GO:0032958///inositol phosphate biosynthetic process+++GO:0033030///negative regulation of neutrop…	biological_process	metabolic process+++regulation of biological process+++response to stimulus+++signaling+++cellular process+++biological regulation+++immune system process+++developmental process+++multicellular organismal process+++negative regulation of biological process+++cell proliferation+++positive regulation of biological process+++biological adhesion
320534	'Tmem104'	mRNA	GO:0008150///biological_process	biological_process	biological_process
320557	'Fam169a'	mRNA	GO:0008150///biological_process	biological_process	biological_process
320563	'Islr2'	mRNA	GO:0007275///multicellular organism development+++GO:0007399///nervous system development+++GO:0045773///positive regulation of axon extension	biological_process	developmental process+++multicellular organismal process+++regulation of biological process+++positive regulation of biological process+++cellular process+++growth+++cellular component organization or biogenesis+++biological regulation
320655	'Pgap3'	mRNA	GO:0006505///GPI anchor metabolic process+++GO:0006506///GPI anchor biosynthetic process	biological_process	metabolic process+++cellular process
320685	'Dctd'	mRNA	GO:0006220///pyrimidine nucleotide metabolic process+++GO:0006226///dUMP biosynthetic process+++GO:0006231///dTMP biosynthetic process+++GO:0008152///metabolic process+++GO:0009165///nucleotide biosynthetic process	biological_process	metabolic process+++cellular process
320712	'Abi3bp'	mRNA	GO:0010811///positive regulation of cell-substrate adhesion+++GO:0030198///extracellular matrix organization	biological_process	biological adhesion+++regulation of biological process+++positive regulation of biological process+++biological regulation+++cellular process+++cellular component organization or biogenesis
320938	'Tnpo3'	mRNA	GO:0006606///protein import into nucleus+++GO:0015031///protein transport	biological_process	localization
321006	'Dcaf1'	mRNA	GO:0000122///negative regulation of transcription by RNA polymerase II+++GO:0006325///chromatin organization+++GO:0016032///viral process+++GO:0016310///phosphorylation+++GO:0016567///protein ubiquitination+++GO:0030183///B cell differentiation+++GO:0033151///V(D)J recombination+++GO:0035212///cell competition in a multicellular organism+++GO:1990245///histone H2A-T120 phosphorylation	biological_process	metabolic process+++regulation of biological process+++negative regulation of biological process+++cellular process+++biological regulation+++cellular component organization or biogenesis+++multi-organism process+++developmental process+++immune system process+++multicellular organismal process+++growth
326622	'Upf2'	mRNA	GO:0000184///nuclear-transcribed mRNA catabolic process, nonsense-mediated decay+++GO:0001889///liver development+++GO:0006986///response to unfolded protein+++GO:0031100///animal organ regeneration	biological_process	metabolic process+++regulation of biological process+++negative regulation of biological process+++cellular process+++biological regulation+++developmental process+++multicellular organismal process+++response to stimulus
327956	'Vmo1'	mRNA	GO:0008150///biological_process	biological_process	biological_process
327958	'Pitpnm3'	mRNA
327992	'Hsf5'	mRNA	GO:0006355///regulation of transcription, DNA-templated+++GO:0034605///cellular response to heat+++GO:0043618///regulation of transcription from RNA polymerase II promoter in response to stress+++GO:0061408///positive regulation of transcription from RNA polymerase II promoter in response to heat stress	biological_process	metabolic process+++regulation of biological process+++cellular process+++biological regulation+++response to stimulus+++positive regulation of biological process
328232	'Gfod1'	mRNA	GO:0055114///oxidation-reduction process	biological_process	metabolic process
328833	'Treml2'	mRNA	GO:0042110///T cell activation+++GO:0045088///regulation of innate immune response	biological_process	immune system process+++cellular process+++regulation of biological process+++response to stimulus+++biological regulation
328845	'Acsbg2'	mRNA	GO:0006629///lipid metabolic process+++GO:0006631///fatty acid metabolic process+++GO:0006635///fatty acid beta-oxidation+++GO:0007275///multicellular organism development+++GO:0007283///spermatogenesis+++GO:0030154///cell differentiation+++GO:0042759///long-chain fatty acid biosynthetic process	biological_process	metabolic process+++cellular process+++developmental process+++multicellular organismal process+++reproduction+++reproductive process+++multi-organism process
329251	'Ppp1r12b'	mRNA	GO:0007165///signal transduction+++GO:0043086///negative regulation of catalytic activity+++GO:0050790///regulation of catalytic activity	biological_process	regulation of biological process+++response to stimulus+++signaling+++cellular process+++biological regulation
329324	'Syt14'	mRNA
329831	'Fam166b'	mRNA	GO:0008150///biological_process	biological_process	biological_process
330267	'Thsd7a'	mRNA	GO:0001525///angiogenesis+++GO:0030154///cell differentiation+++GO:0031532///actin cytoskeleton reorganization	biological_process	developmental process+++multicellular organismal process+++cellular process+++cellular component organization or biogenesis
330319	'Wipf3'	mRNA	GO:0000147///actin cortical patch assembly+++GO:0006897///endocytosis+++GO:0007275///multicellular organism development+++GO:0007283///spermatogenesis+++GO:0008360///regulation of cell shape+++GO:0030048///actin filament-based movement+++GO:0030154///cell differentiation+++GO:0051127///positive regulation of actin nucleation+++GO:0051666///actin cortical patch localization	biological_process	cellular process+++cellular component organization or biogenesis+++localization+++developmental process+++multicellular organismal process+++reproduction+++reproductive process+++multi-organism process+++regulation of biological process+++biological regulation+++positive regulation of biological process
330355	'Dnah6'	mRNA	GO:0003341///cilium movement+++GO:0007018///microtubule-based movement	biological_process	cellular process
330369	'Fbxo41'	mRNA	GO:0008150///biological_process	biological_process	biological_process
330662	'Dock1'	mRNA	GO:0002244///hematopoietic progenitor cell differentiation+++GO:0006909///phagocytosis+++GO:0006915///apoptotic process+++GO:0007010///cytoskeleton organization+++GO:0007264///small GTPase mediated signal transduction+++GO:0010634///positive regulation of epithelial cell migration+++GO:0016477///cell migration+++GO:0043547///positive regulation of GTPase activity+++GO:1900026///positive regulatio…	biological_process	developmental process+++immune system process+++multicellular organismal process+++cellular process+++localization+++cellular component organization or biogenesis+++regulation of biological process+++response to stimulus+++signaling+++biological regulation+++locomotion+++positive regulation of biological process+++biological adhesion
330863	'Trim67'	mRNA	GO:0010976///positive regulation of neuron projection development+++GO:0046580///negative regulation of Ras protein signal transduction+++GO:2000060///positive regulation of ubiquitin-dependent protein catabolic process	biological_process	developmental process+++regulation of biological process+++positive regulation of biological process+++cellular process+++multicellular organismal process+++cellular component organization or biogenesis+++biological regulation+++negative regulation of biological process+++response to stimulus+++signaling+++metabolic process
330953	'Hcn4'	mRNA	GO:0001701///in utero embryonic development+++GO:0002027///regulation of heart rate+++GO:0003254///regulation of membrane depolarization+++GO:0006811///ion transport+++GO:0006812///cation transport+++GO:0006813///potassium ion transport+++GO:0006814///sodium ion transport+++GO:0008016///regulation of heart contraction+++GO:0034765///regulation of ion transmembrane transport+++GO:0035725///sodium …	biological_process	developmental process+++multicellular organismal process+++regulation of biological process+++biological regulation+++cellular process+++localization+++response to stimulus+++signaling
332175	'Zdhhc23'	mRNA	GO:0006612///protein targeting to membrane+++GO:0018230///peptidyl-L-cysteine S-palmitoylation+++GO:0018345///protein palmitoylation+++GO:0072659///protein localization to plasma membrane	biological_process	localization+++metabolic process+++cellular process
332221	'Zscan10'	mRNA	GO:0006355///regulation of transcription, DNA-templated+++GO:0045892///negative regulation of transcription, DNA-templated+++GO:0048863///stem cell differentiation	biological_process	metabolic process+++regulation of biological process+++cellular process+++biological regulation+++negative regulation of biological process+++developmental process
332579	'Card9'	mRNA	GO:0002376///immune system process+++GO:0007249///I-kappaB kinase/NF-kappaB signaling+++GO:0009620///response to fungus+++GO:0032494///response to peptidoglycan+++GO:0032495///response to muramyl dipeptide+++GO:0032755///positive regulation of interleukin-6 production+++GO:0032760///positive regulation of tumor necrosis factor production+++GO:0032874///positive regulation of stress-activated MAPK…	biological_process	immune system process+++regulation of biological process+++response to stimulus+++signaling+++cellular process+++biological regulation+++multi-organism process+++positive regulation of biological process+++multicellular organismal process+++metabolic process
332934	'Zmynd12'	mRNA	GO:0008150///biological_process	biological_process	biological_process
333654	'Ppp1r13l'	mRNA	GO:0000122///negative regulation of transcription by RNA polymerase II+++GO:0003215///cardiac right ventricle morphogenesis+++GO:0003229///ventricular cardiac muscle tissue development+++GO:0006351///transcription, DNA-templated+++GO:0006357///regulation of transcription by RNA polymerase II+++GO:0006915///apoptotic process+++GO:0009791///post-embryonic development+++GO:0031076///embryonic camera…	biological_process	metabolic process+++regulation of biological process+++negative regulation of biological process+++cellular process+++biological regulation+++developmental process+++multicellular organismal process+++growth+++positive regulation of biological process
333789	'N4bp2'	mRNA	GO:0016310///phosphorylation+++GO:0090305///nucleic acid phosphodiester bond hydrolysis	biological_process	metabolic process+++cellular process
338355	'Fkbp15'	mRNA	GO:0000413///protein peptidyl-prolyl isomerization+++GO:0006897///endocytosis+++GO:0010923///negative regulation of phosphatase activity	biological_process	metabolic process+++cellular process+++localization+++regulation of biological process+++negative regulation of biological process+++biological regulation
353170	'Txlng'	mRNA	GO:0007049///cell cycle+++GO:0010564///regulation of cell cycle process+++GO:0030500///regulation of bone mineralization+++GO:0051726///regulation of cell cycle	biological_process	cellular process+++regulation of biological process+++biological regulation+++developmental process+++multicellular organismal process
353236	'Pcdhac1'	mRNA	GO:0007155///cell adhesion+++GO:0007156///homophilic cell adhesion via plasma membrane adhesion molecules	biological_process	biological adhesion
353237	'Pcdhac2'	mRNA	GO:0007155///cell adhesion+++GO:0007156///homophilic cell adhesion via plasma membrane adhesion molecules+++GO:0007399///nervous system development	biological_process	biological adhesion+++developmental process+++multicellular organismal process
360013	'Myo18a'	mRNA	GO:0007030///Golgi organization+++GO:0016477///cell migration+++GO:0031032///actomyosin structure organization+++GO:0043030///regulation of macrophage activation+++GO:0043066///negative regulation of apoptotic process+++GO:0048194///Golgi vesicle budding+++GO:0050714///positive regulation of protein secretion+++GO:0071346///cellular response to interferon-gamma+++GO:0090161///Golgi ribbon formati…	biological_process	cellular process+++cellular component organization or biogenesis+++locomotion+++localization+++regulation of biological process+++immune system process+++biological regulation+++negative regulation of biological process+++positive regulation of biological process+++response to stimulus
378435	'Mafa'	mRNA	GO:0006355///regulation of transcription, DNA-templated+++GO:0007263///nitric oxide mediated signal transduction+++GO:0009749///response to glucose+++GO:0030073///insulin secretion+++GO:0045893///positive regulation of transcription, DNA-templated+++GO:0045944///positive regulation of transcription by RNA polymerase II	biological_process	metabolic process+++regulation of biological process+++cellular process+++biological regulation+++response to stimulus+++signaling+++localization+++positive regulation of biological process
380629	'Heca'	mRNA	GO:0045930///negative regulation of mitotic cell cycle	biological_process	regulation of biological process+++negative regulation of biological process+++cellular process+++biological regulation
380669	'Lin28b'	mRNA	GO:0010587///miRNA catabolic process+++GO:0031047///gene silencing by RNA+++GO:0031054///pre-miRNA processing+++GO:0031123///RNA 3'-end processing+++GO:0050779///RNA destabilization+++GO:2000627///positive regulation of miRNA catabolic process+++GO:2000632///negative regulation of pre-miRNA processing+++GO:2000635///negative regulation of primary miRNA processing	biological_process	metabolic process+++cellular process+++regulation of biological process+++negative regulation of biological process+++biological regulation+++positive regulation of biological process
380702	'Shisa6'	mRNA	GO:0007283///spermatogenesis+++GO:0016055///Wnt signaling pathway+++GO:0048172///regulation of short-term neuronal synaptic plasticity+++GO:0090090///negative regulation of canonical Wnt signaling pathway+++GO:0098962///regulation of postsynaptic neurotransmitter receptor activity+++GO:0098970///postsynaptic neurotransmitter receptor diffusion trapping+++GO:0098976///excitatory chemical synaptic …	biological_process	reproduction+++reproductive process+++multicellular organismal process+++multi-organism process+++regulation of biological process+++response to stimulus+++signaling+++cellular process+++biological regulation+++negative regulation of biological process+++localization+++cellular component organization or biogenesis
380711	'Rap1gap2'	mRNA	GO:0008361///regulation of cell size+++GO:0010977///negative regulation of neuron projection development+++GO:0043547///positive regulation of GTPase activity+++GO:0051056///regulation of small GTPase mediated signal transduction	biological_process	cellular process+++biological regulation+++cellular component organization or biogenesis+++developmental process+++regulation of biological process+++negative regulation of biological process+++multicellular organismal process+++response to stimulus+++signaling
380713	'Scarf1'	mRNA	GO:0006898///receptor-mediated endocytosis+++GO:0007155///cell adhesion+++GO:0010976///positive regulation of neuron projection development+++GO:0016322///neuron remodeling+++GO:0016358///dendrite development+++GO:0048680///positive regulation of axon regeneration	biological_process	localization+++biological adhesion+++developmental process+++regulation of biological process+++positive regulation of biological process+++cellular process+++multicellular organismal process+++cellular component organization or biogenesis+++biological regulation+++response to stimulus
380755	'Lsmem1'	mRNA	GO:0008150///biological_process	biological_process	biological_process
380836	'Mrs2'	mRNA	GO:0006089///lactate metabolic process+++GO:0006811///ion transport+++GO:0015693///magnesium ion transport+++GO:0045016///mitochondrial magnesium ion transmembrane transport	biological_process	metabolic process+++cellular process+++localization
380907	'Gm5142'	mRNA	GO:0008150///biological_process	biological_process	biological_process
380916	'Lrch1'	mRNA	GO:0034260///negative regulation of GTPase activity+++GO:1990869///cellular response to chemokine+++GO:2000405///negative regulation of T cell migration	biological_process	regulation of biological process+++negative regulation of biological process+++biological regulation+++response to stimulus+++cellular process+++immune system process+++locomotion+++localization
380921	'Dgkh'	mRNA	GO:0007165///signal transduction+++GO:0007205///protein kinase C-activating G protein-coupled receptor signaling pathway+++GO:0016310///phosphorylation+++GO:0035556///intracellular signal transduction+++GO:0043086///negative regulation of catalytic activity+++GO:0046339///diacylglycerol metabolic process+++GO:0046473///phosphatidic acid metabolic process+++GO:0046486///glycerolipid metabolic proc…	biological_process	regulation of biological process+++response to stimulus+++signaling+++cellular process+++biological regulation+++metabolic process
380959	'Alg10b'	mRNA	GO:0000122///negative regulation of transcription by RNA polymerase II+++GO:0001662///behavioral fear response+++GO:0001843///neural tube closure+++GO:0006357///regulation of transcription by RNA polymerase II+++GO:0006366///transcription by RNA polymerase II+++GO:0006487///protein N-linked glycosylation+++GO:0006488///dolichol-linked oligosaccharide biosynthetic process+++GO:0007275///multicellu…	biological_process	metabolic process+++regulation of biological process+++negative regulation of biological process+++cellular process+++biological regulation+++behavior+++response to stimulus+++multicellular organismal process+++developmental process+++cell proliferation+++positive regulation of biological process+++localization
380969	'Nckap5l'	mRNA	GO:0001578///microtubule bundle formation+++GO:0007019///microtubule depolymerization	biological_process	cellular process+++cellular component organization or biogenesis
381022	'Kmt2d'	mRNA	GO:0001555///oocyte growth+++GO:0001701///in utero embryonic development+++GO:0006325///chromatin organization+++GO:0006342///chromatin silencing+++GO:0008284///positive regulation of cell proliferation+++GO:0010468///regulation of gene expression+++GO:0032259///methylation+++GO:0033148///positive regulation of intracellular estrogen receptor signaling pathway+++GO:0043627///response to estrogen+…	biological_process	developmental process+++reproduction+++reproductive process+++growth+++multicellular organismal process+++cellular process+++multi-organism process+++cellular component organization or biogenesis+++metabolic process+++regulation of biological process+++negative regulation of biological process+++biological regulation+++cell proliferation+++positive regulation of biological process+++response to s…
381199	'Tmem151a'	mRNA	GO:0008150///biological_process	biological_process	biological_process
381201	'Ap5b1'	mRNA	GO:0015031///protein transport+++GO:0016197///endosomal transport	biological_process	localization
381269	'Mreg'	mRNA	GO:0030318///melanocyte differentiation+++GO:0032400///melanosome localization+++GO:0032402///melanosome transport+++GO:0042640///anagen+++GO:0043473///pigmentation+++GO:0048066///developmental pigmentation+++GO:0072385///minus-end-directed organelle transport along microtubule+++GO:0090382///phagosome maturation	biological_process	developmental process+++pigmentation+++cellular process+++localization+++biological phase+++multicellular organismal process+++cellular component organization or biogenesis
381293	'Kif14'	mRNA	GO:0001558///regulation of cell growth+++GO:0007018///microtubule-based movement+++GO:0007019///microtubule depolymerization+++GO:0007080///mitotic metaphase plate congression+++GO:0008284///positive regulation of cell proliferation+++GO:0010389///regulation of G2/M transition of mitotic cell cycle+++GO:0021685///cerebellar granular layer structural organization+++GO:0021693///cerebellar Purkinje…	biological_process	regulation of biological process+++cellular process+++growth+++cellular component organization or biogenesis+++biological regulation+++localization+++cell proliferation+++positive regulation of biological process+++developmental process+++multicellular organismal process+++biological adhesion+++locomotion+++metabolic process+++response to stimulus+++signaling+++negative regulation of biological p…
381305	'Rc3h1'	mRNA	GO:0000209///protein polyubiquitination+++GO:0000288///nuclear-transcribed mRNA catabolic process, deadenylation-dependent decay+++GO:0000956///nuclear-transcribed mRNA catabolic process+++GO:0001782///B cell homeostasis+++GO:0002634///regulation of germinal center formation+++GO:0002635///negative regulation of germinal center formation+++GO:0010468///regulation of gene expression+++GO:0010608//…	biological_process	metabolic process+++cellular process+++regulation of biological process+++negative regulation of biological process+++biological regulation+++immune system process+++developmental process+++response to stimulus+++cell proliferation+++cellular component organization or biogenesis+++biological adhesion+++multicellular organismal process+++signaling+++positive regulation of biological process
381338	'Lonrf2'	mRNA
381359	'Prdm12'	mRNA	GO:0000122///negative regulation of transcription by RNA polymerase II+++GO:0010468///regulation of gene expression+++GO:0019233///sensory perception of pain+++GO:0022008///neurogenesis+++GO:0031175///neuron projection development+++GO:0032259///methylation+++GO:0050965///detection of temperature stimulus involved in sensory perception of pain+++GO:0051574///positive regulation of histone H3-K9 m…	biological_process	metabolic process+++regulation of biological process+++negative regulation of biological process+++cellular process+++biological regulation+++multicellular organismal process+++developmental process+++cellular component organization or biogenesis+++response to stimulus+++positive regulation of biological process
381399	'Bpifb4'	mRNA	GO:0008150///biological_process	biological_process	biological_process
381628	'Adgrf3'	mRNA	GO:0007165///signal transduction+++GO:0007166///cell surface receptor signaling pathway+++GO:0007186///G protein-coupled receptor signaling pathway	biological_process	regulation of biological process+++response to stimulus+++signaling+++cellular process+++biological regulation
381677	'Vgf'	mRNA	GO:0001541///ovarian follicle development+++GO:0002021///response to dietary excess+++GO:0006091///generation of precursor metabolites and energy+++GO:0007165///signal transduction+++GO:0009409///response to cold+++GO:0019953///sexual reproduction+++GO:0030073///insulin secretion+++GO:0032868///response to insulin+++GO:0033500///carbohydrate homeostasis+++GO:0042593///glucose homeostasis+++GO:004…	biological_process	developmental process+++reproduction+++reproductive process+++multicellular organismal process+++response to stimulus+++metabolic process+++cellular process+++regulation of biological process+++signaling+++biological regulation+++multi-organism process+++localization
381810	'Lpar5'	mRNA	GO:0007165///signal transduction+++GO:0007186///G protein-coupled receptor signaling pathway+++GO:0032793///positive regulation of CREB transcription factor activity+++GO:0048266///behavioral response to pain	biological_process	regulation of biological process+++response to stimulus+++signaling+++cellular process+++biological regulation+++metabolic process+++positive regulation of biological process+++behavior+++multicellular organismal process
381979	'Brsk1'	mRNA	GO:0000086///G2/M transition of mitotic cell cycle+++GO:0006468///protein phosphorylation+++GO:0006974///cellular response to DNA damage stimulus+++GO:0007049///cell cycle+++GO:0007095///mitotic G2 DNA damage checkpoint+++GO:0007269///neurotransmitter secretion+++GO:0007399///nervous system development+++GO:0007409///axonogenesis+++GO:0008306///associative learning+++GO:0009411///response to UV++…	biological_process	cellular process+++metabolic process+++response to stimulus+++regulation of biological process+++negative regulation of biological process+++biological regulation+++signaling+++localization+++developmental process+++multicellular organismal process+++cellular component organization or biogenesis+++behavior
381983	'Lmtk3'	mRNA	GO:0006468///protein phosphorylation+++GO:0010923///negative regulation of phosphatase activity+++GO:0016310///phosphorylation	biological_process	metabolic process+++cellular process+++regulation of biological process+++negative regulation of biological process+++biological regulation
382051	'Pdp2'	mRNA	GO:0006470///protein dephosphorylation+++GO:0035970///peptidyl-threonine dephosphorylation+++GO:1904184///positive regulation of pyruvate dehydrogenase activity	biological_process	metabolic process+++cellular process+++regulation of biological process+++positive regulation of biological process+++biological regulation
382056	'Crtc1'	mRNA	GO:0007613///memory+++GO:0008152///metabolic process+++GO:0032793///positive regulation of CREB transcription factor activity+++GO:0043153///entrainment of circadian clock by photoperiod+++GO:0045944///positive regulation of transcription by RNA polymerase II+++GO:0048511///rhythmic process+++GO:0051289///protein homotetramerization+++GO:0097009///energy homeostasis+++GO:0099527///postsynapse to …	biological_process	behavior+++multicellular organismal process+++metabolic process+++regulation of biological process+++cellular process+++positive regulation of biological process+++biological regulation+++rhythmic process+++response to stimulus+++cellular component organization or biogenesis+++signaling+++developmental process+++negative regulation of biological process
382083	'Snx22'	mRNA	GO:0008150///biological_process	biological_process	biological_process
382113	'Slc22a14'	mRNA	GO:0055085///transmembrane transport	biological_process	localization
382207	'Jade3'	mRNA	GO:0043966///histone H3 acetylation+++GO:0043981///histone H4-K5 acetylation+++GO:0043982///histone H4-K8 acetylation+++GO:0043983///histone H4-K12 acetylation+++GO:0043984///histone H4-K16 acetylation	biological_process	metabolic process+++cellular process+++cellular component organization or biogenesis
382236	'Brwd3'	mRNA	GO:0006357///regulation of transcription by RNA polymerase II+++GO:0007010///cytoskeleton organization+++GO:0008360///regulation of cell shape	biological_process	metabolic process+++regulation of biological process+++cellular process+++biological regulation+++cellular component organization or biogenesis+++developmental process
382427	'Best3'	mRNA	GO:0006811///ion transport+++GO:0006821///chloride transport+++GO:0015698///inorganic anion transport+++GO:0043271///negative regulation of ion transport+++GO:1902476///chloride transmembrane transport	biological_process	localization+++regulation of biological process+++negative regulation of biological process+++biological regulation
382639	'Zbtb42'	mRNA	GO:0000122///negative regulation of transcription by RNA polymerase II+++GO:0006974///cellular response to DNA damage stimulus+++GO:0007517///muscle organ development	biological_process	metabolic process+++regulation of biological process+++negative regulation of biological process+++cellular process+++biological regulation+++response to stimulus+++developmental process+++multicellular organismal process
383103	'Tvp23a'	mRNA	GO:0009306///protein secretion+++GO:0016192///vesicle-mediated transport	biological_process	localization+++cellular process
383787	'Ankrd63'	mRNA	GO:0008150///biological_process	biological_process	biological_process
384071	'Slc25a34'	mRNA	GO:0001835///blastocyst hatching	biological_process	developmental process+++multicellular organismal process
384198	'Fam47e'	mRNA	GO:0008150///biological_process	biological_process	biological_process
384569	'Nova2'	mRNA	GO:0000381///regulation of alternative mRNA splicing, via spliceosome+++GO:0000398///mRNA splicing, via spliceosome+++GO:0010468///regulation of gene expression+++GO:0051252///regulation of RNA metabolic process+++GO:0120163///negative regulation of cold-induced thermogenesis	biological_process	metabolic process+++regulation of biological process+++cellular process+++biological regulation+++negative regulation of biological process+++multicellular organismal process
384783	'Irs2'	mRNA	GO:0002053///positive regulation of mesenchymal cell proliferation+++GO:0002903///negative regulation of B cell apoptotic process+++GO:0007165///signal transduction+++GO:0007420///brain development+++GO:0008284///positive regulation of cell proliferation+++GO:0008286///insulin receptor signaling pathway+++GO:0009749///response to glucose+++GO:0010748///negative regulation of plasma membrane long-…	biological_process	regulation of biological process+++cell proliferation+++positive regulation of biological process+++cellular process+++biological regulation+++negative regulation of biological process+++response to stimulus+++signaling+++developmental process+++multicellular organismal process+++localization+++metabolic process+++locomotion+++immune system process
386463	'Cdsn'	mRNA	GO:0043589///skin morphogenesis+++GO:0098609///cell-cell adhesion	biological_process	developmental process+++multicellular organismal process+++biological adhesion
399603	'Lratd2'	mRNA	GO:0008150///biological_process	biological_process	biological_process
406218	'Panx2'	mRNA	GO:0002931///response to ischemia+++GO:0006811///ion transport+++GO:0006812///cation transport+++GO:0007267///cell-cell signaling+++GO:0050716///positive regulation of interleukin-1 secretion+++GO:0055085///transmembrane transport	biological_process	response to stimulus+++localization+++signaling+++cellular process+++regulation of biological process+++positive regulation of biological process+++multicellular organismal process+++biological regulation
406219	'Krt87'	mRNA	GO:0007568///aging+++GO:0008150///biological_process+++GO:0042633///hair cycle	biological_process	developmental process+++biological_process+++multicellular organismal process
407786	'Taf9b'	mRNA	GO:0000122///negative regulation of transcription by RNA polymerase II+++GO:0006352///DNA-templated transcription, initiation+++GO:0006366///transcription by RNA polymerase II+++GO:0030307///positive regulation of cell growth+++GO:0043066///negative regulation of apoptotic process+++GO:0045944///positive regulation of transcription by RNA polymerase II+++GO:0050821///protein stabilization	biological_process	metabolic process+++regulation of biological process+++negative regulation of biological process+++cellular process+++biological regulation+++positive regulation of biological process+++growth+++cellular component organization or biogenesis
407823	'Baz2b'	mRNA	GO:0008150///biological_process	biological_process	biological_process
407831	'Tmem204'	mRNA	GO:0001945///lymph vessel development+++GO:0030947///regulation of vascular endothelial growth factor receptor signaling pathway+++GO:0051145///smooth muscle cell differentiation	biological_process	developmental process+++multicellular organismal process+++regulation of biological process+++response to stimulus+++signaling+++cellular process+++biological regulation
414801	'Itprip'	mRNA	GO:0006469///negative regulation of protein kinase activity+++GO:1902042///negative regulation of extrinsic apoptotic signaling pathway via death domain receptors	biological_process	metabolic process+++regulation of biological process+++negative regulation of biological process+++cellular process+++biological regulation+++response to stimulus+++signaling
414872	'Zyg11b'	mRNA	GO:0006515///protein quality control for misfolded or incompletely synthesized proteins+++GO:0032436///positive regulation of proteasomal ubiquitin-dependent protein catabolic process	biological_process	metabolic process+++cellular process+++regulation of biological process+++positive regulation of biological process+++biological regulation
432530	'Adcy1'	mRNA	GO:0006171///cAMP biosynthetic process+++GO:0007189///adenylate cyclase-activating G protein-coupled receptor signaling pathway+++GO:0007190///activation of adenylate cyclase activity+++GO:0007193///adenylate cyclase-inhibiting G protein-coupled receptor signaling pathway+++GO:0007409///axonogenesis+++GO:0007420///brain development+++GO:0007616///long-term memory+++GO:0007623///circadian rhythm++…	biological_process	metabolic process+++cellular process+++regulation of biological process+++response to stimulus+++signaling+++biological regulation+++developmental process+++multicellular organismal process+++cellular component organization or biogenesis+++behavior+++rhythmic process+++positive regulation of biological process+++localization
432572	'Specc1'	mRNA	GO:0030036///actin cytoskeleton organization	biological_process	cellular process+++cellular component organization or biogenesis
433586	'Maml3'	mRNA	GO:0007219///Notch signaling pathway+++GO:0007221///positive regulation of transcription of Notch receptor target+++GO:0045944///positive regulation of transcription by RNA polymerase II	biological_process	regulation of biological process+++response to stimulus+++signaling+++cellular process+++biological regulation+++metabolic process+++positive regulation of biological process
433702	'Ncbp1'	mRNA	GO:0000184///nuclear-transcribed mRNA catabolic process, nonsense-mediated decay+++GO:0000245///spliceosomal complex assembly+++GO:0000398///mRNA splicing, via spliceosome+++GO:0006370///7-methylguanosine mRNA capping+++GO:0006397///mRNA processing+++GO:0006401///RNA catabolic process+++GO:0006406///mRNA export from nucleus+++GO:0006417///regulation of translation+++GO:0006446///regulation of tra…	biological_process	metabolic process+++regulation of biological process+++negative regulation of biological process+++cellular process+++biological regulation+++cellular component organization or biogenesis+++localization+++positive regulation of biological process+++growth
433809	'Rnf207'	mRNA	GO:0010628///positive regulation of gene expression+++GO:1902261///positive regulation of delayed rectifier potassium channel activity+++GO:1903762///positive regulation of voltage-gated potassium channel activity involved in ventricular cardiac muscle cell action potential repolarization	biological_process	metabolic process+++regulation of biological process+++positive regulation of biological process+++biological regulation+++localization+++cellular process+++multicellular organismal process
433940	'Fam222a'	mRNA	GO:0008150///biological_process	biological_process	biological_process
434008	'Tmem178b'	mRNA	GO:0008150///biological_process	biological_process	biological_process
434128	'Pnmal2'	mRNA	GO:0008150///biological_process	biological_process	biological_process
434215	'Lrrc32'	mRNA	GO:0007179///transforming growth factor beta receptor signaling pathway+++GO:0010628///positive regulation of gene expression+++GO:0046007///negative regulation of activated T cell proliferation+++GO:0050710///negative regulation of cytokine secretion+++GO:0062009///secondary palate development+++GO:1901388///regulation of transforming growth factor beta activation+++GO:1901398///regulation of tr…	biological_process	regulation of biological process+++response to stimulus+++signaling+++cellular process+++biological regulation+++metabolic process+++positive regulation of biological process+++biological adhesion+++immune system process+++cell proliferation+++negative regulation of biological process+++localization+++multicellular organismal process+++developmental process
434234	'Rexo5'	mRNA	GO:0090305///nucleic acid phosphodiester bond hydrolysis	biological_process	metabolic process+++cellular process
435626	'Rufy4'	mRNA	GO:0000045///autophagosome assembly+++GO:0006914///autophagy+++GO:0016239///positive regulation of macroautophagy+++GO:0071353///cellular response to interleukin-4	biological_process	metabolic process+++cellular process+++cellular component organization or biogenesis+++regulation of biological process+++positive regulation of biological process+++biological regulation+++response to stimulus
435653	'Fcrlb'	mRNA	GO:0007166///cell surface receptor signaling pathway+++GO:0050777///negative regulation of immune response	biological_process	regulation of biological process+++response to stimulus+++signaling+++cellular process+++biological regulation+++immune system process+++negative regulation of biological process
435684	'Shf'	mRNA	GO:0006915///apoptotic process	biological_process	cellular process
435965	'Lrp3'	mRNA	GO:0010628///positive regulation of gene expression+++GO:0010629///negative regulation of gene expression+++GO:0045599///negative regulation of fat cell differentiation+++GO:0045669///positive regulation of osteoblast differentiation	biological_process	metabolic process+++regulation of biological process+++positive regulation of biological process+++biological regulation+++negative regulation of biological process+++developmental process+++cellular process+++multicellular organismal process
449521	'Zfp213'	mRNA	GO:0006355///regulation of transcription, DNA-templated	biological_process	metabolic process+++regulation of biological process+++cellular process+++biological regulation
450219	'Gsdma3'	mRNA	GO:0001942///hair follicle development+++GO:0001949///sebaceous gland cell differentiation+++GO:0007275///multicellular organism development+++GO:0012501///programmed cell death+++GO:0031069///hair follicle morphogenesis+++GO:0035019///somatic stem cell population maintenance+++GO:0036331///avascular cornea development in camera-type eye+++GO:0042633///hair cycle+++GO:0042637///catagen+++GO:00426…	biological_process	developmental process+++multicellular organismal process+++cellular process+++biological phase+++response to stimulus+++multi-organism process+++regulation of biological process+++positive regulation of biological process+++biological regulation+++negative regulation of biological process+++signaling
497097	'Xkr4'	mRNA	GO:0043652///engulfment of apoptotic cell+++GO:0070782///phosphatidylserine exposure on apoptotic cell surface+++GO:1902742///apoptotic process involved in development	biological_process	localization+++cellular process+++cellular component organization or biogenesis+++biological regulation+++developmental process
497652	'Acd'	mRNA	GO:0000723///telomere maintenance+++GO:0001501///skeletal system development+++GO:0001655///urogenital system development+++GO:0006886///intracellular protein transport+++GO:0016233///telomere capping+++GO:0030326///embryonic limb morphogenesis+++GO:0031848///protection from non-homologous end joining at telomere+++GO:0032202///telomere assembly+++GO:0032211///negative regulation of telomere main…	biological_process	metabolic process+++cellular process+++biological regulation+++cellular component organization or biogenesis+++developmental process+++multicellular organismal process+++localization+++response to stimulus+++regulation of biological process+++negative regulation of biological process+++positive regulation of biological process
50754	'Fbxw7'	mRNA	GO:0001570///vasculogenesis+++GO:0001944///vasculature development+++GO:0006974///cellular response to DNA damage stimulus+++GO:0007062///sister chromatid cohesion+++GO:0007219///Notch signaling pathway+++GO:0008150///biological_process+++GO:0010629///negative regulation of gene expression+++GO:0010868///negative regulation of triglyceride biosynthetic process+++GO:0010883///regulation of lipid s…	biological_process	developmental process+++multicellular organismal process+++cellular process+++response to stimulus+++cellular component organization or biogenesis+++regulation of biological process+++signaling+++biological regulation+++biological_process+++metabolic process+++negative regulation of biological process+++localization+++positive regulation of biological process+++rhythmic process+++locomotion+++cel…
50765	'Tfr2'	mRNA	GO:0006879///cellular iron ion homeostasis+++GO:0006898///receptor-mediated endocytosis+++GO:0006953///acute-phase response+++GO:0010039///response to iron ion+++GO:0033572///transferrin transport+++GO:0045807///positive regulation of endocytosis+++GO:0045944///positive regulation of transcription by RNA polymerase II+++GO:0055072///iron ion homeostasis+++GO:0071281///cellular response to iron io…	biological_process	cellular process+++biological regulation+++localization+++response to stimulus+++regulation of biological process+++positive regulation of biological process+++cellular component organization or biogenesis+++metabolic process+++signaling
50788	'Fbxl8'	mRNA	GO:0000086///G2/M transition of mitotic cell cycle+++GO:0016567///protein ubiquitination+++GO:0031146///SCF-dependent proteasomal ubiquitin-dependent protein catabolic process+++GO:0051726///regulation of cell cycle	biological_process	cellular process+++metabolic process+++regulation of biological process+++biological regulation
50875	'Tmod3'	mRNA	GO:0006936///muscle contraction+++GO:0007015///actin filament organization+++GO:0030036///actin cytoskeleton organization+++GO:0030239///myofibril assembly+++GO:0048821///erythrocyte development+++GO:0051271///negative regulation of cellular component movement+++GO:0051694///pointed-end actin filament capping+++GO:1901992///positive regulation of mitotic cell cycle phase transition	biological_process	multicellular organismal process+++cellular process+++cellular component organization or biogenesis+++developmental process+++immune system process+++biological regulation+++regulation of biological process+++negative regulation of biological process+++localization+++positive regulation of biological process
50918	'Myadm'	mRNA	GO:0001933///negative regulation of protein phosphorylation+++GO:0010629///negative regulation of gene expression+++GO:0030335///positive regulation of cell migration+++GO:0030837///negative regulation of actin filament polymerization+++GO:0031579///membrane raft organization+++GO:0034115///negative regulation of heterotypic cell-cell adhesion+++GO:0061028///establishment of endothelial barrier++…	biological_process	metabolic process+++regulation of biological process+++negative regulation of biological process+++cellular process+++biological regulation+++locomotion+++localization+++positive regulation of biological process+++cellular component organization or biogenesis+++developmental process+++biological adhesion+++multicellular organismal process+++response to stimulus+++signaling
50935	'St6galnac6'	mRNA	GO:0001574///ganglioside biosynthetic process+++GO:0006486///protein glycosylation+++GO:0006677///glycosylceramide metabolic process+++GO:0006687///glycosphingolipid metabolic process+++GO:0009100///glycoprotein metabolic process+++GO:0009311///oligosaccharide metabolic process+++GO:0009312///oligosaccharide biosynthetic process+++GO:0009988///cell-cell recognition+++GO:0097503///sialylation	biological_process	metabolic process+++cellular process
51875	'Tmem141'	mRNA
52028	'Bbs1'	mRNA	GO:0000226///microtubule cytoskeleton organization+++GO:0001764///neuron migration+++GO:0001895///retina homeostasis+++GO:0007601///visual perception+++GO:0007608///sensory perception of smell+++GO:0008104///protein localization+++GO:0008594///photoreceptor cell morphogenesis+++GO:0009566///fertilization+++GO:0015031///protein transport+++GO:0016358///dendrite development+++GO:0021591///ventricul…	biological_process	cellular process+++cellular component organization or biogenesis+++developmental process+++locomotion+++localization+++multicellular organismal process+++biological regulation+++reproduction+++reproductive process+++multi-organism process+++behavior+++response to stimulus+++metabolic process+++regulation of biological process+++cell proliferation
52055	'Rab11fip5'	mRNA	GO:0015031///protein transport+++GO:0035773///insulin secretion involved in cellular response to glucose stimulus+++GO:0045055///regulated exocytosis+++GO:0070164///negative regulation of adiponectin secretion+++GO:0071346///cellular response to interferon-gamma+++GO:0071468///cellular response to acidic pH+++GO:2000008///regulation of protein localization to cell surface	biological_process	localization+++response to stimulus+++signaling+++cellular process+++biological regulation+++regulation of biological process+++negative regulation of biological process+++multicellular organismal process+++immune system process
52132	'Ccdc97'	mRNA	GO:0008150///biological_process	biological_process	biological_process
52184	'Odf2l'	mRNA	GO:0030030///cell projection organization+++GO:1902018///negative regulation of cilium assembly	biological_process	cellular process+++cellular component organization or biogenesis+++regulation of biological process+++negative regulation of biological process+++biological regulation
52335	'Atxn1l'	mRNA	GO:0000122///negative regulation of transcription by RNA polymerase II+++GO:0006355///regulation of transcription, DNA-templated+++GO:0007420///brain development+++GO:0007612///learning+++GO:0007613///memory+++GO:0030198///extracellular matrix organization+++GO:0035176///social behavior+++GO:0048286///lung alveolus development+++GO:0048856///anatomical structure development+++GO:1902035///positiv…	biological_process	metabolic process+++regulation of biological process+++negative regulation of biological process+++cellular process+++biological regulation+++developmental process+++multicellular organismal process+++behavior+++cellular component organization or biogenesis+++multi-organism process+++immune system process+++cell proliferation+++positive regulation of biological process
52468	'Ctdsp2'	mRNA	GO:0001933///negative regulation of protein phosphorylation+++GO:0006357///regulation of transcription by RNA polymerase II+++GO:0006470///protein dephosphorylation+++GO:0016311///dephosphorylation+++GO:2000134///negative regulation of G1/S transition of mitotic cell cycle	biological_process	metabolic process+++regulation of biological process+++negative regulation of biological process+++cellular process+++biological regulation
52552	'Parp8'	mRNA	GO:0006471///protein ADP-ribosylation+++GO:0030968///endoplasmic reticulum unfolded protein response+++GO:0070213///protein auto-ADP-ribosylation+++GO:0071902///positive regulation of protein serine/threonine kinase activity	biological_process	metabolic process+++cellular process+++regulation of biological process+++response to stimulus+++signaling+++biological regulation+++positive regulation of biological process
52588	'Tspan14'	mRNA	GO:0045747///positive regulation of Notch signaling pathway+++GO:0051604///protein maturation+++GO:0072659///protein localization to plasma membrane	biological_process	regulation of biological process+++response to stimulus+++signaling+++positive regulation of biological process+++cellular process+++biological regulation+++metabolic process+++localization
52683	'Ncaph2'	mRNA	GO:0007076///mitotic chromosome condensation+++GO:0007143///female meiotic nuclear division+++GO:0010032///meiotic chromosome condensation+++GO:0030261///chromosome condensation+++GO:0033077///T cell differentiation in thymus+++GO:0051276///chromosome organization+++GO:0051306///mitotic sister chromatid separation+++GO:0051309///female meiosis chromosome separation	biological_process	cellular process+++cellular component organization or biogenesis+++reproduction+++reproductive process+++multicellular organismal process+++multi-organism process+++developmental process+++immune system process
52685	'Cd300lg'	mRNA	GO:0002376///immune system process+++GO:0002414///immunoglobulin transcytosis in epithelial cells	biological_process	immune system process+++localization
52822	'Rufy3'	mRNA	GO:0007015///actin filament organization+++GO:0007275///multicellular organism development+++GO:0007399///nervous system development+++GO:0030154///cell differentiation+++GO:0030335///positive regulation of cell migration+++GO:0045773///positive regulation of axon extension+++GO:0050770///regulation of axonogenesis+++GO:0050771///negative regulation of axonogenesis+++GO:0050772///positive regulat…	biological_process	cellular process+++cellular component organization or biogenesis+++developmental process+++multicellular organismal process+++regulation of biological process+++locomotion+++localization+++positive regulation of biological process+++biological regulation+++growth+++negative regulation of biological process
52855	'Lair1'	mRNA
52897	'Rbfox3'	mRNA	GO:0000381///regulation of alternative mRNA splicing, via spliceosome+++GO:0006397///mRNA processing+++GO:0007399///nervous system development+++GO:0008380///RNA splicing+++GO:0043484///regulation of RNA splicing	biological_process	metabolic process+++regulation of biological process+++cellular process+++biological regulation+++developmental process+++multicellular organismal process
52915	'Zmiz2'	mRNA	GO:0006357///regulation of transcription by RNA polymerase II+++GO:0016925///protein sumoylation+++GO:0045944///positive regulation of transcription by RNA polymerase II+++GO:0048096///chromatin-mediated maintenance of transcription	biological_process	metabolic process+++regulation of biological process+++cellular process+++biological regulation+++positive regulation of biological process+++cellular component organization or biogenesis
53310	'Dlg3'	mRNA	GO:0001736///establishment of planar polarity+++GO:0009790///embryo development+++GO:0010923///negative regulation of phosphatase activity+++GO:0043113///receptor clustering+++GO:0045197///establishment or maintenance of epithelial cell apical/basal polarity+++GO:0061098///positive regulation of protein tyrosine kinase activity+++GO:0097120///receptor localization to synapse+++GO:0098609///cell-c…	biological_process	developmental process+++multicellular organismal process+++metabolic process+++regulation of biological process+++negative regulation of biological process+++cellular process+++biological regulation+++localization+++positive regulation of biological process+++biological adhesion+++cellular component organization or biogenesis
53404	'Atoh7'	mRNA	GO:0003407///neural retina development+++GO:0006355///regulation of transcription, DNA-templated+++GO:0007275///multicellular organism development+++GO:0007399///nervous system development+++GO:0007623///circadian rhythm+++GO:0009649///entrainment of circadian clock+++GO:0021554///optic nerve development+++GO:0030154///cell differentiation+++GO:0043153///entrainment of circadian clock by photoper…	biological_process	developmental process+++multicellular organismal process+++metabolic process+++regulation of biological process+++cellular process+++biological regulation+++rhythmic process+++response to stimulus
53619	'Blcap'	mRNA	GO:0006915///apoptotic process+++GO:0007049///cell cycle+++GO:0008150///biological_process+++GO:0030262///apoptotic nuclear changes	biological_process	cellular process+++biological_process+++cellular component organization or biogenesis
53883	'Celsr2'	mRNA	GO:0001764///neuron migration+++GO:0003341///cilium movement+++GO:0006355///regulation of transcription, DNA-templated+++GO:0007155///cell adhesion+++GO:0007156///homophilic cell adhesion via plasma membrane adhesion molecules+++GO:0007165///signal transduction+++GO:0007166///cell surface receptor signaling pathway+++GO:0007186///G protein-coupled receptor signaling pathway+++GO:0007275///multice…	biological_process	developmental process+++locomotion+++localization+++multicellular organismal process+++cellular process+++metabolic process+++regulation of biological process+++biological regulation+++biological adhesion+++response to stimulus+++signaling+++cellular component organization or biogenesis
54126	'Arhgef7'	mRNA	GO:0002244///hematopoietic progenitor cell differentiation+++GO:0007030///Golgi organization+++GO:0007264///small GTPase mediated signal transduction+++GO:0007399///nervous system development+++GO:0030032///lamellipodium assembly+++GO:0032092///positive regulation of protein binding+++GO:0035023///regulation of Rho protein signal transduction+++GO:0035556///intracellular signal transduction+++GO:…	biological_process	developmental process+++immune system process+++multicellular organismal process+++cellular process+++cellular component organization or biogenesis+++regulation of biological process+++response to stimulus+++signaling+++biological regulation+++positive regulation of biological process+++locomotion+++localization
54130	'Actr1a'	mRNA	GO:0000132///establishment of mitotic spindle orientation+++GO:0007283///spermatogenesis+++GO:0030473///nuclear migration along microtubule	biological_process	localization+++cellular process+++cellular component organization or biogenesis+++reproduction+++reproductive process+++multicellular organismal process+++multi-organism process
54325	'Elovl1'	mRNA	GO:0006629///lipid metabolic process+++GO:0006631///fatty acid metabolic process+++GO:0006633///fatty acid biosynthetic process+++GO:0006636///unsaturated fatty acid biosynthetic process+++GO:0019367///fatty acid elongation, saturated fatty acid+++GO:0030148///sphingolipid biosynthetic process+++GO:0034625///fatty acid elongation, monounsaturated fatty acid+++GO:0034626///fatty acid elongation, p…	biological_process	metabolic process+++cellular process+++developmental process+++multicellular organismal process+++biological regulation
54411	'Atp6ap1'	mRNA	GO:0006811///ion transport+++GO:0006879///cellular iron ion homeostasis+++GO:0008219///cell death+++GO:0030641///regulation of cellular pH+++GO:0036295///cellular response to increased oxygen levels+++GO:0045669///positive regulation of osteoblast differentiation+++GO:0045780///positive regulation of bone resorption+++GO:0045851///pH reduction+++GO:0045921///positive regulation of exocytosis+++GO…	biological_process	localization+++cellular process+++biological regulation+++response to stimulus+++developmental process+++regulation of biological process+++multicellular organismal process+++positive regulation of biological process+++cellular component organization or biogenesis+++metabolic process+++signaling+++immune system process
544806	'Tmem92'	mRNA	GO:0008150///biological_process	biological_process	biological_process
544922	'Zkscan4'	mRNA	GO:0006355///regulation of transcription, DNA-templated	biological_process	metabolic process+++regulation of biological process+++cellular process+++biological regulation
545136	'Fam186b'	mRNA	GO:0008150///biological_process	biological_process	biological_process
54524	'Syt6'	mRNA	GO:0007340///acrosome reaction+++GO:0014059///regulation of dopamine secretion+++GO:0016192///vesicle-mediated transport+++GO:0017156///calcium ion regulated exocytosis+++GO:0017158///regulation of calcium ion-dependent exocytosis+++GO:0048791///calcium ion-regulated exocytosis of neurotransmitter+++GO:0060478///acrosomal vesicle exocytosis+++GO:0071277///cellular response to calcium ion+++GO:009…	biological_process	reproduction+++reproductive process+++multi-organism process+++regulation of biological process+++response to stimulus+++localization+++cellular process+++biological regulation+++signaling
545428	'Ccdc141'	mRNA	GO:0007155///cell adhesion+++GO:0007156///homophilic cell adhesion via plasma membrane adhesion molecules+++GO:0007411///axon guidance+++GO:0021799///cerebral cortex radially oriented cell migration+++GO:0051642///centrosome localization+++GO:0070593///dendrite self-avoidance	biological_process	biological adhesion+++developmental process+++locomotion+++response to stimulus+++multicellular organismal process+++cellular process+++cellular component organization or biogenesis+++localization
545474	'Scrt2'	mRNA	GO:0000122///negative regulation of transcription by RNA polymerase II+++GO:0006355///regulation of transcription, DNA-templated+++GO:2001222///regulation of neuron migration	biological_process	metabolic process+++regulation of biological process+++negative regulation of biological process+++cellular process+++biological regulation+++developmental process+++locomotion+++localization+++multicellular organismal process
546134	'Gramd2'	mRNA	GO:0061817///endoplasmic reticulum-plasma membrane tethering+++GO:2001256///regulation of store-operated calcium entry	biological_process	localization+++cellular process+++regulation of biological process+++biological regulation
54667	'Atp8b2'	mRNA	GO:0006869///lipid transport+++GO:0007030///Golgi organization+++GO:0015914///phospholipid transport+++GO:0034204///lipid translocation+++GO:0045332///phospholipid translocation	biological_process	localization+++cellular process+++cellular component organization or biogenesis+++biological regulation
54725	'Cadm1'	mRNA	GO:0001889///liver development+++GO:0002376///immune system process+++GO:0006915///apoptotic process+++GO:0007155///cell adhesion+++GO:0007156///homophilic cell adhesion via plasma membrane adhesion molecules+++GO:0007157///heterophilic cell-cell adhesion via plasma membrane cell adhesion molecules+++GO:0007275///multicellular organism development+++GO:0007283///spermatogenesis+++GO:0007416///syn…	biological_process	developmental process+++multicellular organismal process+++immune system process+++cellular process+++biological adhesion+++reproduction+++reproductive process+++multi-organism process+++cellular component organization or biogenesis+++growth+++regulation of biological process+++response to stimulus+++positive regulation of biological process+++cell killing+++biological regulation+++localization++…
552899	'Ugt2a2'	mRNA	GO:0052695///cellular glucuronidation	biological_process	metabolic process+++cellular process
56044	'Rala'	mRNA	GO:0001843///neural tube closure+++GO:0006887///exocytosis+++GO:0007049///cell cycle+++GO:0007165///signal transduction+++GO:0007265///Ras protein signal transduction+++GO:0017157///regulation of exocytosis+++GO:0031532///actin cytoskeleton reorganization+++GO:0051301///cell division+++GO:0051491///positive regulation of filopodium assembly+++GO:0051665///membrane raft localization	biological_process	developmental process+++multicellular organismal process+++localization+++cellular process+++regulation of biological process+++response to stimulus+++signaling+++biological regulation+++cellular component organization or biogenesis+++positive regulation of biological process
56045	'Samhd1'	mRNA	GO:0000724///double-strand break repair via homologous recombination+++GO:0002376///immune system process+++GO:0006203///dGTP catabolic process+++GO:0006260///DNA replication+++GO:0006281///DNA repair+++GO:0006974///cellular response to DNA damage stimulus+++GO:0008152///metabolic process+++GO:0009264///deoxyribonucleotide catabolic process+++GO:0016446///somatic hypermutation of immunoglobulin g…	biological_process	metabolic process+++response to stimulus+++cellular process+++immune system process+++developmental process+++multicellular organismal process+++regulation of biological process+++biological regulation+++cellular component organization or biogenesis+++multi-organism process+++negative regulation of biological process+++signaling
56149	'Grasp'	mRNA	GO:0006886///intracellular protein transport+++GO:0007165///signal transduction+++GO:0008104///protein localization+++GO:0099152///regulation of neurotransmitter receptor transport, endosome to postsynaptic membrane	biological_process	localization+++regulation of biological process+++response to stimulus+++signaling+++cellular process+++biological regulation+++cellular component organization or biogenesis
56207	'Uchl5'	mRNA	GO:0006281///DNA repair+++GO:0006310///DNA recombination+++GO:0006508///proteolysis+++GO:0006511///ubiquitin-dependent protein catabolic process+++GO:0006974///cellular response to DNA damage stimulus+++GO:0010951///negative regulation of endopeptidase activity+++GO:0016579///protein deubiquitination+++GO:0021670///lateral ventricle development+++GO:0030901///midbrain development+++GO:0032435///n…	biological_process	metabolic process+++response to stimulus+++cellular process+++regulation of biological process+++negative regulation of biological process+++biological regulation+++developmental process+++multicellular organismal process
56361	'Pus1'	mRNA	GO:0001522///pseudouridine synthesis+++GO:0008033///tRNA processing+++GO:0009451///RNA modification+++GO:0031119///tRNA pseudouridine synthesis+++GO:0045944///positive regulation of transcription by RNA polymerase II+++GO:1990481///mRNA pseudouridine synthesis	biological_process	metabolic process+++cellular process+++regulation of biological process+++positive regulation of biological process+++biological regulation
56369	'Apip'	mRNA	GO:0006915///apoptotic process+++GO:0008652///cellular amino acid biosynthetic process+++GO:0009086///methionine biosynthetic process+++GO:0019284///L-methionine salvage from S-adenosylmethionine+++GO:0019509///L-methionine salvage from methylthioadenosine+++GO:0043066///negative regulation of apoptotic process+++GO:0051289///protein homotetramerization+++GO:0070269///pyroptosis+++GO:0070372///re…	biological_process	cellular process+++metabolic process+++regulation of biological process+++negative regulation of biological process+++biological regulation+++cellular component organization or biogenesis+++response to stimulus+++signaling
56381	'Spen'	mRNA	GO:0000122///negative regulation of transcription by RNA polymerase II+++GO:0007219///Notch signaling pathway+++GO:0045892///negative regulation of transcription, DNA-templated+++GO:0045893///positive regulation of transcription, DNA-templated+++GO:0050769///positive regulation of neurogenesis	biological_process	metabolic process+++regulation of biological process+++negative regulation of biological process+++cellular process+++biological regulation+++response to stimulus+++signaling+++positive regulation of biological process+++developmental process+++multicellular organismal process
56399	'Akap8'	mRNA	GO:0002376///immune system process+++GO:0007076///mitotic chromosome condensation+++GO:0015031///protein transport+++GO:0016310///phosphorylation+++GO:0031065///positive regulation of histone deacetylation+++GO:0032720///negative regulation of tumor necrosis factor production+++GO:0033127///regulation of histone phosphorylation+++GO:0044839///cell cycle G2/M phase transition+++GO:0045087///innate…	biological_process	immune system process+++cellular process+++cellular component organization or biogenesis+++localization+++metabolic process+++regulation of biological process+++positive regulation of biological process+++biological regulation+++negative regulation of biological process+++multicellular organismal process+++response to stimulus+++multi-organism process
56470	'Rgs19'	mRNA	GO:0009968///negative regulation of signal transduction+++GO:0045471///response to ethanol	biological_process	regulation of biological process+++negative regulation of biological process+++response to stimulus+++signaling+++cellular process+++biological regulation
56501	'Elf4'	mRNA	GO:0001787///natural killer cell proliferation+++GO:0001866///NK T cell proliferation+++GO:0006355///regulation of transcription, DNA-templated+++GO:0006357///regulation of transcription by RNA polymerase II+++GO:0030154///cell differentiation+++GO:0045087///innate immune response+++GO:0045893///positive regulation of transcription, DNA-templated+++GO:0045944///positive regulation of transcriptio…	biological_process	cell proliferation+++immune system process+++cellular process+++metabolic process+++regulation of biological process+++biological regulation+++developmental process+++response to stimulus+++positive regulation of biological process
56513	'Pard6a'	mRNA	GO:0001933///negative regulation of protein phosphorylation+++GO:0007049///cell cycle+++GO:0007098///centrosome cycle+++GO:0007163///establishment or maintenance of cell polarity+++GO:0030010///establishment of cell polarity+++GO:0045217///cell-cell junction maintenance+++GO:0050714///positive regulation of protein secretion+++GO:0051301///cell division+++GO:0060341///regulation of cellular local…	biological_process	metabolic process+++regulation of biological process+++negative regulation of biological process+++cellular process+++biological regulation+++cellular component organization or biogenesis+++localization+++positive regulation of biological process
56516	'Rbms2'	mRNA
56524	'Mpp6'	mRNA	GO:0046037///GMP metabolic process+++GO:0046710///GDP metabolic process	biological_process	metabolic process+++cellular process
56637	'Gsk3b'	mRNA	GO:0000320///re-entry into mitotic cell cycle+++GO:0001558///regulation of cell growth+++GO:0001837///epithelial to mesenchymal transition+++GO:0001954///positive regulation of cell-matrix adhesion+++GO:0005975///carbohydrate metabolic process+++GO:0005977///glycogen metabolic process+++GO:0006349///regulation of gene expression by genetic imprinting+++GO:0006468///protein phosphorylation+++GO:00…	biological_process	cellular process+++regulation of biological process+++growth+++cellular component organization or biogenesis+++biological regulation+++developmental process+++multicellular organismal process+++biological adhesion+++positive regulation of biological process+++metabolic process+++localization+++response to stimulus+++signaling+++rhythmic process+++negative regulation of biological process+++locomo…
56738	'Mocs1'	mRNA	GO:0006777///Mo-molybdopterin cofactor biosynthetic process+++GO:0032324///molybdopterin cofactor biosynthetic process	biological_process	metabolic process+++cellular process
56747	'Sez6l'	mRNA	GO:0008344///adult locomotory behavior+++GO:0021680///cerebellar Purkinje cell layer development+++GO:0060074///synapse maturation+++GO:0090036///regulation of protein kinase C signaling	biological_process	behavior+++multicellular organismal process+++developmental process+++cellular process+++cellular component organization or biogenesis+++regulation of biological process+++response to stimulus+++signaling+++biological regulation
56876	'Nsmf'	mRNA	GO:0035307///positive regulation of protein dephosphorylation+++GO:0043523///regulation of neuron apoptotic process+++GO:0048168///regulation of neuronal synaptic plasticity+++GO:0048814///regulation of dendrite morphogenesis+++GO:0071230///cellular response to amino acid stimulus+++GO:0071257///cellular response to electrical stimulus+++GO:0071371///cellular response to gonadotropin stimulus+++G…	biological_process	metabolic process+++regulation of biological process+++positive regulation of biological process+++cellular process+++biological regulation+++signaling+++developmental process+++multicellular organismal process+++cellular component organization or biogenesis+++response to stimulus+++locomotion+++localization
56878	'Rbms1'	mRNA	GO:0006260///DNA replication	biological_process	metabolic process+++cellular process
57138	'Slc12a5'	mRNA	GO:0006811///ion transport+++GO:0006813///potassium ion transport+++GO:0006821///chloride transport+++GO:0006873///cellular ion homeostasis+++GO:0006884///cell volume homeostasis+++GO:0006971///hypotonic response+++GO:0007268///chemical synaptic transmission+++GO:0007612///learning+++GO:0015696///ammonium transport+++GO:0030644///cellular chloride ion homeostasis+++GO:0035264///multicellular orga…	biological_process	localization+++cellular process+++biological regulation+++cellular component organization or biogenesis+++response to stimulus+++signaling+++behavior+++multicellular organismal process+++developmental process+++growth
57266	'Cxcl14'	mRNA	GO:0006955///immune response+++GO:0007165///signal transduction+++GO:0031640///killing of cells of other organism+++GO:0045662///negative regulation of myoblast differentiation+++GO:0048839///inner ear development+++GO:0060326///cell chemotaxis+++GO:0061844///antimicrobial humoral immune response mediated by antimicrobial peptide+++GO:2000503///positive regulation of natural killer cell chemotaxis	biological_process	immune system process+++response to stimulus+++regulation of biological process+++signaling+++cellular process+++biological regulation+++cell killing+++multi-organism process+++developmental process+++negative regulation of biological process+++multicellular organismal process+++locomotion+++localization+++positive regulation of biological process
57279	'Slc25a20'	mRNA	GO:0001701///in utero embryonic development+++GO:1902603///carnitine transmembrane transport+++GO:1902616///acyl carnitine transmembrane transport	biological_process	developmental process+++multicellular organismal process+++localization
[truncated: 212 more rows]
