# Supplementary material for: Evaluation of the lncRNA-miRNA-mRNA ceRNA network in lungs of miR-147 −/− mice
Source: Front Pharmacol. 2024 Mar 6;15:1335374. doi: 10.3389/fphar.2024.1335374 (PMC10953689; doi:10.3389/fphar.2024.1335374)
Supplement: Supplementary file 2 [file DataSheet1.zip › Original Data/S-Fig. 3 (Bcl11b).xls]

Gene ID	Gene Symbol	Type	target_total	target_58208	cerna_total	cerna_58208
71514	'Sfpq'	mRNA	0	0	1	1
102639747	'Gm35986'	lncRNA	0	0	1	1
66939	'Aagab'	mRNA	0	0	1	1
67706	'Tmem179b'	mRNA	0	0	1	1
74959	'Platr14'	lncRNA	0	0	1	1
319760	'D130020L05Rik'	lncRNA	0	0	1	1
74487	'5430405H02Rik'	lncRNA	0	0	1	1
399609	'C130046K22Rik'	lncRNA	0	0	1	1
11749	'Anxa6'	mRNA	0	0	1	1
224823	'Rrp36'	mRNA	0	0	1	1
69248	'2610035F20Rik'	lncRNA	0	0	1	1
51810	'Hnrnpu'	mRNA	0	0	1	1
790910	'Gm11201'	lncRNA	0	0	1	1
74062	'Speer8-ps1'	lncRNA	0	0	1	1
50776	'Polg2'	mRNA	0	0	1	1
100861794	'Gm21221'	lncRNA	0	0	1	1
99041	'AI646519'	lncRNA	0	0	1	1
328837	'C330011F03Rik'	lncRNA	0	0	1	1
277333	'Gm5069'	lncRNA	0	0	1	1
70771	'Gpr173'	mRNA	0	0	1	1
373852	'4833422C13Rik'	lncRNA	0	0	1	1
231605	'Galnt9'	mRNA	0	0	1	1
320203	'C130071C03Rik'	lncRNA	0	0	1	1
620016	'Gm12669'	lncRNA	0	0	1	1
625237	'Gm6566'	lncRNA	0	0	1	1
20498	'Slc12a4'	mRNA	0	0	1	1
320479	'C330024D21Rik'	lncRNA	0	0	1	1
654424	'Mccc1os'	lncRNA	0	0	1	1
102632492	'Gm30551'	lncRNA	0	0	1	1
67342	'Kcnmb4os1'	lncRNA	0	0	1	1
227800	'Rabgap1'	mRNA	0	0	1	1
102638038	'Gm15631'	lncRNA	0	0	1	1
234863	'6030466F02Rik'	lncRNA	0	0	1	1
59093	'Pcbp3'	mRNA	0	0	1	1
105500046	'Gm30731'	lncRNA	0	0	1	1
100038714	'Gm15401'	lncRNA	0	0	1	1
328747	'Gm5091'	lncRNA	0	0	1	1
100038666	'Gm12298'	lncRNA	0	0	1	1
100861861	'Gm21276'	lncRNA	0	0	1	1
654494	'Gm7337'	lncRNA	0	0	1	1
100502602	'Gm19277'	lncRNA	0	0	1	1
71810	'Ranbp3'	mRNA	0	0	1	1
77116	'Mtmr2'	mRNA	0	0	1	1
100126795	'Gm10575'	lncRNA	0	0	1	1
66433	'Chchd7'	mRNA	0	0	1	1
72252	'1700022A21Rik'	lncRNA	0	0	1	1
100504231	'Gm15708'	lncRNA	0	0	1	1
67392	'4833420G17Rik'	mRNA	0	0	1	1
13397	'Dlx6os2'	lncRNA	0	0	1	1
68162	'A930003A15Rik'	lncRNA	0	0	1	1
mmu-miR-149-5p		miRNA	1	1	0	0
mmu-miR-34a-5p		miRNA	1	1	0	0
mmu-miR-34c-5p		miRNA	1	1	0	0
mmu-miR-1249-5p		miRNA	1	1	0	0
mmu-miR-330-5p		miRNA	1	1	0	0
mmu-miR-449b		miRNA	1	1	0	0
mmu-miR-205-5p		miRNA	1	1	0	0
mmu-miR-3473b		miRNA	1	1	0	0
mmu-miR-12202-3p		miRNA	1	1	0	0
mmu-miR-361-3p		miRNA	1	1	0	0
mmu-miR-298-5p		miRNA	1	1	0	0
mmu-miR-296-3p		miRNA	1	1	0	0
mmu-miR-3473e		miRNA	1	1	0	0
mmu-miR-12188-3p		miRNA	1	1	0	0
mmu-miR-143-3p		miRNA	1	1	0	0
mmu-miR-3093-5p		miRNA	1	1	0	0
mmu-miR-3087-5p		miRNA	1	1	0	0
mmu-miR-1306-3p		miRNA	1	1	0	0
mmu-miR-185-3p		miRNA	1	1	0	0
mmu-miR-3547-5p		miRNA	1	1	0	0
mmu-miR-3109-3p		miRNA	1	1	0	0
mmu-miR-1930-5p		miRNA	1	1	0	0
mmu-miR-210-5p		miRNA	1	1	0	0
mmu-miR-3083b-5p		miRNA	1	1	0	0
mmu-miR-3104-5p		miRNA	1	1	0	0
mmu-miR-346-3p		miRNA	1	1	0	0
mmu-miR-1231-5p		miRNA	1	1	0	0
mmu-miR-149-3p		miRNA	1	1	0	0
mmu-miR-328-5p		miRNA	1	1	0	0
mmu-miR-34b-5p		miRNA	1	1	0	0
mmu-miR-341-5p		miRNA	1	1	0	0
mmu-miR-1894-5p		miRNA	1	1	0	0
mmu-miR-3057-3p		miRNA	1	1	0	0
mmu-miR-1956		miRNA	1	1	0	0
mmu-miR-331-3p		miRNA	1	1	0	0
mmu-miR-3113-5p		miRNA	1	1	0	0
mmu-miR-466h-3p		miRNA	1	1	0	0
mmu-miR-138-5p		miRNA	1	1	0	0
mmu-miR-12181-3p		miRNA	1	1	0	0
mmu-miR-1903		miRNA	1	1	0	0
mmu-miR-1224-3p		miRNA	1	1	0	0
mmu-miR-292b-3p		miRNA	1	1	0	0
mmu-miR-449c-5p		miRNA	1	1	0	0
mmu-miR-12186-3p		miRNA	1	1	0	0
mmu-miR-1892		miRNA	1	1	0	0
mmu-miR-3113-3p		miRNA	1	1	0	0
mmu-miR-326-3p		miRNA	1	1	0	0
mmu-miR-1982-5p		miRNA	1	1	0	0
mmu-miR-1906		miRNA	1	1	0	0
mmu-miR-3103-5p		miRNA	1	1	0	0
58208	'Bcl11b'	mRNA	0	0	0	0
