# Supplementary material for: Evaluation of the lncRNA-miRNA-mRNA ceRNA network in lungs of miR-147 −/− mice
Source: Front Pharmacol. 2024 Mar 6;15:1335374. doi: 10.3389/fphar.2024.1335374 (PMC10953689; doi:10.3389/fphar.2024.1335374)
Supplement: Supplementary file 2 [file DataSheet1.zip › Original Data/S-Fig. 4.xls]

## Sheet: Sheet1
					WT
	Area	Mean	Min	Max	IntDen	RawIntDen	MinThr	MaxThr	AOD
1	68627	0.051	0.035	0.064	3497.05	15565570	0.064	0.035	0.0509573
2	82093	0.033	0.014	0.049	2721.97	19400670	0.049	0.014	0.0331571
3	147488	0.057	0.045	0.068	8378.11	33002836	0.068	0.045	0.0568054
					147KO
	Area	Mean	Min	Max	IntDen	RawIntDen	MinThr	MaxThr	AOD
1	149237	0.081	0.058	0.103	12105.3	31587200	0.103	0.058	0.0811143
2	106370	0.087	0.062	0.112	9244.18	22218160	0.112	0.062	0.0869059
3	216003	0.074	0.054	0.093	16004.7	46457558	0.093	0.054	0.0740946
