# Supplementary material for: Evaluation of the lncRNA-miRNA-mRNA ceRNA network in lungs of miR-147 −/− mice
Source: Front Pharmacol. 2024 Mar 6;15:1335374. doi: 10.3389/fphar.2024.1335374 (PMC10953689; doi:10.3389/fphar.2024.1335374)
Supplement: Supplementary file 2 [file DataSheet1.zip › Original Data/TABLE 1 (lncRNA).xls]

## Sheet: 差异基因-miR147KO+Con-lncRNA-1-0.05
Gene ID	Gene Symbol	Type	log2 (p1_miR147KO / p1_C57N)	FDR (p1_miR147KO / p1_C57N)
BGIG10090_53735	'BGIG10090_53735'	lncRNA	10.375	0.00201708
BGIG10090_66561	'BGIG10090_66561'	lncRNA	7.82018	5.95692e-40
102632516	'Gm30571'	lncRNA	6.91886	4.48687e-09
BGIG10090_66134	'BGIG10090_66134'	lncRNA	6.78136	0.000335527
664849	'Gm7367'	lncRNA	6.49185	1.0568e-07
102132	'E230013L22Rik'	lncRNA	6.40939	3.53592e-10
BGIG10090_53386	'BGIG10090_53386'	lncRNA	6.30378	0.000182962
100504734	'Gm16794'	lncRNA	5.70044	1.82288e-06
BGIG10090_64586	'BGIG10090_64586'	lncRNA	5.70044	8.44386e-09
BGIG10090_50685	'BGIG10090_50685'	lncRNA	5.58496	0.00646858
102633441	'Gm31265'	lncRNA	5.49185	0.0349978
115489704	'Gm43522'	lncRNA	5.35755	0.0349561
105245924	'Gm16136'	lncRNA	5.24793	0.0201335
100504231	'Gm15708'	lncRNA	5.12928	0.00111796
623273	'Alms1-ps2'	lncRNA	5.04439	0.0349478
102638002	'Gm15222'	lncRNA	4.90689	0.0201174
115486873	'6330537M06Rik'	lncRNA	4.89206	0
100040507	'Gm2814'	lncRNA	4.64386	0.00363984
102634282	'Gm31904'	lncRNA	4.32193	0.00647069
BGIG10090_65448	'BGIG10090_65448'	lncRNA	3.80735	0.0328316
102641509	'Gm16299'	lncRNA	3.45943	0.0349811
BGIG10090_65295	'BGIG10090_65295'	lncRNA	3.45943	0.0349728
108168796	'Gm14102'	lncRNA	3.42626	0.0328396
100503147	'Gm13293'	lncRNA	3.07973	1.88054e-06
BGIG10090_64266	'BGIG10090_64266'	lncRNA	3.06774	0.0115028
BGIG10090_50878	'BGIG10090_50878'	lncRNA	2.92057	0.0349895
320377	'9330175E14Rik'	lncRNA	2.80735	0.00712394
BGIG10090_52137	'BGIG10090_52137'	lncRNA	2.58496	0.0395489
BGIG10090_66590	'BGIG10090_66590'	lncRNA	2.49923	9.87387e-05
108168942	'Gm46854'	lncRNA	2.46657	0.0120468
115489131	'Gm52440'	lncRNA	2.44478	0.0120503
BGIG10090_66516	'BGIG10090_66516'	lncRNA	2.42626	0.000126868
108168645	'LOC108168645'	lncRNA	2.37126	1.77664e-07
105245938	'Gm26704'	lncRNA	2.32193	0.00712166
BGIG10090_65255	'BGIG10090_65255'	lncRNA	2.20914	2.6184e-07
BGIG10090_51794	'BGIG10090_51794'	lncRNA	2.19068	0.008009
BGIG10090_51968	'BGIG10090_51968'	lncRNA	2.05063	0.0191029
BGIG10090_62649	'BGIG10090_62649'	lncRNA	2.04182	0.0189857
102640961	'Gm36901'	lncRNA	2	0.0271685
115490416	'Gm52907'	lncRNA	1.95693	0.0282435
BGIG10090_66535	'BGIG10090_66535'	lncRNA	1.94753	0.0426675
102636107	'Gm33272'	lncRNA	1.931	0
108168297	'Gm46558'	lncRNA	1.93074	2.24268e-05
BGIG10090_56929	'BGIG10090_56929'	lncRNA	1.91427	0.000695619
619371	'Stxbp3-ps'	lncRNA	1.8413	0.00555999
108168734	'2900093K20Rik'	lncRNA	1.83059	0.00236088
102640742	'Gm36738'	lncRNA	1.7649	0.0271753
BGIG10090_53703	'BGIG10090_53703'	lncRNA	1.75002	0.0036415
108167801	'Gm47715'	lncRNA	1.74284	9.35071e-09
115488630	'Gm52239'	lncRNA	1.71621	0.00747116
72716	'2810047C21Rik1'	lncRNA	1.71272	0.00214808
102636848	'Gm33804'	lncRNA	1.69647	0.00214725
BGIG10090_66468	'BGIG10090_66468'	lncRNA	1.68281	0.0367243
621998	'Gm6277'	lncRNA	1.67377	0.0271617
BGIG10090_59630	'BGIG10090_59630'	lncRNA	1.66252	0.00539066
BGIG10090_51629	'BGIG10090_51629'	lncRNA	1.59216	0.00384345
108168931	'Gm46846'	lncRNA	1.58496	0.0429279
BGIG10090_58628	'BGIG10090_58628'	lncRNA	1.58496	0.00699289
319760	'D130020L05Rik'	lncRNA	1.54749	0.0338853
105245244	'Gm40723'	lncRNA	1.54253	0.00334579
BGIG10090_56291	'BGIG10090_56291'	lncRNA	1.54057	0.0220415
115487484	'Gm51823'	lncRNA	1.46949	0.0309786
74953	'4930483K19Rik'	lncRNA	1.46815	0.000847965
76133	'6230400D17Rik'	lncRNA	1.44699	1.63392e-06
102633941	'Gm31641'	lncRNA	1.40881	0.0429182
105242836	'Gm38935'	lncRNA	1.38215	8.14218e-05
105245498	'Gm40946'	lncRNA	1.36441	0.025383
102637873	'Gm17249'	lncRNA	1.35908	0.018369
105246973	'4833439F03Rik'	lncRNA	1.35364	0.0429376
BGIG10090_65764	'BGIG10090_65764'	lncRNA	1.34792	0.0349937
100504191	'Gm16576'	lncRNA	1.34314	6.18838e-24
407803	'BC051226'	lncRNA	1.31836	0.0204937
108168407	'Gm46646'	lncRNA	1.31316	0.0228507
102635940	'Gm33149'	lncRNA	1.30863	0.0475342
102636522	'Gm33564'	lncRNA	1.28716	0.00334195
108167511	'9130015G15Rik'	lncRNA	1.26303	0.035002
BGIG10090_52791	'BGIG10090_52791'	lncRNA	1.22948	0.00250722
BGIG10090_56447	'BGIG10090_56447'	lncRNA	1.22239	0.0335789
BGIG10090_55469	'BGIG10090_55469'	lncRNA	1.21299	0.00421147
102639821	'Gm36043'	lncRNA	1.19704	0.0297254
BGIG10090_66582	'BGIG10090_66582'	lncRNA	1.19592	0.0232252
BGIG10090_62097	'BGIG10090_62097'	lncRNA	1.18057	0.0205498
BGIG10090_59912	'BGIG10090_59912'	lncRNA	1.15882	0.0232312
108167740	'LOC108167740'	lncRNA	1.152	0.00492144
108168027	'Gm46375'	lncRNA	1.14543	0.0134089
102639812	'Gm36036'	lncRNA	1.14296	3.22946e-06
105243151	'Gm39150'	lncRNA	1.12338	0.00697832
17858	'Mx2'	lncRNA	1.07886	7.50379e-05
BGIG10090_55489	'BGIG10090_55489'	lncRNA	1.06871	0.00500034
105245929	'Gm41307'	lncRNA	1.03588	0.0109304
654820	'G530011O06Rik'	lncRNA	1.01346	1.13235e-05
102636362	'Gm33449'	lncRNA	-1	0.0148875
213742	'Xist'	lncRNA	-1	0.0426607
BGIG10090_54901	'BGIG10090_54901'	lncRNA	-1.00136	0.000247161
105246076	'Gm41424'	lncRNA	-1.02584	0.0492428
BGIG10090_51902	'BGIG10090_51902'	lncRNA	-1.02944	0.00131602
BGIG10090_66078	'BGIG10090_66078'	lncRNA	-1.02944	2.2773e-08
105246414	'Gm41704'	lncRNA	-1.03395	0.0375979
627268	'Gm15232'	lncRNA	-1.03477	0.0402055
102631812	'Gm30054'	lncRNA	-1.04103	1.19525e-05
115487822	'Gm51929'	lncRNA	-1.04439	1.83751e-10
BGIG10090_52523	'BGIG10090_52523'	lncRNA	-1.05311	0.0492537
BGIG10090_54900	'BGIG10090_54900'	lncRNA	-1.07149	2.60123e-07
BGIG10090_64899	'BGIG10090_64899'	lncRNA	-1.07923	8.18946e-06
102632236	'Gm30369'	lncRNA	-1.10451	1.88946e-07
105245960	'Gm41331'	lncRNA	-1.11417	4.8211e-24
102632708	'Gm15523'	lncRNA	-1.11818	0.0413202
102635312	'Gm32685'	lncRNA	-1.13493	0.027671
102632366	'Gm30458'	lncRNA	-1.152	0.00211486
BGIG10090_54840	'BGIG10090_54840'	lncRNA	-1.15754	0.0155263
319472	'9330158H04Rik'	lncRNA	-1.15938	0.00828346
BGIG10090_58735	'BGIG10090_58735'	lncRNA	-1.16081	2.22328e-08
BGIG10090_57606	'BGIG10090_57606'	lncRNA	-1.16286	3.84671e-203
102632605	'Gm30635'	lncRNA	-1.16993	0.0358576
102632562	'Gm30603'	lncRNA	-1.17232	9.38669e-06
BGIG10090_53789	'BGIG10090_53789'	lncRNA	-1.19717	1.0855e-05
BGIG10090_61880	'BGIG10090_61880'	lncRNA	-1.20401	0.00187032
BGIG10090_62525	'BGIG10090_62525'	lncRNA	-1.20945	0.0128016
100504262	'A730020E08Rik'	lncRNA	-1.23266	0.0276641
105244218	'Gm39866'	lncRNA	-1.23769	0.00500551
BGIG10090_57493	'BGIG10090_57493'	lncRNA	-1.26303	0.0467839
BGIG10090_62218	'BGIG10090_62218'	lncRNA	-1.27742	1.50076e-05
102632241	'Gm30373'	lncRNA	-1.29727	1.78558e-19
BGIG10090_65862	'BGIG10090_65862'	lncRNA	-1.29779	1.06548e-24
BGIG10090_65547	'BGIG10090_65547'	lncRNA	-1.30088	4.23427e-06
320187	'E230001N04Rik'	lncRNA	-1.34665	3.74411e-14
105247193	'Gm42332'	lncRNA	-1.38995	0.00723679
78102	'8430426J06Rik'	lncRNA	-1.41168	1.65831e-07
BGIG10090_64005	'BGIG10090_64005'	lncRNA	-1.42223	0.0144388
108168790	'Gm46762'	lncRNA	-1.43296	0.0149409
100503190	'Gm19585'	lncRNA	-1.43376	4.60766e-05
102636917	'Gm33858'	lncRNA	-1.44746	0.0136436
BGIG10090_65982	'BGIG10090_65982'	lncRNA	-1.45446	1.20073e-08
546546	'Serpina3h'	lncRNA	-1.47712	1.76033e-13
BGIG10090_55332	'BGIG10090_55332'	lncRNA	-1.48656	8.40767e-05
BGIG10090_65545	'BGIG10090_65545'	lncRNA	-1.49732	2.46097e-13
100038752	'Gm10825'	lncRNA	-1.53051	0.0163637
BGIG10090_62813	'BGIG10090_62813'	lncRNA	-1.53287	0.0163683
BGIG10090_65586	'BGIG10090_65586'	lncRNA	-1.54253	0.000827409
BGIG10090_65546	'BGIG10090_65546'	lncRNA	-1.56457	2.11423e-11
BGIG10090_65859	'BGIG10090_65859'	lncRNA	-1.56828	1.94558e-06
105244293	'Gm39932'	lncRNA	-1.58496	0.000880412
BGIG10090_54935	'BGIG10090_54935'	lncRNA	-1.58496	3.41337e-06
BGIG10090_60906	'BGIG10090_60906'	lncRNA	-1.58972	9.97376e-19
BGIG10090_55004	'BGIG10090_55004'	lncRNA	-1.64111	0.0191005
BGIG10090_65861	'BGIG10090_65861'	lncRNA	-1.66645	4.90815e-119
102632216	'Gm30354'	lncRNA	-1.72247	0.000598458
100504267	'Trp53cor1'	lncRNA	-1.73039	4.90752e-05
BGIG10090_56315	'BGIG10090_56315'	lncRNA	-1.73507	8.67993e-07
100504114	'Gm16907'	lncRNA	-1.77761	0.0354207
BGIG10090_60905	'BGIG10090_60905'	lncRNA	-1.83794	6.12619e-10
BGIG10090_61167	'BGIG10090_61167'	lncRNA	-1.85798	2.63456e-05
102637715	'Gm34455'	lncRNA	-1.87971	0.00364023
BGIG10090_58498	'BGIG10090_58498'	lncRNA	-1.89616	0.000177817
77127	'A930001A20Rik'	lncRNA	-1.89812	0.0321983
BGIG10090_60904	'BGIG10090_60904'	lncRNA	-1.89812	0.00165589
BGIG10090_65863	'BGIG10090_65863'	lncRNA	-1.9101	3.20956e-28
BGIG10090_57579	'BGIG10090_57579'	lncRNA	-1.98388	0.000398254
115486529	'Gm51487'	lncRNA	-2	0.00434813
115489013	'Gm50287'	lncRNA	-2	0.0149452
BGIG10090_55710	'BGIG10090_55710'	lncRNA	-2	0.0379505
BGIG10090_66447	'BGIG10090_66447'	lncRNA	-2.09954	0.00522845
100503518	'Gm11827'	lncRNA	-2.10852	0.00182707
BGIG10090_56741	'BGIG10090_56741'	lncRNA	-2.11548	1.31551e-10
BGIG10090_57580	'BGIG10090_57580'	lncRNA	-2.1375	1.93738e-06
108168285	'Gm46550'	lncRNA	-2.25376	0.0377116
105243388	'Gm39323'	lncRNA	-2.26402	1.24681e-47
102634578	'Gm32124'	lncRNA	-2.32193	0.0201552
77543	'8030442B05Rik'	lncRNA	-2.33719	1.53565e-05
102633583	'Gm31374'	lncRNA	-2.34104	0.0377293
BGIG10090_55699	'BGIG10090_55699'	lncRNA	-2.44781	2.45684e-05
BGIG10090_61641	'BGIG10090_61641'	lncRNA	-2.58496	0.0137194
BGIG10090_59907	'BGIG10090_59907'	lncRNA	-2.65999	2.31516e-05
67585	'4930455J16Rik'	lncRNA	-2.80735	0.0426995
105242677	'Gm38828'	lncRNA	-2.96347	0.0232413
73938	'4930412B13Rik'	lncRNA	-3	0.00697658
BGIG10090_51502	'BGIG10090_51502'	lncRNA	-3	0.0232352
115488313	'Gm52109'	lncRNA	-3.16993	0.0140264
102632094	'Gm30259'	lncRNA	-3.32193	0.000551311
102634683	'Gm13012'	lncRNA	-3.32193	0.0033343
BGIG10090_57578	'BGIG10090_57578'	lncRNA	-3.43539	0.0344504
BGIG10090_55183	'BGIG10090_55183'	lncRNA	-3.45943	0.0129464
BGIG10090_56289	'BGIG10090_56289'	lncRNA	-3.45943	0.0129502
115488491	'Gm52189'	lncRNA	-3.70044	0.0426898
102632212	'Gm30352'	lncRNA	-3.80735	0.0344669
102639516	'Gm35813'	lncRNA	-4	0.00105368
102632669	'Gm16206'	lncRNA	-4.08746	0.012969
102634661	'Gm28178'	lncRNA	-4.08746	0.00199299
100134861	'Gm44502'	lncRNA	-4.52356	3.6784e-07
102640870	'Gm36834'	lncRNA	-4.52356	5.51001e-06
102637718	'Gm34458'	lncRNA	-4.58496	0.0129577
102638460	'Gm12153'	lncRNA	-4.58496	0.0129653
BGIG10090_57581	'BGIG10090_57581'	lncRNA	-4.67557	8.53178e-06
627828	'Gm6793'	lncRNA	-4.75489	0.0129539
BGIG10090_63876	'BGIG10090_63876'	lncRNA	-4.75489	0.00697882
100042926	'Gm13546'	lncRNA	-5.12928	0.0235997
BGIG10090_64587	'BGIG10090_64587'	lncRNA	-5.2854	7.20304e-07
BGIG10090_56725	'BGIG10090_56725'	lncRNA	-5.35755	0.0236058
414079	'4930405O22Rik'	lncRNA	-5.45943	0.0235815
BGIG10090_53967	'BGIG10090_53967'	lncRNA	-5.75489	0.0426704
102634273	'Gm31897'	lncRNA	-5.87036	0.000189123
BGIG10090_65847	'BGIG10090_65847'	lncRNA	-7.06609	1.1958e-14
BGIG10090_65803	'BGIG10090_65803'	lncRNA	-7.11894	3.10067e-12
100041965	'Oaz1-ps'	lncRNA	-7.53916	1.96821e-10
102632302	Hoxb3os'	lncRNA	-7.55459	0.0129728
