# Supplementary material for: Evaluation of the lncRNA-miRNA-mRNA ceRNA network in lungs of miR-147 −/− mice
Source: Front Pharmacol. 2024 Mar 6;15:1335374. doi: 10.3389/fphar.2024.1335374 (PMC10953689; doi:10.3389/fphar.2024.1335374)
Supplement: Supplementary file 2 [file DataSheet1.zip › Original Data/TABLE 2 (miRNA).xls]

## Sheet: 差异基因-miR147KO+Con-miRNA-1-0.05-
Gene ID	Gene Symbol	Type	log2 (p2_miR147KO / p2_Con)	Qvalue (p2_miR147KO / p2_Con)
mmu-miR-466b-3p		miRNA	12.7528	7.54e-18
mmu-miR-466o-5p		miRNA	11.4491	4.72e-08
mmu-miR-409-5p		miRNA	9.90839	0.00472744
mmu-miR-669m-5p		miRNA	9.25739	0.0453135
mmu-miR-199b-3p		miRNA	4.06801	3.3e-18
mmu-miR-214-3p		miRNA	3.91045	6.69e-302
novel-mmu-miR474-5p		miRNA	3.72014	4.68e-11
mmu-miR-6395		miRNA	3.21315	0.000614
mmu-miR-7025-3p		miRNA	3.21315	2.2e-10
mmu-miR-135b-5p		miRNA	2.81359	7.92e-117
mmu-miR-532-3p		miRNA	2.78752	9.44e-29
mmu-miR-133b-3p		miRNA	2.72014	2.58e-12
mmu-miR-486a-3p		miRNA	2.64745	2.55e-28
mmu-miR-3077-3p		miRNA	2.54961	0.0260066
mmu-miR-12199-3p		miRNA	2.48916	0.00110305
mmu-miR-551b-3p		miRNA	2.42458	0.00179882
novel-mmu-miR496-5p		miRNA	2.42458	0.0432491
mmu-miR-215-5p		miRNA	2.13549	0.0123555
novel-mmu-miR156-5p		miRNA	2.00954	0.000575
mmu-miR-337-3p		miRNA	1.91279	1.16e-05
novel-mmu-miR342-5p		miRNA	1.87264	0.0466773
mmu-miR-148a-5p		miRNA	1.82339	0.00336342
mmu-miR-3071-3p		miRNA	1.81195	0.0300534
novel-mmu-miR205-5p		miRNA	1.70781	2.72e-142
mmu-miR-455-3p		miRNA	1.61287	7.54e-11
mmu-miR-377-3p		miRNA	1.59753	4.33e-05
mmu-miR-130a-5p		miRNA	1.54976	0.000146
mmu-miR-152-3p		miRNA	1.52377	4.1e-75
mmu-miR-212-5p		miRNA	1.40894	1.21e-08
mmu-miR-187-5p		miRNA	1.39412	0.000103
mmu-miR-669f-3p		miRNA	1.38007	9.26e-05
mmu-miR-329-3p		miRNA	1.27607	4.03e-07
mmu-miR-700-5p		miRNA	1.24018	5.91e-25
mmu-miR-30e-5p		miRNA	1.17113	4.47e-96
mmu-miR-151-3p		miRNA	1.16009	1.7e-116
mmu-miR-543-3p		miRNA	1.15394	0.00429168
mmu-miR-339-5p		miRNA	1.12909	2.16e-24
mmu-miR-495-3p		miRNA	1.1169	0.00438272
mmu-miR-669a-3p		miRNA	1.10833	7.62e-05
mmu-miR-1964-3p		miRNA	1.1028	2.94e-09
mmu-miR-7213-5p		miRNA	1.09767	0.00667298
mmu-miR-125b-5p		miRNA	1.03308	0
mmu-miR-186-5p		miRNA	1.02865	7.46e-67
mmu-miR-219a-5p		miRNA	-1.05149	0.000125
mmu-miR-155-5p		miRNA	-1.14373	1.78e-55
mmu-let-7a-2-3p		miRNA	-1.15083	0.0464897
mmu-miR-652-3p		miRNA	-1.19861	0
mmu-miR-206-3p		miRNA	-1.37529	0.00290486
novel-mmu-miR133-3p		miRNA	-1.59001	1.33e-12
mmu-miR-15a-3p		miRNA	-1.656	0.000331
mmu-miR-486a-5p		miRNA	-1.73993	1.06e-21
mmu-miR-18b-5p		miRNA	-1.74535	0.000435
mmu-miR-3084-3p		miRNA	-1.80026	0.0222982
mmu-miR-490-5p		miRNA	-1.82533	1.24e-68
mmu-miR-21a-3p		miRNA	-1.85858	2.28e-27
novel-mmu-miR450-5p		miRNA	-2.0219	3.2e-228
novel-mmu-miR116-3p		miRNA	-2.10701	8.67e-18
mmu-miR-6538		miRNA	-2.12467	0.00945062
novel-mmu-miR120-3p		miRNA	-2.17917	1.42e-21
mmu-miR-224-3p		miRNA	-2.35453	0.0446101
mmu-miR-331-3p		miRNA	-2.35782	0.00949626
mmu-miR-125b-1-3p		miRNA	-2.70471	8.85e-12
mmu-miR-466b-5p		miRNA	-2.89499	1.36e-05
mmu-miR-6936-3p		miRNA	-3.04087	0.0399925
novel-mmu-miR320-5p		miRNA	-3.04087	0.0399925
mmu-miR-143-5p		miRNA	-3.55652	2.46e-05
mmu-miR-124-3p		miRNA	-4.68505	1.38e-06
mmu-let-7i-3p		miRNA	-4.74205	0
mmu-miR-879-5p		miRNA	-7.27933	3.49e-35
mmu-miR-466m-5p		miRNA	-9.29232	0.0335153
mmu-miR-147-3p		miRNA	-9.48382	0.0182962
novel-mmu-miR351-5p		miRNA	-9.48382	0.0182962
novel-mmu-miR456-3p		miRNA	-9.65464	0.00993948
mmu-miR-466c-3p		miRNA	-10.6537	4.78e-05
