# Supplementary material for: Evaluation of the lncRNA-miRNA-mRNA ceRNA network in lungs of miR-147 −/− mice
Source: Front Pharmacol. 2024 Mar 6;15:1335374. doi: 10.3389/fphar.2024.1335374 (PMC10953689; doi:10.3389/fphar.2024.1335374)
Supplement: Supplementary file 2 [file DataSheet1.zip › Original Data/TABLE 3 (mRNA).xls]

## Sheet: Hoxb3os
Gene ID	Gene Symbol	Type	log2 (p1_miR147KO / p1_C57N)	FDR (p1_miR147KO / p1_C57N)
211623	Plac9a'	mRNA	8.49985	1.31967e-06
100041504	'LOC100041504'	mRNA	6.67243	0.0064728
574437	'Xlr3b'	mRNA	6.50779	2.3718e-09
102633783	'LOC102633783'	mRNA	6.16993	0.00363853
115490184	'Gm42427'	mRNA	6	1.43145e-11
102634296	'Gm4779'	mRNA	5.96578	1.12007e-08
100043123	'Cd300ld4'	mRNA	5.39232	0.0349644
105244826	'Gm40363'	mRNA	5.39232	5.44188e-05
93896	'Glp2r'	mRNA	5.2854	0.00143055
11615	'Gm4737'	mRNA	4.85798	0.00111842
545366	'Cfhr2'	mRNA	4.64386	0.0201228
100039293	'Duxbl3'	mRNA	4.32193	0.0114926
115489314	'LOC115489314'	mRNA	4.08746	0.0201281
626316	'Zfp987'	mRNA	3.80735	0.0201389
14658	'Glrb'	mRNA	3.70044	0.0114994
20745	'Spock1'	mRNA	3.16993	0.0328237
331531	'AV320801'	mRNA	3.16993	0.0349395
382044	'Ces1b'	mRNA	2.96347	0.00365901
13076	'Cyp1a1'	mRNA	2.77702	0
16636	'Klra5'	mRNA	2.75489	0.0251047
115489304	'Gm52481'	mRNA	2.70044	0.0395397
319486	'A430057M04Rik'	mRNA	2.70044	0.015752
114479	'Slc5a5'	mRNA	2.66297	0.0251111
78772	'Hhipl2'	mRNA	2.5656	0.00369685
14180	'Fgf9'	mRNA	2.53605	0.00357009
105246824	'Gm42048'	mRNA	2.34682	0
108168152	'Gm8126'	mRNA	2.23704	0.0423796
76933	'Ifi27l2a'	mRNA	2.05834	3.53165e-191
243084	'Tmprss11e'	mRNA	2.02906	7.60453e-07
170738	'Kcnh7'	mRNA	2	0.011496
246278	'Cd207'	mRNA	1.98606	0.000698658
69312	'Ppp1r42'	mRNA	1.68806	0.0388708
16638	'Klra7'	mRNA	1.62575	3.60303e-05
100042503	'Ndufb4b'	mRNA	1.6171	0.000248424
16867	'Lhcgr'	mRNA	1.58496	0.00649855
192775	'Kcnh6'	mRNA	1.58414	2.42555e-45
68396	'Nat8'	mRNA	1.52277	0.000541975
102639598	'Gm14296'	mRNA	1.50057	2.46254e-28
11624	'Ahrr'	mRNA	1.45943	0.0393327
330941	'AI593442'	mRNA	1.44057	0.0220357
624219	'Angptl8'	mRNA	1.40881	0.0388798
19242	'Ptn'	mRNA	1.40718	0.033869
670558	'H60c'	mRNA	1.38333	2.78493e-05
12447	'Ccne1'	mRNA	1.36457	0.00328818
22236	'Ugt1a2'	mRNA	1.36257	2.49774e-05
240816	'Rgsl1'	mRNA	1.35364	0.0131025
16424	'Itih1'	mRNA	1.27009	0.00197009
12062	'Bdkrb2'	mRNA	1.26894	0.000149965
385668	'Lca5l'	mRNA	1.26849	0.0263018
57277	'Slurp1'	mRNA	1.26036	2.38711e-05
102632737	'Gm30732'	mRNA	1.25873	0.00184532
242037	'Ankub1'	mRNA	1.24576	0.0335708
546250	'Gm5930'	mRNA	1.19094	0.00697608
101488212	'Evi2'	mRNA	1.18488	8.48288e-14
19734	'Rgs16'	mRNA	1.17365	0.00452435
57264	'Retn'	mRNA	1.14574	0.00421
100039192	'Tmem254c'	mRNA	1.1445	2.30827e-12
13999	'Gm14288'	mRNA	1.1378	2.78426e-09
100043125	'Cd300ld5'	mRNA	1.13191	0.033587
12879	'Cys1'	mRNA	1.12595	2.28746e-17
56847	'Aldh1a3'	mRNA	1.12029	0.0315392
231655	'Oasl1'	mRNA	1.11879	6.5594e-06
71898	'Apol9b'	mRNA	1.10613	0.000707075
637079	'Iqcn'	mRNA	1.09311	0.0449192
15959	'Ifit3'	mRNA	1.08831	2.8668e-103
15562	'Htr4'	mRNA	1.078	0.0278919
15957	'Ifit1'	mRNA	1.05477	8.81342e-53
13170	'Dbp'	mRNA	1.05049	1.2358e-152
623230	'Tmem200b'	mRNA	1.01635	2.35276e-09
100504285	'Abhd12b'	mRNA	1	0.0220299
16878	'Lif'	mRNA	1	0.00132821
14561	'Gdf11'	mRNA	-1	3.38716e-07
72080	'Sapcd2'	mRNA	-1	0.0269175
12399	'Runx3'	mRNA	-1.00332	3.7439e-14
57757	'Pglyrp2'	mRNA	-1.00526	4.01152e-06
100043757	'Zfp831'	mRNA	-1.0102	3.18793e-29
319170	'H2ac22'	mRNA	-1.02343	0.000204226
211961	'Asxl3'	mRNA	-1.02554	0.00943818
11872	'Art2b'	mRNA	-1.0282	1.7513e-06
12563	'Cdh6'	mRNA	-1.02975	0.000340023
15360	'Hmgcs2'	mRNA	-1.02999	1.68399e-30
319187	'H2bc15'	mRNA	-1.03111	1.03199e-18
20878	'Aurka'	mRNA	-1.03588	2.57991e-05
11550	'Adra1d'	mRNA	-1.03598	3.45955e-05
60361	'Ms4a4b'	mRNA	-1.0361	1.55068e-35
235130	'Adamts15'	mRNA	-1.03666	9.16145e-178
29818	'Hspb7'	mRNA	-1.03941	1.33911e-17
73420	'Ccsap'	mRNA	-1.05387	0.000931941
319171	'H2ac24'	mRNA	-1.05606	1.67126e-15
11464	'Actc1'	mRNA	-1.06356	8.91213e-102
192212	'Prom2'	mRNA	-1.06413	0.0182698
238377	'Gpr68'	mRNA	-1.06569	5.9723e-11
30937	'Lmcd1'	mRNA	-1.06901	4.98488e-31
329178	'Unc80'	mRNA	-1.078	0.0169413
75690	'Vsig10l'	mRNA	-1.078	0.00756814
54204	'Septin1'	mRNA	-1.08142	1.30578e-26
109212	'Pimreg'	mRNA	-1.08671	0.000769394
80982	'Cemip'	mRNA	-1.08746	7.30149e-07
11472	'Actn2'	mRNA	-1.08833	6.56661e-21
13041	'Ctsw'	mRNA	-1.08875	3.75482e-10
83408	'Gimap3'	mRNA	-1.10212	1.30978e-61
17897	'Myl3'	mRNA	-1.10404	3.96084e-06
105245436	'Gm40892'	mRNA	-1.10456	7.17193e-19
230098	'Arhgef39'	mRNA	-1.10962	0.00045622
57775	'Usp29'	mRNA	-1.11151	0.000132047
14313	'Fst'	mRNA	-1.11548	0.00102897
20737	'Spn'	mRNA	-1.12517	4.44684e-123
115487436	'Gm51792'	mRNA	-1.12553	0.00245969
74091	'Npl'	mRNA	-1.12553	0.0402148
19260	'Ptpn22'	mRNA	-1.13634	5.83223e-49
70417	'Megf10'	mRNA	-1.14439	0.00270449
11865	'Arntl'	mRNA	-1.14632	3.21309e-21
12504	'Cd4'	mRNA	-1.15081	5.77294e-30
16641	'Klrc1'	mRNA	-1.15088	2.09208e-15
16818	'Lck'	mRNA	-1.15614	4.09373e-46
12487	'Cd28'	mRNA	-1.15936	1.00737e-27
66995	'Zcchc18'	mRNA	-1.16993	0.0043001
74747	'Ddit4'	mRNA	-1.17355	3.64591e-33
15945	'Cxcl10'	mRNA	-1.17365	0.0129714
65256	'Asb2'	mRNA	-1.17875	4.5098e-11
27273	'Pdk4'	mRNA	-1.18675	2.41424e-30
70218	'Kif18b'	mRNA	-1.19162	1.11222e-06
16428	'Itk'	mRNA	-1.19219	3.30033e-37
57765	'Tbx21'	mRNA	-1.19776	9.67173e-15
225872	'Npas4'	mRNA	-1.19994	0.000839618
83672	'Sytl3'	mRNA	-1.20417	1.42593e-10
94226	'S1pr5'	mRNA	-1.20436	2.15278e-14
18534	'Pck1'	mRNA	-1.21254	1.69226e-09
241128	'Fam124b'	mRNA	-1.21883	1.20332e-08
240754	'Lax1'	mRNA	-1.22239	7.93087e-25
13034	'Ctse'	mRNA	-1.23331	2.60331e-05
12502	'Cd3g'	mRNA	-1.24155	9.28366e-14
54167	'Icos'	mRNA	-1.24672	7.99373e-12
74276	'Cldnd2'	mRNA	-1.2578	0.0330797
232345	'A2m'	mRNA	-1.26303	0.0162816
17880	'Myh11'	mRNA	-1.26589	1.40665e-184
13447	'Doc2b'	mRNA	-1.28951	0.0020965
15484	'Hsd11b2'	mRNA	-1.29177	0.0393447
268935	'Scube3'	mRNA	-1.29546	1.13937e-10
69137	'Vstm5'	mRNA	-1.29768	0.0240928
12501	'Cd3e'	mRNA	-1.31404	6.49358e-35
69852	'Tcf23'	mRNA	-1.3155	0.000141435
58208	'Bcl11b'	mRNA	-1.31934	2.38823e-85
244923	'Klhl31'	mRNA	-1.32193	6.29929e-05
58179	'Klrc3'	mRNA	-1.32193	8.98751e-06
12507	'Cd5'	mRNA	-1.32623	1.86327e-14
68612	'Ube2c'	mRNA	-1.34186	1.21923e-06
232174	'Cyp26b1'	mRNA	-1.3455	3.56944e-15
27371	'Sh2d2a'	mRNA	-1.36084	2.97528e-15
50928	'Klrg1'	mRNA	-1.36364	8.3046e-11
239650	'Ccdc184'	mRNA	-1.36427	0.000217815
84544	'Cd96'	mRNA	-1.38119	3.73051e-21
17528	'Mpz'	mRNA	-1.38333	0.00128006
231932	'Gimap7'	mRNA	-1.38377	5.04425e-17
11468	'Actg2'	mRNA	-1.38875	4.53242e-21
224019	'Tmem191c'	mRNA	-1.38904	0.00197568
233081	'Ffar1'	mRNA	-1.38904	0.0220347
192734	'Lrrc75b'	mRNA	-1.39593	0.000751073
20210	'Saa3'	mRNA	-1.4095	5.09036e-06
27206	'Nrk'	mRNA	-1.41504	0.0168623
54390	'Sit1'	mRNA	-1.43953	0.00106447
21838	'Thy1'	mRNA	-1.44939	7.67337e-109
72310	'Nkg7'	mRNA	-1.45239	2.48672e-27
11475	'Acta2'	mRNA	-1.45458	0
100039484	'Gm2260'	mRNA	-1.46609	9.89858e-05
100039503	'Gm2274'	mRNA	-1.46609	9.89328e-05
12500	'Cd3d'	mRNA	-1.48234	1.70994e-14
12525	'Cd8a'	mRNA	-1.49618	2.11679e-44
16797	'Lat'	mRNA	-1.50072	2.39331e-26
234724	'Tat'	mRNA	-1.5025	0.00414839
12511	'Cd6'	mRNA	-1.50619	3.9058e-34
331524	'Xkrx'	mRNA	-1.52614	1.0741e-275
16174	'Il18rap'	mRNA	-1.52781	8.31172e-93
105244833	'Gm40369'	mRNA	-1.56478	0.00260684
19824	'Trim10'	mRNA	-1.58496	0.00113007
243547	'Grip2'	mRNA	-1.58496	0.00385184
399548	'Scn4b'	mRNA	-1.58496	0.00968163
78733	'Troap'	mRNA	-1.58496	6.26238e-05
105244828	'Gm40364'	mRNA	-1.58821	1.07571e-08
16485	'Kcna1'	mRNA	-1.60407	1.14441e-09
12372	'Casq1'	mRNA	-1.60572	6.25887e-05
238393	'Serpina3f'	mRNA	-1.60627	2.73545e-29
12797	'Cnn1'	mRNA	-1.61337	2.63951e-54
57875	'Angptl4'	mRNA	-1.64559	4.08361e-122
210757	'Themis'	mRNA	-1.65039	1.00532e-77
328795	'Ubash3a'	mRNA	-1.65951	2.12062e-16
12526	'Cd8b1'	mRNA	-1.68669	7.82961e-33
20339	'Sele'	mRNA	-1.69032	0.00512371
12766	'Cxcr3'	mRNA	-1.69534	8.71215e-22
20304	'Ccl5'	mRNA	-1.73882	4.8962e-65
23900	'Hcst'	mRNA	-1.76519	4.91035e-05
330671	'B4galnt4'	mRNA	-1.79141	0.000500179
100042807	'Eif3j2'	mRNA	-1.8365	0.0377381
14608	'Gpr83'	mRNA	-1.8365	0.0372557
18784	'Pla2g5'	mRNA	-1.8365	0.0014852
23828	'Bves'	mRNA	-1.84327	1.86724e-06
21947	'Cd40lg'	mRNA	-1.89429	7.82378e-05
98388	'Chst10'	mRNA	-1.926	0.000735736
629303	'Heatr9'	mRNA	-1.97199	2.2121e-05
140476	'Strc'	mRNA	-2	0.0228515
22437	'Xirp1'	mRNA	-2.14684	1.26374e-10
80901	'Cxcr6'	mRNA	-2.16825	2.48478e-44
20420	'Shd'	mRNA	-2.24793	0.0377204
26972	'Spo11'	mRNA	-2.37851	0.0232473
244550	'Podnl1'	mRNA	-2.52774	1.70312e-09
432552	'Fam71b'	mRNA	-2.58496	0.0379593
14587	'Gfra3'	mRNA	-2.70044	0.00551339
278672	'Duxbl1'	mRNA	-2.70044	0.00835584
17329	'Cxcl9'	mRNA	-2.72437	3.56376e-16
433470	'AA467197'	mRNA	-2.73039	0.000450118
328563	'Apol11b'	mRNA	-2.905	2.78859e-60
69376	'Zpbp2'	mRNA	-3.08746	0.00910249
20265	'Scn1a'	mRNA	-3.16993	0.0235876
435653	'Fcrlb'	mRNA	-3.16993	0.0232292
107522	'Ece2'	mRNA	-3.32193	0.0426801
233549	'Mogat2'	mRNA	-3.39232	0.0344587
11695	'Alx4'	mRNA	-3.45943	0.0140304
23968	'Nlrp5'	mRNA	-3.70044	0.00697209
105245236	'Gm19802'	mRNA	-3.90689	0.00199222
16522	'Kcnj6'	mRNA	-4	0.0427092
74614	'Ocstamp'	mRNA	-4.16993	0.0235936
100041678	'Gm3500'	mRNA	-4.58496	0.00697433
545651	'Gm13278'	mRNA	-4.90689	0.0129615
100859931	'Gm20604'	mRNA	-6.89482	5.15528e-33
15077	'H3c14'	mRNA	-8.91588	4.47567e-17
100039257	'Tmem254b'	mRNA	-9.11894	4.35728e-53
65972	Ifi30'	mRNA	-12.6766	0
